# Supplementary material for: The nBAF complex subunit CREST/SS18L1 regulates hippocampal memory processes via tyrosine 397 and histone acetyltransferase CBP
Source: Cell Rep. Author manuscript; Available in PMC 2026 May 20. (PMC13189212; doi:10.1016/j.celrep.2026.117158)
Supplement: Table_S1 [file NIHMS2168525-supplement-Table_S1.xlsx]

## Sheet: Table S1
Quantitative RTqPCR
Target	Forward Primer (5' - 3')	Reverse Primer (5' - 3')	Probe (Source) (5' - 3')	Efficiancy
Cbp	CAGGCAGGTGTTTCACAGG	GCATGTTCAGAGGGTTAGGG	/56-FAM/AGAGCAGCT/ZEN/CCAGGTACCTGAC/3IABkFQ/ (IDT)	1.974
c-Fos	GAATCCGAAGGGAACGGAATA A	GCAACGCAGACTTCTCATCT	/56-FAM/ACACTCCAA/ZEN/GCGGAGACAGATCAAC/3IABkFQ/ (IDT)	1.954
Crest (endogenous)	GACCAACATCAACATGCAGTCT	GCTGAGTTGTAGTGGGACGTG	#40 (Roche)	1.988
Hprt	TGCTCGAGATGTCATGAAGG	CTTTTATGTCCCCCGTTGAC	/5HEX/ATCACATTG/Zen/TGGCCCTCTGT/3IABkFQ/	1.957
ChIP Primers
Target	Forward Primer (5' - 3')	Reverse Primer (5' - 3')	Efficiancy
H4c11 (aka, Hist1h4j) (promoter)	ACTCACAAGCACAGCACTATC	TCCACTCTCACTCTCACACA	1.959
Hpca (promoter)	CACTCCGGGAATCAGCATTG	AAGAAGGAAGGGACCAGCTC	1.952
Fos (promoter)	CCCCCTAAGATCCCAAATGT	GTCGCGGTTGGAGTAGTAGG	1.955
Egr2 (promoter)	CCCATAAATACTCCGAGCCTAAC	GGAGGTGCTGGTGTAGTGTT	1.964
Table S1: Primer assays used for RTqPCR and ChIP.
