# Supplementary material for: The nBAF complex subunit CREST/SS18L1 regulates hippocampal memory processes via tyrosine 397 and histone acetyltransferase CBP
Source: Cell Rep. Author manuscript; Available in PMC 2026 May 20. (PMC13189212; doi:10.1016/j.celrep.2026.117158)
Supplement: Table_S2 [file NIHMS2168525-supplement-Table_S2.xlsx]

## Sheet: Table S2
Table S2: Summary of Cyber-T and DESeq2 analysis for DEGs from comparison of home-cage, T3 or T10 conditions described in Figure 6A.
VEH-HC_vs_VEH-T10						VEH-HC_vs_Y397F-T10						VEH-HC_vs_VEH-T3						VEH-HC_vs_Y397D-T3						VEH-T10_vs_Y397F-T10						VEH-T3_vs_Y397D-T3
#Cyber-t (822)	#DESeq2 (2677)	#Common (530)	#Cyber-t Only (292)	#DESeq2 Only (2149)		#Cyber-t (671)	#DESeq2 (2761)	#Common (493)	#Cyber-t Only (178)	#DESeq2 Only (2270)		#Cyber-t (863)	#DESeq2 (3299)	#Common (652)	#Cyber-t Only (211)	#DESeq2 Only (2650)		#Cyber-t (1497)	#DESeq2 (4246)	#Common (1158)	#Cyber-t Only (339)	#DESeq2 Only (3091)		#Cyber-t (187)	#DESeq2 (1142)	#Common (75)	#Cyber-t Only (112)	#DESeq2 Only (1067)		#Cyber-t (416)	#DESeq2 (1898)	#Common (243)	#Cyber-t Only (173)	#DESeq2 Only (1656)
0610009O20Rik	0610009O20Rik	0610009O20Rik	0610011F06Rik	0610030E20Rik		0610040B10Rik	0610005C13Rik	0610040B10Rik	1190005I06Rik	0610005C13Rik		1110051M20Rik	0610009O20Rik	1110051M20Rik	1600014C23Rik	0610009O20Rik		1500004A13Rik	0610009O20Rik	1500004A13Rik	1600014C23Rik	0610009O20Rik		1600020E01Rik	0610005C13Rik	1600020E01Rik	1700012C14Rik	0610005C13Rik		1110017D15Rik	0610010K14Rik	1500015O10Rik	1110017D15Rik	0610010K14Rik
0610011F06Rik	0610030E20Rik	1190002N15Rik	1190002F15Rik	1110008F13Rik		1190005I06Rik	0610009O20Rik	1700001K23Rik	1700012H19Rik	0610009O20Rik		1600014C23Rik	0610038B21Rik	1700001K23Rik	1700025B11Rik	0610038B21Rik		1500015O10Rik	0610030E20Rik	1500015O10Rik	1700030C10Rik	0610030E20Rik		1700012C14Rik	0610010K14Rik	1700018A04Rik	1700012H19Rik	0610010K14Rik		1500015O10Rik	1110008P14Rik	1700003L19Rik	1700025B11Rik	1110008P14Rik
1190002F15Rik	1110008F13Rik	1700001L19Rik	1500012K07Rik	1110008L16Rik		1700001K23Rik	0610038B21Rik	1700001L19Rik	1700030C10Rik	0610038B21Rik		1700001K23Rik	1110004F10Rik	1700001L19Rik	1700030C10Rik	1110004F10Rik		1600014C23Rik	1110004F10Rik	1700001K23Rik	1700054M17Rik	1110004F10Rik		1700012H19Rik	1110004E09Rik	1700047M11Rik	1700021N21Rik	1110004E09Rik		1700003L19Rik	1110051M20Rik	1700011I03Rik	1700054M17Rik	1110051M20Rik
1190002N15Rik	1110008L16Rik	1700016C15Rik	1700001K23Rik	1110032F04Rik		1700001L19Rik	0610040B10Rik	1700020I14Rik	1700084E18Rik	0610040J01Rik		1700001L19Rik	1110008L16Rik	1700020I14Rik	2010109A12Rik	1110008L16Rik		1700001K23Rik	1110008L16Rik	1700001L19Rik	1700084E18Rik	1110008L16Rik		1700018A04Rik	1110065P20Rik	1700065D16Rik	1700027A15Rik	1110065P20Rik		1700011I03Rik	1110065P20Rik	1700028E10Rik	1700124L16Rik	1110065P20Rik
1500012K07Rik	1110032F04Rik	2210013O21Rik	1700024G13Rik	1500004A13Rik		1700012H19Rik	0610040J01Rik	1700037H04Rik	1810021B22Rik	1110008L16Rik		1700020I14Rik	1110051M20Rik	1700037H04Rik	2410021H03Rik	1500004A13Rik		1700001L19Rik	1110034G24Rik	1700003L19Rik	1700124L16Rik	1110034G24Rik		1700021N21Rik	1600020E01Rik	1700065J18Rik	1700029I15Rik	1700001J11Rik		1700025B11Rik	1500004A13Rik	1700034P13Rik	2310010J17Rik	1500004A13Rik
1700001K23Rik	1190002N15Rik	2610100L16Rik	1700027A15Rik	1500011K16Rik		1700020I14Rik	1110008L16Rik	1700065J18Rik	2010010A06Rik	1500004A13Rik		1700025B11Rik	1500004A13Rik	1700101I11Rik	3110079O15Rik	1500012F01Rik		1700003L19Rik	1110065P20Rik	1700016C15Rik	1810021B22Rik	1110065P20Rik		1700027A15Rik	1700001J11Rik	1700125G02Rik	1700054A03Rik	1700001K23Rik		1700028E10Rik	1500015O10Rik	1700040L02Rik	2810408I11Rik	1700011E24Rik
1700001L19Rik	1500004A13Rik	2700046G09Rik	1700030C10Rik	1600002K03Rik		1700030C10Rik	1500004A13Rik	2010109A12Rik	2310022B05Rik	1700001J11Rik		1700030C10Rik	1500012F01Rik	1700113A16Rik	4933409K07Rik	1700001L05Rik		1700016C15Rik	1190007I07Rik	1700017J07Rik	4833427G06Rik	1190007I07Rik		1700029I15Rik	1700001K23Rik	3300005D01Rik	1700084E18Rik	1700009J07Rik		1700034P13Rik	1700003L19Rik	1700088E04Rik	2810433D01Rik	1700012P22Rik
1700016C15Rik	1500011K16Rik	3110015C05Rik	1700037H04Rik	1700008J07Rik		1700037H04Rik	1700001J11Rik	2010204K13Rik	4930404I05Rik	1700003M07Rik		1700037H04Rik	1700001K23Rik	1810022K09Rik	4933409K07Rik	1700008J07Rik		1700017J07Rik	1500004A13Rik	1700020I14Rik	4930405J17Rik	1700008J07Rik		1700047M11Rik	1700009J07Rik	4930405D11Rik	1700110C19Rik	1700013H16Rik		1700040L02Rik	1700011E24Rik	1700119H24Rik	4833427G06Rik	1700013H16Rik
1700024G13Rik	1600002K03Rik	4930407G08Rik	1700054A03Rik	1700013H16Rik		1700065J18Rik	1700001K23Rik	2210013O21Rik	4933409K07Rik	1700008J07Rik		1700101I11Rik	1700001L05Rik	2010308F09Rik	AA413626	1700013H16Rik		1700020I14Rik	1500015O10Rik	1700030F18Rik	4930415F15Rik	1700011E24Rik		1700054A03Rik	1700013H16Rik	8430423G03Rik	1810041H14Rik	1700016C15Rik		1700054M17Rik	1700011I03Rik	1700125G22Rik	4930405J17Rik	1700015F17Rik
1700027A15Rik	1700001L19Rik	4930539E08Rik	1810021B22Rik	1700015F17Rik		1700084E18Rik	1700001L19Rik	2310008N11Rik	A930001C03Rik	1700009J07Rik		1700113A16Rik	1700001L19Rik	2210013O21Rik	Adm2	1700015F17Rik		1700030C10Rik	1700001K23Rik	1700034P13Rik	4933429O19Rik	1700011I03Rik		1700065D16Rik	1700016C15Rik	9430065F17Rik	2410021H03Rik	1700018L02Rik		1700088E04Rik	1700012P22Rik	1810044D09Rik	4930515L03Rik	1700016C15Rik
1700030C10Rik	1700008J07Rik	4932411E22Rik	2010109A12Rik	1700018A04Rik		1810021B22Rik	1700003M07Rik	2310010J17Rik	AA465934	1700015F17Rik		1810022K09Rik	1700008J07Rik	2310010J17Rik	Agt	1700023F06Rik		1700030F18Rik	1700001L19Rik	1700037H04Rik	9330199G10Rik	1700012P22Rik		1700065J18Rik	1700018A04Rik	A330048O09Rik	4833419F23Rik	1700019D03Rik		1700119H24Rik	1700013H16Rik	2210408F21Rik	4933409K07Rik	1700017J07Rik
1700037H04Rik	1700013H16Rik	6430573F11Rik	2310010J17Rik	1700019D03Rik		2010010A06Rik	1700008J07Rik	2310061I04Rik	Acta2	1700018L02Rik		2010109A12Rik	1700013H16Rik	2310022B05Rik	Aloxe3	1700028J19Rik		1700034P13Rik	1700003L19Rik	1700101I11Rik	A230065H16Rik	1700020D05Rik		1700084E18Rik	1700018L02Rik	A630077J23Rik	4930407G08Rik	1700028I16Rik		1700124L16Rik	1700015F17Rik	2410004P03Rik	5930403L14Rik	1700022I11Rik
1700054A03Rik	1700015F17Rik	9130015A21Rik	4833427G06Rik	1700022I11Rik		2010109A12Rik	1700009J07Rik	2410002F23Rik	Adgra1	1700022I11Rik		2010308F09Rik	1700015F17Rik	2310061I04Rik	Ano2	1700029M20Rik		1700037H04Rik	1700008J07Rik	1700113A16Rik	A330048O09Rik	1700022I11Rik		1700110C19Rik	1700019D03Rik	Acyp2	Apoc2	1700029M20Rik		1700125G22Rik	1700016C15Rik	2810403D21Rik	9330199G10Rik	1700034G24Rik
1810021B22Rik	1700016C15Rik	9230009I02Rik	4930509E16Rik	1700028J19Rik		2010204K13Rik	1700015F17Rik	2510003B16Rik	Adm2	1700028I16Rik		2210013O21Rik	1700020I14Rik	2310068J16Rik	Apoo-ps	1700030F18Rik		1700054M17Rik	1700011E24Rik	1700113B09Rik	AA465934	1700024P16Rik		1700125G02Rik	1700028I16Rik	Agr2	Arg1	1700066J03Rik		1810044D09Rik	1700017J07Rik	4930451I11Rik	Abhd2	1700065D16Rik
2010109A12Rik	1700018A04Rik	9430065F17Rik	4933409K07Rik	1700029M20Rik		2210013O21Rik	1700018L02Rik	2700094K13Rik	Adssl1	1700030F18Rik		2310010J17Rik	1700023F06Rik	2810403A07Rik	Arnt2	1700034G24Rik		1700084E18Rik	1700011I03Rik	1700119H24Rik	Abhd11os	1700028J19Rik		1810041H14Rik	1700029M20Rik	Bdh2	BC002163	1700108F19Rik		2210408F21Rik	1700022I11Rik	4930557K07Rik	Ace	1700066J03Rik
2210013O21Rik	1700019D03Rik	A230065H16Rik	4933429O19Rik	1700030F18Rik		2310008N11Rik	1700020I14Rik	2900026A02Rik	Agt	1700034P13Rik		2310022B05Rik	1700028J19Rik	2900026A02Rik	Arpp21	1700034P13Rik		1700101I11Rik	1700012P22Rik	1700125G22Rik	Abhd4	1700029M20Rik		2410021H03Rik	1700047M11Rik	Bfsp2	BC048679	1700109H08Rik		2310010J17Rik	1700028E10Rik	4932443I19Rik	Amd1	1700099I09Rik
2310010J17Rik	1700022I11Rik	A330023F24Rik	A930005H10Rik	1700047M11Rik		2310010J17Rik	1700022I11Rik	2900055J20Rik	Arpp21	1700065D16Rik		2310061I04Rik	1700029M20Rik	2900055J20Rik	Atcayos	1700065D16Rik		1700113A16Rik	1700016C15Rik	1810022K09Rik	Acaa2	1700040L02Rik		3300005D01Rik	1700065D16Rik	C030016D13Rik	Bcl2a1b	1700110K17Rik		2410004P03Rik	1700034G24Rik	4933433G15Rik	Apod	1700108F19Rik
2610100L16Rik	1700028J19Rik	A330040F15Rik	AA413626	1700091H14Rik		2310022B05Rik	1700028I16Rik	3300005D01Rik	Atcayos	1700066J03Rik		2310068J16Rik	1700030F18Rik	3110015C05Rik	Atp6v0c-ps2	1700065J18Rik		1700113B09Rik	1700017J07Rik	1810043H04Rik	Acox2	1700065J18Rik		4833419F23Rik	1700065J18Rik	Cldn5	Btg3	1700112E06Rik		2810403D21Rik	1700034P13Rik	8430430B14Rik	Aqp1	1700109H08Rik
2700046G09Rik	1700029M20Rik	A730017C20Rik	AA465934	1700101I11Rik		2310061I04Rik	1700030F18Rik	4930444M15Rik	BC002163	1700091H14Rik		2410021H03Rik	1700034G24Rik	4930451I11Rik	Avpr1a	1700066J03Rik		1700119H24Rik	1700020D05Rik	2010109A12Rik	Adgra1	1700099I09Rik		4930405D11Rik	1700066J03Rik	Clec4a3	Btg3	1700113B09Rik		2810408I11Rik	1700040L02Rik	AI463170	Atxn7l1	1700125G02Rik
3110015C05Rik	1700030F18Rik	AI506816	AB124611	1700108F19Rik		2410002F23Rik	1700034P13Rik	5430405H02Rik	BC048507	1700101I11Rik		2810403A07Rik	1700034P13Rik	4930470H14Rik	Aym1	1700096K18Rik		1700124L16Rik	1700020I14Rik	2210013O21Rik	Adm2	1700109H08Rik		4930407G08Rik	1700108F19Rik	Cmtm5	C1ra	1700125G22Rik		2810433D01Rik	1700065D16Rik	Abca4	Atxn7l1	1810007D17Rik
4833427G06Rik	1700047M11Rik	AI854517	AI607873	1700109H08Rik		2510003B16Rik	1700037H04Rik	6430573F11Rik	Bglap3	1700125G02Rik		2900026A02Rik	1700037H04Rik	4930479D17Rik	BC002163	1700108F19Rik		1700125G22Rik	1700022I11Rik	2210408F21Rik	Adssl1	1700112J16Rik		8430423G03Rik	1700109H08Rik	Cox19	C3	1810006J02Rik		4833427G06Rik	1700066J03Rik	Acadl	Avp	1810037I17Rik
4930407G08Rik	1700091H14Rik	Abat	Abhd11os	1700110K17Rik		2700094K13Rik	1700065D16Rik	8430423G03Rik	Cacng5	1810006J02Rik		2900055J20Rik	1700065D16Rik	4930557K07Rik	BC048507	1700113B09Rik		1810021B22Rik	1700024P16Rik	2310022B05Rik	Agt	1810006J02Rik		9430065F17Rik	1700110K17Rik	Crh	Ccl21b	2010109A12Rik		4930405J17Rik	1700088E04Rik	Acadsb	Aym1	2010001A14Rik
4930509E16Rik	1700101I11Rik	Abracl	Acbd7	1700112E06Rik		2900026A02Rik	1700065J18Rik	A230065H16Rik	Calca	1810007D17Rik		3110015C05Rik	1700065J18Rik	4933411E08Rik	Bglap3	1700125G02Rik		1810022K09Rik	1700028J19Rik	2310068J16Rik	Ak8	1810009A15Rik		A330048O09Rik	1700112E06Rik	Cst12	Ccl21b	2210018M11Rik		4930451I11Rik	1700099I09Rik	Actl6b	C1qtnf5	2010016I18Rik
4930539E08Rik	1700108F19Rik	Adap2	Ace	1700112J16Rik		2900055J20Rik	1700066J03Rik	A330048O09Rik	Ccl17	2010106E10Rik		3110079O15Rik	1700066J03Rik	4933433G15Rik	C3	1810006J02Rik		1810043H04Rik	1700029M20Rik	2410004P03Rik	Aldh3b1	1810030O07Rik		A630077J23Rik	1700113B09Rik	Dbx2	Ccl21b	2310005E17Rik		4930515L03Rik	1700108F19Rik	Adh1	Capsl	2010106E10Rik
4932411E22Rik	1700109H08Rik	Adcyap1	Adgra1	1700113B09Rik		3300005D01Rik	1700091H14Rik	AI413582	Ccl19	2010111I01Rik		4930451I11Rik	1700096K18Rik	5430405H02Rik	C77080	1810007D17Rik		2010109A12Rik	1700030F18Rik	2610005L07Rik	Alox12e	2010001A14Rik		Acyp2	1700125G02Rik	Dcpp1	Ccl21b	2310015D24Rik		4930557K07Rik	1700109H08Rik	Adra1d	Car12	2010109A12Rik
4933409K07Rik	1700110K17Rik	Adcyap1r1	Aebp1	1700125G22Rik		4930404I05Rik	1700101I11Rik	AI854517	Ccl21b	2010308F09Rik		4930470H14Rik	1700101I11Rik	6430573F11Rik	Cadm1	1810030O07Rik		2210013O21Rik	1700034P13Rik	2700081O15Rik	Amd1	2010111I01Rik		Agr2	1700125G22Rik	Defb9	Ccl27b	2700046G09Rik		4932443I19Rik	1700119H24Rik	Adra2c	Car14	2010204K13Rik
4933429O19Rik	1700112E06Rik	Adgra2	Ahcyl2	1810007D17Rik		4930444M15Rik	1700125G02Rik	Acsf3	Ccl21b	2210018M11Rik		4930479D17Rik	1700108F19Rik	8430430B14Rik	Calcb	1810043G02Rik		2210408F21Rik	1700037H04Rik	2810403A07Rik	Angptl2	2010308F09Rik		Apoc2	1810006J02Rik	Dgkh	Cd300a	2810032G03Rik		4933409K07Rik	1700125G02Rik	Aga	Ccl27b	2210016L21Rik
6430573F11Rik	1700112J16Rik	Adgrd1	Aif1	1810022K09Rik		4933409K07Rik	1810006J02Rik	Adgrd1	Ccl21c	2210039B01Rik		4930557K07Rik	1700113A16Rik	9130015A21Rik	Camk2d	2010016I18Rik		2310022B05Rik	1700040L02Rik	2900009J06Rik	Anxa5	2210018M11Rik		Arg1	2010109A12Rik	Dpysl2	Cd300lh	3110015C05Rik		4933433G15Rik	1700125G22Rik	Agrp	Ccl3	2210407C18Rik
9130015A21Rik	1700113B09Rik	Adra2a	Aldh2	2010106E10Rik		5430405H02Rik	1810007D17Rik	Adra2a	Cd3d	2210417A02Rik		4933409K07Rik	1700113B09Rik	9530082P21Rik	Car10	2010106E10Rik		2310068J16Rik	1700065J18Rik	2900026A02Rik	Apod	2210039B01Rik		BC002163	2210018M11Rik	Entpd2	Cd68	3110043O21Rik		5930403L14Rik	1810007D17Rik	Ak6	Cd200r4	2310047M10Rik
9230009I02Rik	1700125G22Rik	Ak4	Alox12e	2010111I01Rik		6430573F11Rik	2010106E10Rik	Ago2	Cd7	2310005E17Rik		4933409K07Rik	1700125G02Rik	A330023F24Rik	Cbln2	2010111I01Rik		2410004P03Rik	1700099I09Rik	2900055J20Rik	Atcayos	2210406O10Rik		BC048679	2310005E17Rik	Epo	Chil1	3110045C21Rik		8430430B14Rik	1810037I17Rik	Alpl	Cd24a	2310069B03Rik
9430065F17Rik	1810007D17Rik	Ak8	Ap1m2	2010308F09Rik		8430423G03Rik	2010109A12Rik	Agr2	Cfap126	2310015D24Rik		4933411E08Rik	1810006J02Rik	A330040F15Rik	Ccdc136	2210015D19Rik		2610005L07Rik	1700101I11Rik	3110021N24Rik	Atf5	2210407C18Rik		Bcl2a1b	2310015D24Rik	Fabp5	Chil3	3110057O12Rik		9330199G10Rik	1810044D09Rik	Antxr1	Cd59a	2410016O06Rik
A230065H16Rik	1810022K09Rik	Akap7	Apoc2	2210018M11Rik		A230065H16Rik	2010111I01Rik	Alox12e	Chd3os	2310068J16Rik		4933433G15Rik	1810007D17Rik	A930005H10Rik	Ccl12	2210018M11Rik		2700081O15Rik	1700109H08Rik	4930413G21Rik	Atp6v0c-ps2	2310008N11Rik		Bdh2	2700046G09Rik	Fabp7	Cort	3110099E03Rik		AI463170	2010001A14Rik	Apoc1	Cd63	2610008E11Rik
A330023F24Rik	2010106E10Rik	Aldh6a1	Aqp1	2210039B01Rik		A330048O09Rik	2010204K13Rik	Amn	Cib3	2310069B03Rik		5430405H02Rik	1810022K09Rik	AI854517	Ccl19	2210039B01Rik		2810403A07Rik	1700112J16Rik	4930444M15Rik	BC002163	2310022A10Rik		Bfsp2	2810032G03Rik	Fcf1	Ctsh	4921501E09Rik		Abca4	2010016I18Rik	Arc	Cd82	2610035F20Rik
A330040F15Rik	2010111I01Rik	Amn	Aqp4	2210417A02Rik		A930001C03Rik	2010308F09Rik	Ankrd34a	Cmtm5	2410003L11Rik		6430573F11Rik	1810030O07Rik	AU021063	Ccl21c	2310008N11Rik		2900009J06Rik	1700113A16Rik	4930470H14Rik	BC029722	2310036O22Rik		Btg3	3110015C05Rik	Gast	Cyba	4921504A21Rik		Abhd2	2010106E10Rik	Arsg	Cdkn1a	2610305D13Rik
A730017C20Rik	2010308F09Rik	Ankle1	Arsg	2310002F09Rik		AA465934	2210013O21Rik	Ankrd34b	Cnih3	2410089E03Rik		8430430B14Rik	1810043G02Rik	Abat	Cdk18	2310047M10Rik		2900026A02Rik	1700113B09Rik	4930515L03Rik	BC048507	2310061I04Rik		Btg3	3110043O21Rik	Gm11468	Cyp2a5	4930425O10Rik		Acadl	2010109A12Rik	Aspa	Cdkn1c	2610524H06Rik
A930005H10Rik	2210013O21Rik	Ankrd34b	Ass1	2310008N11Rik		AI413582	2210018M11Rik	Ankrd34c	Cntnap4	2610005L07Rik		9130015A21Rik	2010016I18Rik	Abhd16a	Cdkl4	2310069B03Rik		2900055J20Rik	1700119H24Rik	4930539E08Rik	Bex1	2410003L11Rik		C030016D13Rik	3110045C21Rik	Gm12338	Cyp2g1	4930431P03Rik		Acadsb	2010204K13Rik	Atp11c	Cdr2	2700081O15Rik
AA413626	2210018M11Rik	Ankrd34c	Atcayos	2310057M21Rik		AI854517	2210039B01Rik	Ano1	Cobl	2610100L16Rik		9530082P21Rik	2010106E10Rik	Abl2	Ceacam16	2410002F23Rik		3110021N24Rik	1700125G22Rik	4930556M19Rik	Bglap3	2410089E03Rik		C1ra	3110057O12Rik	Gm5148	Dppa3	4930444M15Rik		Ace	2210016L21Rik	Begain	Ceacam16	2810428I15Rik
AA465934	2210039B01Rik	Ano1	Atf7ip2	2310069B03Rik		Acsf3	2210417A02Rik	Ano2	Col23a1	2610206C17Rik		A330023F24Rik	2010111I01Rik	Abracl	Chil1	2410003L11Rik		4833427G06Rik	1810006J02Rik	4932411E22Rik	Blcap	2610008E11Rik		C3	3110099E03Rik	Gm6607	Dsp	4930444P10Rik		Actl6b	2210407C18Rik	Bola2	Cfh	3110015C05Rik
AB124611	2210417A02Rik	Ano2	Atoh7	2410002F23Rik		Acta2	2310005E17Rik	Ano3	Cpne2	2610316D01Rik		A330040F15Rik	2010308F09Rik	Acd	Cib2	2410089E03Rik		4930405J17Rik	1810009A15Rik	4933439C10Rik	Bmp6	2610020H08Rik		Ccl21b	3300005D01Rik	Gm8580	Fam159a	4930447N08Rik		Adh1	2210408F21Rik	C4bp-ps1	Chil3	4430402I18Rik
AI506816	2310002F09Rik	Ap1s2	B630019K06Rik	2410003L11Rik		Adgra1	2310008N11Rik	Arfgef3	Cryga	2610507B11Rik		A930005H10Rik	2210013O21Rik	Ache	Cib3	2410127L17Rik		4930413G21Rik	1810022K09Rik	5930403L14Rik	Bmp7	2610035F20Rik		Ccl21b	4921501E09Rik	Grin2a	Fam3b	4930453L07Rik		Adra1d	2310047M10Rik	Cab39l	Cldn2	4732490B19Rik
AI607873	2310008N11Rik	Arg1	BC048679	2610206C17Rik		Adgrd1	2310010J17Rik	Arhgap36	Cyb561	2610524H06Rik		AA413626	2210015D19Rik	Acsbg1	Ckmt1	2610005L07Rik		4930415F15Rik	1810030O07Rik	6430573F11Rik	Btbd11	2610100L16Rik		Ccl21b	4921504A21Rik	Grin2c	Fam64a	4930465K10Rik		Adra2c	2310069B03Rik	Cacng8	Cldn9	4833411C07Rik
AI854517	2310057M21Rik	Arhgap36	Bcam	2700049A03Rik		Adm2	2310015D24Rik	Arhgap6	Cyp4f15	2700081O15Rik		AI854517	2210018M11Rik	Acsf3	Cntnap4	2610020H08Rik		4930444M15Rik	1810043H04Rik	9130015A21Rik	C920025E04Rik	2610206C17Rik		Ccl21b	4930405D11Rik	Gsg1	Fcer1g	4930483J18Rik		Aga	2410004P03Rik	Calml4	Col1a2	4921501E09Rik
Abat	2310069B03Rik	Arhgap6	Bcas1	2700054A10Rik		Adra2a	2310061I04Rik	Arhgef10l	Dcn	2810006K23Rik		AU021063	2210039B01Rik	Adcy1	Col23a1	2610100L16Rik		4930470H14Rik	2010001A14Rik	A330023F24Rik	Cadm1	2610507B11Rik		Ccl27b	4930425O10Rik	Hbb-y	Ferd3l	4930483K19Rik		Agrp	2410016O06Rik	Car11	Col9a3	4921511C10Rik
Abhd11os	2410002F23Rik	Arhgef16	Bcl2a1b	2700081O15Rik		Adssl1	2310068J16Rik	Arl4d	Ddx25	2810403A07Rik		Abat	2310008N11Rik	Adcyap1	Cox6a2	2610206C17Rik		4930515L03Rik	2010109A12Rik	A930013F10Rik	Calml4	2610524H06Rik		Cd300a	4930431P03Rik	Hist2h2ab	Fetub	4930519H02Rik		Ak6	2610008E11Rik	Cd164	Cort	4921525O09Rik
Abracl	2410003L11Rik	Arhgef17	Bglap3	2810006K23Rik		Ago2	2310069B03Rik	Arl9	Defb10	3110021N24Rik		Abhd16a	2310010J17Rik	Adgra1	Cplx1	2610507B11Rik		4930539E08Rik	2010111I01Rik	AI506816	Capn11	2700046G09Rik		Cd300lh	4930444M15Rik	Il17c	Fmr1nb	4930528D03Rik		Alpl	2610035F20Rik	Cd209a	Cpq	4921536K21Rik
Acbd7	2610100L16Rik	Arl4a	Bmp7	2810032G03Rik		Agr2	2410002F23Rik	Ascl1	Dlk1	4833422M21Rik		Abl2	2310022B05Rik	Adra2a	Cpne7	2700046G09Rik		4930556M19Rik	2010308F09Rik	Abat	Capsl	2700049A03Rik		Cd68	4930444P10Rik	Insl3	Gm13305	4930529C04Rik		Amd1	2610305D13Rik	Cd59b	Crb3	4930425L21Rik
Ace	2610206C17Rik	Arx	Btg3	2810403A07Rik		Agt	2410003L11Rik	Asns	Dnajc5b	4922502N22Rik		Abracl	2310047M10Rik	Aff4	Crygs	2700081O15Rik		4932411E22Rik	2210013O21Rik	Abca4	Car10	2810403D21Rik		Chil1	4930447N08Rik	Klk1b11	Gm14393	4930539M17Rik		Antxr1	2610524H06Rik	Cetn2	Crhbp	4930431P03Rik
Adap2	2700046G09Rik	Asns	C1qa	2900026A02Rik		Alox12e	2410089E03Rik	Ass1	Dnase1	4930407G08Rik		Acd	2310061I04Rik	Afmid	Ctgf	2810006K23Rik		4933429O19Rik	2210018M11Rik	Abcc5	Car12	2900076A07Rik		Chil3	4930453L07Rik	Klra13-ps	Gm15056	4930557K07Rik		Apoc1	2700081O15Rik	Cfap126	Crybb1	4930443O20Rik
Adcyap1	2700049A03Rik	Astn2	C1ra	2900041M22Rik		Amn	2510003B16Rik	Astn2	Erich4	4930425O10Rik		Ache	2310068J16Rik	Ago2	Ctxn3	2900076A07Rik		4933439C10Rik	2210039B01Rik	Abl2	Car14	3110001I22Rik		Cldn5	4930465K10Rik	Klra17	Gm15972	4930558K02Rik		Apod	2810403D21Rik	Cgnl1	Ctnna1	4930444G20Rik
Adcyap1r1	2700054A10Rik	Atp2b4	C3	2900055J20Rik		Ankrd34a	2610005L07Rik	Atf7ip2	Fam205a2	4930431P03Rik		Acsbg1	2310069B03Rik	Ak6	Cxcr6	3110082I17Rik		5930403L14Rik	2210406O10Rik	Acadl	Cbln1	3110045C21Rik		Clec4a3	4930483J18Rik	Klrc2	Gm35612	4933402D24Rik		Aqp1	2810428I15Rik	Cldn1	Ctsc	4930444M15Rik
Adgra1	2700081O15Rik	Atp6ap1l	C3ar1	2900076A07Rik		Ankrd34b	2610100L16Rik	Atp2b1	Fam205a2	4930443O20Rik		Acsf3	2410002F23Rik	Akr7a5	Cyb561	3300002I08Rik		6430573F11Rik	2210407C18Rik	Acap2	Cbln2	3300002I08Rik		Cmtm5	4930483K19Rik	Krtcap2	Gm5150	4933402P03Rik		Arc	3110015C05Rik	Clec2l	Cypt12	4930453L07Rik
Adgra2	2810006K23Rik	Atxn7l1	C4bp-ps1	3110045C21Rik		Ankrd34c	2610206C17Rik	Atp2b4	Fam213b	4930444P10Rik		Adcy1	2410003L11Rik	Aldh1l1	Cypt12	3300002P13Rik		9130015A21Rik	2210408F21Rik	Ace	Ccl12	3300002P13Rik		Cort	4930519H02Rik	Mib1	Gpnmb	4933403O08Rik		Arsg	4430402I18Rik	Clic6	Defb11	4930465K10Rik
Adgrd1	2810032G03Rik	Atxn7l1	Cab39l	3110062M04Rik		Ano1	2610316D01Rik	Atp6ap1l	Fam24a	4930447M23Rik		Adcyap1	2410089E03Rik	Alg2	Dcn	3930402G23Rik		9330199G10Rik	2310008N11Rik	Acer2	Ccl19	3632454L22Rik		Cox19	4930528D03Rik	Mid1	Gpr31b	4933404K13Rik		Aspa	4732490B19Rik	Cnfn	Defb28	4930465M20Rik
Adra2a	2810403A07Rik	Avpr1a	Cacnb4	3110099E03Rik		Ano2	2610507B11Rik	Atxn7l1	Ffar4	4930447N08Rik		Adgra1	2410127L17Rik	Alg3	Defb10	4921501E09Rik		A230065H16Rik	2310022A10Rik	Acp6	Ccl19	3830406C13Rik		Crh	4930529C04Rik	N6amt2	Gpx3	4933405D12Rik		Atp11c	4833411C07Rik	Cobll1	Defb35	4930479D17Rik
Aebp1	2900026A02Rik	B930041F14Rik	Cacng5	4833422M21Rik		Ano3	2610524H06Rik	Atxn7l1	Fgf12	4930453L07Rik		Adm2	2610005L07Rik	Alkbh7	Defb35	4921511C10Rik		A330023F24Rik	2310022B05Rik	Acsf2	Ccl21c	4430402I18Rik		Cst12	4930539M17Rik	Nanos3	Guca2b	4933421O10Rik		Atxn7l1	4921501E09Rik	Coch	Defb47	4930483J18Rik
Ahcyl2	2900041M22Rik	BC029214	Cadm1	4921501E09Rik		Arfgef3	2700081O15Rik	Avpr1a	Fgf22	4930465K10Rik		Adra2a	2610020H08Rik	Amer2	Defb47	4921524J17Rik		A330048O09Rik	2310036O22Rik	Acsf3	Ccl5	4632428C04Rik		Ctsh	4930557K07Rik	Naprt	H2afb3	4933425L06Rik		Atxn7l1	4921511C10Rik	Col18a1	Dok6	4930483K19Rik
Aif1	2900055J20Rik	BC048507	Car10	4922502N22Rik		Arhgap36	2700094K13Rik	B630019K06Rik	Fxyd6	4930465M20Rik		Aff4	2610100L16Rik	Amn	Dhrs7c	4921525O09Rik		A930013F10Rik	2310061I04Rik	Adcy1	Ccnd3	4732490B19Rik		Cyba	4930558K02Rik	Ncam2	Hcst	4933427D06Rik		Avp	4921525O09Rik	Col8a1	Dynlrb2	4930484H19Rik
Ak4	2900076A07Rik	Baiap2l2	Car14	4930402H24Rik		Arhgap6	2810006K23Rik	B930041F14Rik	Gabra3	4930470H14Rik		Afmid	2610206C17Rik	Anapc15	Dio3	4922502N22Rik		AA465934	2310068J16Rik	Adcy9	Cd59a	4922502N22Rik		Cyp2a5	4933402D24Rik	Oaz1-ps	Hist1h2ag	4933430M04Rik		Aym1	4921536K21Rik	Col8a2	Dynlt1f	4930506A18Rik
Ak8	3110015C05Rik	Baiap3	Ccdc85c	4930405D11Rik		Arhgef10l	2810403A07Rik	BC029214	Gap43	4930479D17Rik		Ago2	2610507B11Rik	Ankrd34a	Dlk1	4930402H24Rik		AI506816	2410003L11Rik	Adcyap1	Cd74	4930402H24Rik		Cyp2g1	4933402P03Rik	Obp2b	Hist1h4h	4933431G14Rik		Begain	4930425L21Rik	Cox8b	E030011O05Rik	4930507D05Rik
Akap7	3110045C21Rik	Banp	Ccl21b	4930443O20Rik		Arl4d	2900026A02Rik	BC029722	Gdf1	4930480K15Rik		Agt	2700046G09Rik	Ano3	Ear2	4930405D11Rik		Abat	2410004P03Rik	Adgra2	Cd82	4930405D11Rik		Dbx2	4933403O08Rik	Ocm	Hist1h4j	4933433G15Rik		Bola2	4930431P03Rik	Cpt1a	Efcab9	4930512B01Rik
Aldh2	3110062M04Rik	Bex1	Ccl7	4930447C04Rik		Arl9	2900055J20Rik	Baiap3	Gfra1	4930483O08Rik		Ak6	2700081O15Rik	Apcdd1	Efnb2	4930407G08Rik		Abca4	2410089E03Rik	Adgrd1	Cd8b1	4930407G08Rik		Dcpp1	4933404K13Rik	Omp	Hist2h3c2	4933433G19Rik		C1qtnf5	4930443O20Rik	Crhr2	Epn3	4930513D17Rik
Aldh6a1	3110099E03Rik	Bex4	Cd53	4930465M20Rik		Arpp21	3110021N24Rik	Banp	Ghrh	4930511E03Rik		Akr7a5	2810006K23Rik	Arfgef3	Faim2	4930413G21Rik		Abcc5	2610005L07Rik	Adra1d	Cdh3	4930412C18Rik		Defb9	4933405D12Rik	Ppp1r3c	Hist2h3c2	5430403N17Rik		C4bp-ps1	4930444G20Rik	Crlf1	Ermn	4930519H02Rik
Alox12e	4833422M21Rik	Bfsp2	Cfap126	4930480K15Rik		Ascl1	3300005D01Rik	Bcl11b	Gjc2	4930515L03Rik		Aldh1l1	2810403A07Rik	Arhgap1	Fam205a2	4930431P03Rik		Abhd11os	2610008E11Rik	Adra2a	Cdkn1c	4930425L21Rik		Dgkh	4933421O10Rik	R3hdml	Hmga1-rs1	5430421N21Rik		Cab39l	4930444M15Rik	Crybb3	Ezr	4930526I15Rik
Amn	4921501E09Rik	Bmp1	Chd3os	4930483J18Rik		Asns	4833422M21Rik	Bdnf	Glp2r	4930528D03Rik		Alg2	2900026A02Rik	Arhgap12	Fam205a2	4930443O20Rik		Abhd4	2610020H08Rik	Aga	Cdr2	4930432K21Rik		Dppa3	4933425L06Rik	Rpp21	I730030J21Rik	5530401A14Rik		Cacng8	4930451I11Rik	Crygn	Fbxo36	4930528D03Rik
Ankle1	4922502N22Rik	Bok	Cib3	4930483K19Rik		Ass1	4922502N22Rik	Bex1	Gm10416	4930529C04Rik		Alg3	2900055J20Rik	Arhgap36	Fam24a	4930444G20Rik		Abl2	2610035F20Rik	Ago2	Cela1	4930447N08Rik		Dpysl2	4933427D06Rik	Rps19	Il12b	6230400D17Rik		Calml4	4930453L07Rik	Cstb	Foxj1	4930539M17Rik
Ankrd34b	4930402H24Rik	Brinp3	Cit	4930483O08Rik		Astn2	4930407G08Rik	Bhlhe22	Gm10714	4930539M17Rik		Alkbh7	2900076A07Rik	Arhgef12	Fgf12	4930447M23Rik		Acaa2	2610100L16Rik	Agpat2	Cfap52	4930453L07Rik		Dsp	4933430M04Rik	Rps24	Islr	6330409D20Rik		Capsl	4930465K10Rik	Ctnnal1	Foxo6	4930556M19Rik
Ankrd34c	4930405D11Rik	Brms1	Clec4d	4930503L19Rik		Atcayos	4930425O10Rik	Bmp8b	Gm11985	4930557K07Rik		Aloxe3	3110015C05Rik	Arl4a	Fgf22	4930447N08Rik		Acadl	2610206C17Rik	Agrn	Cgref1	4930465M20Rik		Entpd2	4933431G14Rik	Rps27	Krtap17-1	6330415B21Rik		Car11	4930465M20Rik	Cul4b	Frmpd1os	4930558J18Rik
Ano1	4930407G08Rik	Btbd11	Cnih3	4930511E03Rik		Atf7ip2	4930431P03Rik	Bola2	Gm12657	4930578M01Rik		Amer2	3110082I17Rik	Arl4d	Figf	4930465K10Rik		Acap2	2610507B11Rik	Agtrap	Chil1	4930482G09Rik		Epo	4933433G15Rik	Scrg1	LOC102634401	8430430B14Rik		Car12	4930479D17Rik	Cutal	Gdf1	4930578C19Rik
Ano2	4930443O20Rik	C030006K11Rik	Col8a2	4930515L03Rik		Atp2b1	4930443O20Rik	Brinp3	Gm13304	4933400C23Rik		Amn	3300002I08Rik	Arl9	Garnl3	4930482G09Rik		Ace	2610524H06Rik	Akap8	Cib3	4930483J18Rik		Fabp5	4933433G19Rik	Sec61b	Lgals1	9030404E10Rik		Car14	4930483J18Rik	D630024D03Rik	Gdf7	4930593A02Rik
Ap1m2	4930447C04Rik	C130074G19Rik	Corin	4930519H02Rik		Atp2b4	4930444M15Rik	Bsn	Gm13308	4933402P03Rik		Anapc15	3300002P13Rik	Armcx5	Gdf1	4930483O08Rik		Acer2	2700046G09Rik	Akap8l	Cldn9	4930483K19Rik		Fabp7	5430403N17Rik	Slc25a18	Lgals3bp	9130015A21Rik		Ccl27b	4930483K19Rik	Dab2	Gm11744	4931403G20Rik
Ap1s2	4930465M20Rik	C330013E15Rik	Cox6b2	4930558K02Rik		Atp6ap1l	4930444P10Rik	Btbd17	Gm15056	4933405D12Rik		Ankrd34a	3930402G23Rik	Arxes2	Ghrh	4930503L19Rik		Acox2	2700049A03Rik	Akip1	Clic3	4930483O08Rik		Fam159a	5430421N21Rik	Syne1	Lilrb4a	9130221F21Rik		Ccl3	4930484H19Rik	Dbndd1	Gm13308	4931406H21Rik
Apoc2	4930480K15Rik	C77080	Cpne2	4931406P16Rik		Atxn7l1	4930447M23Rik	C030006K11Rik	Gm1987	4933417D19Rik		Ano2	4921501E09Rik	Asic4	Gm10416	4930506A18Rik		Acp6	2700081O15Rik	Aldh1l1	Cmtm4	4930484H19Rik		Fam3b	5530401A14Rik	Tgtp1	Lypd2	9230009I02Rik		Cd164	4930506A18Rik	Dcn	Gm16548	4933400C23Rik
Aqp1	4930483J18Rik	Cabp1	Crhr2	4933400C23Rik		Atxn7l1	4930447N08Rik	C130074G19Rik	Gm2694	4933427E13Rik		Ano3	4921511C10Rik	Asns	Gm11468	4930515L03Rik		Acsf2	2810403A07Rik	Aldh2	Cntnap4	4930503L19Rik		Fam64a	6230400D17Rik	Tmsb4x	Lyz2	9230114K14Rik		Cd200r4	4930507D05Rik	Defb25	Gm16617	4933402J15Rik
Aqp4	4930483K19Rik	Cabp7	Crtac1	4933402D24Rik		Avpr1a	4930453L07Rik	C4bp-ps1	Gm5424	4933428G20Rik		Apcdd1	4921524J17Rik	Aspscr1	Gm12250	4930519H02Rik		Acsf3	2810403D21Rik	Aldh6a1	Col1a2	4930507D05Rik		Fcer1g	6330409D20Rik	Ugt2a1	Madcam1	9530026P05Rik		Cd209a	4930512B01Rik	Defb36	Gm19705	4933404K13Rik
Arg1	4930483O08Rik	Cacna2d2	Ctla2b	4933403O08Rik		B630019K06Rik	4930465K10Rik	Cacna1e	Gm5797	4933430M04Rik		Apoo-ps	4921525O09Rik	Atp2b1	Gm13304	4930528D03Rik		Adcy1	2900009J06Rik	Aldh7a1	Col6a4	4930512B01Rik		Fcf1	6330415B21Rik	Vaultrc5	Npvf	9930104L06Rik		Cd24a	4930513D17Rik	Dnajc3	Gm1979	4933405D12Rik
Arhgap36	4930503L19Rik	Calb2	Ctsh	4933404K13Rik		B930041F14Rik	4930465M20Rik	Cacna2d2	Gm6644	4933431G14Rik		Arfgef3	4922502N22Rik	Atp2b4	Gm13304	4930529C04Rik		Adcy9	2900026A02Rik	Aldh9a1	Col9a3	4930513D17Rik		Ferd3l	8430423G03Rik		Nr0b2	A630001G21Rik		Cd59a	4930519H02Rik	Drc7	Gm1987	4933430M04Rik
Arhgap6	4930511E03Rik	Camk1d	Ctss	4933417D19Rik		BC002163	4930470H14Rik	Cacng3	Gm6938	4933439C10Rik		Arhgap1	4930402H24Rik	Atp5d	Gm14288	4930539E08Rik		Adcyap1	2900055J20Rik	Alg3	Cox6a2	4930529C04Rik		Fetub	8430430B14Rik		Nxpe5	A630089N07Rik		Cd59b	4930526I15Rik	Ear3	Gm2109	4933431G14Rik
Arhgef16	4930515L03Rik	Camk2d	Ctxn3	4933425L06Rik		BC029214	4930479D17Rik	Calb2	Gnb3	4933440M02Rik		Arhgap12	4930405D11Rik	Atp8a1	Gm15408	4930550L24Rik		Adgra1	2900076A07Rik	Alkbh7	Cox6b2	4930539M17Rik		Fmr1nb	9030404E10Rik		Pf4	A730018C14Rik		Cd63	4930528D03Rik	Efcab10	Gm38426	4933433G19Rik
Arhgef17	4930519H02Rik	Camk2g	Defb10	4933427D06Rik		BC029722	4930480K15Rik	Camk2d	Gpr17	5330426P16Rik		Arhgap36	4930407G08Rik	Atxn7l1	Gm1821	4931406H21Rik		Adgra2	3110001I22Rik	Alpl	Cpq	4930550L24Rik		Gast	9130015A21Rik		Plek2	A930018P22Rik		Cd82	4930539M17Rik	Elovl7	Gm5132	4933433H22Rik
Arl4a	4930539E08Rik	Camk2n2	Dnajc5b	4933427E13Rik		BC048507	4930483O08Rik	Camk2g	Gpr31b	5430425K12Rik		Arhgef12	4930413G21Rik	Atxn7l1	Gm19705	4931406P16Rik		Adgrd1	3110021N24Rik	Amdhd2	Crb3	4930558J18Rik		Gm11468	9130221F21Rik		Plin2	A930019D19Rik		Cdkn1a	4930556M19Rik	Emb	Gm5907	4933440M02Rik
Arsg	4930558K02Rik	Car4	Dppa3	4933433G15Rik		Baiap3	4930511E03Rik	Camk2n2	Gpx3	5530401A14Rik		Arl4a	4930431P03Rik	B630019K06Rik	Gm1987	4932414N04Rik		Adm2	3110045C21Rik	Amer2	Crtac1	4930578M01Rik		Gm12338	9230009I02Rik		Pold4	AI413582		Cdkn1c	4930557K07Rik	Enpp2	Gm8633	5330411J11Rik
Arx	4931406P16Rik	Cbln1	Efcab1	4933433G19Rik		Banp	4930515L03Rik	Cav2	Grik1	5730412P04Rik		Arl4d	4930443O20Rik	B930041F14Rik	Gm3020	4932416H05Rik		Adra1d	3300002I08Rik	Amn	Crtap	4930593A02Rik		Gm13305	9230114K14Rik		Ppbp	AK010878		Cdr2	4930558J18Rik	Eps8l2	Gm933	5430405H02Rik
Asns	4932411E22Rik	Cbln2	Ephx1	4933439C10Rik		Bcl11b	4930528D03Rik	Cbl	Grp	5830415F09Rik		Arl9	4930444G20Rik	BC029214	Gm3020	4932438A13Rik		Adra2a	3300002P13Rik	Anapc15	Cryba1	4931403G20Rik		Gm14393	9430065F17Rik		Prelp	AU015836		Ceacam16	4930578C19Rik	Erbb2ip	Gpnmb	5430416N02Rik
Ass1	4933400C23Rik	Cbs	Epn3	4933440M02Rik		Bdnf	4930529C04Rik	Cbln1	Gsta2	5830417I10Rik		Armcx5	4930447M23Rik	BC029722	Gm5797	4933400C23Rik		Adssl1	3632454L22Rik	Ankrd34b	Crygs	4931406P16Rik		Gm15056	9530026P05Rik		Prm1	AW146154		Cetn2	4930593A02Rik	F5	Gpx8	5430421N21Rik
Astn2	4933402D24Rik	Cbx4	Etfa	5031434O11Rik		Bex1	4930539M17Rik	Cbln2	Gzmk	5830473C10Rik		Arnt2	4930447N08Rik	Baiap3	Gm5907	4933402J15Rik		Aga	3830406C13Rik	Ano1	Csrp2	4932414N04Rik		Gm15972	9930104L06Rik		Prox1	Abcf1		Cfap126	4931403G20Rik	Fam171a2	Grin2b	5430440P10Rik
Atcayos	4933403O08Rik	Ccdc3	Etl4	5430403N17Rik		Bglap3	4930557K07Rik	Ccdc136	H2-Q2	5930412G12Rik		Arpp21	4930451I11Rik	Banp	Gm6644	4933403O08Rik		Ago2	4430402I18Rik	Ano2	Ctdsp1	4932416H05Rik		Gm35612	A330048O09Rik		Pth2	Abi2		Cfh	4931406H21Rik	Fam43b	Gsc	5730412P04Rik
Atf7ip2	4933404K13Rik	Ccl21c	Fabp4	5430405H02Rik		Bhlhe22	4930578M01Rik	Cckbr	H2afb3	6230400D17Rik		Arxes2	4930465K10Rik	Bcas1	Gm6938	4933404K13Rik		Agpat2	4632428C04Rik	Ano3	Ctnnal1	4933403O08Rik		Gm5148	A630001G21Rik		Pycard	Abi3bp		Cgnl1	4932443I19Rik	Fap	Gtsf1l	5830473C10Rik
Atoh7	4933417D19Rik	Cd247	Fam132a	5430421N21Rik		Bmp8b	4933400C23Rik	Cdc42ep1	Hba-a2	6330409D20Rik		Asic4	4930470H14Rik	Bcl11b	Gm9866	4933405D12Rik		Agrn	4732490B19Rik	Antxr1	Ctsa	4933407K13Rik		Gm5150	A630077J23Rik		Rab11fip4os2	Abracl		Chil3	4933400C23Rik	Fbp2	H2-Aa	6030419C18Rik
Atp2b4	4933425L06Rik	Cdc42ep3	Fam24a	5430425K12Rik		Bola2	4933402P03Rik	Cdc42ep3	Hes5	6430571L13Rik		Asns	4930479D17Rik	Bex1	Gm9895	4933415F23Rik		Agt	4922502N22Rik	Ap1s2	Ctsb	4933411E08Rik		Gm6607	A630089N07Rik		Rnase12	Abtb2		Cldn1	4933402J15Rik	Fbxl15	Hba-a2	6330415B21Rik
Atp6ap1l	4933427D06Rik	Cdh13	Fam25c	5730412P04Rik		Brinp3	4933405D12Rik	Cdh13	Hlf	8430430B14Rik		Aspscr1	4930482G09Rik	Bex4	Gng3	4933417D19Rik		Agtrap	4930402H24Rik	Apoc1	Ctsd	4933412O06Rik		Gm8580	A730018C14Rik		Rnase2b	Acp6		Cldn2	4933404K13Rik	Fgfr2	Hbb-bs	6430531B16Rik
Atxn7l1	4933427E13Rik	Cdh18	Fam3b	5830415F09Rik		Bsn	4933417D19Rik	Cdh20	Hotairm1	9030404E10Rik		Atcayos	4930483O08Rik	Bhlhe22	Gpr88	4933427D14Rik		Ak8	4930405D11Rik	Apoe	Ctsl	4933415F23Rik		Gpnmb	A930018P22Rik		Rnf186	Acsm3		Cldn9	4933405D12Rik	Fhit	Hist1h1d	6430706D22Rik
Atxn7l1	4933433G15Rik	Cdh22	Fam65b	5830417I10Rik		Btbd17	4933427E13Rik	Cdh22	Hrh3	9130019P16Rik		Atp2b1	4930503L19Rik	Blcap	Gprasp2	4933427E13Rik		Akap8	4930407G08Rik	Apoo	Cxcl5	4933416M07Rik		Gpr31b	A930019D19Rik		S100a10	Actbl2		Clec2l	4933430M04Rik	Folr1	Hist1h3a	9130019O22Rik
Avpr1a	4933433G19Rik	Cdh24	Fcer1g	5830473C10Rik		C030006K11Rik	4933428G20Rik	Cdh7	Hs6st2	9130221H12Rik		Atp2b4	4930506A18Rik	Blvrb	Grik3	4933428G20Rik		Akap8l	4930412C18Rik	Apoo-ps	Cxcr6	4933417D19Rik		Gpx3	AI413582		S100a5	Actc1		Clic6	4933431G14Rik	Fzd4	Hist1h4n	9130023H24Rik
B630019K06Rik	4933439C10Rik	Cdk18	Fcgr2b	5930430L01Rik		C130074G19Rik	4933430M04Rik	Cdk18	Ibsp	9330159F19Rik		Atp5d	4930515L03Rik	Bmp1	Grp	4933431G14Rik		Akip1	4930413G21Rik	Aqp1	Cyp4f15	4933427D14Rik		Grin2a	AK010878		S100a8	Actg2		Cnfn	4933433G15Rik	Gab1	Hist2h2ac	9130409I23Rik
B930041F14Rik	4933440M02Rik	Cdkl4	Fcgr3	6330415B21Rik		C4bp-ps1	4933431G14Rik	Cdkl4	Igsf21	9330159M07Rik		Atp6v0c-ps2	4930519H02Rik	Bmyc	Gsc	4933433H22Rik		Aldh1l1	4930425L21Rik	Arc	D630024D03Rik	4933427E13Rik		Grin2c	AU015836		S100g	Adam2		Cobll1	4933433G19Rik	Gatm	Hist2h2bb	9230009I02Rik
BC029214	5031434O11Rik	Cds1	Ferd3l	6430571L13Rik		Cacna1e	4933439C10Rik	Cdkl5	Il12b	9530026F06Rik		Atp8a1	4930528D03Rik	Bscl2	Hadh	4933439C10Rik		Aldh2	4930432K21Rik	Arfgef3	Ddr1	4933430M04Rik		Gsg1	AW146154		Scarletltr	Adamts9		Coch	4933433H22Rik	Ggh	Ifitm2	9230104L09Rik
BC048507	5430403N17Rik	Cfp	Folr1	9130221F21Rik		Cacna2d2	4933440M02Rik	Cds1	Isl1	9530026P05Rik		Atxn7l1	4930529C04Rik	Btbd11	Hap1	4933440M02Rik		Aldh3b1	4930444M15Rik	Arglu1	Ddt	4933431E20Rik		Guca2b	Abcf1		Scarna6	Adgrf4		Col18a1	4933440M02Rik	Gjc3	Igf2	9330102E08Rik
BC048679	5430405H02Rik	Chchd10	Fpr1	9330159M07Rik		Cacng3	5330426P16Rik	Chordc1	Kcnc4	9630001P10Rik		Atxn7l1	4930539E08Rik	C1ra	Hapln2	5031439G07Rik		Aldh6a1	4930447N08Rik	Arhgap12	Defb10	4933432I09Rik		H2afb3	Abi2		Snurf	Adh7		Col1a2	5330411J11Rik	Gm12338	Igfbp2	9330111N05Rik
Baiap2l2	5430421N21Rik	Chgb	Fpr2	9530026F06Rik		Cacng5	5430405H02Rik	Chrac1	Kcnf1	A230001M10Rik		Avpr1a	4930550L24Rik	C2cd4c	Hist1h1d	5330426P16Rik		Aldh7a1	4930453L07Rik	Arhgap18	Defb28	4933433G19Rik		Hbb-y	Abi3bp		Spp1	Aebp2		Col8a1	5430405H02Rik	Gm12409	Il33	9430015G10Rik
Baiap3	5430425K12Rik	Chordc1	Fxyd5	9930104L06Rik		Calb2	5430425K12Rik	Chrna4	Kcnip3	A230046K03Rik		Aym1	4930557K07Rik	C330013E15Rik	Hist1h3e	5430403N17Rik		Aldh9a1	4930465M20Rik	Arhgap36	Defb9	4933434E20Rik		Hcst	Abracl		Sprr1a	Aff4		Col8a2	5430416N02Rik	Gm13152	Inmt	9530026F06Rik
Banp	5730412P04Rik	Chrd	Gabra1	A130077B15Rik		Calca	5530401A14Rik	Chst8	Krt77	A230072E10Rik		B630019K06Rik	4931406H21Rik	C4bp-ps1	Hist3h2bb-ps	5830415F09Rik		Alg3	4930470H14Rik	Arhgap39	Dnajc5b	5031425E22Rik		Hist1h2ag	Abtb2		Srp54b	Aicda		Col9a3	5430421N21Rik	Gm15104	Ins2	9630001P10Rik
Bcam	5830415F09Rik	Chrna4	Gabra3	A230046K03Rik		Camk2d	5730412P04Rik	Ciart	Ldb2	A230108P19Rik		B930041F14Rik	4931406P16Rik	Cacna1e	Hmga1-rs1	5830417I10Rik		Alkbh7	4930482G09Rik	Arhgap6	Dpcd	5031439G07Rik		Hist1h4h	Acp6		Srp54b	Aimp2		Cort	5430440P10Rik	Gm1673	Kif16bos	9930012K11Rik
Bcas1	5830417I10Rik	Chst8	Gabrd	A230108P19Rik		Camk2g	5830415F09Rik	Cirbp	Lrfn1	A330023F24Rik		BC002163	4932414N04Rik	Cacna2d2	Hs3st2	5830473C10Rik		Alox12e	4930483J18Rik	Arhgap8	Drc7	5330411J11Rik		Hist1h4j	Acsm3		Tff2	Akap9		Cox8b	5730412P04Rik	Gm2002	Kl	9930104L06Rik
Bcl2a1b	5830473C10Rik	Ciart	Gad2	A330093E20Rik		Camk2n2	5830417I10Rik	Cited4	Lrrc24	A330040F15Rik		BC029214	4932416H05Rik	Cacng3	Hs6st2	5930412G12Rik		Alpl	4930483K19Rik	Arhgef16	Dynlrb2	5330426P16Rik		Hist2h2ab	Actbl2		Theg	Akr1b7		Cpq	5830473C10Rik	Gm2002	Krt8	A230050P20Rik
Bex1	5930430L01Rik	Cirbp	Gap43	A530088E08Rik		Cav2	5830473C10Rik	Cln6	Lsm5	A630012P03Rik		BC029722	4932438A13Rik	Calb2	Hspb6	6230400D17Rik		Amd1	4930483O08Rik	Arhgef17	Efhd1	5430403N17Rik		Hist2h3c2	Actc1		Tnfaip8l2	Akt1s1		Cpt1a	6030419C18Rik	Gm20319	Krtdap	A330015K06Rik
Bex4	6330415B21Rik	Cited4	Ghrh	A630012P03Rik		Cbl	5930412G12Rik	Cml1	Ly6g6e	A630019I02Rik		BC048507	4933400C23Rik	Camk2g	Ifi204	6430531B16Rik		Amdhd2	4930484H19Rik	Arhgef25	Eif3j1	5430416O09Rik		Hist2h3c2	Actg2		Trem2	Aldh3b2		Crb3	6330415B21Rik	Gm2560	LOC100504703	A330033J07Rik
Bfsp2	6430571L13Rik	Clec4a3	Gm10416	A630089N07Rik		Cbln1	6230400D17Rik	Cnksr2	Ly6h	A630072M18Rik		Baiap3	4933402J15Rik	Camk2n2	Igsf21	9130019P16Rik		Amer2	4930503L19Rik	Arl15	Eif3j2	5430421N21Rik		Hmga1-rs1	Acyp2		Tspan33	Aldh6a1		Crhbp	6430531B16Rik	Gm5779	LOC100861978	A330102I10Rik
Bglap3	6430573F11Rik	Cml1	Gm10714	A930013F10Rik		Cbln2	6330409D20Rik	Cntn6	Lzts1	A630077J23Rik		Banp	4933403O08Rik	Cav2	Isl1	9130221F21Rik		Amn	4930507D05Rik	Arl4a	Etl4	5430440P10Rik		I730030J21Rik	Adam2		Ttc36	Alg10b		Crhr2	6430706D22Rik	Gm6083	Lgals3	A730017L22Rik
Bmp1	9130015A21Rik	Cntfr	Gm13304	A930019D19Rik		Ccdc136	6430571L13Rik	Cort	Mag	A630089N07Rik		Bcas1	4933404K13Rik	Cbl	Kcnc4	9330159F19Rik		Anapc15	4930512B01Rik	Arl6ip1	Etv1	5730412P04Rik		Il12b	Adamts9		Tyrobp	Alkbh1		Crlf1	8430430B14Rik	Gm6213	Litaf	A730018C14Rik
Bmp7	9130221F21Rik	Cntn4	Gm13304	A930024E05Rik		Cckbr	6430573F11Rik	Cox6a2	Mc3r	A730018C14Rik		Bcl11b	4933405D12Rik	Ccdc3	Kcnh2	9930021J03Rik		Angptl2	4930513D17Rik	Arntl	Fads3	5730559C18Rik		Il17c	Adgrf4		Wfdc17	Alox12e		Crybb1	9130019O22Rik	Gng11	Lsm5	A830011K09Rik
Bok	9230009I02Rik	Cntnap4	Gm13304	AI314180		Ccl17	8430423G03Rik	Cplx3	Mfge8	A930017M01Rik		Bex1	4933411E08Rik	Ccnl2	Kit	A130010J15Rik		Ankrd34b	4930515L03Rik	Arsg	Fam132a	5830417I10Rik		Insl3	Adh7		Xntrpc	Amz2		Crybb3	9130023H24Rik	Gng13	Ltc4s	AI837181
Brinp3	9330159M07Rik	Cobl	Gm13305	AW551984		Ccl19	8430430B14Rik	Cpne5	Mgst3	A930018P22Rik		Bex4	4933415F23Rik	Ccnt2	Klri1	A130077B15Rik		Ano1	4930529C04Rik	Arxes2	Fam213b	6230400D17Rik		Islr	Aebp2		Zfp91Cntf	Anapc1		Crygn	9130409I23Rik	Gpr27	Malat1	AI846148
Brms1	9430065F17Rik	Col11a1	Gm13305	Aasdh		Ccl21b	9030404E10Rik	Crem	Morn1	AI314180		Bglap3	4933417D19Rik	Cd200	Krt2	A230046K03Rik		Ano2	4930539E08Rik	Astn2	Fam24a	6330403A02Rik		Klk1b11	Aff4			Anapc2		Cstb	9230009I02Rik	Grasp	Marveld3	AI987944
Btbd11	9530026F06Rik	Col11a2	Gm13308	Abca9		Ccl21b	9130019P16Rik	Crip2	Mrpl16	AI506816		Bhlhe22	4933427D14Rik	Cdc42ep3	L1cam	A230108P19Rik		Ano3	4930539M17Rik	Atp1b3	Fam92b	6330415B21Rik		Klra13-ps	Agr2			Ang2		Ctnna1	9230104L09Rik	Gt(ROSA)26Sor	Mgp	AU015836
Btg3	9930104L06Rik	Col23a1	Gm15987	Abcb9		Ccl21c	9130221H12Rik	Cspg5	Msgn1	AI837181		Blcap	4933427E13Rik	Cdc7	Lcn2	A330033J07Rik		Antxr1	4930550L24Rik	Atp2b1	Fcgrt	6330416G13Rik		Klra17	Aicda			Ankdd1b		Ctnnal1	9330102E08Rik	H1fx	Mlf1	AU040320
C030006K11Rik	A130077B15Rik	Col4a1	Gm19705	Abcc5		Cd3d	9330159F19Rik	Cst12	Myl9	AK010878		Blvrb	4933428G20Rik	Cdh13	Lgals2	A330076H08Rik		Anxa5	4930556M19Rik	Atp2b4	Ffar4	6430571L13Rik		Klrc2	Aimp2			Ankfn1		Ctsc	9330111N05Rik	H2-Bl	Msx1	Abca6
C130074G19Rik	A230046K03Rik	Col4a2	Gm1987	Abcf1		Cd7	9330159M07Rik	Ctgf	Necab1	AU015836		Bmp1	4933431G14Rik	Cdh22	Lrfn1	A630012P03Rik		Ap1s2	4930558J18Rik	Atp6ap1l	Fgf22	8030462N17Rik		Krtap17-1	Akap9			Ankle1		Cul4b	9430015G10Rik	H2-Eb1	Msx1os	Abcb7
C1qa	A230065H16Rik	Cox6a2	Gm2087	Abhd16a		Cdc42ep1	9530026F06Rik	Ctsf	Necab2	AU023762		Bmyc	4933433G15Rik	Cdh24	Lrrc24	A630089N07Rik		Apoc1	4930578M01Rik	Atp6ap2	Foxj1	8430408G22Rik		Krtcap2	Akr1b7			Ankrd1		Cutal	9530026F06Rik	Hist2h4	Nup62cl	Abcb8
C1ra	A230108P19Rik	Cplx3	Gm20878	Abhd6		Cdc42ep3	9530026P05Rik	Ctxn3	Nov	Aak1		Bscl2	4933433H22Rik	Cdkl5	Madcam1	A730017C20Rik		Apod	4930593A02Rik	Atxn2l	Frmpd1os	9030617O03Rik		LOC102634401	Akt1s1			Ankrd17		Cypt12	9630001P10Rik	Hist3h2a	Olfr1507	Abcd3
C3	A330023F24Rik	Crip2	Gm21188	Abi1		Cdh13	9630001P10Rik	Cxx1b	Npvf	Aars2		Btbd11	4933439C10Rik	Cds1	Mast1	A730018C14Rik		Apoe	4931403G20Rik	Avpr1a	Fuca1	9130019P16Rik		Lgals1	Aldh3b2			Ankrd22		D630024D03Rik	9930012K11Rik	Hist3h2ba	Olfr539	Abcg2
C330013E15Rik	A330040F15Rik	Cspg5	Gm21586	Abi3bp		Cdh20	A230001M10Rik	Cxx1c	Nr1i3	Aasdh		C1ra	4933440M02Rik	Celsr3	Mc3r	A830011K09Rik		Apoo	4931406P16Rik	BC024139	Fxyd1	9130023H24Rik		Lgals3bp	Aldh6a1			Aox2		Dab2	9930104L06Rik	Hspb8	Ooep	Abcg5
C3ar1	A330093E20Rik	Ctgf	Gm21586	Abl2		Cdh22	A230046K03Rik	Cyp2a5	Ntn5	Aasdhppt		C2cd4c	5031439G07Rik	Chchd4	Mcpt2	A930013F10Rik		Apoo-ps	4932411E22Rik	BC029214	Gabra1	9130221F21Rik		Lilrb4a	Alg10b			Ap3b1		Dbndd1	A230050P20Rik	Htr2c	Otx2os1	Abhd12
C4bp-ps1	A530088E08Rik	Ctla2a	Gm2694	Abtb2		Cdh7	A230065H16Rik	Cyp2g1	Nxph3	Abca8b		C3	5330426P16Rik	Chga	Mdk	A930019D19Rik		Aqp1	4932414N04Rik	Baiap2	Gabra3	9130409I23Rik		Lypd2	Alkbh1			Apon		Dcn	A330015K06Rik	Ipw	Pantr2	Abhd17a
C77080	A630012P03Rik	Cxx1c	Gm6644	Acap2		Cdk18	A230072E10Rik	Cyp46a1	OTTMUSG00000016609	Abca9		C330013E15Rik	5430403N17Rik	Chrm3	Mfge8	AI314180		Arc	4932416H05Rik	Baiap3	Gap43	9230009I02Rik		Lyz2	Alox12e			Aqp7		Defb11	A330033J07Rik	Iqgap1	Pcolce2	Abhd8
Cab39l	A630089N07Rik	Cyb561	Gm6938	Acap3		Cdkl4	A230108P19Rik	Cyp4a12b	Opalin	Abcb7		C4bp-ps1	5430405H02Rik	Chrna4	Mrln	AI506816		Arfgef3	4933403O08Rik	Bcam	Gbx2	9230104L09Rik		Madcam1	Amz2			Aqr		Defb25	A330102I10Rik	Itgav	Pcp4l1	Ablim2
Cabp1	A730017C20Rik	Cyp2s1	Gpnmb	Ace2		Cdkl5	A330023F24Rik	D630023F18Rik	Orm1	Abcb8		C77080	5830415F09Rik	Chst12	Msgn1	AI606473		Arglu1	4933407K13Rik	Bcl11b	Gdf15	9330111N05Rik		Mib1	Anapc1			Arc		Defb28	A730017L22Rik	Junb	Perp	Acacb
Cabp7	A930013F10Rik	Cyp46a1	Grin2b	Acin1		Cds1	A330040F15Rik	Dact2	Orm2	Abcb9		Cacna1e	5830417I10Rik	Chst8	Myh7	AI854703		Arhgap12	4933411E08Rik	Bdnf	Ghrh	9330133O14Rik		Mid1	Anapc2			Arfgef2		Defb35	A730018C14Rik	Kcne2	Plch2	Acad12
Cacna2d2	A930019D19Rik	Dact2	Grp	Ackr3		Cfap126	A330048O09Rik	Dbp	Pisd-ps1	Abcc10		Cacna2d2	5830473C10Rik	Ciart	Myoz2	AW549877		Arhgap18	4933412O06Rik	Bglap	Gm13305	9330159F19Rik		N6amt2	Ang2			Arhgap22		Defb36	A830011K09Rik	Kcnj13	Pon3	Acap3
Cacnb4	A930024E05Rik	Dbp	Gsg1l	Acmsd		Chd3os	A630012P03Rik	Ddit4l	Pllp	Abcc5		Cacng3	5930412G12Rik	Cirbp	Naglu	Aak1		Arhgap36	4933415F23Rik	Bhlhe22	Gm13308	9330159M07Rik		Nanos3	Ankdd1b			Arhgap24		Defb47	AI463170	Krcc1	Prlr	Acbd3
Cacng5	AI314180	Dcn	Gsta2	Acot13		Chordc1	A630019I02Rik	Ddt	Ppbp	Abcc9		Cadm1	6230400D17Rik	Cited4	Neat1	Aamp		Arhgap39	4933416M07Rik	Bmp1	Gm13483	9430015G10Rik		Naprt	Ankfn1			Arhgef3		Dnajc3	AI837181	Krt18	Prps2	Acbd5
Cadm1	AI506816	Defb1	Guca2b	Acot2		Chrac1	A630072M18Rik	Dgkh	Prap1	Abce1		Calb2	6430531B16Rik	Clec2l	Necab1	Aars		Arhgap6	4933417D19Rik	Bok	Gm1821	9530026F06Rik		Ncam2	Ankle1			Arid3c		Dok6	AI846148	Lamp2	Prr32	Acbd6
Calb2	AI854517	Defb20	H2-Q2	Acp2		Chrna4	A630077J23Rik	Dlx1	Prdx4	Abhd16a		Calcb	6430573F11Rik	Clmp	Necab2	Aars2		Arhgap8	4933427D14Rik	Bola2	Gm1987	9530082P21Rik		Npvf	Ankrd1			Arid5b		Drc7	AI987944	Lbp	Rasl10a	Acer3
Camk1d	AW551984	Defb9	Hap1	Acp6		Chst8	A630089N07Rik	Dlx6	Prok1	Abhd6		Camk2d	8430430B14Rik	Cln6	Ninj1	Abca8b		Arhgef16	4933427E13Rik	Bricd5	Gm1987	9530091C08Rik		Nr0b2	Ankrd17			Arl14epl		Dynlrb2	AU015836	Lepr	Rbp1	Acmsd
Camk2d	Aasdh	Dgkz	Hddc2	Acpt		Ciart	A730018C14Rik	Dnajb14	Prph	Abi1		Camk2g	9130015A21Rik	Clstn3	Ninj2	Abca9		Arhgef17	4933430M04Rik	Bsn	Gm20878	9930012K11Rik		Nxpe5	Ankrd22			Arl9		Dynlt1f	AU040320	Lipa	Rdh5	Aco1
Camk2g	Abat	Dhrs7c	Hist1h2ae	Acrv1		Cib3	A930017M01Rik	Dnajc30	Pth2r	Abi2		Camk2n2	9130019P16Rik	Cml1	Nkg7	Abcb6		Arhgef25	4933431E20Rik	Btd	Gm21586	9930104L06Rik		Oaz1-ps	Aox2			Armc12		E030011O05Rik	Abca4	Lmo1	Rmrp	Acp6
Camk2n2	Abca9	Dlk1	Hist1h4d	Acsf3		Cirbp	A930018P22Rik	Dner	Pygm	Abl2		Car10	9130221F21Rik	Cnih3	Nnat	Abcb8		Arl15	4933432I09Rik	Bzrap1	Gm21586	A230046K03Rik		Obp2b	Ap3b1			Arpc5l		Ear3	Abca6	Lmx1a	Robo3	Acpt
Car10	Abcb9	Dlx1	Hist1h4j	Acsl3		Cited4	AI314180	Doc2a	Rab38	Abtb1		Cav2	9330159F19Rik	Cnksr2	Npsr1	Abcb9		Arl4a	4933433G19Rik	C130074G19Rik	Gm5132	A230050P20Rik		Ocm	Apon			Asb6		Efcab10	Abcb7	Lrrc23	Rsf1os1	Acrv1
Car14	Abcc5	Dlx6	Hist1h4k	Acsm3		Cln6	AI413582	Doc2b	Resp18	Acap2		Cbl	9530082P21Rik	Col11a1	Nr1i3	Abcc5		Arl6ip1	4933434E20Rik	C1qtnf2	Gm5797	A230108P19Rik		Omp	Aqp7			Ascc3		Efcab9	Abcb8	Lrrc48	Rsph1	Acsbg1
Car4	Abcf1	Dnajb5	Hist2h2aa2	Actbl2		Cml1	AI506816	Dock4	Rhov	Acbd3		Cbln2	9930021J03Rik	Cort	Nrep	Abcc8		Arntl	4933439C10Rik	C1qtnf5	Gm6961	A330015K06Rik		Pf4	Aqr			Ascl5		Elovl7	Abcd3	Lrrc52	Sbp	Actl6a
Cbln1	Abhd16a	Dnajb9	Hmga1-rs1	Actg1		Cmtm5	AI837181	Dok6	Rims3	Acd		Ccdc136	A130010J15Rik	Cplx3	Nt5dc2	Abhd6		Arsg	5031425E22Rik	C1ra	Gm8633	A630012P03Rik		Plek2	Arc			Atf7ip2		Emb	Abcg2	Lum	Sct	Actn4
Cbln2	Abhd6	Dner	Hrh3	Actn1		Cnih3	AI854517	Dpp10	Rprm	Ace2		Ccdc3	A130077B15Rik	Cpne2	Nts	Abi2		Arxes2	5031439G07Rik	C2cd4b	Gm933	A630072M18Rik		Plin2	Arfgef2			Atp2b2		Enpp2	Abcg5	Mansc4	Sdhaf3	Actr1b
Cbs	Abi1	Doc2a	Htr2b	Actn3		Cnksr2	AK010878	Dpy19l1	Rsc1a1	Ache		Ccl12	A230046K03Rik	Cpne5	Nxph1	Acap2		Astn2	5330411J11Rik	C2cd4c	Gpnmb	A630089N07Rik		Pold4	Arhgap22			Atp8a1		Epn3	Abhd12	Matk	Slc13a4	Actr5
Cbx4	Abi3bp	Doc2b	Htr2c	Actr2		Cntn6	AU015836	Drg2	Rspo2	Acin1		Ccl19	A230108P19Rik	Cpne9	Nxph3	Acbd3		Atcayos	5330426P16Rik	C3	Gprc5c	A730017L22Rik		Ppbp	Arhgap24			Atxn1		Eps8l2	Abhd17a	Mcpt2	Slc25a41	Adam2
Ccdc3	Abl2	Dok3	Ier3	Adal		Cntnap4	AU023762	Dsc3	Rxrg	Acmsd		Ccl21c	A330023F24Rik	Crebbp	Oas3	Acbd5		Atf5	5430403N17Rik	C330013E15Rik	Gpx8	A830080D01Rik		Ppp1r3c	Arhgef3			Avl9		Erbb2ip	Abhd8	Mdfic	Slc31a1	Adam9
Ccdc85c	Abracl	Dok6	Ifi204	Adam1a		Cobl	Aak1	Dusp1	S100a14	Acot2		Ccnl2	A330033J07Rik	Crip2	Olfr316	Ace2		Atp1b3	5430416O09Rik	C730002L08Rik	Grin2b	A930019D19Rik		Prelp	Arid3c			Azgp1		Ermn	Ablim2	Mia	Slc4a2	Adamts12
Ccl21b	Abtb2	Dpp10	Ifi30	Adam2		Col23a1	Aars2	Dusp26	S100g	Acp2		Ccnt2	A330040F15Rik	Crtac1	Olfr550	Acin1		Atp2b1	5430421N21Rik	C77080	Grp	A930024E05Rik		Prm1	Arid5b			B020018J22Rik		Ezr	Acacb	Mlana	Slc4a5	Adgrb1
Ccl21c	Acap2	Dpy19l1	Igf2	Adamdec1		Cort	Aasdh	Dusp6	Samd14	Acpt		Cd200	A330076H08Rik	Crym	Oprl1	Aco2		Atp2b4	5430440P10Rik	Cab39l	Gtsf1l	AI314180		Prox1	Arl14epl			B4galnt1		F5	Acad12	Mospd1	Snhg9	Adgrb2
Ccl7	Acap3	Dsc3	Igfbp6	Adamts12		Cox6a2	Aasdhppt	Ebf3	Scgb3a1	Acrv1		Cdc42ep3	A630012P03Rik	Cryz	Orm1	Acp1		Atp6ap1l	5730412P04Rik	Cabp7	H2-Aa	AI463170		Pth2	Arl9			BB557941		Fam171a2	Acadl	Mrpl52	Snora23	Adgrg7
Cd247	Ace2	Dusp1	Igsf21	Adamts20		Cplx3	Abca8b	Ecel1	Shd	Acsl3		Cdc7	A630089N07Rik	Csdc2	Orm2	Acp6		Atp6ap2	5730559C18Rik	Cacna1a	H2-Ab1	AI504432		Pycard	Armc12			BC021614		Fam43b	Acadsb	Mt4	Snora81	Adipor2
Cd53	Acin1	Dusp26	Il11ra1	Adamts3		Cpne2	Abca9	Efhd1	Slfn4	Acsl4		Cdh13	A730017C20Rik	Cspg5	Pak6	Acrv1		Atp6v0c-ps2	5830417I10Rik	Cacna1e	H2-Eb1	AI606473		R3hdml	Arpc5l			BC030499		Fap	Acap3	Mycbp	Spp1	Ado
Cdc42ep3	Ackr3	Dusp6	Il11ra2	Adamts5		Cpne5	Abcb7	Egr1	Smim6	Actc1		Cdh22	A730018C14Rik	Ctxn1	Pdzk1ip1	Acsl3		Atxn2l	5930403L14Rik	Cacna1h	H2-L	AI661453		Rab11fip4os2	Asb6			BC048507		Fbp2	Acbd3	Myl6b	Stk39	Adora2b
Cdh13	Acmsd	Ebag9	Isl1	Adamts9		Crem	Abcb8	Egr3	Spaca5	Actg1		Cdh24	A830011K09Rik	Cxx1b	Plac8	Actg1		Avpr1a	6230400D17Rik	Cacna2d2	H2-Q2	AI846148		Rnase12	Ascc3			Bag4		Fbxl15	Acbd5	Myoc	Sytl3	Adprh
Cdh18	Acot13	Ebf3	Itga3	Adat1		Crip2	Abcb9	Egr4	Spata24	Actg2		Cdk18	A930005H10Rik	Cxx1c	Plagl1	Actn1		BC002163	6330403A02Rik	Cacna2d3	Hap1	AI854517		Rnase2b	Ascl5			Baz1b		Fbxo36	Acbd6	Ngf	Tbc1d9	Adprhl2
Cdh22	Acot2	Ecel1	Kcnj13	Adcy9		Cryga	Abcc10	Elk1	Sstr1	Actn1		Cdkl4	A930013F10Rik	Cyb5r1	Pld5	Actr2		BC024139	6330415B21Rik	Cacng8	Hba-a1	AI987944		Rnf186	Atf7ip2			Bbx		Fgfr2	Acer3	Nid2	Tcf21	Afmid
Cdh24	Acp2	Efhd1	Klra17	Adgrb2		Cspg5	Abcc5	Elmo1	Sstr5	Actr2		Cdkl5	A930019D19Rik	Cyp26b1	Plxdc1	Acvr1c		BC029214	6330416G13Rik	Cahm	Hba-a1	AU015836		Rpp21	Atp2b2			Bcas3os2		Fhit	Acmsd	Nr4a1	Tcn2	Agap3
Cdk18	Acp6	Efna5	Krt18	Adgrb3		Cst12	Abcc9	Eml2	Stamos	Acvr1		Cds1	AI314180	Cyp46a1	Pou1f1	Adal		BC029722	6430571L13Rik	Calb2	Hemk1	AU023762		Rps19	Atp8a1			Bcl11b		Folr1	Aco1	Oaz1-ps	Tekt1	Agfg2
Cdkl4	Acpt	Efnb3	Krt77	Adgrf1		Ctgf	Abce1	Epha4	Tac2	Acvr1c		Ceacam16	AI506816	D630023F18Rik	Ppp1r14a	Adam1a		BC048507	6430573F11Rik	Calu	Hfe	AW551984		Rps24	Atxn1			Bcl6b		Foxj1	Acp6	Olfr433	Tmem237	Agl
Cds1	Acrv1	Egr1	Krt8	Adora1		Ctsf	Abhd16a	Epha5	Tacr3	Acy1		Celsr3	AI606473	D830031N03Rik	Prdm12	Adam1b		Baiap2	8030462N17Rik	Camk1d	Hist1h2ba	Aak1		Rps27	Avl9			Bclaf1		Foxo6	Acpt	Olfr5	Tmem72	Agmo
Cfap126	Acsf3	Egr2	Lbp	Adra1d		Ctxn3	Abhd6	Epha6	Tff2	Adal		Chchd4	AI854517	Dact2	Prdx4	Adam2		Baiap3	8430408G22Rik	Camk2d	Hist1h2bf	Aar2		S100a10	Azgp1			Best1		Frmpd1os	Acrv1	Otx2	Tmem98	Agr2
Cfp	Acsl3	Egr4	Ldhal6b	Agap2		Cxx1b	Abi1	Epo	Tgoln2	Adam1a		Chga	AI854703	Dbp	Prdx6	Adam23		Bcam	9030617O03Rik	Camk2n2	Hist1h4i	Aars2		S100a5	B020018J22Rik			Bglap		Fzd4	Acsbg1	Pcbd1	Tmprss11a	Agrn
Chchd10	Acsm3	Elmo1	Lgi2	Agfg1		Cxx1c	Abi2	Fam110b	Timp2	Adam23		Chil1	AU021063	Ddi2	Prok1	Adamdec1		Bcl11b	9130015A21Rik	Camkk1	Hist1h4j	Abca6		S100a8	B4galnt1			Bloc1s4		Gab1	Actl6a	Pcolce	Tnfrsf12a	Agtrap
Chd3os	Actbl2	Eml2	Lhb	Ago2		Cyb561	Abl2	Fam135b	Tmem145	Adamdec1		Chrm3	AW549877	Ddt	Prph	Adamts10		Bdnf	9130019P16Rik	Cap2	Hist2h2aa2	Abca8b		S100g	BB557941			Bmp8a		Gatm	Actl6b	Pcp2	Toporsos	Aicda
Chgb	Actg1	Enkur	Lilrb4a	Ago3		Cyp2a5	Abtb1	Fam20c	Tmem255a	Adamts10		Chrna4	Aak1	Ddx17	Prrt3	Adamts12		Bex1	9130023H24Rik	Capn2	Hist2h2bb	Abcb4		Scarletltr	BC021614			Bmpr2		Gdf1	Actn4	Pdia4	Trf	Aif1l
Chordc1	Actn1	Epha6	Ly6g6d	Agpat9		Cyp2g1	Acap2	Fbxw13	Tmem255b	Adamts20		Chst12	Aamp	Ddx25	Pth2r	Adamts20		Bglap	9130221F21Rik	Cav2	Hist3h2bb-ps	Abcb6		Scarna6	BC030499			Bpi		Gdf7	Actr1b	Phactr2	Trpv4	Aimp2
Chrd	Actn3	Erf	Ly6h	Agrn		Cyp46a1	Acbd3	Fhod3	Tmem35	Adap2		Chst8	Aars	Defb1	Ptprcap	Adamts6		Bglap3	9130409I23Rik	Cbx1	Hmga1-rs1	Abcc10		Scrg1	BC048507			Bpifa5		Ggh	Actr5	Pifo	Tssk3	Akap8l
Chrna4	Actr2	Erich4	Ly86	Agtpbp1		Cyp4a12b	Acd	Fjx1	Tmem44	Adat1		Ciart	Aars2	Dgkh	Pydc3	Adarb2		Bhlhe22	9230009I02Rik	Cbx3	Hp	Abcc4		Sec61b	Bag4			Brd1		Gjc3	Adam2	Pla2g16	U90926	Akirin2
Chst8	Adal	Etnk2	Lyz2	Aicda		Cyp4f15	Ace2	Fosb	Tmem91	Adcy1		Cib2	Abat	Dgki	Pygm	Adat1		Blcap	9230104L09Rik	Ccdc102a	Hrh3	Abcc8		Slc25a18	Baz1b			Btnl10		Gm11744	Adam9	Pla2g5	Ucp2	Aknad1
Ciart	Adam1a	Etohi1	Madcam1	Aim1l		D630023F18Rik	Ache	Frrs1l	Tnni1	Adcy9		Cib3	Abca8b	Dlgap2	Rbakdn	Adck2		Bmp1	9330111N05Rik	Ccdc159	Hrsp12	Abcd3		Snurf	Bbx			C230024C17Rik		Gm12338	Adamts12	Pls1	Vamp8	Akt1s1
Cib3	Adam2	Fam110b	Mc3r	Ajuba		Dact2	Acin1	Fscn1	Trhr	Adgrf1		Cirbp	Abca9	Dlx5	Retn	Adck3		Bmp6	9330133O14Rik	Ccdc3	Ids	Abcg2		Spp1	Bcas3os2			C230091D08Rik		Gm12409	Adgrb1	Polr2k	Vat1l	Aldh1a7
Cirbp	Adamdec1	Fam117a	Mfge8	Akap10		Dbp	Acmsd	G6pc3	Tspan9	Adh7		Cited4	Abcb6	Dmwd	Rgs1	Adck5		Bmp7	9330159F19Rik	Ccnl2	Ifitm2	Abcg5		Sprr1a	Bcl11b			C330007P06Rik		Gm13152	Adgrb2	Prelp	Wdr86	Aldh3b3
Cit	Adamts12	Fam193b	Mgp	Akap13		Dcn	Acot2	Gaa	Unc13c	Adora1		Ckmt1	Abcb8	Dnajb14	Rims3	Adcy9		Bok	9330159M07Rik	Ccnt2	Ifnar2	Abhd12		Srp54b	Bcl6b			C4bp-ps1		Gm13308	Adgrg7	Prkcq	Wfdc2	Aldh6a1
Cited4	Adamts20	Fam19a1	Mnda	Akap8		Ddit4l	Acp2	Gabrb1	Vpreb3	Adra1d		Clec2l	Abcb9	Dnajb5	Rit2	Add2		Bola2	9430015G10Rik	Cd151	Igf2	Abhd16a		Srp54b	Bclaf1			C920006O11Rik		Gm15104	Adh1	Prr7	Zic1	Aldob
Clec4a3	Adamts3	Fam222a	Mpeg1	Akap8l		Ddt	Acpt	Gabrg1	Vsnl1	Aebp2		Clmp	Abcc5	Dnajc30	Rnd2	Adrb1		Bricd5	9530026F06Rik	Cd164	Igfbp6	Abhd6		Syne1	Bdh2			Cables2		Gm16548	Adipor2	Qk	Zic2	Alkbh5
Clec4d	Adamts5	Fam81a	Ms4a4c	Akirin1		Ddx25	Acrv1	Gal3st1	Vstm2l	Aff4		Cln6	Abcc8	Dnajc5b	Rspo2	Adrm1		Bsn	9530082P21Rik	Cd200	Igsf21	Abi1		Tff2	Best1			Cad		Gm16617	Ado	Rab20		Ambp
Cml1	Adamts9	Fank1	Ms4a6c	Akr1b10		Defb10	Acsf3	Galk1	Whrn	Aftph		Clstn3	Abhd16a	Dner	Rwdd2a	Aebp2		Btbd11	9530091C08Rik	Cd36	Il11ra2	Abi2		Tgtp1	Bfsp2			Calr3		Gm1673	Adora2b	Rab26os		Ampd2
Cnih3	Adap2	Fbxw13	Ms4a6d	Akr1c18		Dgkh	Acsl3	Garnl3	Xlr3b	Agap2		Cml1	Abhd6	Doc2a	Sez6	Aen		Btd	9930012K11Rik	Cd63	Il33	Abi3bp		Theg	Bglap			Cant1		Gm19705	Adprh	Rasl11a		Amph
Cntfr	Adat1	Fgf12	Ms4a7	Akr7a5		Dlk1	Acsl4	Gatad2b	Zar1	Agfg1		Cnih3	Abi2	Doc2b	Shox2	Aff1		Bzrap1	9930104L06Rik	Cdc26	Ins2	Ablim2		Tmsb4x	Bloc1s4			Capn1		Gm1979	Adprhl2	Rbm47		Amz2
Cntn4	Adcy9	Fhod3	Msgn1	Akt3		Dlx1	Actc1	Gcnt4	Zwint	Agfg2		Cnksr2	Abl2	Dok6	Slc17a6	Agap1		C130074G19Rik	A230046K03Rik	Cdc42ep3	Irf9	Abr		Tnfaip8l2	Bmp8a			Capn13		Gm1987	Adra1d	Rbms1		Anapc5
Cntnap4	Adcyap1	Figf	Msx1os	Aldh3b2		Dlx6	Actg1	Gcsh		Ago3		Cntnap4	Abracl	Dot1l	Slc25a41	Agfg1		C1qtnf2	A230050P20Rik	Cdc7	Isl1	Abracl		Trem2	Bmpr2			Capn7		Gm2002	Adra2c	Reg3g		Ang2
Cobl	Adcyap1r1	Fndc9	Myoc	Aldh9a1		Dnajb14	Actg2	Gh		Ago4		Col11a1	Acap2	Dpp10	Slfn5	Agfg2		C1qtnf5	A230108P19Rik	Cdh13	Kcnf1	Acacb		Tspan33	Bpi			Car4		Gm2002	Afmid	Rn45s		Angel1
Col11a1	Adgra2	Fos	Naga	Alg3		Dnajc30	Actn1	Ghrl		Agps		Col23a1	Acbd3	Dpysl4	Slpi	Agmo		C1ra	A330015K06Rik	Cdh20	Kcnj4	Acad12		Ttc36	Bpifa5			Card10		Gm20319	Aga	Rpp21		Angptl6
Col11a2	Adgrb2	Fosb	Necab1	Alg8		Dnajc5b	Actr2	Gkn3		Agrn		Cort	Acbd5	Dusp26	Sod3	Ago1		C2cd4b	A330023F24Rik	Cdh22	Kif16bos	Acadsb		Tyrobp	Brd1			Casd1		Gm2109	Agap3	Rpp30		Ankk1
Col23a1	Adgrb3	Fst	Necab2	Alox12b		Dnase1	Acvr1	Glp1r		Agtpbp1		Cox6a2	Acd	Dusp6	Spaca5	Ago3		C2cd4c	A630012P03Rik	Cdh24	Kirrel3	Acap3		Ugt2a1	Btnl10			Cbfa2t2		Gm2560	Agfg2	Rprml		Ankle1
Col4a1	Adgrd1	Fxyd6	Negr1	Alpk1		Dner	Acvr1c	Glrx5		Agtr1a		Cplx1	Ace2	E030003E18Rik	Stard10	Ago4		C3	A630072M18Rik	Cdk18	Kl	Acat3		Vaultrc5	C030016D13Rik			Cbx1		Gm38426	Agl	Rps4l		Ankrd1
Col4a2	Adgrf1	G6pc3	Nkg7	Als2		Doc2a	Acy1	Gm11468		Ahctf1		Cplx3	Ache	E030011O05Rik	Stmn1	Agpat1		C330013E15Rik	A630089N07Rik	Cdk9	Klhdc8b	Acin1		Wfdc17	C230024C17Rik			Ccdc117		Gm5132	Agmo	Rtn4rl2		Ankrd22
Col8a2	Adora1	Gaa	Nov	Amfr		Doc2b	Adal	Gm13629		Ahcy		Cpne2	Acin1	Ebag9	Sv2a	Agpat9		C730002L08Rik	A730017L22Rik	Cdkl4	Klk6	Acmsd		Xntrpc	C230091D08Rik			Ccdc14		Gm5779	Agr2	Scd1		Ankrd32
Corin	Adra1d	Gabrg1	Npcd	Ammecr1l		Dock4	Adam1a	Gm2087		Aimp2		Cpne5	Aco2	Ecel1	Syce1l	Agps		C77080	A830080D01Rik	Cdkl5	Krt23	Aco1		Zfp91Cntf	C330007P06Rik			Ccdc154		Gm5907	Agrn	Sema3b		Ankrd46
Cox6a2	Adra2a	Gad1	Npsr1	Amot		Dok6	Adam23	Gm20878		Akap10		Cpne7	Acp1	Egr1	Syt17	Agr2		C920025E04Rik	A930013F10Rik	Cds1	Krtdap	Acot13			C4bp-ps1			Ccdc172		Gm6083	Agrp	Sema3f		Anks6
Cox6b2	Agap2	Galk1	Nr2f2	Amotl2		Dpp10	Adamdec1	Gm20878		Akap11		Cpne9	Acp6	Egr3	Tacr3	Agrn		Cab39l	A930019D19Rik	Cebpb	LOC100861978	Acox1			C920006O11Rik			Ccdc175		Gm6213	Agtrap	2025-09-10		Ano8
Cplx3	Agfg1	Garnl3	Nt5dc2	Ampd2		Dpy19l1	Adamts10	Gm2115		Akap13		Crebbp	Acrv1	Elk4	Tctn2	Agrp		Cabp7	A930024E05Rik	Celsr3	Lgals1	Acox3			Cables2			Ccdc178		Gm8633	Aicda	Serpinb1b		Anp32e
Cpne2	Ago2	Gas6	Ntn5	Amz2		Drg2	Adamts20	Gm6607		Akap6		Crip2	Acsbg1	Elovl6	Tekt5	Agtpbp1		Cacna1a	AI314180	Cers5	Lgals2	Acpt			Cad			Ccdc47		Gm933	Aif1l	Sgms2		Antxr2
Crhr2	Ago3	Gcnt4	Nxpe5	Angel1		Dsc3	Adap2	Gm8580		Akap7		Crtac1	Acsf3	Eml2	Tgoln2	Ahctf1		Cacna1e	AI463170	Cetn2	Lppr3	Acsl3			Calr3			Ccdc55		Gng11	Aimp2	Sh3bgrl		Anxa10
Crip2	Agpat9	Gfra1	OTTMUSG00000016609	Ankfn1		Dusp1	Adat1	Gnaq		Akap8		Crygs	Acsl3	Entpd4	Tmed3	Ahcy		Cacna1h	AI504432	Cetn3	Lrg1	Acss1			Cant1			Ccdc83		Gng13	Ak6	Sh3d19		Aox1
Crtac1	Agrn	Gfra2	Oca2	Ankrd10		Dusp26	Adcy1	Gng4		Akap8l		Crym	Actg1	Entpd4	Tmem176b	Ahcyl1		Cacna2d2	AI506816	Cetn4	Ltbr	Actg1			Capn1			Ccdc87		Gpnmb	Akap8l	Siah3		Apbb3
Cspg5	Agtpbp1	Ghrl	Olfr574	Ankrd13b		Dusp6	Adcy9	Golm1		Akr1b7		Cryz	Actn1	Epha4	Tmem255a	Aim1l		Cacna2d3	AI606473	Cfap126	Ltc4s	Actn1			Capn13			Ccdc94		Gpr27	Akirin2	Slc12a2		Apol7b
Ctgf	Aicda	Glp1r	Orm1	Ankrd27		Ebf3	Adgrd1	Gpr153		Akt3		Csdc2	Actr2	Epha5	Tmem44	Aimp2		Cacng8	AI661453	Cfap45	Ly6g6e	Actr1b			Capn7			Ccl21c		Gpx8	Aknad1	Slc12a4		Apon
Ctla2a	Aim1l	Glp2r	Orm2	Ankrd33		Ecel1	Adgrf1	Gpr25		Alad		Cspg5	Acvr1c	Epha6	Tmem91	Ak1		Cadm1	AI846148	Cfap61	Lyz2	Actr2			Car4			Ccnc		Grasp	Akt1s1	Slc16a9		Aqp11
Ctla2b	Ajuba	Glt8d2	Pcolce	Ankrd52		Efhd1	Adh7	Gpr88		Aldh9a1		Ctgf	Adal	Epha7	Tox	Akap10		Cahm	AI854517	Cfl2	Lzts1	Actr3b			Card10			Ccnf		Grin2b	Aldh1a7	Slc24a5		Aqp2
Ctsh	Ak4	Gm10941	Pcp4l1	Anks3		Egr1	Adora1	Gpsm1		Alg3		Ctxn1	Adam1a	Ephx2	Tox2	Akap11		Calb2	AI987944	Cgnl1	Mab21l1	Actr5			Casd1			Ccpg1		Gsc	Aldh3b3	Slc37a2		Aqr
Ctss	Ak8	Gm15104	Pdzk1ip1	Ankzf1		Egr3	Adra1d	Gpt2		Alkbh8		Ctxn3	Adam1b	Ergic3	Trpt1	Akap8		Calml4	AU015836	Chmp5	Madcam1	Actr6			Cbfa2t2			Cd209b		Gt(ROSA)26Sor	Aldh6a1	Slco1a5		Arf4
Ctxn3	Akap10	Gm20605	Perp	Ano3		Egr4	Adra2a	Grb7		Als2		Cxcr6	Adam2	Fam110b	Tshz2	Akap8l		Calu	AU023762	Chrd	Mapk4	Acy1			Cbx1			Cd300c		Gtsf1l	Aldob	Slco1c1		Arf5
Cxx1c	Akap13	Gm2115	Pla2g16	Anxa10		Elk1	Aebp2	Grik3		Amer2		Cxx1b	Adam23	Fam135b	Ugt1a6b	Akap9		Camk1d	AW551984	Chrm3	Mc3r	Adal			Ccdc117			Cd40lg		H1fx	Alkbh5	Smim5		Arfip1
Cyb561	Akap7	Gm5797	Plin2	Aox2		Elmo1	Aff4	Grin2a		Amot		Cxx1c	Adamdec1	Fam173a	Vip	Akt1s1		Camk2d	Aak1	Chrna4	Megf11	Adam1a			Ccdc14			Cd47		H2-Aa	Alpl	Snhg20		Arhgap18
Cyp2s1	Akap8	Gng4	Pltp	Ap1ar		Eml2	Aftph	Grm4		Ampd2		Cyb561	Adamts10	Fam213b	Vpreb2	Akt3		Camk2n2	Aar2	Chrna7	Mest	Adam1b			Ccdc154			Cdc42		H2-Bl	Ambp	Snhg3		Arhgap33os
Cyp46a1	Akap8l	Golm1	Pold4	Ap1g2		Epha4	Agap2	Grm8		Anapc1		Cyb5r1	Adamts12	Fam25c	Vpreb3	Aldh1a7		Camkk1	Aars2	Chst12	Mfge8	Adam23			Ccdc172			Cdc42ep1		H2-Eb1	Ampd2	Snord17		Arhgap42
Dact2	Akirin1	Gpc3	Pou1f1	Ap3m1		Epha5	Agfg1	Gse1		Ang2		Cyp26b1	Adamts20	Fam69b	Vstm2b	Aldh3a2		Cap2	Abat	Chst8	Mia	Adamdec1			Ccdc175			Cdh6		Hba-a2	Amph	Snx21		Arhgef16
Dbp	Akr1b10	Gpr153	Prelp	Aplnr		Epha6	Agfg2	Gstm1		Ank3		Cyp46a1	Adamts6	Fbxw13	Vwc2l	Aldh4a1		Capn11	Abca4	Ciart	Msgn1	Adamts10			Ccdc178			Cdhr5		Hbb-bs	Amz2	Sostdc1		Arhgef25
Dcn	Akr1c18	Gpr17	Prok1	Aplp1		Epo	Ago2	H2-Q6		Ankhd1		Cypt12	Adarb2	Fcgrt	Xlr3b	Aldh6a1		Capn2	Abca6	Cideb	Msx1	Adamts20			Ccdc47			Cdk2ap1		Hist1h1d	Anapc5	Sowahc		Arhgef33
Defb1	Akr7a5	Gpr25	Prr32	Aplp2		Erich4	Ago3	Hdac11		Ankle2		D630023F18Rik	Adat1	Fgf2	Zbp1	Aldh7a1		Capsl	Abca8b	Cirbp	Msx1os	Adamts5			Ccdc55			Cdk7		Hist1h3a	Ang2	Sptssa		Arhgef4
Defb10	Akt3	Gpr52	Pth2r	Apmap		Fam110b	Ago4	Hist1h2ag		Ankrd1		D830031N03Rik	Adck2	Fjx1	Zic1	Aldoa		Car10	Abcb4	Cish	Mt4	Adamts6			Ccdc83			Cdsn		Hist1h4n	Angel1	Sstr4		Arid4b
Defb20	Aldh3b2	Gpr68	Pyhin1	Apol10b		Fam135b	Agps	Hist2h4		Ankrd12		Dact2	Adck3	Fkrp	Zwint	Alkbh5		Car12	Abcb6	Cited4	Mxra8	Adarb1			Ccdc87			Ceacam3		Hist2h2ac	Angptl6	Steap1		Arl13b
Defb9	Aldh6a1	Gpr88	Rab11fip4os2	Apon		Fam205a2	Agr2	Hmga1		Ankrd13c		Dbp	Adck5	Flnb		Alpk1		Car14	Abcc10	Clasrp	Myadm	Adarb2			Ccdc94			Cebpe		Hist2h2bb	Ankk1	Steap2		Arl9
Dgkz	Aldh9a1	Gpsm1	Rab32	Appl2		Fam205a2	Agrn	Hmgb3		Ankrd17		Dcn	Adcy1	Fos		Als2		Cav2	Abcc4	Cldn1	Nanos3	Adat1			Ccl21c			Cecr5		Hist2h4	Ankle1	Sulf1		Armc12
Dhrs7c	Alg3	Gpt2	Rax	Aqp7		Fam20c	Agtpbp1	Homer1		Ankrd22		Ddi2	Adcy9	Foxn3		Alyref		Cbln1	Abcc5	Cldn2	Nap1l5	Adck5			Ccnc			Cenpj		Hist3h2a	Ankrd1	Syngr4		Armc6
Dlk1	Alg8	Gpx3	Rbp4	Arap3		Fam213b	Agtr1a	Hpcal1		Ankrd33		Ddt	Adcyap1	Frrs1l		Ampd2		Cbln2	Abcc8	Cldn3	Necab1	Add2			Ccnf			Cer1		Hist3h2ba	Ankrd22	Synj2bp-cox16		Armcx6
Dlx1	Alox12b	Grb10	Resp18	Arglu1		Fam24a	Ahctf1	Hrh1		Ankrd52		Ddx17	Add2	Frs3		Anapc1		Cbx1	Abcd3	Clic6	Necab2	Adgrb1			Ccpg1			Ces2c		Hspb8	Ankrd32	Sypl		Arpp19
Dlx6	Alpk1	Grik1	Retn	Arhgap12		Fbxw13	Ahcy	Hs3st1		Anks3		Ddx25	Adgra1	Fstl4		Angel1		Cbx3	Abcg2	Clk1	Nkg7	Adgrb2			Cd209b			Cherp		Htr2c	Ankrd46	Syt9		Asah1
Dnajb5	Als2	Grik3	Rgs3	Arhgap21		Ffar4	Aimp2	Hs3st2		Ankzf1		Defb1	Adra2a	Fxyd6		Angel2		Ccdc102a	Abcg5	Clk4	Nov	Adgrg7			Cd300c			Chm		Ifitm2	Anks6	Tagln		Asb6
Dnajb9	Amfr	Grm2	Rims3	Arhgap24		Fgf12	Akap10	Hspa1b		Anp32a		Defb10	Adrb1	G6pc3		Ank3		Ccdc159	Abhd12	Clmp	Nr1i3	Adhfe1			Cd40lg			Chst13		Igf2	Ano8	Tcea3		Asb7
Dnajc5b	Ammecr1l	Grm4	Rit2	Arhgap39		Fgf22	Akap11	Hspa5		Anxa10		Defb35	Adrm1	Gaa		Ankhd1		Ccdc3	Abhd16a	Cln6	Ntn5	Adora1			Cd47			Ckmt2		Igfbp2	Anp32e	Tctex1d4		Ascl5
Dner	Amn	Grm8	Rpl26	Arhgap4		Fhod3	Akap13	Hyi		Apba3		Defb47	Aebp2	Gabra3		Ankle2		Ccl12	Abhd6	Clstn2	Nts	Adora2b			Cdc42			Cks1b		Il33	Antxr1	Them6		Asic2
Doc2a	Amot	Gse1	Rspo2	Arhgef1		Fjx1	Akap6	Ier2		Aplp1		Dgkh	Aen	Gabrb1		Ankrd10		Ccl19	Abi1	Cml1	Nudt14	Adprhl2			Cdc42ep1			Clca1		Inmt	Antxr2	Timp3		Asphd2
Doc2b	Amotl2	Gsg1	Rxfp1	Arhgef10l		Fosb	Akap7	Igfbp6		Apold1		Dgki	Aff1	Gabrg1		Ankrd12		Ccl19	Abi2	Cndp2	Nxph3	Adra2c			Cdh6			Cldn34b2		Ins2	Anxa10	Tinagl1		Aspscr1
Dok3	Ampd2	Gstk1	Rxrg	Arhgef12		Frrs1l	Akap8	Ipw		Appl1		Dhrs7c	Aff4	Galns		Ankrd13c		Ccl21c	Abi3bp	Cnfn	Nxph4	Adsl			Cdhr5			Cldn34b3		Ipw	Aox1	Tmbim1		Atad1
Dok6	Amz2	Gstm1	Saa3	Arhgef19		Fscn1	Akap8l	Iqgap2		Aqr		Dio3	Afmid	Gap43		Ankrd17		Ccl5	Abl2	Cnksr2	Oas1b	Aebp2			Cdk2ap1			Clec4b1		Iqgap1	Apbb3	Tmco2		Atad2b
Dpp10	Angel1	Gstt2	Satb1	Arhgef25		Fxyd6	Akr1b7	Kcnip1		Ar		Dlgap2	Agap1	Gas5		Ankrd26		Ccnd3	Ablim2	Cntnap5c	Odc1	Aff4			Cdk7			Clec4n		Itgav	Apoc1	Tmem179		Atf6b
Dppa3	Ankfn1	Gtf2ird1	Scarletltr	Arhgef26		G6pc3	Akt3	Kcnj4		Arf2		Dlk1	Agfg1	Gatad2b		Ankrd27		Ccnl2	Abr	Cobl	Olfr574	Afmid			Cdsn			Clk3		Junb	Apol7b	Tmem198		Atg101
Dpy19l1	Ankle1	Gucy1a3	Scarna6	Arhgef33		Gaa	Alad	Kcnj6		Arfgap2		Dlx5	Agfg2	Gcnt4		Ankrd40		Ccnt2	Abracl	Col11a1	Pbxip1	Agap2			Ceacam3			Cln8		Kcne2	Apon	Tmem25		Atg4a
Dsc3	Ankrd10	Henmt1	Sema3b	Arhgef6		Gabra3	Aldh9a1	Kcnj9		Arfgef1		Dmwd	Agmo	Gcsh		Ankrd50		Cd151	Acacb	Col11a2	Pcdha7-g	Agfg1			Cebpe			Clock		Kcnj13	Aqp11	Tmem42		Atic
Dusp1	Ankrd13b	Hes6	Sema3f	Arhgef7		Gabrb1	Alg3	Kcnma1		Arfrp1		Dnajb14	Ago1	Gdap1l1		Ankrd52		Cd164	Acad12	Col18a1	Pcolce2	Agfg2			Cecr5			Cmc4		Kif16bos	Aqp2	Tmem47		Atl3
Dusp26	Ankrd27	Hist1h2ab	Serpini1	Arid3b		Gabrg1	Alkbh8	Kcnq3		Arglu1		Dnajb5	Ago2	Gfra1		Ankrd61		Cd200	Acadl	Col23a1	Pcp4l1	Ago1			Cenpj			Cnot1		Kl	Aqr	Tmx1		Atp13a2
Dusp6	Ankrd33	Hist2h4	Sfrp5	Arih1		Gal3st1	Alox12e	Kcns1		Arhgap12		Dnajc30	Ago3	Gfra4		Anks1		Cd36	Acadsb	Col4a2	Plac9a	Ago3			Cer1			Cnpy1		Krcc1	Arc	Tns4		Atp1b3
Ebag9	Ankrd34b	Hist3h2a	Shox2	Arl14epl		Galk1	Als2	Kcnt2		Arhgap21		Dnajc5b	Ago4	Gjc3		Anks3		Cd59a	Acap2	Col8a1	Plac9a	Ago4			Ces2c			Cntn1		Krt18	Arf4	Tram1		Atp7a
Ebf3	Ankrd34c	Hlf	Sirpb1b	Arl15		Gap43	Amer2	Kdm7a		Arhgap35		Dner	Agpat1	Glb1		Ankub1		Cd63	Acap3	Col8a2	Plac9a	Agpat5			Cherp			Coa7		Krt8	Arf5	Trpm3		Atp9b
Ecel1	Ankrd52	Hmga1	Six3	Arl5b		Garnl3	Amn	Klf5		Arhgap39		Doc2a	Agpat9	Glp1r		Ankzf1		Cd74	Acat3	Cort	Plin3	Agpat9			Chm			Coil		Krtdap	Arfip1	Ttr		Atpaf2
Efcab1	Anks3	Hmgb3	Slc13a4	Arl8a		Gatad2b	Amot	Klf9		Arhgef12		Doc2b	Agps	Glp2r		Anln		Cd82	Ace	Cox8b	Plk5	Agtpbp1			Chst13			Col11a2		LOC100504703	Arhgap18	Wdr63		Atr
Efhd1	Ankzf1	Homer1	Slc23a2	Armc12		Gcnt4	Ampd2	Klhdc8a		Arhgef17		Dok6	Agr2	Glrx		Ano4		Cd8b1	Acer2	Cplx3	Plxnb2	Ahctf1			Ckmt2			Colq		LOC100861978	Arhgap33os	Wfikkn2		B130006D01Rik
Efna5	Ano1	Homer3	Slc29a4	Armcx5		Gcsh	Anapc1	Klhl11		Arhgef2		Dot1l	Agrn	Gm10052		Ap1ar		Cdc26	Acin1	Cpne2	Pnck	Ahcyl1			Cks1b			Commd7		Lamp2	Arhgap42	Wls		B230119M05Rik
Efnb3	Ano2	Hpca	Slc2a12	Armt1		Gdf1	Ang2	Klhl2		Arhgef25		Dpp10	Agrp	Gm10941		Ap1b1		Cdc42ep3	Acmsd	Cpne4	Pomgnt1	Ahrr			Clca1			Cpa5		Lbp	Arhgef16	Zfand2b		B3gat3
Egr1	Ano3	Hpcal1	Slc39a4	Arnt		Gfra1	Ank3	Klhl3		Arhgef28		Dpysl4	Agtpbp1	Gm13238		Ap1g1		Cdc7	Aco1	Cpne9	Pou1f1	Aicda			Cldn34b2			Cpeb4		Lepr	Arhgef25	Zfp185		B430212C06Rik
Egr2	Anxa10	Hrh1	Slc4a10	Arntl		Gh	Ankhd1	Klrc2		Arhgef3		Dusp26	Ahctf1	Gm13546		Ap1g2		Cdh13	Acot13	Cpt1a	Ppp1r1b	Aimp1			Cldn34b3			Cpne1		Lgals3	Arhgef33	Zfp580		B4galnt1
Egr4	Aox2	Hs3st1	Slc4a2	Arntl2		Ghrh	Ankle2	Krtcap2		Arhgef7		Dusp6	Ahcy	Gm15104		Ap2a1		Cdh20	Acox1	Cpt2	Prdm12	Ajuba			Cldn5			Cpsf2		Lipa	Arhgef4	Zfp771		B4galt2
Elmo1	Ap1ar	Hs3st2	Slc6a11	Arpc3		Ghrl	Ankrd1	Lamc2		Arid2		E030003E18Rik	Ahcyl1	Gm2002		Ap2m1		Cdh22	Acox3	Crb2	Prok1	Ak1			Clec4a3			Cpsf4l		Litaf	Arid4b	Zswim7		B4galt7
Eml2	Ap1g2	Hs3st4	Slc6a20a	Arpc4		Gjc2	Ankrd12	Lgi3		Arid3c		E030011O05Rik	Aim1l	Gm20319		Apba3		Cdh24	Acp6	Crebbp	Prph	Ak3			Clec4b1			Cpvl		Lmo1	Arl13b			B4gat1
Enkur	Ap1s2	Hs6st2	Slfn1	Arpc5		Gkn3	Ankrd13c	Lman2l		Arid4a		Ear2	Aimp2	Gm2087		Apbb2		Cdh3	Acpt	Crebzf	Prr32	Akap10			Clec4n			Crebbp		Lmx1a	Arl9			B630005N14Rik
Epha6	Ap3m1	Hsd11b1	Slfn4	Arpc5l		Glp1r	Ankrd17	Lnpep		Arih1		Ebag9	Ak1	Gm2115		Api5		Cdk18	Acsf2	Creg1	Prss12	Akap11			Clk3			Crisp2		Lrrc23	Armc12			B930041F14Rik
Ephx1	Aplnr	Hspa1b	Sln	Arpin		Glp2r	Ankrd22	Lppr3		Arl1		Ecel1	Ak6	Gm2560		Aplp1		Cdk9	Acsf3	Creg2	Prss8	Akap13			Cln8			Crxos		Lrrc48	Armc6			B9d2
Epn3	Aplp1	Hspa5	Slpi	Art5		Glrx5	Ankrd33	Lrrc10b		Arl15		Efnb2	Akap10	Gm6083		Apon		Cdkl4	Acsl3	Crhr2	Ptprcap	Akap2			Clock			Cryba1		Lrrc52	Armcx6			BC003965
Erf	Aplp2	Hyi	Smim22	Arxes1		Gm10416	Ankrd34a	Lrrc7		Arl5b		Egr1	Akap11	Gm6793		Appbp2		Cdkl5	Acss1	Crip2	Rab20	Akirin2			Cmc4			Csde1		Lsm5	Arpp19			BC021785
Erich4	Apmap	Ifi203	Smim5	Ascc2		Gm10714	Ankrd34b	Lrrtm3		Arl8a		Egr3	Akap8	Gm715		Appl2		Cdkn1c	Actg1	Crispld1	Rarres2	Aknad1			Cmtm5			Csnk1g3		Ltc4s	Arsg			BC030499
Etfa	Apol10b	Il16	Smim6	Asgr2		Gm11468	Ankrd34c	Lurap1l		Armt1		Elk4	Akap8l	Gnaq		Aprt		Cdr2	Actn1	Crlf1	Rbp1	Akr1a1			Cnot1			Csnk2a1		Lum	Asah1			BC052040
Etl4	Apon	Il17c	Sncb	Asphd2		Gm11985	Ankrd52	Lxn		Arntl		Elovl6	Akap9	Gng11		Ar		Cds1	Actr1b	Cryz	Rhof	Akr1c18			Cnpy1			Cstf2t		Malat1	Asb6			Bag6
Etnk2	Appl2	Il34	Snurf	Aspscr1		Gm12657	Anks3	Mab21l1		Arntl2		Eml2	Akr7a5	Gng4		Arap2		Cebpb	Actr2	Cspg5	Rims3	Akr7a5			Cntn1			Cthrc1		Mansc4	Asb7			Bambi-ps1
Etohi1	Aqp7	Impact	Sod3	Asun		Gm13304	Ankzf1	Mafg		Arpc5		Entpd4	Akt1s1	Gpaa1		Arfgef1		Cela1	Actr3b	Ctage5	Rmrp	Akt3			Coa7			Ctla4		Marveld3	Ascl5			Bbx
Fabp4	Arap3	Ipw	Sorbs3	Atad1		Gm13308	Ano1	Malat1		Arrdc2		Entpd4	Akt3	Gpi1		Arglu1		Celsr3	Actr5	Ctgf	Rn4.5s	Alad			Coil			Ctnnbip1		Matk	Asic2			Bcas3os2
Fam110b	Arg1	Iyd	Spaca5	Atf6b		Gm13629	Ano2	Mapk3		Arsj		Epha4	Aldh1a7	Gpr137		Arhgap15		Cers5	Actr6	Ctnna1	Rn4.5s	Aldh3a2			Col11a2			Ctsg		Mcpt2	Aspa			Bcl2
Fam117a	Arglu1	Kcna4	Spag16	Atg12		Gm15056	Ano3	Marcksl1		Art5		Epha5	Aldh1l1	Gpr25		Arhgap21		Cetn2	Acy1	Ctsg	Rn4.5s	Aldh3b3			Colq			Cul5		Mdfic	Asphd2			Bcl2l14
Fam132a	Arhgap12	Kcnc4	Spink4	Atg16l2		Gm1987	Anp32a	Mboat7		Asb7		Epha6	Aldh3a2	Gpr37l1		Arhgap23		Cetn3	Adal	Ctso	Rn4.5s	Aldob			Commd7			Cutc		Mgp	Aspscr1			Bcl7a
Fam193b	Arhgap21	Kcnf1	Spint2	Atg5		Gm2087	Anxa10	Mdga1		Ascc2		Epha7	Aldh4a1	Gpr52		Arhgap35		Cetn4	Adam1a	Cttnbp2	Rn4.5s	Alox12b			Cox19			Cxcr1		Mia	Atad1			Bend3
Fam19a1	Arhgap24	Kcnh2	Spp1	Atg9b		Gm20878	Apba3	Meis2		Ascc3		Ephx2	Aldh6a1	Gpr63		Arhgap39		Cfap126	Adam1b	Ctxn3	Rn4.5s	Als2			Cpa5			Cyb5r4		Mlana	Atad2b			Bglap2
Fam222a	Arhgap36	Kcnip1	Sprr1a	Atp10b		Gm20878	Aplp1	Mesp2		Ascl5		Ergic3	Aldh7a1	Gpr68		Arhgef1		Cfap45	Adam23	Cul4b	Rn4.5s	Alyref			Cpeb4			Cyp11b2		Mlf1	Atf6b			Bhlha9
Fam24a	Arhgap39	Kcnj4	Ssbp2	Atp2b1		Gm2115	Apold1	Mettl22		Asgr2		Faim2	Aldoa	Gpsm1		Arhgef17		Cfap52	Adamdec1	Cux1	Rn4.5s	Alyref2			Cpne1			Cyp17a1		Mospd1	Atg101			Blk
Fam25c	Arhgap4	Kcnj9	Stab1	Atp2c1		Gm2694	Appl1	Mgat5		Ash1l		Fam110b	Alg2	Gpx3		Arhgef2		Cfap61	Adamts10	Cxx1c	Rn4.5s	Ambp			Cpsf2			Cyp26c1		Mrpl52	Atg4a			Bloc1s4
Fam3b	Arhgap6	Kcnk3	Stamos	Atp5a1		Gm5424	Aqr	Mgat5b		Aspscr1		Fam135b	Alg3	Grik1		Arhgef25		Cfl2	Adamts20	Cyb561	Rn4.5s	Amfr			Cpsf4l			Cyp2c55		Msx1	Atic			Bmpr1a
Fam65b	Arhgef1	Kcns1	Steap1	Atp9b		Gm5797	Ar	Mib1		Asun		Fam173a	Alkbh5	Grin2a		Arhgef28		Cgnl1	Adamts5	Cyb5r3	Rnaset2a	Amn1			Cpvl			Cyp2j8		Msx1os	Atl3			Bop1
Fam81a	Arhgef10l	Kdm7a	Stk32c	Atpaf2		Gm6607	Arf2	Mif		Atad2b		Fam205a2	Alkbh7	Grm4		Arhgef3		Cgref1	Adamts6	Cyp26b1	Rprm	Ampd2			Crebbp			Cyp2t4		Mt4	Atp11c			Borg
Fank1	Arhgef12	Khdrbs3	Tacr3	Atxn2l		Gm6644	Arfgap2	Mmp12		Atf6		Fam205a2	Alpk1	Grm8		Arhgef37		Chil1	Adarb1	Cyp2j6	Rras	Amph			Crh			Cyp4a12a		Mycbp	Atp13a2			Bpifa5
Fbxw13	Arhgef16	Kirrel3	Tbc1d9	Atxn7		Gm6938	Arfgef1	Mrps18b		Atf6b		Fam213b	Als2	Gse1		Arid2		Chmp5	Adarb2	Cyp46a1	Rsc1a1	Amz2			Crisp2			Cyp4a12b		Myl6b	Atp1b3			Bpifb3
Fcer1g	Arhgef17	Klf5	Tcea3	Axin2		Gm8580	Arfgef3	Ms4a10		Atg16l1		Fam24a	Alyref	Gstm1		Arid4a		Chrd	Adat1	Cyp4f13	Rsf1os1	Anapc1			Crxos			D3Ertd254e		Myoc	Atp7a			Brat1
Fcgr2b	Arhgef19	Klhdc8a	Tcirg1	Azgp1		Gnaq	Arfrp1	Mvb12a		Atg16l2		Fam25c	Amer2	Gstm6		Arid4b		Chrm3	Adck5	Cyr61	Rsph1	Anapc13			Cryba1			D430036J16Rik		Ngf	Atp9b			Brca2
Fcgr3	Arhgef25	Klhdc8b	Tctn2	Azi2		Gnb3	Arglu1	Myh9		Atg4c		Fam69b	Amn	Gstp2		Arih1		Chrna4	Adcy1	D830031N03Rik	Rspo2	Anapc2			Csde1			D630013N20Rik		Nid2	Atpaf2			Bsx
Ferd3l	Arhgef26	Klhl2	Theg	B230110G15Rik		Gng4	Arhgap12	Myoc		Atic		Fbxw13	Ampd2	H2-T24		Arl1		Chrna7	Adcy9	Dab1	S100a13	Ang2			Csnk1g3			D6Wsu163e		Nr4a1	Atr			Btbd2
Fgf12	Arhgef33	Klk8	Tiam1	B930025P03Rik		Golm1	Arhgap21	Nanos3		Atm		Fcgrt	Anapc1	H2afx		Arl13b		Chst12	Adcyap1	Dab2	S100a8	Angel2			Csnk2a1			Dcdc2a		Nup62cl	B130006D01Rik			Btbd6
Fhod3	Arhgef6	Klra13-ps	Timp3	B930059L03Rik		Gpr153	Arhgap35	Nap1l5		Atp10b		Fgf12	Anapc15	Hbb-bs		Arl15		Chst8	Add2	Dagla	Samd14	Angptl6			Cst12			Ddb1		Oaz1-ps	B230119M05Rik			Btbd7
Figf	Arhgef7	LOC102634401	Tmem145	BB014433		Gpr17	Arhgap36	Ndufa4l2		Atp2b2		Fgf2	Angel1	Hcfc1r1		Arl3		Ciart	Adgra2	Dap	Samd3	Ank3			Cstf2t			Ddx3x		Olfr1507	B3gat3			C030039L03Rik
Fndc9	Arid3b	Lamc2	Tmem35	BB123696		Gpr25	Arhgap39	Nebl		Atp2c1		Fgf22	Angel2	Hdac11		Arl5b		Cib3	Adgrb1	Dazap2	Sap25	Ankhd1			Cthrc1			Ddx3y		Olfr433	B430212C06Rik			C1qtnf2
Folr1	Arih1	Laptm4b	Tmsb10	BC005561		Gpr31b	Arhgap6	Necab3		Atp5d		Figf	Ank3	Henmt1		Arl8a		Cideb	Adgrb2	Dbp	Scarna13	Ankk1			Ctla4			Ddx5		Olfr5	B4galnt1			C1qtnf4
Fos	Arl14epl	Ldb2	Tnfaip8l2	BC005624		Gpr88	Arhgef10l	Net1		Atp5o		Fjx1	Ankhd1	Hes6		Armcx6		Cirbp	Adgrd1	Dcaf12l1	Scpep1	Ankle2			Ctnnbip1			Ddx6		Olfr539	B4galt2			C2cd2
Fosb	Arl15	Ldlrad2	Tpd52l1	BC021614		Gpsm1	Arhgef12	Nfib		Atp6ap1		Fkrp	Ankle2	Hint2		Armt1		Cish	Adgrg7	Dcn	Serhl	Ankmy2			Ctsg			Defb1		Ooep	B4galt7			C2cd2l
Fpr1	Arl4a	Lefty1	Trhr	BC021891		Gpt2	Arhgef17	Ngb		Atp6v0c		Flnb	Ankrd10	Hipk2		Arnt		Cited4	Adhfe1	Ddah2	Serpini1	Ankrd1			Cul5			Defb20		Otx2	B4gat1			C2cd4b
Fpr2	Arl5b	Leng8	Tspan33	BC024139		Gpx3	Arhgef2	Ngef		Atp8a1		Fos	Ankrd12	Hist1h2ao		Arntl		Clasrp	Adora1	Ddx17	Sgcz	Ankrd10			Cutc			Defb25		Otx2os1	B630005N14Rik			C330027C09Rik
Fst	Arl8a	Lhfpl5	Tyrobp	BC027231		Grb7	Arhgef25	Nog		Atrx		Foxn3	Ankrd13c	Hist1h2ao		Arntl2		Cldn1	Adora2b	Decr1	Shox2	Ankrd11			Cxcr1			Dgki		Pantr2	B930041F14Rik			C6
Fxyd5	Armc12	Lime1	Ube2u	BC052040		Grik1	Arhgef28	Nol3		Atxn1		Frrs1l	Ankrd17	Hist1h2be		Arpc3		Cldn2	Adprhl2	Defb1	Six3os1	Ankrd13b			Cyb5r4			Dhrs7c		Pcbd1	B9d2			C9
Fxyd6	Armcx5	Lims2	Unc13c	BC065397		Grik3	Arhgef3	Npffr1		Atxn1l		Frs3	Ankrd26	Hist1h2bk		Arpc5		Cldn3	Adra1d	Defb36	Slc12a2	Ankrd13c			Cyp11b2			Dicer1		Pcolce	BC003965			Cacna2d3
G6pc3	Armt1	Lppr3	Uncx	BC089597		Grin2a	Arhgef7	Npsr1		Atxn7		Fstl4	Ankrd27	Hist1h4k		Arpin		Cldn9	Adra2a	Degs1	Slc16a8	Ankrd22			Cyp17a1			Dio1		Pcolce2	BC021785			Cacnb1
Gaa	Arnt	Lrrc10b	Vat1l	Bahd1		Grm4	Arid2	Nptx1		Auts2		Fxyd6	Ankrd34a	Hist3h2a		Arpp19		Clic3	Adra2c	Dgkh	Slc25a18	Ankrd27			Cyp26c1			Dip2b		Pcp2	BC030499			Cacnb3
Gabra1	Arntl	Lrrtm3	Vpreb3	Baiap2		Grm8	Arid3c	Nr1d1		Avl9		G6pc3	Ankrd40	Hmbox1		Arr3		Clic6	Adsl	Dgki	Slc29a4	Ankrd32			Cyp2c55			Dip2c		Pcp4l1	BC052040			Cacng1
Gabra3	Arntl2	Lsm11	Vstm2l	Barx2		Grp	Arid4a	Nr4a3		Axin2		Gaa	Ankrd50	Hmgb3		Arsa		Clk1	Aebp2	Dgkz	Slc2a12	Ankrd34c			Cyp2j8			Dis3l2		Pdia4	Bag6			Cacng7
Gabrd	Arpc3	Lst1	Wfdc17	Bbc3		Gse1	Arih1	Nrep		Azi2		Gabra3	Ankrd52	Hmox1		Arsb		Clk4	Aff4	Dhrs7c	Slc31a1	Ankrd40			Cyp2t4			Dlx6os2		Perp	Bambi-ps1			Cactin
Gabrg1	Arpc4	Lurap1	Wfdc2	Bbs12		Gsta2	Arl1	Nrip1		B020018J22Rik		Gabrb1	Ankrd61	Hnrnpa1		Arsj		Clmp	Afmid	Dhx33	Slc32a1	Ankrd52			Cyp4a12a			Dmc1		Phactr2	Bbx			Calm3
Gad1	Arpc5	Lurap1l	Zar1	Bbs7		Gstm1	Arl15	Nrp1		B230354K17Rik		Gabrg1	Anks1	Homer1		Art5		Cln6	Aga	Dio3	Slc4a10	Anks1			Cyp4a12b			Dmrt1		Pifo	Bcas3os2			Calu
Gad2	Arpc5l	Ly6g6e	Zwint	Bcas3		Gzmk	Arl4d	Nrsn2		BB014433		Galns	Anks3	Homer2		Arx		Clstn2	Agap2	Dlgap2	Slc4a2	Anks1b			D3Ertd254e			Dmxl1		Pla2g16	Bcl2			Caly
Galk1	Arpin	Lzts1		Bche		H2-Q2	Arl5b	Ntf3		BB123696		Gap43	Ankub1	Hpcal1		Arxes1		Cml1	Agfg1	Dlk1	Slc4a5	Anks3			D430036J16Rik			Dnah1		Pla2g5	Bcl2l14			Camkv
Gap43	Art5	Mab21l1		Bcl11a		H2-Q6	Arl8a	Nts		BB557941		Garnl3	Ankzf1	Hrh1		Asb11		Cmtm4	Agfg2	Dlx1	Slc6a11	Anks6			D630013N20Rik			Dnah17		Plch2	Bcl7a			Canx
Garnl3	Arx	Mafg		Bdh1		H2afb3	Arl9	Ntsr1		BC005561		Gas5	Anln	Hrh3		Asb7		Cndp2	Ago1	Dmrt3	Slc6a20a	Ankzf1			D6Wsu163e			Dnajb7		Pls1	Begain			Capn12
Gas6	Arxes1	Magel2		Bdnf		Hba-a2	Armt1	Nudt4		BC005624		Gatad2b	Ano3	Hspbp1		Ascc2		Cnfn	Ago2	Dnajb14	Sln	Ano10			Dbx2			Dnajb9		Polr2k	Bend3			Capzb
Gcnt4	Ascc2	Mapk3		Becn1		Hdac11	Arntl	Oaz1-ps		BC027231		Gcnt4	Ano4	Ier3		Ascc3		Cnksr2	Ago3	Dnajb5	Smim6	Ano8			Dcdc2a			Dnajc18		Pon3	Bglap2			Car4
Gfra1	Asgr2	Mapk4		Bend5		Hes5	Arntl2	Ocm		BC048546		Gcsh	Ap1ar	Ifnb1		Ascl5		Cntnap4	Ago4	Dnajb9	Snhg9	Anp32a			Dcpp1			Dolpp1		Prelp	Bhlha9			Car6
Gfra2	Asns	Marcksl1		Bglap2		Hist1h2ag	Arpc5	Olfm2		BC065397		Gdap1l1	Ap1b1	Igsf8		Asgr2		Cntnap5c	Agpat2	Dnajc19	Snora23	Anp32e			Ddb1			Drg2		Prkcq	Blk			Cast
Ghrh	Asphd2	Mboat7		Bicd2		Hist2h4	Arrdc2	Olfml2b		BC068281		Gdf1	Ap1g1	Impact		Ash1l		Cobl	Agpat5	Dnase1l2	Snora81	Anxa10			Ddx3x			Dvl3		Prlr	Bloc1s4			Catsperg1
Ghrl	Aspscr1	Mdga1		Birc2		Hlf	Arsj	Omp		BC089597		Gfra1	Ap1g2	Inafm1		Asic5		Col11a1	Agpat9	Doc2a	Spaca1	Ap1ar			Ddx3y			Dync2h1		Prps2	Bmpr1a			Cav2
Glp1r	Astn2	Mef2c		Bmp2		Hmga1	Art5	Osbpl10		Baiap2		Gfra4	Ap2a1	Ipw		Asun		Col11a2	Agrn	Doc2b	Spaca5	Ap1g2			Ddx5			Dyrk1a		Prr32	Bola2			Cbll1
Glp2r	Asun	Meg3		Bmp8a		Hmgb3	Asb7	Osbpl1a		Baz1b		Ghrh	Ap2m1	Itga7		Atad2b		Col18a1	Agtpbp1	Dock9	Spag16	Apba3			Ddx6			E130102H24Rik		Prr7	Bop1			Cbx3
Glt8d2	Atad1	Meis2		Bmper		Homer1	Ascc2	Otub2		Bbc3		Gjc3	Apba3	Iyd		Atat1		Col1a2	Agtrap	Dok3	Sptlc3	Apbb2			Defb1			E530001F21Rik		Qk	Borg			Ccar1
Gm10416	Atf6b	Met		Bmpr1a		Hotairm1	Ascc3	Pacrg		Bbx		Glb1	Apbb2	Kcnf1		Atf6		Col23a1	Ahctf1	Dok6	Sstr1	Aph1a			Defb20			Eapp		Rab20	Bpifa5			Ccdc101
Gm10714	Atg12	Mgat5b		Bms1		Hpcal1	Ascl1	Pah		Bcas3os2		Glp1r	Apcdd1	Kcnip3		Atf7		Col4a2	Ahcyl1	Dot1l	St6galnac2	Aplp2			Defb25			Ear1		Rab26os	Bpifb3			Ccdc102a
Gm10941	Atg16l2	Mid1		Bnip2		Hrh1	Ascl5	Pak6		Bche		Glp2r	Api5	Kcnj4		Atg16l1		Col6a4	Ahrr	Dpf3	Stat1	Apmap			Defb9			Ebag9		Rasl10a	Brat1			Ccdc114
Gm13304	Atg5	Mir124a-1hg		Bnipl		Hrh3	Asgr2	Pamr1		Bckdha		Glrx	Aplp1	Kcnj6		Atg16l2		Col8a1	Aicda	Dpm1-adnp	Stxbp3	Apol10b			Dgkh			Ebf4		Rasl11a	Brca2			Ccdc122
Gm13304	Atg9b	Mmp14		Bora		Hs3st1	Ash1l	Pbx3		Bcor		Gm10052	Apon	Kcnj9		Atg4c		Col8a2	Aimp1	Dpp10	Sult1c1	Apol7b			Dgki			Efcab2		Rbm47	Bsx			Ccdc137
Gm13304	Atp10b	Mndal		Borg		Hs3st2	Asns	Pcdh20		Bdh1		Gm10416	Appbp2	Kcnk12		Atg7		Col9a3	Ajuba	Dpp7	Tekt1	Appbp2			Dhrs7c			Egfl7		Rbms1	Btbd2			Ccdc148
Gm13305	Atp2b1	Morn1		Bpi		Hs6st2	Aspscr1	Pcdhgc4		Bdp1		Gm10941	Appl2	Kcnma1		Atg9b		Cort	Ak1	Dpy19l1	Tekt5	Appl2			Dicer1			Egfl8		Rbp1	Btbd6			Ccdc154
Gm13305	Atp2b4	Ms4a10		Bpifa5		Hspa1b	Ass1	Pclo		Best1		Gm11468	Aprt	Kcnq3		Atl3		Cox6a2	Ak3	Dsc3	Tgoln2	Aqp2			Dio1			Eif2b2		Rdh5	Btbd7			Ccdc162
Gm13308	Atp2c1	Myh7		Bpifb9b		Hspa5	Astn2	Pcsk1n		Bglap		Gm12250	Ar	Kcns1		Atm		Cox6b2	Akap10	Dstn	Tgtp1	Ar			Dip2b			Eif2s1		Reg3g	C030039L03Rik			Ccdc172
Gm15104	Atp5a1	Myl3		Brca2		Hyi	Asun	Pdlim1		Bglap2		Gm13238	Arap2	Kctd16		Atp11b		Cox8b	Akap11	Dtna	Tmbim1	Arap2			Dip2c			Eif3c		Rmrp	C1qtnf2			Ccdc173
Gm15987	Atp6ap1l	Nap1l3		Brcc3		Ibsp	Atad2b	Pelo		Bicd2		Gm13304	Arfgef1	Kctd4		Atp1a3		Cplx3	Akap13	Dus3l	Tmem184a	Arf1			Dis3l2			Eif4e1b		Rn45s	C1qtnf4			Ccdc175
Gm19705	Atp9b	Nap1l5		Brd9		Ier2	Atf6	Per2		Birc2		Gm13304	Arfgef3	Kdm7a		Atp2b2		Cpne2	Akap2	Dusp26	Tmem237	Arf2			Dlx6os2			Eif4e2		Robo3	C2cd2			Ccdc178
Gm1987	Atpaf2	Necab3		Brinp1		Igfbp6	Atf6b	Pgrmc1		Birc6		Gm13546	Arglu1	Kif13b		Atp2c1		Cpne4	Akap8	Dusp4	Tmem254b	Arfgef1			Dmc1			Eif5b		Rpp21	C2cd2l			Ccdc18
Gm20605	Atxn2l	Neurod6		Brox		Igsf21	Atf7ip2	Pianp		Blmh		Gm14288	Arhgap1	Kirrel3		Atp5a1		Cpne9	Akap8l	Dusp5	Tmem254b	Arhgap1			Dmrt1			Elovl3		Rpp30	C2cd4b			Ccdc22
Gm2087	Atxn7	Ngb		Bsn		Il12b	Atg16l1	Pigp		Bmper		Gm15104	Arhgap12	Klf9		Atp5j		Cpq	Akip1	Dusp6	Tmem254b	Arhgap15			Dmxl1			Emc1		Rprml	C330027C09Rik			Ccdc39
Gm20878	Atxn7l1	Ngef		Btg2		Ipw	Atg16l2	Pigt		Bmpr2		Gm15408	Arhgap15	Klhl11		Atp5s		Cpt1a	Akirin2	Dvl1	Tmem27	Arhgap21			Dnah1			Emc9		Rps4l	C4bp-ps1			Ccdc64b
Gm2115	Avpr1a	Nmu		Bzrap1		Iqgap2	Atg4c	Pigz		Bnipl		Gm1821	Arhgap21	Klhl34		Atp6ap1		Cpt2	Aknad1	Dynlt3	Tmem72	Arhgap23			Dnah17			Enthd1		Rsf1os1	C6			Ccdc83
Gm21188	Axin2	Nog		C230024C17Rik		Isl1	Atic	Pilrb1		Bod1l		Gm19705	Arhgap23	Klk8		Atp6v0c		Crb2	Akr1a1	E030003E18Rik	Tmem89	Arhgap28			Dnajb7			Erich3		Rsph1	C9			Ccdc85b
Gm21586	Azgp1	Npas2		C2cd5		Kcnc4	Atm	Pknox2		Borg		Gm1987	Arhgap35	Kmt2a		Atp6v0e2		Crb3	Akr1c18	E230013L22Rik	Tmem91	Arhgap33os			Dnajb9			Erich4		Rtn4rl2	Cab39l			Ccdc94
Gm21586	Azi2	Npffr1		C530005A16Rik		Kcnf1	Atp10b	Pkp2		Bpifb9b		Gm2002	Arhgap36	Kmt2d		Atp6v1c2		Crebbp	Akr7a5	E4f1	Tnfrsf1a	Arhgap44			Dnajc18			Ero1lb		Sbp	Cacna2d3			Cck
Gm2694	B230110G15Rik	Nptx1		C730002L08Rik		Kcnip1	Atp2b1	Pld5		Bptf		Gm20319	Arhgap39	Krt77		Atpaf2		Crebzf	Akt3	Ebag9	Tox2	Arhgef1			Dolpp1			Esco2		Scd1	Cacnb1			Ccnb1ip1
Gm5797	B930025P03Rik	Npy1r		C9		Kcnip3	Atp2b2	Plekha7		Braf		Gm2087	Arhgef1	LOC106740		Atr		Creg1	Alad	Ebf2	Trf	Arhgef12			Dpysl2			F730035M05Rik		Sct	Cacnb3			Ccng1
Gm6644	B930041F14Rik	Nr1d1		C920006O11Rik		Kcnj4	Atp2b4	Plxdc1		Brat1		Gm2115	Arhgef12	Lasp1		Atrx		Creg2	Aldh1l1	Ebf3	Tshz2	Arhgef2			Drg2			Fam110c		Sdhaf3	Cacng1			Ccno
Gm6938	B930059L03Rik	Nr1d2		Caap1		Kcnj6	Atp2c1	Plxna4		Brd1		Gm2560	Arhgef17	Lct		Atxn1		Crhr2	Aldh2	Ecel1	Tst	Arhgef28			Dvl3			Fam149b		Sema3b	Cacng7			Ccr1
Gng4	BB014433	Nr1i3		Cables2		Kcnj9	Atp5d	Pnck		Brd9		Gm3020	Arhgef2	Ldb2		Atxn10		Crip2	Aldh3a2	Ednrb	U90926	Arhgef3			Dync2h1			Fam151a		Sema3f	Cacng8			Ccr3
Golm1	BB123696	Nr4a3		Cacna1a		Kcnma1	Atp5o	Pnisr		Bre		Gm3020	Arhgef25	Lefty2		Atxn1l		Crispld1	Aldh3b3	Efcab1	Ugt1a6b	Arhgef33			Dyrk1a			Fam181a		2025-09-10	Cactin			Cd209c
Gpc3	BC005561	Nrep		Cacna2d3		Kcnq3	Atp6ap1	Pnpo		Brinp1		Gm5797	Arhgef28	Leng8		Atxn2l		Crlf1	Aldh6a1	Efcab6	Unc119	Arhgef4			E130102H24Rik			Fam184a		Serpinb1b	Calm3			Cd2ap
Gpnmb	BC005624	Nrp1		Cacnb1		Kcns1	Atp6ap1l	Polr2j		Brox		Gm5907	Arhgef3	Lhfpl5		Atxn7		Crtac1	Aldh7a1	Efemp2	Vamp8	Arhgef7			E530001F21Rik			Fam184b		Sgms2	Calml4			Cd2bp2
Gpr153	BC021614	Nrsn2		Cacng7		Kcnt2	Atp6v0c	Prdm12		Brwd1		Gm6083	Arhgef37	Lime1		Auts2		Crtap	Aldh9a1	Egr1	Vim	Arid1b			Eapp			Fam195b		Sh3bgrl	Calu			Cd55
Gpr17	BC021891	Nsun3		Calr		Kdm7a	Atp8a1	Prickle2		Btbd6		Gm6644	Arid2	Limk1		Avl9		Cryba1	Aldob	Egr2	Vip	Arid3b			Ear1			Fam199x		Sh3d19	Caly			Cdc14b
Gpr25	BC024139	Nts		Calr3		Klf5	Atrx	Prkca		Btbd7		Gm6793	Arid4a	Lmbrd2		Axin2		Crygs	Alg3	Egr3	Vpreb3	Arid4a			Ebag9			Fam214a		Siah3	Camkv			Cdc34
Gpr52	BC027231	Ntsr1		Camk2a		Klf9	Atxn1	Prox1		Btnl10		Gm6938	Arid4b	Lnpep		B130006D01Rik		Cryz	Alkbh7	Egr4	Wdr86	Arih1			Ebf4			Fam221b		Slc12a2	Canx			Cdc42
Gpr68	BC029214	Nudt4		Camk2b		Klhdc8a	Atxn1l	Prss12		Bub3		Gm715	Arih1	Lppr3		B230354K17Rik		Cspg5	Alox12b	Elfn2	Wfdc2	Arih2			Efcab2			Fam71b		Slc12a4	Capn12			Cdc73
Gpr88	BC048507	Nxph3		Camkk1		Klhl11	Atxn7	Psmf1		Bzrap1		Gm9866	Arl1	Lrfn3		B3glct		Csrp2	Alpl	Elk1	Zar1	Arl1			Egfl7			Fam71e2		Slc13a4	Capzb			Cdh26
Gpsm1	BC052040	Nxph4		Camkk2		Klhl2	Atxn7l1	Ptger3		C130030K03Rik		Gm9895	Arl13b	Lrrc10b		B930059L03Rik		Ctage5	Als2	Elk4	Zdhhc22	Arl3			Egfl8			Fam90a1a		Slc16a9	Car11			Cdh9
Gpt2	BC065397	Obp2b		Camta2		Klhl3	Auts2	Ptgs2		C1qbp		Gnaq	Arl15	Lrrc14		BB123696		Ctdsp1	Alyref	Elovl7		Arl5b			Eif2b2			Fancb		Slc24a5	Car4			Cdhr5
Gpx3	BC089597	Ogfod3		Cap2		Klrc2	Avl9	Ptp4a3		C1ql1		Gng11	Arl3	Lrrc7		BC004004		Ctgf	Alyref2	Emb		Arl6			Eif2s1			Far1		Slc25a41	Car6			Cdkn2d
Grb10	Bahd1	Olfm2		Capn15		Krt77	Avpr1a	Pura		C2cd3		Gng3	Arl4a	Lsm10		BC005537		Ctnna1	Ambp	Enc1		Arl8a			Eif3c			Farsb		Slc31a1	Cast			Ceacam2
Grik1	Baiap2	Olfm3		Capn7		Krtcap2	Axin2	Rab11fip5		C2cd4b		Gng4	Arl4d	Lsm8		BC005561		Ctnnal1	Amdhd2	Enpp2		Armc12			Eif4e1b			Fem1c		Slc37a2	Catsperg1			Cecr6
Grik3	Baiap2l2	Olfml2b		Capn8		Lamc2	Azi2	Rab30		C2cd5		Gpaa1	Arl5b	Luc7l3		BC005624		Ctsa	Amer2	Eomes		Armt1			Eif4e2			Fer1l4		Slc4a2	Cav2			Celf3
Grin2b	Baiap3	Opn3		Caprin1		Ldb2	B020018J22Rik	Rab33a		C330007P06Rik		Gpi1	Arl8a	Lurap1l		BC027231		Ctsb	Amfr	Epb4.1l4aos		Arnt			Eif5b			Fgd4		Slc4a5	Cbll1			Cenpl
Grm2	Banp	Osbpl10		Capza2		Lgi3	B230354K17Rik	Rab3b		C630043F03Rik		Gpr137	Arl9	Lxn		BC048546		Ctsd	Amn	Epha4		Arntl2			Elovl3			Fgf15		Slco1a5	Cbx3			Cenpt
Grm4	Barx2	Osbpl1a		Car6		Lman2l	B630019K06Rik	Rad23a		C9		Gpr25	Armcx5	Ly6g6e		BC065397		Ctsg	Amn1	Epha5		Arpc2			Emc1			Fgf21		Slco1c1	Ccar1			Cep120
Grm8	Bbc3	Otub2		Casq2		Lnpep	B930041F14Rik	Rai2		Caap1		Gpr37l1	Armcx6	Ly6h		BC089597		Ctsl	Ampd2	Epha6		Arpc3			Emc9			Fgf3		Smim5	Ccdc101			Cep290
Grp	Bbs12	P2ry6		Casz1		Lppr3	BB014433	Rasgef1b		Cabp7		Gpr52	Armt1	Ly96		BC094916		Ctso	Amph	Epha7		Arpc5			Enthd1			Fgf5		Snhg20	Ccdc102a			Cep76
Gse1	Bbs7	P4ha1		Cbfa2t3		Lrfn1	BB123696	Rasl10a		Cachd1		Gpr63	Arnt	Macf1		Babam1		Cttnbp2	Amz2	Ephx1		Arpc5l			Entpd2			Fgfbp1		Snhg3	Ccdc114			Ces1f
Gsg1	Bcas3	Pak6		Cbx2		Lrrc10b	BB557941	Rbm3		Cacna1a		Gpr68	Arntl	Mafa		Bag2		Ctxn3	Anapc1	Ephx2		Arsb			Epo			Fhl3		Snhg9	Ccdc122			Ces5a
Gsg1l	Bche	Pamr1		Ccar1		Lrrc24	BC005561	Rbp3		Cacna1c		Gpr88	Arntl2	Malat1		Baiap2		Cul4b	Anapc13	Epn3		Arsj			Erich3			Figla		Snora23	Ccdc137			Cetn3
Gsta2	Bcl11a	Parp8		Ccbl1		Lrrc7	BC005624	Rcan2		Cacnb1		Gprasp2	Arpc3	Manf		Baiap2l2		Cux1	Anapc15	Eps8l2		Art5			Erich4			Fip1l1		Snora81	Ccdc148			Cetn4
Gstk1	Bdh1	Pbx3		Ccbl2		Lrrtm3	BC027231	Rcn2		Cacng8		Gpsm1	Arpc5	Mapk3		Baz1b		Cxcl5	Anapc2	Erdr1		Asah2			Ero1lb			Fkbp11		Snord17	Ccdc154			Cfap221
Gstm1	Bdnf	Pcdhgc4		Ccdc103		Lsm5	BC029214	Reep2		Cacul1		Gpx3	Arpin	2025-03-02		Baz2a		Cxcr6	Ang2	Ergic3		Asb3			Esco2			Fkbp1b		Snx21	Ccdc162			Cfap45
Gstt2	Becn1	Pcp4		Ccdc109b		Lurap1l	BC029722	Ret		Cadm2		Grik1	Arpp19	2025-03-09		Bbx		Cxx1c	Angel2	Erlin2		Asb6			F730035M05Rik			Flrt2		Sostdc1	Ccdc172			Cfap57
Gtf2ird1	Bend5	Pde9a		Ccdc117		Lxn	BC048546	Rgma		Cage1		Grik3	Arr3	Marcksl1		Bckdha		Cyb561	Angptl6	Esd		Ascc2			Fabp5			Fmo4		Sowahc	Ccdc173			Cfi
Guca2b	Bex1	Per2		Ccdc14		Ly6g6e	BC065397	Rhof		Calr		Grin2a	Arsa	Mboat7		Bcl6		Cyb5r3	Ank3	Etfa		Ascl1			Fabp7			Fmo6		Spp1	Ccdc175			Cfl2
Gucy1a3	Bex4	Pfkfb3		Ccdc159		Ly6h	BC068281	Rimbp2		Camk1d		Grm4	Arsb	Mbp		Bcor		Cyp26b1	Ankhd1	Etnk2		Asgr2			Fam110c			Fmo9		Sptssa	Ccdc178			Cflar
H2-Q2	Bfsp2	Pglyrp1		Ccdc167		Lzts1	BC089597	Rnf112		Camk2a		Grm8	Arsj	Mcat		Bdh1		Cyp2j6	Ankk1	Exoc6b		Ash1l			Fam149b			Foxa3		Sstr4	Ccdc18			Cggbp1
Hap1	Bglap2	Pgrmc1		Ccdc176		Mab21l1	Baiap2	Rnf182		Camk2b		Grp	Art5	Mea1		Bdnf		Cyp46a1	Ankle2	Exosc7		Asic5			Fam151a			Foxo1		Steap1	Ccdc22			Chadl
Hddc2	Bicd2	Pigz		Ccdc22		Mafg	Baiap3	Rnf208		Camkk1		Gsc	Arx	Med13l		Bdp1		Cyp4f13	Ankmy2	Ezr		Asphd2			Fam181a			Fus		Steap2	Ccdc39			Chmp1b
Henmt1	Birc2	Pip5k1b		Ccdc34os		Mag	Banp	Rnf5		Camkk2		Gse1	Arxes1	Meg3		Becn1		Cyp4f15	Ankrd1	F5		Asun			Fam184a			Fxyd4		Stk39	Ccdc64b			Chmp5
Hes6	Bmp1	Pkdcc		Ccdc37		Malat1	Baz1b	Robo3		Camsap2		Gstm1	Arxes2	Megf11		Bend3		Cyr61	Ankrd10	Faah		Atad1			Fam184b			G6pc		Sulf1	Ccdc83			Chmp7
Hist1h2ab	Bmp2	Pknox2		Ccdc64b		Mapk3	Bbc3	Rpl14-ps1		Camta1		Gstm6	Asb11	Meis2		Best1		D630024D03Rik	Ankrd11	Fads1		Atf6			Fam195b			Gab3		Syngr4	Ccdc85b			Chpf
Hist1h2ae	Bmp8a	Pkp2		Ccdc65		Marcksl1	Bbx	Rpl26		Camta2		Gstp2	Asb7	Mesp2		Bfsp2		D830031N03Rik	Ankrd13b	Fads2		Atf6b			Fam199x			Gabarap		Synj2bp-cox16	Ccdc94			Chrm1
Hist1h4d	Bmper	Plagl1		Ccdc67		Mboat7	Bcas3os2	Rps6ka4		Cap2		H2-T24	Ascc2	Met		Bglap		Dab1	Ankrd13c	Fam114a1		Atf7			Fam214a			Gabrb1		Sypl	Cck			Chrna9
Hist1h4j	Bmpr1a	Plcb4		Ccdc71l		Mc3r	Bche	Rusc1		Capn13		H2afx	Ascc3	Mettl22		Bicd2		Dab2	Ankrd22	Fam135b		Atg13			Fam221b			Gabrp		Syt9	Ccnb1ip1			Chrnb1
Hist1h4k	Bms1	Plcd3		Ccdc77		Mdga1	Bckdha	Rxfp1		Capn7		Hadh	Ascl5	Mgat5b		Birc2		Dagla	Ankrd27	Fam189a2		Atg16l1			Fam71b			Galnt11		Sytl3	Ccng1			Chst1
Hist2h2aa2	Bnip2	Plch2		Ccdc84		Meis2	Bcl11b	Ryr2		Capn8		Hap1	Asgr2	Mib1		Birc6		Dap	Ankrd32	Fam193b		Atg16l2			Fam71e2			Galnt3		Tagln	Ccno			Chuk
Hist2h4	Bnipl	Pld5		Ccdc87		Mesp2	Bcor	S100a5		Caprin1		Hapln2	Ash1l	Mir124a-1hg		Bmi1		Dazap2	Ankrd34b	Fam195a		Atg4c			Fam90a1a			Ganab		Tbc1d9	Ccr1			Cisd2
Hist3h2a	Bok	Plekha7		Cck		Mettl22	Bdh1	Sacs		Car6		Hbb-bs	Asic4	Mndal		Bmp2		Dbp	Ankrd34c	Fam19a1		Atg4d			Fancb			Gareml		Tcea3	Ccr3			Cish
Hlf	Bora	Plekhf1		Cckbr		Mfge8	Bdnf	Sag		Casq2		Hcfc1r1	Asic5	Mobp		Bmpr2		Dcaf12l1	Ankrd40	Fam212a		Atg7			Far1			Gata1		Tcf21	Cd164			Ckmt2
Hmga1	Borg	Plxdc1		Ccnf		Mgat5	Bdp1	Samd12		Casz1		Hdac11	Asns	Mocs3		Bms1		Dcn	Ankrd52	Fam213a		Atic			Farsb			Gatad2b		Tcn2	Cd209a			Clca1
Hmga1-rs1	Bpi	Pnck		Ccng2		Mgat5b	Best1	Satb1		Cbfa2t3		Henmt1	Aspscr1	Mrgpre		Bmx		Ddah2	Anks1	Fam229b		Atm			Fcf1			Gatc		Tctex1d4	Cd209c			Clca4a
Hmgb3	Bpifa5	Pnisr		Ccnl1		Mgst3	Bex1	Scn5a		Cbr2		Hes6	Asun	Mrpl16		Bnip3l		Ddr1	Anks1b	Fam25c		Atp11b			Fem1c			Gbp2b		Tekt1	Cd2ap			Clcnkb
Homer1	Bpifb9b	Pnpo		Ccnl2		Mib1	Bglap	Sdr39u1		Cbs		Hint2	Atad2b	Mrps18b		Bnipl		Ddt	Anks3	Fam81a		Atp2a3			Fer1l4			Gca		Them6	Cd2bp2			Cldn19
Homer3	Brca2	Ppp1r15a		Ccnt2		Mif	Bglap2	Sema3e		Cbx1		Hipk2	Atat1	Mrps18c		Bod1l		Ddx17	Anks6	Fbxl18		Atp2b2			Fgd4			Gcc2		Timp3	Cd55			Cldn34c1
Hpca	Brcc3	Ppp1r3c		Cd276		Mmp12	Bhlhe22	2025-09-04		Cbx2		Hist1h1d	Atf6	Ms4a10		Borg		Decr1	Ankzf1	Fbxo36		Atp2c1			Fgf15			Gcg		Tinagl1	Cd59b			Cldn4
Hpcal1	Brd9	Prap1		Cd2bp2		Morn1	Bicd2	Sertad1		Cbx4		Hist1h2ao	Atf7	Mt2		Bpifb9b		Defb1	Ano1	Fbxw13		Atp5a1			Fgf21			Gfi1b		Tmbim1	Cdc14b			Cldn7
Hrh1	Brinp1	Prdm12		Cd302		Mrpl16	Birc2	Sesn3		Ccar1		Hist1h2ao	Atg16l1	Mtx1		Bptf		Defb10	Ano10	Fgf12		Atp5d			Fgf3			Gins1		Tmco2	Cdc34			Clec12a
Hrh3	Brinp3	Prkab2		Cd4		Mrps18b	Birc6	Sgcz		Ccbl2		Hist1h2be	Atg16l2	Mvb12a		Braf		Defb28	Ano2	Fgf18		Atp5j2			Fgf5			Gipc2		Tmem179	Cdc42			Clec4b1
Hs3st1	Brms1	Prkacb		Cd6		Ms4a10	Blmh	Sgk1		Ccdc154		Hist1h2bk	Atg4c	Mycbp2		Brap		Defb36	Ano3	Figf		Atp5o			Fgfbp1			Gja10		Tmem198	Cdc73			Cnep1r1
Hs3st2	Brox	Prm1		Cdc42bpa		Msgn1	Bmp8b	Shank1		Ccdc159		Hist1h3e	Atg7	Myh9		Brat1		Defb9	Ano8	Firre		Atp5s			Fhl3			Gja3		Tmem237	Cdh26			Cnih2
Hs3st4	Bsn	Prph		Cdc42se1		Mvb12a	Bmper	Shisa4		Ccdc172		Hist1h4k	Atg9b	Myl6b		Brd1		Degs1	Anp32a	Fkbp10		Atp6ap1			Figla			Gjb5		Tmem25	Cdh9			Cnnm1
Hs6st2	Btbd11	Prr15		Cdc7		Myh9	Bmpr2	Shisa6		Ccdc175		Hist3h2a	Atl3	Nap1l5		Brd7		Dgkh	Anp32e	Fkbp9		Atp6v1c2			Fip1l1			Glb1l3		Tmem42	Cdhr5			Cnot11
Hsd11b1	Btg2	Prrg2		Cdc73		Myl9	Bnipl	Shox2		Ccdc176		Hist3h2bb-ps	Atm	Ncoa3		Bre		Dgki	Antxr1	Fnbp1l		Atp6v1g1			Fkbp11			Glud1		Tmem47	Cdkn2d			Cnpy1
Hspa1b	Bzrap1	Prss12		Cdh6		Myoc	Bod1l	Sipa1l3		Ccdc178		Hmbox1	Atp11b	Ndrg2		Bricd5		Dgkz	Anxa10	Folr1		Atp8a1			Fkbp1b			Glyat		Tmem72	Ceacam2			Cnrip1
Hspa5	C030006K11Rik	Ptger3		Cdh7		Nanos3	Bola2	Sirt4		Ccdc34os		Hmga1-rs1	Atp1a3	Ndufaf3		Brinp1		Dhrs7c	Ap1ar	Fos		Atp9b			Flrt2			Gm10364		Tmem98	Cecr6			Cntrob
Htr2b	C130074G19Rik	Pvrl3		Cdhr1		Nap1l5	Borg	Slain1		Ccdc37		Hmgb3	Atp2b1	Necab3		Brpf1		Dhx33	Ap1g2	Foxo3		Atpaf1			Fmo4			Gm10512		Tmprss11a	Celf3			Col13a1
Htr2c	C230024C17Rik	Pygm		Cdhr5		Ndufa4l2	Bpifb9b	Slc10a4		Ccdc47		Hmox1	Atp2b2	Nfib		Brwd1		Dio3	Ap1s2	Frrs1l		Atxn1			Fmo6			Gm10538		Tmx1	Cenpl			Col14a1
Hyi	C2cd5	R3hdml		Cdk14		Nebl	Bptf	Slc16a11		Ccdc6		Hnrnpa1	Atp2b4	Ngb		Bsn		Dlgap2	Apba3	Fstl1		Atxn10			Fmo9			Gm10768		Tnfrsf12a	Cenpt			Col17a1
Ier3	C330013E15Rik	Rab33a		Cdk3-ps		Necab1	Braf	Slc17a6		Ccdc62		Homer1	Atp2c1	Ngef		Btaf1		Dlk1	Apbb2	Fstl4		Atxn7			Foxa3			Gm11437		Tns4	Cep120			Col22a1
Ifi203	C530005A16Rik	Rab38		Cdk6		Necab2	Brat1	Slc25a18		Ccdc64b		Homer2	Atp5a1	Nmu		Btbd17		Dlx1	Aph1a	Fundc2		Atxn7l2			Foxo1			Gm11627		Toporsos	Cep290			Colec10
Ifi204	C730002L08Rik	Rab3b		Cdk9		Necab3	Brd1	Slc2a4rg-ps		Ccdc71l		Hpcal1	Atp5d	Nog		Btbd6		Dmrt3	Aplp2	Fxyd6		Auts2			Fus			Gm11729		Tram1	Cep76			Colec11
Ifi30	C77080	Rai2		Cdkl2		Net1	Brd9	Slc32a1		Ccdc73		Hrh1	Atp5j	Nol3		Btbd7		Dnajb14	Apmap	Fzd4		Azin1			Fxyd4			Gm12295		Trf	Ces1f			Comt
Igf2	C9	Rasl10a		Ceacam19		Nfib	Bre	Slc35f1		Ccdc83		Hrh3	Atp5s	Nov		Btnl10		Dnajb5	Apoc1	Fzd7		B230110G15Rik			G6pc			Gm13032		Trpm3	Ces5a			Cops2
Igfbp6	C920006O11Rik	Rassf7		Ceacam20		Ngb	Brinp1	Slc45a1		Ccdc88a		Hs3st2	Atp6ap1	Npas2		Bub3		Dnajb9	Apoe	G6pc3		B230118H07Rik			Gab3			Gm13051		Trpv4	Cetn2			Cops7a
Igsf21	Caap1	Raver2		Cebpz		Ngef	Brinp3	Slc6a11		Ccdc9		Hs6st2	Atp6v0c	Npcd		Bysl		Dnajc19	Apol10b	Gaa		B230119M05Rik			Gabarap			Gm13283		Tssk3	Cetn3			Coq2
Il11ra1	Cables2	Rbks		Cecr5		Nog	Brox	Slc6a9		Ccdc94		Hspb6	Atp6v0e2	Npffr1		Bzrap1		Dnajc5b	Apol7b	Gabrb1		B230354K17Rik			Gabrb1			Gm13490		Ttr	Cetn4			Coq3
Il11ra2	Cabp1	Rbm3		Celrr		Nol3	Brwd1	Slc7a14		Ccnc		Hspbp1	Atp6v1c2	Nr1d1		C030006K11Rik		Dnase1l2	Apoo	Gabrg1		B3galnt2			Gabrp			Gm13497		U90926	Cfap126			Cox15
Il16	Cabp7	Rcan2		Celsr3		Nov	Bsn	Slc7a3		Ccne1		Ier3	Atp8a1	Nr2f2		C030013G03Rik		Doc2a	Apoo-ps	Galk1		B3gat1			Galnt11			Gm13546		Ucp2	Cfap221			Cox19
Il17c	Cacna1a	Rcn1		Cenpk		Npffr1	Btbd17	Slc8a3		Ccng2		Ifi204	Atpaf2	Nr3c2		C030034I22Rik		Doc2b	Appbp2	Galm		B3glct			Galnt3			Gm14092		Vamp8	Cfap45			Cox6a1
Il34	Cacna2d2	Rec8		Cenpp		Npsr1	Btbd6	Sln		Ccnl1		Ifnb1	Atr	Nr4a3		C1qbp		Dock9	Appl2	Galns		B430212C06Rik			Ganab			Gm14139		Vat1l	Cfap57			Cox7c
Impact	Cacna2d3	Rem2		Cep192		Nptx1	Btbd7	Smg1		Ccnl2		Igsf21	Atrx	Nrip1		C2cd2l		Dok3	Aqp1	Garem		B630005N14Rik			Gareml			Gm14718		Wdr63	Cfi			Cpne3
Ipw	Cacnb1	Rexo4		Cep70		Npvf	Btnl10	Sncb		Ccnt2		Igsf8	Atxn1	Nrip2		C330022C24Rik		Dok6	Aqp2	Gas5		B930025P03Rik			Gast			Gm15104		Wdr86	Cfl2			Cpne6
Isl1	Cacng7	Rgs11		Cep85l		Nr1d1	Bub3	Sntb2		Ccny		Impact	Atxn10	Nrsn2		C530005A16Rik		Dot1l	Ar	Gas6		B930041F14Rik			Gata1			Gm15401		Wfdc2	Cflar			Cpt1c
Itga3	Calb2	Rhbdd2		Cep97		Nr1i3	Bzrap1	Sorcs2		Ccpg1		Inafm1	Atxn1l	Nsun3		C630043F03Rik		Dpcd	Arap2	Gatad2b		B930059L03Rik			Gatad2b			Gm15413		Wfikkn2	Cggbp1			Creb1
Iyd	Calr	Rhof		Cer1		Nr4a3	C030006K11Rik	Sox1		Cd209b		Ipw	Atxn2l	Ntn5		Caap1		Dpf3	Arc	Gcnt4		B9d2			Gatc			Gm15760		Wls	Cgnl1			Creb3l1
Kcna4	Calr3	Rnd1		Cers5		Nrep	C130030K03Rik	Sox8		Cd276		Isl1	Atxn7	Nucb2		Cables1		Dpm1-adnp	Arf1	Gcsh		BB123696			Gbp2b			Gm16130		Zfand2b	Chadl			Creb3l3
Kcnc4	Camk1d	Rnf112		Ces1f		Nrip1	C130074G19Rik	Sp3os		Cd300c		Itga7	Atxn7l1	Nupr1l		Cabp7		Dpp10	Arf2	Gfod1		BC004004			Gca			Gm16159		Zfp185	Chmp1b			Crmp1
Kcnf1	Camk2a	Rnf182		Ces2c		Nrp1	C1qbp	Sp8		Cd4		Iyd	Auts2	Oaz1-ps		Cachd1		Dpp7	Arfgef1	Gfra1		BC005561			Gcc2			Gm16497		Zfp580	Chmp5			Crybg3
Kcnh2	Camk2b	Rnf186		Chac1		Nrsn2	C1ql1	Spata3		Cd40lg		Kcnc4	Avl9	Olfm2		Cacna1a		Dpy19l1	Arfgef3	Ggh		BC005624			Gcg			Gm16793		Zfp771	Chmp7			Csde1
Kcnip1	Camk2d	Rnf208		Chd9		Ntf3	C2cd3	Spink8		Cd47		Kcnf1	Axin2	Osbpl10		Cacna1h		Drc7	Arglu1	Glb1		BC006965			Gfi1b			Gm16845		Zic1	Chpf			Csf3
Kcnj13	Camk2g	Robo3		Chek2		Ntn5	C2cd4b	Sptb		Cd6		Kcnh2	B130006D01Rik	Osbpl1a		Cacnb1		Dsc3	Arhgap1	Glb1l2		BC021891			Gins1			Gm16973		Zic2	Chrm1			Csgalnact2
Kcnj4	Camk2n2	Rprm		Chfr		Nts	C2cd5	Srebf1		Cdc42bpa		Kcnip3	B230354K17Rik	Osgepl1		Cacng8		Dstn	Arhgap12	Glmp		BC022687			Gipc2			Gm19466		Zswim7	Chrna9			Csnk1e
Kcnj9	Camkk1	Rps27		Chka		Ntsr1	C330007P06Rik	Srm		Cdc7		Kcnj4	B3glct	Oxsr1		Cadm2		Dtna	Arhgap15	Glp1r		BC030500			Gja10			Gm19589			Chrnb1			Cst12
Kcnk3	Camkk2	Rps6ka2		Chmp3		Nudt4	C4bp-ps1	Sstr4		Cdc73		Kcnj6	B630019K06Rik	P4ha1		Cadm4		Dus3l	Arhgap18	Glp2r		BC048546			Gja3			Gm1979			Chst1			Ctage5
Kcns1	Camta2	Rsph9		Chn1		Nxph3	C630043F03Rik	Stard10		Cdh24		Kcnj9	B930041F14Rik	Pabpn1		Cahm		Dusp26	Arhgap21	Glt8d2		BC052040			Gjb5			Gm19990			Chuk			Ctbs
Kdm7a	Cap2	Ryr3		Chpf2		OTTMUSG00000016609	C9	Stim2		Cdhr1		Kcnk12	B930059L03Rik	Pacrg		Calm2		Dusp4	Arhgap23	Gm10012		BC065397			Glb1l3			Gm20172			Cisd2			Ctnnd1
Khdrbs3	Capn15	Samd10		Chrm3		Oaz1-ps	Caap1	Stmn1		Cdk13		Kcnma1	BB123696	Pamr1		Camk1d		Dusp5	Arhgap28	Gm10052		BC089597			Glud1			Gm20554			Cish			Ctsk
Kirrel3	Capn7	Sat1		Chrna9		Ocm	Cabp7	Strn		Cdk14		Kcnq3	BC004004	Papss2		Camk2a		Dusp6	Arhgap33os	Gm11468		Bahd1			Glyat			Gm20752			Ckmt2			Ctxn1
Klf5	Capn8	Scgb1c1		Chst11		Olfm2	Cachd1	Syt5		Cdk20		Kcns1	BC005537	Paqr6		Camk2b		Dvl1	Arhgap36	Gm12338		Baiap2l2			Gm10364			Gm20753			Clca1			Cubn
Klhdc8a	Caprin1	Scn5a		Chst12		Olfml2b	Cacna1a	Sytl2		Cdk2ap1		Kctd16	BC005561	Parl		Camk4		Dynlrb2	Arhgap39	Gm12409		Banp			Gm10512			Gm20757			Clca4a			Cyp2c44
Klhdc8b	Capza2	Sdr39u1		Chsy3		Omp	Cacna1c	Tanc1		Cdk3-ps		Kctd4	BC005624	Pcbd1		Camkk1		Dynlt3	Arhgap44	Gm14288		Baz2a			Gm10538			Gm20857			Clcnkb			Cyp2c55
Klhl2	Car4	Sebox		Chtf8		Opalin	Cacna1e	Tbc1d7		Cdk6		Kdm7a	BC027231	Pcdh20		Camkk2		E030003E18Rik	Arhgap6	Gm14288		Bcap31			Gm10768			Gm20858			Cldn1			Cyp2g1
Klk8	Car6	Sec14l3		Ckmt2		Orm1	Cacna2d2	Tcerg1l		Cdkl2		Kif13b	BC029214	Pcdhga6		Camsap2		E230013L22Rik	Arhgap8	Gm15408		Bcas3os2			Gm11437			Gm2087			Cldn19			Cyp2j8
Klra13-ps	Casq2	Sgpp2		Cldn23		Orm2	Cacnb1	Tcf4		Cdkn1b		Kirrel3	BC029722	Pcdhgc4		Camta1		E4f1	Arhgef1	Gm1673		Bcl11a			Gm11468			Gm21283			Cldn34c1			Cyp2u1
Klra17	Casz1	Sh3bgrl2		Cldn34b2		Osbpl10	Cacng3	Tecr		Cdsn		Kit	BC048546	Pclo		Camta2		Ebag9	Arhgef12	Gm17750		Bcl2l1			Gm11627			Gm2848			Cldn4			Cys1
Krt18	Cbfa2t3	Shisa4		Cldn5		Osbpl1a	Cacng8	Tekt5		Ceacam19		Klf9	BC065397	Pcsk1n		Cant1		Ebf2	Arhgef16	Gm20605		Bcl2l14			Gm11729			Gm3336			Cldn7			Cyth2
Krt77	Cbln1	Sirt4		Cldn6		Otub2	Cacul1	Tesc		Ceacam20		Klhl11	BC089597	Pdk2		Cap2		Ebf3	Arhgef17	Gm2087		Bcl6			Gm12295			Gm364			Clec12a			Cyyr1
Krt8	Cbln2	Skap1		Cldn8		Pacrg	Cadm2	Tmem109		Ceacam3		Klhl34	BC094916	Pdxp		Capn12		Ecel1	Arhgef2	Gm2115		Bcl7a			Gm12338			Gm3772			Clec2l			D330023K18Rik
LOC102634401	Cbs	Skap2		Clec4b1		Pah	Cage1	Tmem125		Cebpe		Klk8	Babam1	Per2		Capn15		Ednrb	Arhgef25	Gm2a		Bcl7b			Gm13032			Gm3776			Clec4b1			D3Ertd751e
Lamc2	Cbx2	Slc10a4		Clint1		Pak6	Calb2	Tmem130		Cebpz		Klri1	Bag2	Pet117		Capn7		Efcab1	Arhgef28	Gm5577		Bdp1			Gm13051			Gm38397			Clic6			D630039A03Rik
Laptm4b	Cbx4	Slc16a11		Clip1		Pamr1	Calr	Tmem163		Cecr2		Kmt2a	Baiap2	Pgrmc1		Capn8		Efcab6	Arhgef3	Gm561		Becn1			Gm13283			Gm38416			Cnep1r1			D730045A05Rik
Lbp	Ccar1	Slc17a6		Clk2		Pbx3	Camk1d	Tmem54		Celf2		Kmt2d	Baiap2l2	Phyh		Caprin1		Efemp2	Arhgef33	Gm6644		Best1			Gm13490			Gm38425			Cnfn			Daam1
Ldb2	Ccbl1	Slc22a17		Clk3		Pcdh20	Camk2a	Tmem88		Celf5		Krt2	Baiap3	Pianp		Casq2		Efhd1	Arhgef4	Gm6938		Bglap2			Gm13497			Gm4285			Cnih2			Dab1
Ldhal6b	Ccbl2	Slc32a1		Clmp		Pcdhgc4	Camk2b	Tmem89		Celsr3		Krt77	Banp	Pigt		Catsperg1		Egr1	Arhgef7	Gnaq		Bicd2			Gm13546			Gm4532			Cnnm1			Dach2
Ldlrad2	Ccdc103	Slc35f1		Cln6		Pclo	Camk2d	Tmub1		Cenpk		L1cam	Baz1b	Pigu		Cbfa2t3		Egr2	Arid1b	Gng13		Bin1			Gm14092			Gm4787			Cnot11			Dact2
Lefty1	Ccdc109b	Slc39a6		Clock		Pcsk1n	Camk2g	Tnfrsf25		Cenpw		LOC106740	Baz2a	Pik3ip1		Cblb		Egr3	Arid3b	Gng4		Birc6			Gm14139			Gm4847			Cnpy1			Dact3
Leng8	Ccdc117	Slc45a1		Clptm1		Pdlim1	Camk2n2	Tnr		Cep152		Lasp1	Bbx	Pla2g2f		Cbx1		Egr4	Arid4a	Gns		Blk			Gm14718			Gm4861			Cnrip1			Dalrd3
Lgi2	Ccdc14	Slc5a5		Clstn2		Pelo	Camkk1	Tox		Cep350		Lcn2	Bcas1	Pla2g7		Cbx2		Eif3j1	Arih1	Golm1		Bloc1s2			Gm15104			Gm4981			Cntrob			Dapk3
Lhb	Ccdc159	Slc6a1		Cml2		Per2	Camkk2	Tox2		Cep68		Lct	Bckdha	Plxna4		Cbx4		Eif3j2	Arih2	Gpc1		Bloc1s4			Gm15401			Gm4984			Cobll1			Dbn1
Lhfpl5	Ccdc167	Slc6a15		Cnbd2		Pgrmc1	Camsap2	Tpsab1		Cep85l		Ldb2	Bcl11b	Pnck		Ccar1		Elfn2	Arl1	Gpr161		Bmp2			Gm15413			Gm5129			Coch			Dbnl
Lilrb4a	Ccdc176	Slc7a3		Cnbp		Pianp	Camta1	Trim2		Cep97		Lefty2	Bcl6	Pnisr		Ccbl1		Elk1	Arl15	Gpr27		Bms1			Gm15760			Gm5177			Col13a1			Dcaf15
Lime1	Ccdc22	Slc8a3		Cnih2		Pigp	Camta2	Trim62		Cers6		Leng8	Bcor	Pnpo		Ccdc117		Elk4	Arl3	Gpr3		Bmx			Gm16130			Gm5415			Col14a1			Dcdc2c
Lims2	Ccdc3	Smad6		Cnksr2		Pigt	Cap2	Trpc5		Ces1f		Lgals2	Bdh1	Polr2l		Ccdc127		Elovl7	Arl4a	Gpr52		Bnipl			Gm16159			Gm5797			Col17a1			Dclre1a
Lppr3	Ccdc34os	Smg1		Cnn1		Pigz	Capn13	Trpc6		Cfl2		Lhfpl5	Bdnf	Pomgnt2		Ccdc154		Emb	Arl5b	Gpr68		Bod1l			Gm16497			Gm5803			Col18a1			Dcp1b
Lrrc10b	Ccdc37	Smoc2		Cnot10		Pilrb1	Capn7	Trpt1		Chchd4		Lime1	Bdp1	Ppp1r12a		Ccdc159		Enc1	Arl6	Gpr88		Bop1			Gm16793			Gm5862			Col22a1			Dcstamp
Lrrtm3	Ccdc64b	Snhg11		Cnpy1		Pisd-ps1	Capn8	Tshz2		Chd1		Limk1	Becn1	Ppp1r16b		Ccdc175		Enpp2	Arl6ip1	Gpt2		Bpifa5			Gm16845			Gm5868			Col8a1			Dctn2
Lsm11	Ccdc65	Snhg20		Cntd1		Pknox2	Caprin1	Tshz3		Chd2		Lmbrd2	Bend3	Ppp2r2b		Ccdc176		Eomes	Arl8a	Gpx3		Bpifb3			Gm16973			Gm6083			Col8a2			Dda1
Lst1	Ccdc67	Sntb1		Cntn5		Pkp2	Car6	Tspan4		Chd4		Lnpep	Best1	Prickle2		Ccdc18		Epb4.1l4aos	Armc12	Grb10		Bpifb9b			Gm19466			Gm6408			Colec10			Ddx3y
Lurap1	Ccdc71l	Sowahb		Cntn6		Pld5	Casq2	Tubb4a		Chd8		Lppr3	Bex1	Prkca		Ccdc186		Epha4	Armt1	Gria2		Bptf			Gm19589			Gm6484			Colec11			Ddx49
Lurap1l	Ccdc77	Sox1		Cntnap5c		Plekha7	Casz1	Tyro3		Chd9		Lrfn1	Bex4	Prox1		Ccdc28b		Epha5	Arnt	Grik1		Braf			Gm1979			Gm6525			Comt			Ddx6
Ly6g6d	Ccdc84	Sp9		Coa5		Pllp	Cav2	Ube3a		Chfr		Lrfn3	Bfsp2	Prpf38b		Ccdc37		Epha6	Arntl	Grik3		Brap			Gm19990			Gm6936			Cops2			Dear1
Ly6g6e	Ccdc87	Spata24		Cog7		Plxdc1	Cbfa2t3	Ufsp1		Chgb		Lrrc10b	Bglap	Prr14l		Ccdc39		Epha7	Arntl2	Grin2a		Brca2			Gm20172			Gm7008			Cops7a			Decr1
Ly6h	Cck	Spink8		Col19a1		Plxna4	Cbl	Ugt2a1		Chka		Lrrc14	Bhlhe22	Prr18		Ccdc47		Ephx1	Arpc2	Grm4		Brd1			Gm20554			Gm7904			Coq2			Degs1
Ly86	Cckbr	Srebf1		Col26a1		Pnck	Cbln1	Ugt2a2		Chrd		Lrrc24	Bicd2	Prrg2		Ccdc59		Ephx2	Arpc3	Grm8		Brd9			Gm20752			Gm813			Coq3			Dek
Lyz2	Ccl21c	Srp54b		Col6a3		Pnisr	Cbln2	Uhmk1		Chrm3		Lrrc7	Birc2	Prss12		Ccdc6		Epn3	Arpc5	Gse1		Bre			Gm20753			Gm8267			Cox15			Deptor
Lzts1	Ccnf	Srp54b		Col7a1		Pnpo	Cbr2	Usp2		Chrna1		Lsm10	Birc6	Prtn3		Ccdc64b		Eps8l2	Arpc5l	Gstk1		Brf1			Gm20757			Gm829			Cox19			Dgcr14
Mab21l1	Ccng2	Sstr1		Col9a2		Polr2j	Cbs	Vaultrc5		Chrna9		Lsm8	Blcap	Psmf1		Ccdc71l		Erdr1	Arsb	Gstm1		Brinp1			Gm20857			Gm833			Cox6a1			Dgcr2
Madcam1	Ccnl1	Stard10		Colgalt1		Ppbp	Cbx1	Vax1		Chst11		Luc7l3	Blvrb	Ptp4a3		Ccdc84		Ergic3	Arsg	Gstp2		Brms1l			Gm20858			Gm8363			Cox7c			Dhrs4
Mafg	Ccnl2	Stim1		Colgalt2		Prap1	Cbx2	Vegfb		Chst12		Lurap1l	Bmi1	Ptpn5		Ccdc87		Erlin2	Arsj	Gstt1		Brpf1			Gm2087			Gm8765			Cox8b			Dhrs7c
Magel2	Ccnt2	Stmn1		Colq		Prdm12	Cbx4	Vmo1		Chst13		Lxn	Bmp1	Pura		Ccdc88a		Esd	Art5	Gstt2		Brwd1			Gm21283			Gm8817			Cpne3			Dhx15
Mapk3	Cd247	Syt5		Commd6		Prdx4	Ccar1	Vps13c		Chst9		Ly6g6e	Bmp2	Pxn		Ccdc88c		Etfa	Arxes2	Gt(ROSA)26Sor		Bscl2			Gm2848			Gm906			Cpne6			Dhx30
Mapk4	Cd276	Syt9		Commd7		Prickle2	Ccbl2	Vwc2l		Ciz1		Ly6h	Bmpr2	Pygo1		Ccdc9		Etl4	Asah2	Gtf2ird1		Bsx			Gm3336			Gpatch2l			Cpt1a			Dhx34
Marcksl1	Cd2bp2	Sytl2		Commd8		Prkca	Ccdc136	Wdfy2		Ckb		Ly96	Bms1	Qpctl		Ccl20		Etnk2	Asb3	Gucy1a3		Btaf1			Gm364			Gpr19			Cpt1c			Dhx36
Mboat7	Cd302	Tceal1		Coq10b		Prok1	Ccdc154	Wdr54		Clasp2		Macf1	Bmx	Rab11fip5		Ccnb1ip1		Etv1	Asb6	Gzmm		Btbd9			Gm3772			Gpr39			Creb1			Dhx40
Mc3r	Cd4	Tcerg1l		Cox10		Prox1	Ccdc159	Wdr6		Clca1		Madcam1	Bmyc	Rab26os		Ccnc		Exoc6b	Ascc2	H2-T24		Btnl10			Gm3776			Gpx6			Creb3l1			Dio1
Mdga1	Cd6	Tekt5		Cox19		Prph	Ccdc172	Wnt9a		Cldn34b3		Mafa	Bnip3l	Rab30		Ccng2		Exosc7	Ascl1	Hadh		Bub3			Gm38397			Grpel1			Creb3l3			Dkk3
Mef2c	Cdc42bpa	Tenm3		Cpa5		Prss12	Ccdc175	Wwox		Cldn6		Malat1	Bnipl	Rab3b		Ccnl1		Ezr	Asgr2	Hadhb		Bud31			Gm38416			Gsdma3			Crhr2			Dlgap3
Meg3	Cdc42ep3	Tesc		Cpeb1		Psmf1	Ccdc176	Xlr3a		Cldn8		Manf	Bod1l	Rasal1		Ccnt1		F5	Ash1l	Hba-a2		Bzw2			Gm38425			Gsta1			Crlf1			Dlk2
Meis2	Cdc42se1	Tgtp1		Cplx2		Ptger3	Ccdc178	Ydjc		Clint1		Mapk3	Borg	Rasip1		Ccp110		Faah	Asic5	Hba-a2		C030006K11Rik			Gm4285			Gstm3			Crmp1			Dmbt1
Met	Cdc7	Thrb		Cpne4		Ptgs2	Ccdc34os	Yif1b		Clip1		2025-03-02	Bpifb9b	Rbfox1		Ccpg1		Fads1	Asphd2	Hbb-bs		C030013G03Rik			Gm4532			Gsx1			Crybb3			Dmrtc2
Mfge8	Cdc73	Timp2		Cpne5		Pth2r	Ccdc37	Ylpm1		Clmp		2025-03-09	Bptf	Rbm3		Ccr3		Fads2	Astn2	Hcfc2		C030029H02Rik			Gm4787			Gtf2a1			Crybg3			Dmtn
Mgat5b	Cdh13	Tm6sf2		Cps1		Ptp4a3	Ccdc47	Zbtb20		Clock		Marcksl1	Braf	Rcn1		Cct6a		Fads3	Asun	Hes6		C130021I20Rik			Gm4847			Gtpbp10			Crygn			Dmwd
Mgp	Cdh18	Tmem114		Cpsf3l		Pura	Ccdc6	Zbtb22		Clptm1		Mast1	Brap	Rcn2		Cd109		Fam114a1	Atad1	Hey2		C1qbp			Gm4861			Gzf1			Csde1			Dnajb11
Mid1	Cdh22	Tmem130		Cpsf4l		Pygm	Ccdc62	Zcchc12		Clstn2		Mboat7	Brat1	Reep2		Cd276		Fam132a	Atf6	Hint2		C1qtnf9			Gm4981			H2-Bl			Csf3			Dnajb9
Mir124a-1hg	Cdh24	Tmem132a		Cpsf6		Rab11fip5	Ccdc64b	Zdhhc22		Cml2		Mbp	Brd1	Reep6		Cd300c		Fam135b	Atf6b	Hipk2		C1rb			Gm4984			H2-M10.2			Csgalnact2			Dnajc11
Mmp14	Cdh6	Tmem163		Cpvl		Rab30	Ccdc71l	Zdhhc4		Cmya5		Mc3r	Brd7	Resp18		Cd40lg		Fam189a2	Atf7	Hist1h2be		C1rl			Gm5129			H2-M2			Csnk1e			Dnajc30
Mnda	Cdh7	Tmem216		Creb1		Rab33a	Ccdc73	Zdhhc8		Cnot1		Mcat	Bre	Rgs4		Cd47		Fam193b	Atg13	Hist1h4k		C2cd5			Gm5148			H2afy3			Cst12			Dnajc5b
Mndal	Cdhr1	Tmem255a		Creb3l4		Rab38	Ccdc83	Zeb2		Cnot10		Mcpt2	Bricd5	Rgs5		Cdc23		Fam195a	Atg16l1	Hist2h2ac		C330022C24Rik			Gm5177			Haglr			Cstb			Dnpep
Morn1	Cdhr5	Tmem255b		Creb5		Rab3b	Ccdc88a	Zfp369		Cnot6		Mdk	Brinp1	Rgs7bp		Cdc26		Fam19a1	Atg16l2	Hist2h4		C330027C09Rik			Gm5415			Hao2			Ctage5			Dnttip1
Mpeg1	Cdk14	Tmem88		Crebzf		Rad23a	Ccdc9	Zfp385a		Cnot6l		Mea1	Brpf1	Rhbdd2		Cdc37l1		Fam212a	Atg4c	Hist3h2a		C6			Gm5797			Hectd1			Ctbs			Dock1
Ms4a10	Cdk18	Tmem91		Creg2		Rai2	Ccdc94	Zfp414		Cnot7		Med13l	Brwd1	Rhbdd3		Cdc42		Fam213a	Atg4d	Hist3h2ba		C630043F03Rik			Gm5803			Herpud2			Ctnnal1			Dohh
Ms4a4c	Cdk3-ps	Tnfrsf25		Crem		Rasgef1b	Cckbr	Zfp467		Cnpy3		Meg3	Bscl2	Rhof		Cdc42bpa		Fam213b	Atg7	Hmbox1		C9			Gm5862			Higd1b			Ctnnd1			Dppa3
Ms4a6c	Cdk6	Tob1		Crh		Rasl10a	Ccnc	Zfp503		Cntn4		Megf11	Bsn	Rhov		Cdc73		Fam229b	Atic	Hmgb3		Cab39			Gm5868			Hilpda			Ctsk			Dpy19l1
Ms4a6d	Cdk9	Tox		Crispld1		Rbm3	Ccne1	Zfp580		Cntnap5c		Meis2	Btaf1	Rimbp2		Cdh4		Fam24a	Atm	Hmox1		Cacna1c			Gm6083			Hist1h4f			Ctxn1			Dram2
Ms4a7	Cdkl2	Tox2		Crispld2		Rbp3	Ccng2	Zhx3		Coa5		Mesp2	Btbd11	Rimklb		Cdhr2		Fam25c	Atp11b	Hnrnpa1		Cacna1d			Gm6408			Hmx1			Cubn			Dstn
Msgn1	Cdkl4	Tpbg		Crk		Rcan2	Ccnl1	Zic1		Cog5		Met	Btbd17	Rims1		Cdhr5		Fam81a	Atp1b3	Homer1		Cacnb1			Gm6484			Hmx2			Cul4b			Dtx3
Msx1os	Cds1	Tpsab1		Crls1		Rcn2	Ccnl2	Zic2		Col11a1		Mettl22	Btbd6	Rnf208		Cdipt		Fam92b	Atp2a3	Homer2		Cacnb3			Gm6525			Hnrnpd			Cutal			Duoxa2
Myh7	Ceacam19	Traf3		Crtc1		Reep2	Ccnt2	Zic3		Col19a1		Mfge8	Btbd7	Robo3		Cdk12		Fbxl18	Atp2b1	Homer3		Cacng1			Gm6607			Hnrnpu			Cyp2c44			Dus3l
Myl3	Ceacam20	Traip		Crtc2		Resp18	Ccny	Znhit2		Col4a1		Mgat5b	Btnl10	Rpl26		Cdk13		Fbxo36	Atp2b2	Hpca		Cacng7			Gm6936			Hrasls5			Cyp2c55			Dusp16
Myoc	Cebpz	Trhde		Crx		Ret	Ccpg1			Col4a2		Mib1	Bub3	Rpl39l		Cdk14		Fbxw13	Atp2b4	Hpcal1		Cadm2			Gm7008			Hsf1			Cyp2g1			Dusp28
Naga	Cecr5	Trim62		Crxos		Rgma	Cd209b			Col6a3		Mir124a-1hg	Bysl	Rprm		Cdk19		Fcgrt	Atp2c1	Hrh1		Cadps			Gm7904			Hspa14			Cyp2j8			Dusp5
Nap1l3	Celrr	Trnau1ap		Cryz		Rhof	Cd276			Colgalt2		Mndal	Bzrap1	Rps6ka4		Cdk3-ps		Ffar4	Atp5a1	Hs3st2		Calcrl			Gm813			Hyal6			Cyp2u1			Dusp7
Nap1l5	Celsr3	Trpc3		Csde1		Rhov	Cd300c			Commd6		Mobp	C030006K11Rik	Rusc1		Cdk5rap3		Fgf12	Atp5d	Hs3st4		Calm2			Gm8267			Hymai			Cys1			Dvl1
Necab1	Cenpk	Trpt1		Csf2ra		Rimbp2	Cd4			Coq7		Mocs3	C030013G03Rik	Rxra		Cdk6		Fgf18	Atp5j2	Hs6st2		Calm3			Gm829			Icmt			Cyth2			Dvl2
Necab2	Cenpp	Tshz2		Csnk1a1		Rims3	Cd40lg			Cox10		Mrgpre	C030034I22Rik	Rxrg		Cdk9		Fgf22	Atp5o	Hs6st3		Camk2a			Gm833			Ifi202b			Cyyr1			Dynap
Necab3	Cep192	Tshz3		Csnk1g2		Rnf112	Cd47			Cpd		Mrln	C1qbp	Ryr2		Cdkn1b		Figf	Atp5s	Hsd11b1		Camk2b			Gm8363			Ifitm10			D330023K18Rik			E130102H24Rik
Negr1	Cep70	Ttc14		Csrnp1		Rnf182	Cd6			Cpeb1		Mrpl16	C1ra	Ryr3		Cdkn2aipnl		Firre	Atp6ap1	Hsf1		Camkk2			Gm8580			Igsf23			D3Ertd751e			E130308A19Rik
Neurod6	Cep85l	Ttc39a		Ctcflos		Rnf208	Cdc42bpa			Cpeb4		Mrps18b	C2cd2l	S100a5		Cdr1		Fkbp10	Atp6ap1l	Hsf4		Camsap1			Gm8765			Ik			D630024D03Rik			Edar
Ngb	Cep97	Ttc9		Ctnnbip1		Rnf5	Cdc42ep1			Cplx2		Mrps18c	C2cd4c	Saa3		Ceacam20		Fkbp9	Atp6ap2	Hspb6		Camta1			Gm8817			Il22ra2			D630039A03Rik			Edc4
Ngef	Cer1	Tyro3		Ctnnd1		Robo3	Cdc42ep3			Cpne4		Ms4a10	C330013E15Rik	Sacs		Ceacam3		Fnbp1l	Atp6v1c2	Hspb8		Camta2			Gm906			Impad1			D730045A05Rik			Eefsec
Nkg7	Cers5	Usp2		Ctps		Rpl14-ps1	Cdc7			Cpsf6		Msgn1	C330022C24Rik	Samd10		Cebpz		Folr1	Atp6v1g1	Htr2c		Cand2			Gpatch2l			Inhbc			Daam1			Efcab11
Nmu	Ces1f	Vax1		Ctsf		Rpl26	Cdc73			Cramp1l		Mt2	C4bp-ps1	Samd12		Cecr2		Fos	Atp8a1	Hyi		Cant1			Gpr19			Ino80e			Dab1			Efcab14
Nog	Ces2c	Vps13c		Ctsg		Rprm	Cdh13			Creb1		Mtx1	C530005A16Rik	Samd14		Cecr5		Foxj1	Atp9b	Idh2		Canx			Gpr39			Ipo13			Dab2			Egf
Nov	Cfp	Vwc2l		Cwc22		Rps6ka4	Cdh20			Crebbp		Mvb12a	C630043F03Rik	Scn5a		Celf1		Foxo3	Atpaf1	Ier3		Capn15			Gpx6			Iqcf5			Dach2			Egln2
Npas2	Chac1	Wdfy2		Cwf19l1		Rsc1a1	Cdh22			Crebzf		Mycbp2	Caap1	Sdf2l1		Celf2		Frmpd1os	Atxn1	Ifitm7		Capn7			Grin2a			Irs1			Dact2			Egr4
Npcd	Chchd10	Wdr54		Cxx1b		Rspo2	Cdh24			Creg2		Myh7	Cables1	Sdhaf3		Cenpk		Frrs1l	Atxn10	Ifnb1		Capn8			Grin2c			Irs2			Dact3			Eid2
Npffr1	Chd9	Wdr6		Cxxc1		Rusc1	Cdh7			Crisp2		Myh9	Cabp7	Sdr39u1		Cep120		Fstl1	Atxn2l	Ift74		Caps2			Grpel1			Ism1			Dalrd3			Eif2b1
Npsr1	Chek2	Whrn		Cxxc4		Rxfp1	Cdhr1			Crispld1		Myl6b	Cachd1	Sdsl		Cep135		Fstl4	Atxn7	Igfbp2		Capzb			Gsdma3			Isy1			Dapk3			Eif2s1
Nptx1	Chfr	Wnt4		Cyb5r4		Rxrg	Cdk13			Crispld2		Myoz2	Cacna1a	Sema5a		Cep295		Fuca1	Atxn7l2	Igflr1		Car11			Gsg1			Itm2a			Dbn1			Eif3a
Npy1r	Chgb	Wnt9a		Cyld		Ryr2	Cdk14			Crk		Naglu	Cacna1e	Sema6b		Cep350		Fundc2	Auts2	Igsf1		Car4			Gsta1			Katnb1			Dbndd1			Eif4e1b
Nr1d1	Chka	Zbtb22		Cyp17a1		S100a14	Cdk18			Crlf1		Nap1l5	Cacna1h	Serpine2		Cep70		Fxyd1	Avpr1a	Igsf9b		Car6			Gstm3			Kbtbd7			Dbnl			Eif4g2
Nr1d2	Chmp3	Zcchc12		Cyp1a2		S100a5	Cdk20			Crls1		Ncoa3	Cacna2d2	Sfpq		Cep83os		Fxyd6	Azin1	Il11ra1		Car8			Gsx1			Kcnb2			Dcaf15			Eif4h
Nr1i3	Chn1	Zdhhc22		Cyp2c55		S100g	Cdk2ap1			Crtc1		Ndrg2	Cacnb1	Sfxn1		Cep85l		Fzd4	B230110G15Rik	Il27		Casc3			Gtf2a1			Kcne4			Dcdc2c			Eif5b
Nr2f2	Chordc1	Zdhhc8		Cyp2g1		Sacs	Cdk3-ps			Crx		Ndufaf3	Cacng3	Shank1		Cep95		Fzd7	B230118H07Rik	Impact		Casq2			Gtpbp10			Kcnk15			Dclre1a			Ell2
Nr4a3	Chpf2	Zfp385a		Cyp4a12a		Sag	Cdk6			Cryba1		Neat1	Cacng8	Shd		Cep97		G6pc3	B230119M05Rik	Ipw		Cbfa2t3			Gzf1			Kcnk18			Dcn			Elmo2
Nrep	Chrd	Zfp467		Cyp7b1		Samd12	Cdkl2			Crybg3		Necab1	Cadm2	Shisa4		Cers6		Gaa	B230354K17Rik	Iqgap2		Cbl			H2-Bl			Kcnmb4os1			Dcp1b			Elovl3
Nrp1	Chrm3	Zfp503		Cys1		Samd14	Cdkl4			Cryz		Necab2	Cadm4	Sik2		Ces2c		Gabra1	B3galnt2	Isg15		Cblb			H2-M10.2			Kctd19			Dcstamp			Elp5
Nrsn2	Chrna4	Zfp648		D16Ertd472e		Satb1	Cdkl5			Csde1		Necab3	Cahm	Slbp		Ces5a		Gabra3	B3gat1	Itga3		Cbs			H2-M2			Kdm4a			Dctn2			Emc10
Nsun3	Chrna9	Zfp950		D17Wsu92e		Scgb3a1	Cdkn1b			Csgalnact2		Nfib	Calb2	Slc10a4		Cggbp1		Gabrb1	B3glct	Itga7		Cbx2			H2afy3			Kdm5a			Dda1			Endov
Nt5dc2	Chst11	Zfpm1		D330050G23Rik		Scn5a	Cds1			Csnk1a1		Ngb	Calm2	Slc24a2		Chac1		Gabrg1	B430212C06Rik	Itpripl1		Cbx6			Haglr			Kdsr			Ddx3y			Engase
Ntn5	Chst12	Zgpat		D430020J02Rik		Sdr39u1	Cdsn			Csnk1g2		Ngef	Camk1d	Slc25a18		Chadl		Galk1	B630005N14Rik	Iyd		Cc2d2a			Hao2			Kera			Ddx49			Enox1
Nts	Chst8	Zic1		D430036J16Rik		Sema3e	Ceacam19			Csnk2a1		Ninj1	Camk2a	Slc32a1		Chd1		Galm	B930025P03Rik	Jdp2		Ccbe1			Hbb-y			Khdc1c			Ddx6			Enpep
Ntsr1	Chsy3	Zic2		D5Ertd579e		2025-09-04	Ceacam20			Csnk2b		Ninj2	Camk2b	Slc35f1		Chd2		Galns	B930041F14Rik	Junb		Ccbl2			Hectd1			Kif5b			Dear1			Enthd1
Nudt4	Chtf8	Zic3		D630013N20Rik		Sertad1	Ceacam3			Ctcflos		Nkg7	Camk2g	Slc3a2		Chd4		Gap43	B930059L03Rik	Kalrn		Ccdc12			Herpud2			Klf9			Decr1			Entpd4
Nxpe5	Ciart	Zic4		D6Wsu163e		Sesn3	Cebpe			Ctla4		Nmu	Camk2n2	Slc45a1		Chd7		Garem	B9d2	Kbtbd11		Ccdc122			Higd1b			Klhl11			Defb25			Entpd6
Nxph3	Cirbp	Zic5		D830031N03Rik		Sgcz	Cebpz			Ctnnbl1		Nnat	Camk4	Slc46a1		Chd8		Gas5	BB123696	Kcnc3		Ccdc124			Hilpda			Klhl15			Defb36			Epdr1
Nxph4	Cited4			D930015E06Rik		Sgk1	Cecr2			Ctnnd1		Nog	Camkk1	Slc5a5		Chd9		Gas6	BC004004	Kcne2		Ccdc127			Hist1h4f			Klhl36			Degs1			Epha10
OTTMUSG00000016609	Ckmt2			D930032P07Rik		Shank1	Celf2			Cttn		Nol3	Camkk2	Slc6a1		Chfr		Gatad2b	BC005561	Kcnh2		Ccdc130			Hist2h2ab			Klhl9			Dek			Epn1
Obp2b	Cldn23			D930048N14Rik		Shd	Celf5			Cttnbp2		Nov	Camsap2	Slc6a11		Chgb		Gbx2	BC005624	Kcnj13		Ccdc137			Hmx1			Klk11			Deptor			Ereg
Oca2	Cldn34b2			Daam2		Shisa4	Celsr3			Cul3		Npas2	Camta1	Slc7a14		Chka		Gcnt4	BC006965	Kcnj6		Ccdc142			Hmx2			Klk14			Dgcr14			Ermap
Ogfod3	Cldn5			Dach2		Shisa6	Cenpk			Cul5		Npcd	Camta2	Slc7a3		Chordc1		Gcsh	BC021891	Kcnma1		Ccdc162			Hnrnpd			Klk1b27			Dgcr2			Erp44
Olfm2	Cldn6			Dagla		Shox2	Cenpw			Cutc		Npffr1	Cant1	Slc7a4		Chp1		Gdf15	BC022687	Kcnq2		Ccdc17			Hnrnpu			Klk1b3			Dhrs4			Etfa
Olfm3	Cldn8			Dancr		Sipa1l3	Cep152			Cxcr1		Npsr1	Cap2	Slc7a8		Chpf		Gfod1	BC024139	Kcnq3		Ccdc172			Hrasls5			Klra1			Dhrs7c			Etfdh
Olfml2b	Clec4a3			Dcakd		Sirt4	Cep350			Cxx1a		Nr1d1	Capn12	Smarcb1		Chpf2		Gfra1	BC029214	Kcns1		Ccdc176			Hsf1			Klra4			Dhx15			Ethe1
Olfr574	Clec4b1			Dclk2		Slain1	Cep68			Cxxc1		Nr1i3	Capn15	Smg1		Chrac1		Ggh	BC030500	Kcnt2		Ccdc177			Hspa14			Klrb1a			Dhx30			Evl
Opn3	Clint1			Dclre1a		Slc10a4	Cep85l			Cxxc4		Nr2f2	Capn7	Smoc1		Chrna1		Ghrh	BC048546	Kctd16		Ccdc178			Hyal6			Kmt2e			Dhx34			Exoc5
Orm1	Clip1			Dclre1c		Slc16a11	Cep97			Cyb5r4		Nr3c2	Capn8	Smpd1		Chtf18		Glb1	BC052040	Kctd4		Ccdc37			Hymai			Kncn			Dhx36			Exosc4
Orm2	Clk2			Dcp1a		Slc17a6	Cers6			Cyfip2		Nr4a3	Caprin1	Sncb		Chuk		Glb1l2	BC065397	Kdelr2		Ccdc55			Icmt			Krt17			Dhx40			Exosc6
Osbpl10	Clk3			Dcpp1		Slc25a18	Ces1f			Cyld		Nrep	Casq2	Snhg11		Cideb		Glmp	BC089597	Kdm7a		Ccdc59			Ifi202b			Krt81			Dio1			F2
Osbpl1a	Clmp			Ddhd1		Slc2a4rg-ps	Cfl2			Cyp11b2		Nrip1	Catsperg1	Snhg3		Ciz1		Glp1r	Bahd1	Klc3		Ccdc64			Ifitm10			Krt82			Dkk3			F630206G17Rik
Otub2	Cln6			Ddhd2		Slc32a1	Chchd4			Cyp1a2		Nrip2	Cav2	Sntb2		Ckb		Glp2r	Baiap2	Klf3		Ccdc71l			Igsf23			L1td1			Dlgap3			Faah
P2ry6	Clock			Ddi2		Slc35f1	Chd1			Cyp26c1		Nrsn2	Cbfa2t3	Son		Ckmt2		Glt8d2	Baiap2l2	Klf9		Ccdc73			Ik			L3mbtl3			Dlk2			Fabp12
P4ha1	Clptm1			Ddx11		Slc45a1	Chd2			Cyp2j6		Nsun3	Cbl	Sorcs2		Clasp2		Gm10012	Baiap3	Klhdc8a		Ccdc83			Il17c			Lamtor1			Dmbt1			Fadd
Pak6	Clstn2			Ddx17		Slc6a11	Chd4			Cyp2j8		Nt5dc2	Cblb	Sox1		Clcnkb		Gm10052	Banp	Klhl11		Ccdc84			Il22ra2			Lars			Dmrtc2			Fam110b
Pamr1	Cml1			Ddx26b		Slc6a9	Chd8			Cyp2s1		Ntn5	Cbx1	Sp3os		Cldn23		Gm11468	Baz2a	Klhl13		Ccdc85b			Impad1			Lcor			Dmtn			Fam114a1
Parp8	Cml2			Ddx39		Slc7a14	Chd9			Cyp2t4		Nts	Cbx2	Sp9		Cldn34c1		Gm12338	Bcam	Klhl17		Ccdc87			Inhbc			Lemd3			Dmwd			Fam129a
Pbx3	Cnbd2			Ddx3x		Slc7a3	Chfr			Cyp4x1os		Nucb2	Cbx4	Spata3		Cldn6		Gm12409	Bcap31	Klhl2		Ccdc88c			Ino80e			Lgr4			Dnajb11			Fam134a
Pcdhgc4	Cnbp			Ddx49		Slc8a3	Chgb			Cyp7b1		Nupr1l	Ccar1	Spink8		Cldn8		Gm13305	Bcas3os2	Klhl3		Ccdc9			Insl3			Lipn			Dnajb9			Fam134b
Pcolce	Cnih2			Defb23		Slfn4	Chka			D030028A08Rik		Nxph1	Ccbl1	Spred2		Clec1a		Gm13308	Bcl11a	Klhl34		Cck			Ipo13			Lipt2			Dnajc11			Fam149a
Pcp4	Cnksr2			Dennd5a		Sln	Chordc1			D130020L05Rik		Nxph3	Ccdc117	Srm		Clec4a4		Gm13483	Bcl11b	Klk8		Ccl20			Iqcf5			Lncbate1			Dnajc3			Fam150b
Pcp4l1	Cnn1			Derl3		Smg1	Chrac1			D130043K22Rik		Oas3	Ccdc127	Srrm2		Clint1		Gm14288	Bcl2l1	Kmt2a		Ccng1			Irs1			Lppr4			Dnajc30			Fam160b2
Pde9a	Cnot10			Desi2		Smim6	Chrd			D19Bwg1357e		Oaz1-ps	Ccdc154	Srsf10		Clip1		Gm14288	Bcl2l14	Kmt2d		Ccng2			Irs2			Lrba			Dnajc5b			Fam174b
Pdzk1ip1	Cnpy1			Dgkd		Sncb	Chrm3			D5Ertd579e		Olfm2	Ccdc159	Sstr1		Clk1		Gm15408	Bcl6	Krcc1		Ccnl1			Ism1			Lrrc14			Dnpep			Fam189b
Per2	Cntd1			Dhodh		Sntb2	Chrna1			D830031N03Rik		Olfr316	Ccdc175	Stat2		Clk2		Gm1673	Bcl7a	Krt18		Ccny			Isy1			Lrrc43			Dnttip1			Fam193a
Perp	Cntfr			Dhrs13		Sorcs2	Chrna4			D930032P07Rik		Olfr550	Ccdc176	Strn		Clk4		Gm17750	Bcl7b	Krt77		Ccr1			Itm2a			Lrrc58			Dock1			Fam199x
Pfkfb3	Cntn4			Dhx30		Sox1	Chrna9			Dagla		Oprl1	Ccdc18	Syt3		Clmn		Gm1821	Bdnf	Krt8		Cd248			Katnb1			Lrrc69			Dohh			Fam208a
Pglyrp1	Cntn5			Dhx33		Sox8	Chst11			Dazl		Orm1	Ccdc186	Syt5		Clock		Gm1987	Bdp1	Ksr1		Cd276			Kbtbd7			Lrrc72			Dppa3			Fam214b
Pgrmc1	Cntn6			Diablo		Sp3os	Chst12			Dbn1		Orm2	Ccdc28b	Tanc1		Clptm1		Gm1987	Becn1	LOC100504703		Cd2bp2			Kcnb2			Lrrc75a			Dpy19l1			Fam219aos
Pigz	Cntnap4			Diexf		Sp8	Chst13			Dbx2		Osbpl10	Ccdc3	Taok1		Clstn2		Gm20605	Best1	LOC106740		Cd300c			Kcne4			Lsm2			Dram2			Fam227b
Pip5k1b	Cntnap5c			Dio2		Spaca5	Chst8			Dcaf17		Osbpl1a	Ccdc37	Tbc1d7		Clvs2		Gm2087	Bglap	Lamc2		Cd300ld			Kcnk15			Lurap1			Drc7			Fam35a
Pkdcc	Coa5			Dirc2		Spata24	Chst9			Dcdc2a		Osgepl1	Ccdc39	Tbcc		Cml2		Gm20878	Bglap2	Lamp2		Cd320			Kcnk18			Lxn			Dstn			Fam46d
Pknox2	Cobl			Dis3l		Spata3	Ciart			Dclre1c		Oxsr1	Ccdc47	Tcea2		Cnih4		Gm2115	Bhlhe22	Laptm4b		Cd40lg			Kcnmb4os1			Lyar			Dtx3			Fam69b
Pkp2	Cog7			Dis3l2		Spink8	Cirbp			Ddhd1		P4ha1	Ccdc59	Tceal1		Cnot1		Gm21586	Bicd2	Lasp1		Cd47			Kctd19			Lysmd3			Duoxa2			Fam71e2
Pla2g16	Col11a1			Dixdc1		Sptb	Cited4			Ddhd2		Pabpn1	Ccdc6	Tcerg1l		Cnot11		Gm21586	Bin1	Lbp		Cd55			Kdm4a			Mael			Dus3l			Fam89b
Plagl1	Col11a2			Dkk3		Srebf1	Ciz1			Ddi2		Pacrg	Ccdc64b	Tcf4		Cnot2		Gm2a	Birc6	Lcn2		Cdan1			Kdm5a			Mageb16			Dusp16			Fam90a1a
Plcb4	Col19a1			Dlgap2		Srm	Ckb			Ddias		Pak6	Ccdc71l	Tcta		Cnot6		Gm5132	Blk	Lct		Cdc23			Kdsr			Maml2			Dusp28			Fastk
Plcd3	Col23a1			Dlst		Sstr1	Clasp2			Ddx17		Pamr1	Ccdc84	Tex264		Cnot6l		Gm5577	Bloc1s2	Ldb2		Cdc25b			Kera			Manea			Dusp5			Fat1
Plch2	Col26a1			Dlx5		Sstr4	Clca1			Ddx46		Papss2	Ccdc87	Tial1		Cnpy3		Gm561	Bloc1s4	Lefty1		Cdc37l1			Khdc1c			Map10			Dusp7			Fbf1
Pld5	Col4a1			Dlx6os1		Sstr5	Cldn34b3			Ddx5		Paqr6	Ccdc88a	Timp2		Cntfr		Gm5797	Bmp1	Leng8		Cdc40			Kif5b			Map1b			Dvl1			Fbll1
Plekha7	Col4a2			Dlx6os2		Stamos	Cldn6			Ddx50		Parl	Ccdc88c	Tmem130		Cntn2		Gm6644	Bmp2	Lepr		Cdc42			Klf9			Map2k2			Dvl2			Fbxl16
Plekhf1	Col6a3			Dmbt1		Stard10	Cldn8			Ddx6		Pcbd1	Ccdc9	Tmem132a		Cntnap5c		Gm6938	Bms1	Lhfpl3		Cdc42bpa			Klhl11			Map2k3			Dynap			Fbxl6
Plin2	Col7a1			Dmc1		Stim2	Clint1			Defb23		Pcdh20	Ccl20	Tmem159		Cntrl		Gm6961	Bmx	Lhfpl5		Cdh26			Klhl15			2025-03-10			E130102H24Rik			Fbxo27
Pltp	Col9a2			Dmtn		Stmn1	Clip1			Defb25		Pcdhga6	Ccnb1ip1	Tmem179		Cog5		Gm8633	Bnipl	Lime1		Cdh9			Klhl36			2025-03-05			E130308A19Rik			Fbxo30
Plxdc1	Colgalt1			Dna2		Strn	Clmp			Dennd1a		Pcdhgc4	Ccnc	Tmem35		Col11a2		Gm933	Bod1l	Lingo3		Cdhr1			Klhl9			Mark3			Ear3			Fbxo31
Pnck	Colgalt2			Dnah1		Syt5	Cln6			Dennd4a		Pclo	Ccng2	Tmem89		Col19a1		Gnaq	Bok	Lipa		Cdipt			Klk11			Mbd3l2			Edar			Fbxo34
Pnisr	Colq			Dnah17		Sytl2	Clock			Dgkb		Pcsk1n	Ccnl1	Tnfrsf25		Col26a1		Gng13	Bola2	Lman1		Cdk12			Klk14			Mecr			Edc4			Fbxo46
Pnpo	Commd6			Dnaja4		Tac2	Clptm1			Dgkd		Pdk2	Ccnl2	Tnks		Col4a2		Gng4	Bop1	Lmx1a		Cdk13			Klk1b11			Med13			Eefsec			Fbxw5
Pold4	Commd7			Dnajb11		Tacr3	Clstn2			Dgki		Pdxp	Ccnt1	Tnpo1		Commd9		Gns	Bpifa5	Lnpep		Cdk14			Klk1b27			Med13l			Efcab10			Fcho2
Pou1f1	Commd8			Dnajb12		Tanc1	Cml1			Dgkk		Pdzk1ip1	Ccnt2	Tnr		Comtd1		Golm1	Bpifb3	Lrp10		Cdk19			Klk1b3			Med26			Efcab11			Fdx1
Ppp1r15a	Coq10b			Dnajb14		Tbc1d7	Cml2			Dgkz		Per2	Ccp110	Tpsab1		Copz1		Gpc1	Bpifb9b	Lrrc10b		Cdk3-ps			Klra1			Mepe			Efcab14			Fem1a
Ppp1r3c	Cox10			Dnajb4		Tcerg1l	Cmya5			Dhdds		Pet117	Ccpg1	Tra2a		Coq3		Gpnmb	Bptf	Lrrc45		Cdk5rap3			Klra13-ps			Mettl13			Egf			Fer1l4
Prap1	Cox19			Dnajc1		Tcf4	Cnksr2			Dhrs13		Pgrmc1	Ccr3	Trak2		Coq4		Gpr161	Braf	Lrrc48		Cdk6			Klra17			Mettl18			Egln2			Fer1l5
Prdm12	Cox6a2			Dnajc10		Tecr	Cnot1			Dhx33		Phyh	Cct6a	Trhr		Coro1a		Gpr27	Brap	Lrrc7		Cdkn2aipnl			Klra4			Mettl21e			Egr4			Ferd3l
Prelp	Cpa5			Dnajc30		Tekt5	Cnot10			Dhx57		Pianp	Cd109	Trim2		Cox6c		Gpr3	Brca2	Lrrc8b		Cdo1			Klrb1a			Mettl22			Eid2			Fev
Prkab2	Cpeb1			Dock9		Tesc	Cnot6			Diap2		Pigt	Cd200	Trim62		Cpd		Gpr52	Brd1	Lsm8		Cdr1			Klrc2			Mettl7b			Eif2b1			Fgd5
Prkacb	Cplx2			Dolk		Tff2	Cnot6l			Diap3		Pigu	Cd276	Trp53i13		Cpeb1		Gpr68	Brd9	Ltbp3		Cdt1			Kmt2e			Mfap1b			Eif2s1			Fgf21
Prm1	Cplx3			Dot1l		Tgoln2	Cnot7			Dicer1		Pik3ip1	Cd300c	Trpc5		Cpeb4		Gpr88	Bre	Ltk		Ceacam20			Kncn			Mfsd11			Eif3a			Fip1l1
Prok1	Cpne4			Dpf1		Timp2	Cnpy3			Diexf		Pla2g2f	Cd40lg	Trps1		Cpm		Gprc5c	Brf1	Lurap1l		Ceacam3			Krt17			Mfsd3			Eif4e1b			Fkbp8
Prph	Cpne5			Dpf3		Tmem109	Cntn4			Dio1		Pla2g7	Cd47	Tsen34		Cpne4		Gpt2	Bricd5	Lypla1		Cebpz			Krt81			Mgat4b			Eif4g2			Fmo6
Prr15	Cps1			Dpm1		Tmem125	Cntn6			Dirc2		Plac8	Cdc23	Tspan4		Cpped1		Gpx3	Brinp1	Lyst		Cecr2			Krt82			Mgat5			Eif4h			Fmo9
Prr32	Cpsf3l			Dpp8		Tmem130	Cntnap5c			Dixdc1		Plagl1	Cdc26	Tspan9		Cpsf6		Gpx8	Brms1l	Lyz1		Cecr5			Krtcap2			Mia3			Eif5b			Fmr1
Prrg2	Cpsf4l			Dpy19l3		Tmem145	Coa5			Dkk2		Pld5	Cdc37l1	Tst		Cpsf7		Grb10	Brpf1	Lzts3		Cecr6			L1td1			Mif			Ell2			Fmr1os
Prss12	Cpsf6			Dpysl5		Tmem163	Cog5			Dkk3		Plxdc1	Cdc42	Ttc14		Cramp1l		Gria2	Brwd1	Macrod2		Celf1			L3mbtl3			Mira			Elmo2			Fndc3a
Ptger3	Cpvl			Dram1		Tmem255a	Col11a1			Dlgap1		Plxna4	Cdc42bpa	Ttyh1		Creb1		Grik1	Bscl2	Mafa		Celf2			Lamtor1			Mknk2			Elovl3			Fndc3b
Pth2r	Creb1			Drd1		Tmem255b	Col19a1			Dlgap2		Pnck	Cdc42ep3	Tuba1b		Crebzf		Grik3	Bsn	Magef1		Celf3			Lars			Mlana			Elovl7			Fnip1
Pvrl3	Creb3l4			Drd5		Tmem35	Col4a1			Dlx6os1		Pnisr	Cdc7	Tubb3		Creg2		Grin2a	Bsx	Magel2		Celf5			Lcor			Mlx			Elp5			Foxred1
Pygm	Creb5			Drp2		Tmem44	Col4a2			Dmbt1		Pnpo	Cdc73	Ube3a		Crem		Grin2b	Btaf1	Malat1		Cenpk			Lemd3			Mmp10			Emb			Frem1
Pyhin1	Crebzf			Dse		Tmem54	Col6a3			Dmc1		Polr2l	Cdh13	Ubl7		Crisp2		Grm4	Btbd9	Man2b1		Cenpl			Lgr4			Mogs			Emc10			Frrs1
R3hdml	Creg2			Dsg1a		Tmem88	Colgalt2			Dmd		Pomgnt2	Cdh22	Ubxn2b		Crispld1		Grm8	Btd	Man2b2		Cenpo			Lipn			Mon2			Endov			Fscn2
Rab11fip4os2	Crem			Dsg3		Tmem89	Commd6			Dmrt1		Pou1f1	Cdh24	Uhmk1		Crk		Grp	Btnl10	Manea		Cenpv			Lipt2			Mre11a			Engase			Fstl1
Rab32	Crh			Dtna		Tmem91	Coq7			Dmtn		Ppp1r12a	Cdh4	Uqcrb		Crls1		Gse1	Bub3	Maob		Cep295			Lncbate1			Mrpl11			Enox1			Ftcd
Rab33a	Crip2			Dtnbp1		Tmub1	Cort			Dmwd		Ppp1r14a	Cdhr2	Usp2		Crtc1		Gstk1	Bud31	Mapk3		Cep350			Lppr4			Mrpl20			Enpep			Fundc1
Rab38	Crispld1			Dtx4		Tnfrsf25	Cox10			Dmxl1		Ppp1r16b	Cdhr5	Usp31		Crtc2		Gstm1	Bzrap1	Mapkapk2		Cep68			Lrba			Mrpl30			Enpp2			Fundc2
Rab3b	Crispld2			Dus3l		Tnni1	Cox6a2			Dmxl2		Ppp2r2b	Cdipt	Vax1		Crx		Gstp2	Bzw2	Mapkapk3		Cep76			Lrrc14			Mrpl44			Enthd1			Fxyd4
Rai2	Crk			Dusp11		Tnr	Cpd			Dnaja4		Prdm12	Cdk12	Vegfb		Crxos		Gstt1	C030006K11Rik	2025-03-02		Cep85l			Lrrc43			Mrps7			Entpd4			Fzd5
Rasl10a	Crls1			Dusp19		Tox	Cpeb1			Dnajb11		Prdx4	Cdk13	Vkorc1		Crybb3		Gstt2	C030013G03Rik	Masp2		Cep97			Lrrc58			Ms4a15			Entpd6			G6pc
Rassf7	Crtc1			Dusp5		Tox2	Cpeb4			Dnajb3		Prdx6	Cdk14	Vmac		Crybg3		Gt(ROSA)26Sor	C030029H02Rik	Mast3		Cers6			Lrrc69			Ms4a8a			Epdr1			Gabbr2
Raver2	Crtc2			Dusp7		Tpsab1	Cplx2			Dnajb4		Prickle2	Cdk19	Vps13c		Cryzl1		Gtf2ird1	C130021I20Rik	Matk		Ces1f			Lrrc72			Msh4			Epha10			Gabrr3
Rax	Crx			Dvl1		Trhr	Cplx3			Dnajb5		Prkca	Cdk3-ps	Vstm2l		Cs		Gtsf1l	C130074G19Rik	Mboat7		Ces2c			Lrrc75a			Msrb2			Epn1			Gal3st3
Rbks	Crxos			Dvl2		Trim2	Cpne4			Dnajb7		Prok1	Cdk5rap3	Wbp11		Csgalnact2		Gucy1a3	C1qbp	Mcf2l		Cfap221			Lsm2			Mtdh			Eps8l2			Galk1
Rbm3	Cryz			Dynap		Trim62	Cpne5			Dnajc1		Prox1	Cdk6	Wbp2		Csnk1a1		Gzmm	C1qtnf2	Mdfic		Cfap57			Lurap1			Mup5			Erbb2ip			Galnt7
Rbp4	Csde1			Dync1li1		Trpc5	Cpsf6			Dnajc10		Prpf38b	Cdk9	Wbscr16		Csnk2a1		H2-Aa	C1qtnf5	Mdga1		Cfi			Lxn			Mxd3			Ereg			Gas2l1
Rcan2	Csf2ra			Dynll1		Trpc6	Cramp1l			Dnajc14		Prph	Cdkl5	Wdfy2		Cspp1		H2-Ab1	C1qtnf9	Mdh1		Cgn			Lyar			Myl3			Ermap			Gas2l2
Rcn1	Csnk1a1			E030003E18Rik		Trpt1	Creb1			Dnajc2		Prr14l	Cdkn1b	Wdr20		Cstf1		H2-Eb1	C1ra	Mdk		Chchd4			Lysmd3			Myl6			Erp44			Gas2l3
Rec8	Csnk1g2			E2f3		Tshz2	Crebbp			Dnajc24		Prr18	Cdkn2aipnl	Wdr54		Cstf3		H2-L	C1rb	Meg3		Chchd7			Mael			Mylpf			Etfa			Gata1
Rem2	Cspg5			E2f6		Tshz3	Crebzf			Dock9		Prrg2	Cdr1	Wdr6		Ctc1		H2-Q2	C1rl	Megf9		Chd1			Mageb16			Naa15			Etfdh			Gbp2b
Resp18	Csrnp1			E330013P04Rik		Tspan4	Creg2			Dok3		Prrt3	Cds1	Wnk1		Ctcf		H2-T24	C2cd4b	Meis2		Chd8			Maml2			Nabp2			Ethe1			Gbx1
Retn	Ctcflos			E4f1		Tspan9	Crem			Dolpp1		Prss12	Ceacam20	Wnt4		Ctcflos		Hadh	C2cd4c	Met		Chd9			Manea			Naf1			Evl			Gca
Rexo4	Ctgf			Ear1		Tubb4a	Crip2			Dot1l		Prtn3	Ceacam3	Wnt7b		Ctnnd1		Hadhb	C2cd5	Metap1d		Chfr			Map10			Nbr1			Exoc5			Gcg
Rgs11	Ctla2a			Ear3		Tyro3	Crisp2			Dpf1		Psmf1	Cebpz	Wnt9a		Ctps		Hap1	C3	Mgp		Chgb			Map1b			Ncl			Exosc4			Gclm
Rgs3	Ctnnbip1			Ebna1bp2		Ube3a	Crispld1			Dpf3		Pth2r	Cecr2	Wwox		Ctsf		Hba-a1	C330013E15Rik	Mgst1		Chka			Map2k2			Ncln			Exosc6			Gdf11
Rhbdd2	Ctnnd1			Edar		Ufsp1	Crispld2			Dph1		Ptp4a3	Cecr5	Xkr4		Ctsg		Hba-a1	C330022C24Rik	Miat		Chml			Map2k3			Ncoa2			F2			Gdi2
Rhof	Ctps			Edem3		Ugt2a1	Crk			Dph7		Ptpn5	Celf1	Xlr3a		Cttnbp2		Hba-a2	C330027C09Rik	Mib1		Chmp2b			2025-03-10			Ndc1			F5			Gfra4
Rims3	Ctsf			Edn3		Ugt2a2	Crlf1			Dpp8		Ptprcap	Celf2	Ydjc		Cul5		Hba-a2	C6	Mir124a-1hg		Chn1			2025-03-05			Ndufaf4			F630206G17Rik			Ggt7
Rit2	Ctsg			Efcab6		Uhmk1	Crls1			Dpy19l3		Pura	Celsr3	Yif1b		Cwf19l1		Hbb-bs	C630043F03Rik	Mmp15		Chordc1			Mark3			Ndufb10			Faah			Gh
Rnd1	Cwc22			Efhb		Unc13c	Crtc1			Drd1		Pxn	Cenpk	Yipf2		Cxcr1		Hcfc2	C730002L08Rik	Morf4l1-ps1		Chp1			Mbd3l2			Ndufb4			Fabp12			Gin1
Rnf112	Cwf19l1			Egf		Usp2	Crx			Drd5		Pydc3	Cep120	Zbed5		Cxx1a		Hemk1	C77080	Morn1		Chrm1			Mecr			Ndufb9			Fadd			Gins1
Rnf182	Cxx1b			Egr3		Vaultrc5	Cryba1			Dsg1a		Pygm	Cep135	Zbed6		Cxxc1		Hes6	C9	Mospd1		Chrna1			Med13			Nedd4l			Fam110b			Gja10
Rnf186	Cxx1c			Ehmt2		Vax1	Crybg3			Dsg3		Pygo1	Cep295	Zbtb20		Cyb5r4		Hey2	Cab39	Mrap2		Chrna5			Med13l			Nek10			Fam114a1			Gja4
Rnf208	Cxxc1			Eif1b		Vegfb	Cryz			Dstyk		Qpctl	Cep350	Zbtb22		Cyb5rl		Hfe	Cab39l	Mrpl52		Chrna9			Med26			Nek4			Fam129a			Gjb4
Robo3	Cxxc4			Eif2ak3		Vmo1	Csde1			Dtna		Rab11fip5	Cep70	Zc3h11a		Cyfip2		Hint2	Cabp7	Mrpl53		Chrnb4			Mepe			Nf1			Fam134a			Gjb5
Rpl26	Cyb561			Eif2s1		Vpreb3	Csgalnact2			Dusp11		Rab26os	Cep83os	Zcchc12		Cyld		Hipk2	Cacna1a	Mrps18b		Chst1			Mettl13			Nfia			Fam134b			Gjd4
Rprm	Cyb5r4			Eif2s3x		Vps13c	Csnk1a1			Dvl1		Rab30	Cep85l	Zdhhc22		Cyp11b2		Hist1h2ba	Cacna1c	Mrps18c		Chst11			Mettl18			Nfib			Fam149a			Glb1l
Rps27	Cyld			Eif2s3y		Vsnl1	Csnk1g2			Dvl2		Rab3b	Cep95	Zeb2		Cyp17a1		Hist1h2be	Cacna1d	Mt2		Chtf8			Mettl21e			Nkx1-2			Fam150b			Glb1l3
Rps6ka2	Cyp17a1			Eif3c		Vstm2l	Csnk2a1			Dym		Rasal1	Cep97	Zfp106		Cyp27b1		Hist1h2bf	Cacna1e	Mut		Cirh1a			Mettl22			Nkx3-2			Fam160b2			Glipr1l1
Rsph9	Cyp1a2			Eif4e1b		Vwc2l	Csnk2b			Dynap		Rasip1	Cers6	Zfp358		Cyp2ab1		Hist1h4i	Cacna1h	Mvb12a		Cisd2			Mettl7b			Nkx6-3			Fam171a2			Glis1
Rspo2	Cyp2c55			Eif4e2		Wdfy2	Cspg5			Dync1h1		Rbakdn	Ces2c	Zfp369		Cyp2c55		Hist1h4j	Cacna2d2	Mvp		Ciz1			Mfap1b			Nme4			Fam174b			Gm10012
Rxfp1	Cyp2g1			Elk1		Wdr54	Cst12			Dync2h1		Rbfox1	Ces5a	Zfp385a		Cyp2j6		Hist1h4k	Cacna2d3	Mycbp2		Ckap4			Mfsd11			Nmu			Fam189b			Gm10371
Rxrg	Cyp2s1			Elk4		Wdr6	Ctcflos			Dyrk2		Rbm3	Cggbp1	Zfp414		Cyp2j8		Hist2h2aa2	Cacnb1	Myh7		Clca1			Mfsd3			Nol4			Fam193a			Gm10466
Ryr3	Cyp46a1			Eln		Whrn	Ctgf			E130309D14Rik		Rcn1	Chac1	Zfp580		Cyp2s1		Hist2h2ac	Cacnb3	Myl9		Clca4a			Mgat4b			Nom1			Fam199x			Gm10658
Saa3	Cyp4a12a			Elovl3		Wnt9a	Ctla4			E2f3		Rcn2	Chadl	Zfp652		Cyp4x1os		Hist2h2bb	Cacng1	Myoc		Cldn12			Mgat5			Npas3			Fam208a			Gm10814
Samd10	Cyp7b1			Elovl6		Wwox	Ctnnbl1			E530001F21Rik		Reep2	Chchd4	Zfp707		Cysrt1		Hist2h4	Cacng7	Myof		Cldn22			Mia3			Npm3-ps1			Fam214b			Gm10865
Sat1	Cys1			Emc1		Xlr3a	Ctnnd1			Ear3		Reep6	Chd1	Zfp941		Cyth1		Hist3h2a	Cacng8	Nab2		Cldn4			Mib1			Npy6r			Fam219aos			Gm1123
Satb1	D16Ertd472e			Emg1		Xlr3b	Ctsf			Edem3		Resp18	Chd2	Zfp950		Cyyr1		Hist3h2ba	Cadm2	Naga		Cldn6			Mid1			Nr0b1			Fam227b			Gm11468
Scarletltr	D17Wsu92e			Emid1		Ydjc	Cttn			Edn3		Retn	Chd4	Zgpat		D030047H15Rik		Hist3h2bb-ps	Cadps	Naglu		Cldn7			Mif			Nr1i3			Fam35a			Gm11696
Scarna6	D330050G23Rik			Eml5		Yif1b	Cttnbp2			Efcab5		Rgs1	Chd7	Zhx3		D130020L05Rik		Hmbox1	Cahm	Nap1l3		Cldn8			Mira			Nr2e1			Fam43b			Gm12295
Scgb1c1	D430020J02Rik			Emx2		Ylpm1	Ctxn3			Efna2		Rgs4	Chd8	Zmym1		D130043K22Rik		Hmga1-rs1	Calb2	Ncstn		Clec12a			Mknk2			Nr5a1			Fam46d			Gm13157
Scn5a	D430036J16Rik			Enc1		Zar1	Cul3			Egfl8		Rgs5	Chd9	Znhit2		D15Ertd621e		Hmgb3	Calcrl	Ndufa4l2		Clec14a			Mlana			Nrip1			Fam69b			Gm13212
Sdr39u1	D5Ertd579e			Enkd1		Zbtb20	Cul5			Egflam		Rgs7bp	Chfr			D17H6S53E		Hmox1	Calm2	Ndufa5		Clec18a			Mlx			Nsd1			Fam71e2			Gm13271
Sebox	D630013N20Rik			Eno4		Zbtb22	Cutc			Egr2		Rhbdd2	Chga			D19Bwg1357e		Hnrnpa1	Calm3	Ndufa6		Clec1a			Mmp10			Nsun3			Fam89b			Gm13285
Sec14l3	D6Wsu163e			Enox1		Zcchc12	Cxcr1			Eif2b2		Rhbdd3	Chgb			D1Pas1		Homer1	Calu	Ndufs5		Clec4a4			Mogs			Nt5c1a			Fam90a1a			Gm13363
Sema3b	D830031N03Rik			Enox2		Zdhhc22	Cxx1a			Eif3a		Rhof	Chka			D330041H03Rik		Homer2	Camk1d	Nek5		Clec4b1			Mon2			Nt5c1b			Fap			Gm13490
Sema3f	D930015E06Rik			Enpep		Zdhhc4	Cxx1b			Eif3f		Rhov	Chordc1			D430020J02Rik		Homer3	Camk2a	Neurod2		Clint1			Mre11a			Ntan1			Fastk			Gm13497
Serpini1	D930032P07Rik			Enthd1		Zdhhc8	Cxx1c			Eif4ebp2		Rimbp2	Chp1			D5Ertd579e		Hp	Camk2b	Neurod6		Clip1			Mrpl11			Nubp2			Fat1			Gm13830
Sfrp5	D930048N14Rik			Entpd4		Zeb2	Cxxc1			Eif5b		Rimklb	Chpf			D930032P07Rik		Hpca	Camk2d	Nfib		Clip3			Mrpl20			Nucks1			Fbf1			Gm13944
Sgpp2	Daam2			Eny2		Zfp369	Cxxc4			Elk4		Rims1	Chpf2			D930048N14Rik		Hpcal1	Camk2n2	Ngb		Clk2			Mrpl30			Nudt19			Fbll1			Gm13985
Sh3bgrl2	Dach2			Eomes		Zfp385a	Cyb5r4			Eln		Rims3	Chrac1			Daam1		Hrh1	Camkk1	Ngf		Clk3			Mrpl44			Nufip2			Fbp2			Gm14085
Shisa4	Dact2			Epdr1		Zfp414	Cyfip2			Elovl6		Rit2	Chrm3			Daam2		Hrh3	Camkk2	Ngfr		Clock			Mrps7			Nup37			Fbxl15			Gm14124
Shox2	Dagla			Epha3		Zfp467	Cyld			Emc8		Rnd2	Chrna1			Dab1		Hrsp12	Camsap1	Nid2		Clptm1			Ms4a15			Nupl2			Fbxl16			Gm14327
Sirpb1b	Dancr			Epha4		Zfp503	Cyp11b2			Eml6		Rnf208	Chrna4			Dagla		Hs3st2	Camta1	Nim1k		Clu			Ms4a8a			Oaz1			Fbxl6			Gm14501
Sirt4	Dbp			Epha5		Zfp580	Cyp1a2			Emx2os		Robo3	Chst12			Dancr		Hs3st4	Camta2	Nin		Clvs2			Msh4			Obfc1			Fbxo27			Gm15348
Six3	Dcakd			Epha8		Zhx3	Cyp26c1			Enc1		Rpl26	Chst8			Dazap2		Hs6st2	Cand2	Ninj1		Cml3			Msrb2			Odf2l			Fbxo30			Gm15708
Skap1	Dclk2			Epn2		Zic1	Cyp2a5			Enox1		Rpl39l	Chtf18			Dbx2		Hs6st3	Cant1	Nktr		Cmpk1			Mtdh			Odf3			Fbxo31			Gm16159
Skap2	Dclre1a			Eps15		Zic2	Cyp2g1			Enox2		Rprm	Chuk			Dcaf12l2		Hsd11b1	Canx	Nme5		Cmtr2			Mup5			Olfr1034			Fbxo34			Gm16223
Slc10a4	Dclre1c			Eps8l3		Zic3	Cyp2j6			Entpd7		Rps6ka4	Ciart			Dcaf13		Hsf1	Cap2	Nog		Cnbp			Mxd3			Olfr1140			Fbxo46			Gm16497
Slc13a4	Dcn			Eral1		Znhit2	Cyp2j8			Epn2		Rspo2	Cideb			Dcaf17		Hsf4	Capn15	Nol3		Cnep1r1			Myl3			Olfr1344			Fbxw5			Gm1653
Slc16a11	Dcp1a			Erc2		Zwint	Cyp2s1			Eps15		Rusc1	Cirbp			Dcdc2a		Hspb6	Capn2	Nos1ap		Cnih2			Myl6			Olfr1347			Fcho2			Gm17660
Slc17a6	Dcpp1			Ercc2			Cyp2t4			Eps8l3		Rwdd2a	Cited4			Dclre1c		Hspb8	Capn7	Npas2		Cnot1			Mylpf			Olfr1349			Fdx1			Gm19466
Slc22a17	Ddhd1			Ercc5			Cyp46a1			Erc2		Rxra	Ciz1			Ddhd1		Htr2c	Capn8	Npcd		Cnot2			N6amt2			Olfr1366			Fem1a			Gm20172
Slc23a2	Ddhd2			Erlec1			Cyp4a12b			Ercc3		Rxrg	Ckb			Ddhd2		Hyi	Caps2	Npffr1		Cnot6			Naa15			Olfr1511			Fer1l4			Gm20554
Slc29a4	Ddi2			Errfi1			Cyp4x1os			Ercc6		Ryr2	Ckmt2			Ddx11		Idh2	Capzb	Npr3		Cnppd1			Nabp2			Olfr286			Fer1l5			Gm20556
Slc2a12	Ddx11			Esrrg			Cyp7b1			Ercc8		Ryr3	Clasp2			Ddx19b		Ids	Car11	Npsr1		Cnpy1			Naf1			Olfr433			Ferd3l			Gm20752
Slc32a1	Ddx17			Etohd2			D030028A08Rik			Ergic3		S100a5	Clcnkb			Ddx26b		Ier3	Car4	Nptx1		Cntn6			Nanos3			Olfr523			Fev			Gm20757
Slc35f1	Ddx26b			Evc			D130020L05Rik			Eri3		Saa3	Cldn23			Ddx41		Ifitm2	Car6	Nr1d1		Cntnap2			Naprt			Olfr544			Fgd5			Gm20878
Slc39a4	Ddx39			Evc2			D130043K22Rik			Ero1lb		Sacs	Cldn34c1			Ddx46		Ifitm7	Car8	Nr1d2		Cntnap5a			Nbr1			Olfr55			Fgf21			Gm21283
Slc39a6	Ddx3x			Evi5			D19Bwg1357e			Errfi1		Samd10	Cldn6			Ddx5		Ifnar2	Casc3	Nr2f2		Cobll1			Ncam2			Olfr561			Fgfr2			Gm28042
Slc45a1	Ddx49			Evpl			D5Ertd579e			Esyt2		Samd12	Cldn8			Ddx6		Ifnb1	Casq2	Nr3c2		Cog1			Ncl			Olfr61			Fhit			Gm2848
Slc4a10	Defb1			Exd2			D630023F18Rik			Etohi1		Samd14	Clec1a			Dennd1a		Ift74	Cav2	Nr4a1		Cog4			Ncln			Olig3			Fip1l1			Gm29766
Slc4a2	Defb20			Exoc5			D830031N03Rik			Evc2		Scn5a	Clec2l			Dennd4a		Igf2	Cbfa2t3	Nr4a3		Cog5			Ncoa2			Omg			Fkbp8			Gm29805
Slc5a5	Defb23			Exoc7			D930032P07Rik			Evpl		Sdf2l1	Clec4a4			Dennd5a		Igfbp2	Cbl	Nrep		Cog7			Ndc1			Opn3			Fmo6			Gm3336
Slc6a1	Defb9			Exog			Dact2			Exd2		Sdhaf3	Clint1			Desi1		Igfbp6	Cblb	Nrsn2		Col14a1			Ndufaf4			Ostn			Fmo9			Gm364
Slc6a11	Dennd5a			Exosc9			Dagla			Exoc5		Sdr39u1	Clip1			Dgat1		Igflr1	Cbs	Nsmf		Col19a1			Ndufb10			Ovgp1			Fmr1			Gm3772
Slc6a15	Derl3			F11			Dazl			Exoc6b		Sdsl	Clk1			Dgcr14		Igsf1	Cbx1	Nt5dc2		Col4a1			Ndufb4			Pabpc5			Fmr1os			Gm38425
Slc6a20a	Desi2			F3			Dbn1			Ezh1		Sema5a	Clk2			Dgcr8		Igsf21	Cbx2	Ntn4		Col4a4			Ndufb9			Pah			Fndc3a			Gm4759
Slc7a3	Dgkd			Faah			Dbp			F11		Sema6b	Clk4			Dgkd		Igsf9b	Cbx3	Ntrk3		Col7a1			Nedd4l			Palm2			Fndc3b			Gm4884
Slc8a3	Dgkz			Fabp12			Dbx2			F630042J09Rik		Serpine2	Clmn			Dgkz		Il11ra1	Cbx6	Nucb1		Colec10			Nek10			Paqr7			Fnip1			Gm4981
Slfn1	Dhodh			Fads1			Dcaf17			F730035M05Rik		Sez6	Clmp			Dhdds		Il11ra2	Cc2d2a	Nucb2		Colec11			Nek4			Pbrm1			Folr1			Gm4984
Slfn4	Dhrs13			Faf2			Dcdc2a			Faah		Sfpq	Cln6			Dhodh		Il27	Ccbe1	Nudt4		Commd4			Nf1			Pcdh17			Foxred1			Gm5
Sln	Dhrs7c			Fam105a			Dclre1c			Faap100		Sfxn1	Clock			Dhrs13		Il33	Ccbl2	Nxf1		Commd7			Nfia			Pcdha5			Frem1			Gm5105
Slpi	Dhx30			Fam114a1			Ddhd1			Fabp12		Shank1	Clptm1			Dhx15		Impact	Ccdc102a	Nxn		Copb1			Nfib			Pcdhb16			Frrs1			Gm5420
Smad6	Dhx33			Fam114a2			Ddhd2			Fads1		Shd	Clstn2			Dhx33		Ins2	Ccdc12	Nynrin		Cops2			Nkx1-2			Pcdhb18			Fscn2			Gm5475
Smg1	Diablo			Fam134c			Ddi2			Fads2		Shisa4	Clstn3			Dhx9		Ipw	Ccdc122	Oard1		Cops6			Nkx3-2			Pcdhga11			Fstl1			Gm561
Smim22	Diexf			Fam135b			Ddias			Faf2		Shox2	Clvs2			Diap2		Iqgap2	Ccdc124	Oca2		Copz1			Nkx6-3			Pcdhga6			Ftcd			Gm5795
Smim5	Dio2			Fam149b			Ddit4l			Fah		Sik2	Cml1			Dicer1		Irf9	Ccdc127	Ogfod3		Coq10b			Nme4			Pcdhgb4			Fundc1			Gm5868
Smim6	Dirc2			Fam150b			Ddt			Fam101b		Slbp	Cml2			Diexf		Isg15	Ccdc130	Ogt		Coq2			Nmu			Pcid2			Fundc2			Gm6034
Smoc2	Dis3l			Fam168a			Ddx17			Fam109b		Slc10a4	Cnih3			Dio2		Isl1	Ccdc137	Olfm2		Cox11			Nol4			Pcmtd2			Fxyd4			Gm6150
Sncb	Dis3l2			Fam174b			Ddx46			Fam110c		Slc17a6	Cnih4			Dip2b		Itga3	Ccdc142	Olfml2b		Cox17			Nom1			Pdcl			Fzd4			Gm6408
Snhg11	Dixdc1			Fam175b			Ddx5			Fam114a2		Slc24a2	Cnksr2			Dip2c		Itga7	Ccdc159	Olfr433		Cox19			Npas3			Pdp2			Fzd5			Gm6484
Snhg20	Dkk3			Fam178a			Ddx50			Fam120a		Slc25a18	Cnot1			Dirc2		Itpripl1	Ccdc162	Opn3		Cox5b			Npm3-ps1			Pdzd2			G6pc			Gm6578
Sntb1	Dlgap2			Fam204a			Ddx6			Fam126a		Slc25a41	Cnot11			Dixdc1		Iyd	Ccdc17	Optn		Cox6a1			Npy6r			Pdzd8			Gab1			Gm6634
Snurf	Dlk1			Fam208a			Defb23			Fam126b		Slc32a1	Cnot2			Dleu2		Jdp2	Ccdc172	Orai1		Cox6c			Nr0b1			Pea15a			Gabbr2			Gm6936
Sod3	Dlst			Fam212a			Defb25			Fam13b		Slc35f1	Cnot6			Dlgap1		Junb	Ccdc176	Orai2		Cox7c			Nr1i3			Pgc			Gabrr3			Gm6938
Sorbs3	Dlx1			Fam227a			Dennd1a			Fam150b		Slc3a2	Cnot6l			Dmbt1		Kalrn	Ccdc177	Orm1		Cox8a			Nr2e1			Phip			Gal3st3			Gm7056
Sowahb	Dlx5			Fam71e1			Dennd4a			Fam151a		Slc45a1	Cnpy3			Dmc1		Kbtbd11	Ccdc178	Orm2		Cpeb1			Nr5a1			Phxr4			Galk1			Gm715
Sox1	Dlx6			Fam71e2			Dgkb			Fam174b		Slc46a1	Cntfr			Dmrtc1a		Kcnc3	Ccdc3	Os9		Cplx2			Nrip1			Pias1			Galnt7			Gm813
Sp9	Dlx6os1			Fam83d			Dgkd			Fam178a		Slc5a5	Cntn2			Dmrtc2		Kcne2	Ccdc37	Osbpl1a		Cpsf6			Nsd1			Pias2			Gas2l1			Gm8773
Spaca5	Dlx6os2			Fam90a1a			Dgkh			Fam179b		Slc6a1	Cntnap5c			Dmtf1		Kcnf1	Ccdc55	Otos		Cpsf7			Nsun3			Pias3			Gas2l2			Gm8817
Spag16	Dmbt1			Fbxl18			Dgki			Fam181a		Slc6a11	Cntrl			Dmxl1		Kcnh2	Ccdc59	Otub2		Cptp			Nt5c1a			Pigm			Gas2l3			Gm9958
Spata24	Dmc1			Fbxl3			Dgkk			Fam181b		Slc7a14	Cog5			Dmxl2		Kcnj13	Ccdc64	Otx2		Cpxm1			Nt5c1b			Pigr			Gata1			Gm996
Spink4	Dmtn			Fbxo16			Dgkz			Fam184b		Slc7a3	Col11a1			Dnah17		Kcnj4	Ccdc71l	Pabpn1		Cpxm2			Ntan1			Pik3ip1			Gatm			Gmpr
Spink8	Dna2			Fbxo39			Dhdds			Fam193b		Slc7a4	Col11a2			Dnaja4		Kcnj6	Ccdc73	Pacrg		Cramp1l			Nubp2			Pik3r1			Gbp2b			Gna11
Spint2	Dnah1			Fbxo45			Dhrs13			Fam195b		Slc7a8	Col19a1			Dnajb12		Kcnma1	Ccdc83	Pah		Creb1			Nucks1			Pikfyve			Gbx1			Gnai3
Spp1	Dnah17			Fbxo7			Dhx33			Fam19a1		Slfn5	Col26a1			Dnajc1		Kcnq2	Ccdc84	Pakap		Creb3			Nudt19			Pla2g10			Gca			Gnb2
Sprr1a	Dnaja4			Fbxw11			Dhx57			Fam208a		Slpi	Col4a2			Dnajc10		Kcnq3	Ccdc85b	Pamr1		Creb3l1			Nufip2			Pla2g12b			Gcg			Gnl1
Srebf1	Dnajb11			Fcnb			Diap2			Fam208b		Smarcb1	Commd9			Dnajc13		Kcns1	Ccdc87	Pantr2		Crem			Nup37			Pla2g4d			Gclm			Golim4
Srp54b	Dnajb12			Fdxr			Diap3			Fam212b		Smg1	Comtd1			Dnajc19		Kcnt2	Ccdc88c	Parl		Crhbp			Nupl2			Pla2g4f			Gdf11			Gosr1
Srp54b	Dnajb14			Fer			Dicer1			Fam221b		Smoc1	Copz1			Dnajc24		Kctd16	Ccdc9	Parp8		Crisp2			Oaz1			Plac8l1			Gdi2			Gp1bb
Ssbp2	Dnajb4			Fer1l4			Diexf			Fam227a		Smpd1	Coq3			Dnmt3a		Kctd4	Cck	Parva		Crispld2			Oaz1-ps			Platr4			Gfra4			Gpa33
Sstr1	Dnajb5			Fgf10			Dio1			Fam49a		Sncb	Coq4			Dnpep		Kdelr2	Ccl20	Pbx3		Crls1			Obfc1			Plekho2			Ggh			Gpalpp1
Stab1	Dnajb9			Fgf13			Dirc2			Fam71b		Snhg11	Coro1a			Dock10		Kdm7a	Ccng1	Pcdh1		Crocc			Obp2b			Plg			Ggt7			Gpc1
Stamos	Dnajc1			Fgf15			Dixdc1			Fank1		Snhg3	Cort			Dock4		Kif16bos	Ccng2	Pcdh20		Crtc1			Ocm			Podnl1			Gh			Gpd1l
Stard10	Dnajc10			Fgf21			Dkk2			Far1		Sntb2	Cox6c			Dock9		Kirrel3	Ccnl1	Pcdhga12		Crx			Odf2l			Pold2			Gin1			Gpr183
Steap1	Dnajc30			Fgf3			Dkk3			Fat3		Sod3	Cpd			Dok3		Kl	Ccnl2	Pcdhgc4		Crxos			Odf3			Pold3			Gins1			Gramd1a
Stim1	Dner			Fgf9			Dlgap1			Fbxl18		Son	Cpeb1			Dopey1		Klc3	Ccnt2	Pclo		Cryzl1			Olfr1034			Polm			Gja10			Grcc10
Stk32c	Doc2a			Fgfr1			Dlgap2			Fbxl3		Sorcs2	Cpeb4			Dpf3		Klf3	Ccny	Pcolce		Cs			Olfr1140			Polr2j			Gja4			Grhl1
Stmn1	Doc2b			Fgfr1op2			Dlx1			Fbxl4		Sox1	Cplx3			Dpp8		Klf9	Ccr1	Pdgfc		Csde1			Olfr1344			Polr3h			Gjb4			Grin2c
Syt5	Dock9			Fggy			Dlx6			Fbxo11		Sp3os	Cpm			Drd5		Klhdc8a	Cd151	Pdk2		Csf3			Olfr1347			Pomp			Gjb5			Grk1
Syt9	Dok3			Fig4			Dlx6os1			Fbxo38		Sp9	Cpne2			Drg2		Klhdc8b	Cd164	Pdlim1		Csmd1			Olfr1349			Ppcdc			Gjc3			Grwd1
Sytl2	Dok6			Firre			Dmbt1			Fbxo39		Spaca5	Cpne4			Dse		Klhl11	Cd200	Pdpn		Csmd2			Olfr1366			Ppef1			Gjd4			Gsdma2
Tacr3	Dolk			Fkbp11			Dmc1			Fbxo6		Spata3	Cpne5			Dsel		Klhl13	Cd248	Pdzk1ip1		Csnk1a1			Olfr1511			Ppih			Glb1l			Gstm3
Tbc1d9	Dot1l			Fkrp			Dmd			Fbxw11		Spink8	Cpne9			Dsg1a		Klhl17	Cd276	Pdzrn3		Csnk1d			Olfr286			Ppp1r10			Glb1l3			Gstp2
Tcea3	Dpf1			Flcn			Dmrt1			Fcho2		Spred2	Cpped1			Dsg3		Klhl2	Cd2bp2	Per2		Csnk1g2			Olfr433			Ppp1r12c			Glipr1l1			Gstt1
Tceal1	Dpf3			Flnb			Dmtn			Fcnb		Srm	Cpsf6			Dst		Klhl3	Cd300c	Perp		Cspg4			Olfr523			Ppp1r13l			Glis1			Gtf2a1
Tcerg1l	Dpm1			Fmnl1			Dmwd			Fem1b		Srrm2	Cpsf7			Dstyk		Klhl34	Cd300ld	Pet117		Cspp1			Olfr544			Ppp1r2-ps3			Gm10012			Gtf2e1
Tcirg1	Dpp10			Fmo4			Dmxl1			Fem1c		Srsf10	Cramp1l			Dtna		Klk6	Cd320	Pfdn2		Csrp2bp			Olfr55			Ppp1r8			Gm10371			Gtf2h4
Tctn2	Dpp8			Fmo9			Dmxl2			Fer		Sstr1	Creb1			Dtx1		Klk8	Cd36	Pgrmc1		Cst12			Olfr561			Ppp1r9a			Gm10466			Gtf3a
Tekt5	Dpy19l1			Fndc5			Dnaja4			Fgd1		Stard10	Crebbp			Dtx2		Kmt2a	Cd40lg	Phactr2		Cstf3			Olfr61			Ppp2r2cos			Gm10658			Gtf3c2
Tenm3	Dpy19l3			Foxa3			Dnajb11			Fgd4		Stat2	Crebzf			Dus3l		Kmt2d	Cd47	Phyh		Ctbs			Olig3			Ppp6c			Gm10814			Gulp1
Tesc	Dpysl5			Foxd3			Dnajb14			Fgfbp1		Stmn1	Creg2			Dusp1		Krcc1	Cd55	Piezo1		Ctcflos			Omg			Ppt2			Gm10865			Gxylt1
Tgtp1	Dram1			Foxo1			Dnajb3			Fgfr1		Strn	Crem			Dusp11		Krt18	Cd63	Pifo		Ctnnb1			Omp			Pramel1			Gm1123			Gzmc
Theg	Drd1			Foxp4			Dnajb4			Fgfr1op2		Sv2a	Crip2			Dusp15		Krt23	Cdan1	Pigt		Ctr9			Opn3			Prap1			Gm11468			Gzmm
Thrb	Drd5			Frmd4a			Dnajb5			Fig4		Syce1l	Crisp2			Dusp19		Krt77	Cdc23	Pigu		Ctsf			Ostn			Prdx6b			Gm11696			H2-M10.2
Tiam1	Drp2			Frmd6			Dnajb7			Figla		Syt17	Crispld1			Dusp3		Krt8	Cdc25b	Pigz		Cttn			Ovgp1			Prkci			Gm12295			H2-Q6
Timp2	Dsc3			Frrs1l			Dnajc1			Fip1l1		Syt3	Crk			Dusp4		Krtdap	Cdc26	Pkd1		Ctu2			Pabpc5			Prn			Gm12338			H2afj
Timp3	Dse			Fscn1			Dnajc10			Firre		Syt5	Crls1			Dusp9		Ksr1	Cdc37l1	Pknox2		Cuedc1			Pah			Prpf38a			Gm12409			H2afx
Tm6sf2	Dsg1a			Fstl1			Dnajc14			Fkbp5		Tacr3	Crtac1			Dvl1		LOC100504703	Cdc40	Pkp2		Cul5			Palm2			Prpf8			Gm13152			H2afy
Tmem114	Dsg3			Fto			Dnajc2			Fkrp		Tanc1	Crtc1			Dvl2		LOC100861978	Cdc42	Pla2g16		Cul7			Paqr7			Prps1l1			Gm13157			Hacl1
Tmem130	Dtna			Fus			Dnajc24			Fktn		Taok1	Crtc2			Dync1h1		LOC106740	Cdc42bpa	Pla2g2f		Cutal			Pbrm1			Prss27			Gm13212			Hao2
Tmem132a	Dtnbp1			Fut2			Dnajc30			Fli1		Tbc1d7	Crx			Dync1li2		Lamc2	Cdc42ep3	Pla2g5		Cxcr1			Pcdh17			Prss33			Gm13271			Haus1
Tmem145	Dtx4			Fxr1			Dner			Flnb		Tbcc	Crxos			Dync2h1		Lamp2	Cdc7	Pla2g7		Cxx1b			Pcdha5			Prss39			Gm13285			Hc
Tmem163	Dus3l			G3bp1			Doc2a			Fmnl1		Tcea2	Crybb3			Dynll1		Laptm4b	Cdh13	Plagl1		Cxxc1			Pcdhb16			Psapl1			Gm13363			Heatr9
Tmem216	Dusp1			G6pc			Doc2b			Fmo5		Tceal1	Crybg3			Dyrk1a		Lasp1	Cdh20	Plcb4		Cyb5r4			Pcdhb18			Psca			Gm13490			Hectd3
Tmem255a	Dusp11			G6pc2			Dock4			Fmo6		Tcerg1l	Crym			E130308A19Rik		Lbp	Cdh22	Plch2		Cyb5rl			Pcdhga11			Psg29			Gm13497			Heg1
Tmem255b	Dusp19			Gabra5			Dock9			Fmr1		Tcf4	Cryz			E130309D14Rik		Lcn2	Cdh24	Pld5		Cycs			Pcdhga6			Psma6			Gm13830			Helt
Tmem35	Dusp26			Gabrb1			Dok3			Fndc3a		Tcta	Cryzl1			E2f6		Lct	Cdh26	Plekha7		Cyfip2			Pcdhgb4			Psmb3			Gm13944			Hes2
Tmem88	Dusp5			Gabrp			Dok6			Fnip1		Tctn2	Cs			E4f1		Ldb2	Cdh9	Plekhg5		Cyld			Pcid2			Psmd11			Gm13985			Hey2
Tmem91	Dusp6			Gal3st4			Dolpp1			Fos		Tekt5	Csdc2			Ear3		Lefty1	Cdhr1	Plp2		Cyp11b2			Pcmtd2			Ptf1a			Gm14085			Hgh1
Tmsb10	Dusp7			Galnt11			Dot1l			Foxd3		Tex264	Csgalnact2			Ebna1bp2		Leng8	Cdipt	Pltp		Cyp17a1			Pdcl			Ptk6			Gm14124			Hiatl1
Tnfaip8l2	Dvl1			Galnt13			Dpf1			Foxj2		Tgoln2	Csnk1a1			Eci2		Lepr	Cdk12	Plvap		Cyp27b1			Pdp2			Ptn			Gm14327			Hif1a
Tnfrsf25	Dvl2			Galnt14			Dpf3			Foxo3		Tial1	Csnk2a1			Edem3		Lgals1	Cdk13	Plxdc1		Cyp2ab1			Pdzd2			Pura			Gm14501			Higd1b
Tob1	Dynap			Galnt3			Dph1			Foxp4		Timp2	Cspg5			Edn2		Lgals2	Cdk14	Plxna4		Cyp2c44			Pdzd8			Pvt1			Gm15104			Hipk1
Tox	Dync1li1			Galntl5			Dph7			Frmd4a		Tmed3	Cspp1			Edn3		Lhfpl3	Cdk18	Pmf1		Cyp2g1			Pea15a			Pzp			Gm15348			Hipk3
Tox2	Dynll1			Garem			Dpp10			Frmd6		Tmem130	Cstf1			Efcab14		Lhfpl5	Cdk19	Pnisr		Cyp2s1			Pgc			Rab18			Gm15708			Hist1h4f
Tpbg	E030003E18Rik			Gas5			Dpp8			Fry		Tmem132a	Cstf3			Efcab8		Lime1	Cdk3-ps	Pnp2		Cyp4x1os			Phip			Rab30			Gm16159			Hltf
Tpd52l1	E2f3			Gast			Dpy19l1			Fsd1l		Tmem159	Ctc1			Egr2		Lingo3	Cdk5rap3	Pnpla2		Cys1			Phxr4			Rab40c			Gm16223			Hmbs
Tpsab1	E2f6			Gata1			Dpy19l3			Fsip1		Tmem176b	Ctcf			Egr4		Lipa	Cdk6	Pnpo		Cysrt1			Pias1			Rab7			Gm16497			Hmx3
Traf3	E330013P04Rik			Gata2			Drd1			Fst		Tmem179	Ctcflos			Ei24		Lman1	Cdk9	Podxl		Cyth1			Pias2			Rabl3			Gm1653			Hnrnpa2b1
Traip	E4f1			Gatc			Drd5			Fstl4		Tmem255a	Ctnnd1			Eif3a		Lmx1a	Cdkl4	Polr2l		Cyth3			Pias3			Rad23a			Gm1673			Homer3
Trhde	Ear1			Gbas			Drg2			Fubp1		Tmem35	Ctps			Eif3c		Lnpep	Cdkl5	Polr2m		D030047H15Rik			Pigm			Rad9b			Gm17660			Hprt
Trhr	Ear3			Gbp2b			Dsc3			Fxr1		Tmem44	Ctsf			Eif3d		Lppr3	Cdkn2aipnl	Pon2		D130020L05Rik			Pigr			Raet1b			Gm19466			Hsp90b1
Trim62	Ebag9			Gca			Dsg1a			Fxyd4		Tmem89	Ctsg			Eif3f		Lrg1	Cdo1	Pou3f1		D130043K22Rik			Pik3ip1			Ranbp2			Gm2002			Hspa5
Trnau1ap	Ebf3			Gcsam			Dsg3			Fyco1		Tmem91	Cttnbp2			Eif4e1b		Lrp10	Cdr1	Ppap2a		D17Wsu92e			Pik3r1			Rarres1			Gm20172			Hspbp1
Trpc3	Ebna1bp2			Gdf2			Dstyk			G3bp1		Tnfrsf25	Ctxn1			Eif5b		Lrrc10b	Cds1	Ppcs		D19Bwg1357e			Pikfyve			Rasa1			Gm20319			Hyal2
Trpt1	Ecel1			Gdpd5			Dtna			G6pc2		Tnks	Cul5			Elk1		Lrrc45	Cdt1	Ppm1l		D1Pas1			Pla2g10			Rasal2			Gm20554			Hymai
Tshz2	Edar			Gfod1			Dusp1			Gabpa		Tnpo1	Cwf19l1			Ell3		Lrrc48	Ceacam20	Ppp1r12b		D330023K18Rik			Pla2g12b			Rasgrp3			Gm20556			Hypk
Tshz3	Edem3			Gfra3			Dusp11			Gabra2		Tnr	Cxcr1			Eln		Lrrc7	Ceacam3	Ppp1r16b		D330041H03Rik			Pla2g4d			Rbm26			Gm20752			Icam4
Tspan33	Edn3			Gga3			Dusp26			Gabra5		Tox	Cxx1a			Elovl3		Lrrc8b	Cebpb	Ppp3ca		D5Ertd579e			Pla2g4f			Rbm27			Gm20757			Icam5
Ttc14	Efcab6			Ggnbp2			Dusp6			Galnt13		Tox2	Cxx1b			Emc8		Lsm8	Cebpz	Pqlc3		D730045A05Rik			Plac8l1			Rbpms2			Gm20878			Idh1
Ttc39a	Efhb			Gh			Dvl1			Galntl5		Tpsab1	Cxx1c			Eml4		Ltbp3	Cecr2	Prap1		D930015E06Rik			Platr4			Rc3h1			Gm21283			Idh3b
Ttc9	Efhd1			Gigyf2			Dvl2			Gan		Tra2a	Cxxc1			Eml5		Ltbr	Cecr5	Prdm16		D930032P07Rik			Plekho2			Rc3h2			Gm2560			Idh3g
Tyro3	Efna5			Gimap5			Dym			Ganab		Trak2	Cyb5r1			Eml6		Ltc4s	Cecr6	Prdm8		D930048N14Rik			Plg			Recql4			Gm28042			Ido2
Tyrobp	Efnb3			Gipc3			Dynap			Gapvd1		Trhr	Cyb5r4			Enah		Ltk	Celf1	Prdx1		Dach2			Podnl1			Reg3g			Gm2848			Ifngr2
Ube2u	Egf			Git1			Dync1h1			Garem		Trim2	Cyb5rl			Enc1		Lurap1l	Celf2	Prdx4		Dalrd3			Pold2			Rem2			Gm29766			Ifrd2
Unc13c	Egr1			Gja1			Dync2h1			Gareml		Trim62	Cyfip2			Endov		Ly6g6e	Celf3	Prdx6		Dancr			Pold3			Rev3l			Gm29805			Ift74
Uncx	Egr2			Gja10			Dyrk2			Gart		Trp53i13	Cyld			Engase		Lypla1	Celf5	Prelp		Dapk1			Polm			Rfc4			Gm3336			Ift80
Usp2	Egr3			Gjb5			E130309D14Rik			Gas1		Trpc5	Cyp11b2			Eno1		Lyst	Celsr3	Prickle2		Daxx			Polr2j			Rftn2			Gm364			Ighmbp2
Vat1l	Egr4			Gjb6			E2f3			Gas5		Trps1	Cyp17a1			Enox1		Lyz1	Cenpk	Prkab2		Dbn1			Polr3h			Rfx3			Gm3772			Igsf1
Vax1	Ehmt2			Glce			E530001F21Rik			Gata2		Trpt1	Cyp26b1			Enpep		Lyz2	Cenpl	Prkca		Dcaf17			Pomp			Rfx4			Gm38425			Igsf23
Vpreb3	Eif1b			Glra3			Ear3			Gatb		Tsen34	Cyp27b1			Enpp4		Lzts1	Cenpo	Prkra		Dcakd			Ppcdc			Rfx5			Gm4759			Igsf8
Vps13c	Eif2ak3			Gls2			Ebf3			Gatsl2		Tshz2	Cyp2ab1			Entpd2		Lzts3	Cenpv	Prox1		Dcdc2c			Ppef1			Rgcc			Gm4884			Ik
Vstm2l	Eif2s1			Glt8d1			Ecel1			Gbgt1		Tspan4	Cyp2c55			Entpd5		Mab21l1	Cep295	Prpf38b		Dclk2			Ppih			Rgs9bp			Gm4981			Ikbip
Vwc2l	Eif2s3x			Glyat			Edem3			Gcg		Tspan9	Cyp2j6			Entpd7		Macrod2	Cep350	Prrg2		Dclk3			Ppp1r10			Rhbg			Gm4984			Il10
Wdfy2	Eif2s3y			Gm10336			Edn3			Gck		Tst	Cyp2j8			Ep300		Madcam1	Cep68	Prtn3		Dclre1a			Ppp1r12c			Ric1			Gm5			Il17c
Wdr54	Eif3c			Gm10364			Efcab5			Gcn1l1		Ttc14	Cyp2s1			Epc1		Mafa	Cep76	Psd		Dclre1c			Ppp1r13l			Rictor			Gm5105			Il19
Wdr6	Eif4e1b			Gm10409			Efhd1			Gcsam		Ttyh1	Cyp46a1			Epc2		Magef1	Cep85l	Ptger3		Dcstamp			Ppp1r2-ps3			Ring1			Gm5420			Il1b
Wfdc17	Eif4e2			Gm1045			Efna2			Gdf2		Tuba1b	Cyp4x1os			Epn1		Magel2	Cep97	Ptgfrn		Dcun1d2			Ppp1r3c			Rlbp1			Gm5475			Il20ra
Wfdc2	Elk1			Gm10466			Egfl8			Gdpd5		Tubb3	Cysrt1			Epn2		Malat1	Cers5	Ptgis		Dcun1d4			Ppp1r8			Rlim			Gm561			Impdh1
Whrn	Elk4			Gm10512			Egflam			Gfi1b		Ube3a	Cyth1			Eps15		Man2b1	Cers6	Ptp4a3		Dcun1d5			Ppp1r9a			Rnf148			Gm5779			Inip
Wnt4	Elmo1			Gm10516			Egr1			Gfod1		Ubl7	Cyyr1			Erbb3		Man2b2	Ces1f	Ptprf		Dda1			Ppp2r2cos			Rnf182			Gm5795			Inpp5j
Wnt9a	Eln			Gm10538			Egr2			Gfra2		Ubxn2b	D030047H15Rik			Erc1		Manea	Ces2c	Pura		Ddb1			Ppp6c			Rnf39			Gm5868			Ints12
Zar1	Elovl3			Gm10649			Egr3			Gfra3		Ugt1a6b	D130020L05Rik			Ercc6		Maob	Cetn2	Pygl		Ddhd1			Ppt2			Ror1			Gm6034			Ints5
Zbtb22	Elovl6			Gm10681			Egr4			Gga3		Uhmk1	D130043K22Rik			Ercc6l2		Mapk3	Cetn3	Pygm		Ddhd2			Pramel1			Ror2			Gm6083			Intu
Zcchc12	Emc1			Gm11201			Eif2b2			Ggct		Uqcrb	D15Ertd621e			Ereg		Mapk4	Cetn4	Pygo1		Ddi2			Prap1			Rpl12			Gm6150			Iqcg
Zdhhc22	Emg1			Gm11837			Eif3a			Ggcx		Usp2	D17H6S53E			Erich1		Mapkapk2	Cfap126	Qpct		Ddias			Prdx6b			Rpl13			Gm6213			Iqck
Zdhhc8	Emid1			Gm12295			Eif3f			Gigyf2		Usp31	D19Bwg1357e			Erich3		Mapkapk3	Cfap221	Qsox1		Ddit4l			Prkci			Rpl24			Gm6408			Iqub
Zfp385a	Eml2			Gm13032			Eif4ebp2			Gipc3		Vax1	D1Pas1			Erich5		2025-03-02	Cfap45	Rab11fip5		Ddn			Prn			Rpl32			Gm6484			Irf2bp1
Zfp467	Eml5			Gm13051			Eif5b			Gjb6		Vegfb	D330041H03Rik			Erlec1		Masp2	Cfap57	Rab30		Ddx19b			Prpf38a			Rpl34-ps1			Gm6578			Irf2bpl
Zfp503	Emx2			Gm13271			Elk1			Glb1l3		Vip	D430020J02Rik			Erp44		Mast3	Cfap61	Rab33a		Ddx26b			Prpf8			Rplp2			Gm6634			Irf6
Zfp648	Enc1			Gm13283			Elk4			Glra2		Vkorc1	D5Ertd579e			Errfi1		Matk	Cfi	Rab38		Ddx3y			Prps1l1			Rps13			Gm6936			Islr2
Zfp950	Enkd1			Gm13285			Elmo1			Glt8d1		Vmac	D630023F18Rik			Esyt2		Mboat7	Cfl2	Rab3b		Ddx41			Prss27			Rps2			Gm6938			Ism1
Zfpm1	Enkur			Gm13286			Eln			Glt8d2		Vpreb2	D830031N03Rik			Ethe1		Mc3r	Cgn	Rai14		Ddx46			Prss33			Rps21			Gm7056			Itpa
Zgpat	Eno4			Gm13375			Elovl6			Gm10033		Vpreb3	D930032P07Rik			Evl		Mcf2l	Cgnl1	Rai2		Ddx49			Prss39			Rps27a			Gm715			Itpripl1
Zic1	Enox1			Gm13490			Emc8			Gm10052		Vps13c	D930048N14Rik			Evpl		Mdfic	Chchd4	Ralgapa1		Ddx5			Psapl1			Rps27rt			Gm813			Izumo1
Zic2	Enox2			Gm13498			Eml2			Gm10069		Vstm2b	Daam1			Exd2		Mdga1	Chchd7	Rasd1		Dear1			Psca			Rpsa			Gm8773			Jakmip1
Zic3	Enpep			Gm13546			Eml6			Gm10336		Vstm2l	Daam2			Exoc2		Mdh1	Chd1	Rasgef1b		Defb25			Psg29			Rpusd4			Gm8817			Jph3
Zic4	Enthd1			Gm13582			Emx2os			Gm10409		Vwc2l	Dab1			Exoc4		Mdk	Chd8	Rasl10a		Degs2			Psma6			Rrad			Gm9958			Jph4
Zic5	Entpd4			Gm13629			Enc1			Gm1045		Wbp11	Dact2			Exoc5		Meg3	Chd9	Rasl11a		Dek			Psmb3			Rragc			Gm996			Jrkl
Zwint	Eny2			Gm13985			Enox1			Gm10466		Wbp2	Dagla			Exoc6b		Megf11	Chfr	Raver2		Dennd2d			Psmd11			Rragd			Gmpr			Jund
	Eomes			Gm14015			Enox2			Gm10649		Wbscr16	Dancr			Exosc7		Megf9	Chgb	Rbfox1		Dennd5a			Ptf1a			Rrp1b			Gna11			Kazn
	Epdr1			Gm14305			Entpd7			Gm10681		Wdfy2	Dazap2			Exosc9		Meis2	Chka	Rbfox3		Dennd6b			Ptk6			Rsph3a			Gnai3			Kbtbd12
	Epha3			Gm14325			Epha4			Gm10767		Wdr20	Dbp			Ext2		Mest	Chml	Rbks		Depdc5			Ptn			Rtca			Gnb2			Kcnab2
	Epha4			Gm14420			Epha5			Gm10768		Wdr54	Dbx2			F730035M05Rik		Met	Chmp2b	Rbm3		Dffb			Pura			Rubie			Gng11			Kcne1
	Epha5			Gm14436			Epha6			Gm10845		Wdr6	Dcaf12l2			F8a		Metap1d	Chmp5	Rbm5		Dgkd			Pvt1			Rwdd1			Gng13			Kcng2
	Epha6			Gm14440			Epn2			Gm11437		Wnk1	Dcaf13			Faah		Mfge8	Chn1	Rcn1		Dgkk			Pzp			Rwdd4a			Gnl1			Kcnh3
	Epha8			Gm14501			Epo			Gm11729		Wnt4	Dcaf17			Fabp12		Mgp	Chordc1	Rcn2		Dhdds			R3hdml			Rxfp4			Golim4			Kcnj8
	Epn2			Gm14827			Eps15			Gm13271		Wnt7b	Dcdc2a			Fads1		Mgst1	Chp1	Rd3		Dhrs13			Rab18			S100pbp			Gosr1			Kcnk12
	Eps15			Gm15413			Eps8l3			Gm13285		Wnt9a	Dclre1c			Fads2		Mia	Chrd	Rdh5		Dhrs4			Rab30			Sacs			Gp1bb			Kcnk15
	Eps8l3			Gm16159			Erc2			Gm13286		Wwox	Ddhd1			Fam101b		Miat	Chrm1	Rec8		Dhx40			Rab40c			Samd12			Gpa33			Kcnmb4
	Eral1			Gm16386			Ercc3			Gm13375		Xkr4	Ddhd2			Fam109a		Mib1	Chrm3	Reg3g		Dhx57			Rab7			Samd8			Gpalpp1			Kcnrg
	Erc2			Gm16497			Ercc6			Gm13497		Xlr3a	Ddi2			Fam114a2		Mir124a-1hg	Chrna1	Rela		Dicer1			Rabl3			Saxo1			Gpc1			Kctd11
	Ercc2			Gm16551			Ercc8			Gm13498		Xlr3b	Ddt			Fam126b		Mmp15	Chrna4	Resp18		Diexf			Rad23a			Sbno1			Gpd1l			Kctd12b
	Ercc5			Gm17019			Ergic3			Gm13582		Ydjc	Ddx11			Fam129c		Morf4l1-ps1	Chrna5	Retsat		Dio1			Rad9b			Scaf8			Gpr183			Kctd13
	Erf			Gm1720			Eri3			Gm13985		Yif1b	Ddx17			Fam134a		Morn1	Chrna7	Rexo4		Dio2			Raet1b			Scn10a			Gpr27			Kctd17
	Erich4			Gm19510			Ero1lb			Gm14092		Yipf2	Ddx19b			Fam134c		Mospd1	Chrna9	Rgl2		Dip2c			Ranbp2			Scube2			Gramd1a			Kdelc2
	Erlec1			Gm19990			Errfi1			Gm14139		Zbed5	Ddx25			Fam13b		Mrap2	Chrnb4	Rgma		Dirc2			Rarres1			Sebox			Grasp			Kdelr2
	Errfi1			Gm20554			Esyt2			Gm14305		Zbed6	Ddx26b			Fam161b		Mrpl52	Chst1	Rgs11		Dixdc1			Rasa1			Sec11a			Grcc10			Kdm1b
	Esrrg			Gm20556			Etohi1			Gm14325		Zbp1	Ddx41			Fam168a		Mrpl53	Chst11	Rgs14		Dkk2			Rasal2			Sec11c			Grhl1			Kdm3a
	Etnk2			Gm20752			Evc2			Gm14436		Zbtb20	Ddx46			Fam178a		Mrps18b	Chst12	Rgs3		Dkk3			Rasgrp3			Sec22a			Grin2c			Kdm3b
	Etohd2			Gm20753			Evpl			Gm14440		Zbtb22	Ddx5			Fam192a		Mrps18c	Chst8	Rgs4		Dld			Rbm26			Sec23a			Grk1			Kdm4d
	Etohi1			Gm20754			Exd2			Gm14501		Zc3h11a	Ddx6			Fam193b		Msgn1	Chtf8	Rgs7bp		Dleu2			Rbm27			Sec23ip			Grwd1			Keap1
	Evc			Gm21283			Exoc5			Gm14718		Zcchc12	Defb1			Fam19a1		Msx1	Ciart	Rgs8		Dlg3			Rbpms2			Secisbp2l			Gsdma2			Kel
	Evc2			Gm2848			Exoc6b			Gm15401		Zdhhc22	Dennd1a			Fam208a		Msx1os	Cideb	Rhbdd1		Dlgap1			Rc3h1			Sectm1a			Gstm3			Khdc1c
	Evi5			Gm3336			Ezh1			Gm15760		Zeb2	Dennd4a			Fam208b		Mt2	Cirbp	Rhov		Dlgap3			Rc3h2			Sepw1			Gstp2			Kif12
	Evpl			Gm3776			F11			Gm16130		Zfp106	Dennd5a			Fam20c		Mt4	Cirh1a	Rimbp2		Dlst			Recql4			Serbp1			Gstt1			Kif13a
	Exd2			Gm38425			F630042J09Rik			Gm16386		Zfp358	Desi1			Fam212a		Mut	Cisd2	Rims1		Dlx2			Reg3g			Serpinb1c			Gt(ROSA)26Sor			Kif4
	Exoc5			Gm4285			F730035M05Rik			Gm16551		Zfp369	Dgat1			Fam213a		Mvb12a	Cish	Rims1		Dmc1			Rem2			Setbp1			Gtf2a1			Kin
	Exoc7			Gm4922			Faah			Gm16845		Zfp385a	Dgcr14			Fam227a		Mvp	Cited4	Ring1		Dmd			Rev3l			Setd4			Gtf2e1			Klf11
	Exog			Gm4981			Faap100			Gm17019		Zfp414	Dgcr8			Fam227b		Mxra8	Ciz1	Rn45s		Dmtf1			Rfc4			Setx			Gtf2h4			Klf16
	Exosc9			Gm4984			Fabp12			Gm1720		Zfp580	Dgkd			Fam49a		Myadm	Ckap4	Rnf112		Dmtn			Rftn2			Sf3b2			Gtf3a			Klhdc3
	F11			Gm5129			Fads1			Gm19466		Zfp652	Dgkh			Fam83h		Mycbp2	Clasrp	Rnf182		Dmxl2			Rfx3			Sfmbt1			Gtf3c2			Klhl12
	F3			Gm5415			Fads2			Gm19510		Zfp707	Dgki			Fank1		Myh7	Clca1	Rnf208		Dnah1			Rfx4			Sh2b3			Gulp1			Klhl20
	Faah			Gm5577			Faf2			Gm19589		Zfp941	Dgkz			Far1		Myl9	Clca4a	Robo1		Dnah17			Rfx5			Sh3bp5l			Gxylt1			Klhl22
	Fabp12			Gm5741			Fah			Gm1979		Zfp950	Dhdds			Fastk		Myoc	Cldn1	Robo3		Dnaic2			Rgcc			Shox2			Gzmc			Klhl4
	Fads1			Gm6083			Fam101b			Gm20172		Zgpat	Dhodh			Fastkd1		Myof	Cldn12	Rpl26		Dnaja4			Rgs9bp			Siah2			Gzmm			Klhl9
	Faf2			Gm6213			Fam109b			Gm20337		Zhx3	Dhrs13			Fastkd3		Nab2	Cldn2	Rpl38		Dnajc1			Rhbg			Sik2			H1fx			Klk1b11
	Fam105a			Gm6300			Fam110b			Gm20556		Zic1	Dhx15			Fastkd5		Naga	Cldn22	Rpp21		Dnajc10			Ric1			Sik3			H2-Bl			Klra13-ps
	Fam110b			Gm6408			Fam110c			Gm20605		Zmym1	Dhx33			Fat3		Naglu	Cldn3	Rprml		Dnajc14			Rictor			Sim1			H2-Eb1			Klra17
	Fam114a1			Gm6525			Fam114a2			Gm2061		Znhit2	Dhx9			Fbp2		Nanos3	Cldn4	Rps19		Dnlz			Ring1			Sin3a			H2-M10.2			Klra4
	Fam114a2			Gm7056			Fam120a			Gm20757		Zwint	Diap2			Fbxl18		Nap1l3	Cldn6	Rps6ka2		Dnmt3a			Rlbp1			Sirt6			H2-Q6			Klra7
	Fam117a			Gm813			Fam126a			Gm20857			Dicer1			Fbxl3		Nap1l5	Cldn7	Rps6kb2		Dock4			Rlim			Six4			H2afj			Klrc2
	Fam134c			Gm8363			Fam126b			Gm20858			Diexf			Fbxl4		Ncstn	Cldn8	Rps6kl1		Dock7			Rnf148			Skap1			H2afx			Klre1
	Fam135b			Gm8615			Fam135b			Gm266			Dio2			Fbxl5		Ndufa4l2	Clec12a	Rsph4a		Dopey1			Rnf182			Slc12a3			H2afy			Klrg1
	Fam149b			Gm8765			Fam13b			Gm364			Dip2b			Fbxo11		Ndufa5	Clec14a	Rsph9		Dopey2			Rnf39			Slc17a2			Hacl1			Kng2
	Fam150b			Gm906			Fam150b			Gm37013			Dip2c			Fbxo3		Ndufa6	Clec18a	Rsrp1		Dpf1			Ror1			Slc22a1			Hao2			Kpna2
	Fam168a			Gm960			Fam151a			Gm3772			Dirc2			Fbxo39		Ndufs5	Clec1a	Rxra		Dph1			Ror2			Slc22a13			Haus1			Krt25
	Fam174b			Gm9758			Fam174b			Gm38397			Dixdc1			Fbxo46		Necab1	Clec4a4	Rxrg		Dph2			Rpl12			Slc22a29			Hc			Krt31
	Fam175b			Gm9833			Fam178a			Gm38416			Dleu2			Fbxo7		Necab2	Clec4b1	Ryr2		Dpp8			Rpl13			Slc22a30			Heatr9			Krt32
	Fam178a			Gm9899			Fam179b			Gm4847			Dlgap1			Fbxw11		Nek5	Clic6	Ryr3		Dppa3			Rpl24			Slc22a4			Hectd3			Krt78
	Fam193b			Gmfb			Fam181a			Gm4861			Dlgap2			Fcho2		Neurod2	Clint1	Saa3		Dram2			Rpl32			Slc34a1			Heg1			Krt81
	Fam19a1			Gnal			Fam181b			Gm4922			Dlx5			Fchsd1		Neurod6	Clip1	Sacs		Drd1			Rpl34-ps1			Slc35f5			Helt			L1td1
	Fam204a			Gnaq			Fam184b			Gm5177			Dmbt1			Fcnb		Nfib	Clip3	Samd12		Drd5			Rplp2			Slc39a11			Hes2			Lactb2
	Fam208a			Gng11			Fam193b			Gm5577			Dmc1			Fcrl6		Ngb	Clk1	Sbk1		Drp2			Rpp21			Slc50a1			Hey2			Lama1
	Fam212a			Golga1			Fam195b			Gm5640			Dmrtc1a			Fem1b		Ngf	Clk2	Scn3b		Dscaml1			Rps13			Slc5a4b			Hgh1			Lats1
	Fam222a			Gp1bb			Fam19a1			Gm5741			Dmrtc2			Fen1		Ngfr	Clk3	Scn5a		Dsg1a			Rps19			Slc6a19os			Hiatl1			Layn
	Fam227a			Gpa33			Fam208a			Gm5803			Dmtf1			Fer		Nid2	Clk4	Scn8a		Dsg3			Rps2			Slc6a5			Hif1a			Ldb1
	Fam71e1			Gpaa1			Fam208b			Gm5862			Dmwd			Fer1l4		Nim1k	Clmp	Sdc2		Dst			Rps21			Slc7a15			Higd1b			Ldoc1l
	Fam71e2			Gpc1			Fam20c			Gm5868			Dmxl1			Ferd3l		Nin	Cln6	Sdhaf3		Dstyk			Rps24			Slc9b2			Hipk1			Lef1
	Fam81a			Gpc2			Fam212b			Gm608			Dmxl2			Fev		Ninj1	Clock	Sdhc		Dtx3			Rps27			Slfnl1			Hipk3			Leo1
	Fam83d			Gpd1			Fam221b			Gm6213			Dnah17			Fez2		Nkg7	Clptm1	Sdr39u1		Dtymk			Rps27a			Slirp			Hist1h4f			Lep
	Fam90a1a			Gpm6b			Fam227a			Gm6297			Dnaja4			Fgd4		Nktr	Clstn2	Sebox		Duoxa2			Rps27rt			Slx4ip			Hist2h4			Lhfp
	Fank1			Gpr101			Fam49a			Gm6300			Dnajb12			Fgfr1op2		Nme5	Clu	Sec61g		Dusp11			Rpsa			Smc3			Hist3h2a			Lhpp
	Fbxl18			Gpr150			Fam71b			Gm6484			Dnajb14			Fig4		Nog	Clvs2	Sema3b		Dusp19			Rpusd4			Smg8			Hist3h2ba			Lhx2
	Fbxl3			Gpr151			Fank1			Gm6793			Dnajb5			Fip1l1		Nol3	Cml1	Sema3e		Dusp3			Rrad			Smim9			Hltf			Limd1
	Fbxo16			Gpr161			Far1			Gm6936			Dnajc1			Firre		Nos1ap	Cml3	Sema3f		Dusp7			Rragc			Smox			Hmbs			Lipe
	Fbxo39			Gpr3			Fat3			Gm7008			Dnajc10			Fktn		Nov	Cmpk1	Sema5a		Dusp9			Rragd			Smpx			Hmx3			Lipo1
	Fbxo45			Gpr55			Fbxl18			Gm7056			Dnajc13			Flt1		Npas2	Cmtr2	Sepp1		Dvl2			Rrp1b			Snhg14			Hnrnpa2b1			Lman1
	Fbxo7			Gpr89			Fbxl3			Gm7904			Dnajc19			Fmnl1		Npcd	Cnbp	2025-09-10		Dym			Rsph3a			Snhg20			Homer3			Lmo4
	Fbxw11			Gpx6			Fbxl4			Gm8267			Dnajc24			Fmr1		Npffr1	Cndp2	Serpinb1b		Dynap			Rtca			Snrnp27			Hprt			Lmod3
	Fbxw13			Gria2			Fbxo11			Gm829			Dnajc30			Fnbp1		Npr3	Cnep1r1	Serpine2		Dync1h1			Rubie			Snrpa1			Hsp90b1			Lncbate1
	Fcnb			Grid2ip			Fbxo38			Gm833			Dnajc5b			Fndc3a		Npsr1	Cnfn	Sf3b6		Dync1li2			Rwdd1			Snrpd3			Hspa5			Loh12cr1
	Fdxr			Grin1os			Fbxo39			Gm8615			Dner			Fnip1		Nptx1	Cnih2	Sfpq		Dync2h1			Rwdd4a			Sntb2			Hspb8			Lonp2
	Fer			Grin2c			Fbxo6			Gm8817			Dnmt3a			Fosb		Nr1d1	Cnksr2	Sfrp1		Dynll1			Rxfp4			Sntg2			Hspbp1			Lor
	Fer1l4			Grin2d			Fbxw11			Gm8923			Dnpep			Foxa3		Nr1d2	Cnot1	Sfrp5		Dysf			S100pbp			Sohlh1			Htr2c			Loxl2
	Fgf10			Grk5			Fbxw13			Gm9758			Doc2a			Foxd3		Nr1i3	Cnot2	Sft2d2		Dzip1			Sacs			Sox14			Hyal2			Loxl4
	Fgf12			Gsdma3			Fcho2			Gm9899			Doc2b			Foxf2		Nr2f2	Cnot6	Sgms2		E130102H24Rik			Samd12			Sox18			Hymai			Lpp
	Fgf13			Gsta1			Fcnb			Gmfb			Dock10			Foxj2		Nr3c2	Cnppd1	Sgpp1		E2f3			Samd8			Spata16			Hypk			Lppr2
	Fgf15			Gstm3			Fem1b			Gnb1l			Dock4			Foxk1		Nr4a1	Cnpy1	Sgsh		E2f6			Saxo1			Spdl1			Icam4			Lrfn4
	Fgf21			Gtf2a1			Fem1c			Gnpda1			Dock9			Foxn2		Nr4a3	Cntn6	Sh3bgrl		E330033B04Rik			Sbno1			Speg			Icam5			Lrit1
	Fgf3			Gtf2e2			Fer			Golga1			Dok3			Foxo3		Nrep	Cntnap2	Sh3gl1		Ebna1bp2			Scaf8			Spice1			Idh1			Lrit2
	Fgf9			Gtf3c6			Fgd1			Golgb1			Dok6			Foxp4		Nrsn2	Cntnap5a	Shank1		Echdc1			Scn10a			Spink2			Idh3b			Lrp11
	Fgfr1			Gtpbp10			Fgd4			Gpa33			Dopey1			Frat1		Nsmf	Cntnap5c	Shank3		Eci2			Scrg1			Sprr2k			Idh3g			Lrp6
	Fgfr1op2			Gtpbp2			Fgfbp1			Gpaa1			Dot1l			Frmd6		Nt5dc2	Cobl	Shisa4		Edar			Scube2			Sptbn1			Ido2			Lrrc14
	Fggy			Gucy2g			Fgfr1			Gpatch11			Dpf3			Frs2		Ntn4	Cobll1	Shisa6		Edc4			Sebox			Sptlc2			Ifngr2			Lrrc47
	Fhod3			Gyg			Fgfr1op2			Gpbp1			Dpp10			Fry		Ntn5	Cog1	Sipa1l3		Edem3			Sec11a			Spty2d1			Ifrd2			Lrrc57
	Fig4			Gyk			Fhod3			Gpc1			Dpp8			Fryl		Ntrk3	Cog4	Sirt4		Edn2			Sec11c			Ssr1			Ift74			Lrrc58
	Figf			Gzmm			Fig4			Gpc2			Dpysl4			Fscn1		Nts	Cog5	Six3		Edn3			Sec22a			St18			Ift80			Lrrc72
	Firre			H2-Bl			Figla			Gpc3			Drd5			Fsd1l		Nucb1	Cog7	Sla2		Eef2kmt			Sec23a			St3gal5			Ighmbp2			Lrrc73
	Fkbp11			H2-M10.2			Fip1l1			Gpd1			Drg2			Fstl1		Nucb2	Col11a1	Slbp		Efcab8			Sec23ip			St6galnac1			Igsf1			Lrrc9
	Fkrp			H2-M2			Firre			Gpd2			Dse			Ftcd		Nudt14	Col11a2	Slc10a4		Efhc1			Sec61b			Stac3			Igsf23			Lrriq1
	Flcn			H2-Q6			Fjx1			Gpr161			Dsel			Ftx		Nudt4	Col14a1	Slc12a4		Efhc2			Secisbp2l			Star			Igsf8			Lrrn2
	Flnb			H2afx			Fkbp5			Gpr22			Dsg1a			Fubp1		Nxf1	Col18a1	Slc12a7		Efna5			Sectm1a			Stim1			Ik			Lrrtm1
	Fmnl1			H2afy3			Fkrp			Gpr3			Dsg3			Fundc2		Nxn	Col19a1	Slc13a4		Eftud1			Sepw1			Strn			Ikbip			Lrtm2
	Fmo4			H60b			Fktn			Gpr39			Dst			Fus		Nxph3	Col23a1	Slc16a12		Egf			Serbp1			Stt3b			Il10			Lsm14a
	Fmo9			Hao2			Fli1			Gpr68			Dstyk			Fut4-ps1		Nxph4	Col4a1	Slc16a2		Egfem1			Serpinb1c			Supt16			Il17c			Lypla1
	Fndc5			Hbb-bs			Flnb			Gramd1b			Dtna			Fxr1		Nynrin	Col4a2	Slc16a9		Egflam			Setbp1			Syce1l			Il19			Lypla2
	Fndc9			Hbs1l			Fmnl1			Grem1			Dtx1			Fxyd4		Oard1	Col4a4	Slc17a6		Egln2			Setd4			Syde2			Il1b			Lyrm5
	Fos			Hcfc1r1			Fmo5			Gria1			Dtx2			Fyco1		Oas1b	Col7a1	Slc19a1		Ehmt1			Setx			Synm			Il20ra			Lztr1
	Fosb			Hcfc2			Fmo6			Gria2			Dus3l			Fzr1		Oca2	Col8a1	Slc1a5		Ei24			Sf3b2			Taco1			Impdh1			Lzts3
	Foxa3			Hdac8			Fmr1			Grid2ip			Dusp1			G2e3		Odc1	Col8a2	Slc22a18		Eif1b			Sfmbt1			Taf1c			Inip			Mageb16
	Foxd3			Hdgfrp3			Fndc3a			Grik2			Dusp11			G6pc		Ogfod3	Colec10	Slc24a2		Eif2b2			Sh2b3			Taok1			Inpp5j			Magef1
	Foxo1			Heatr1			Fnip1			Grin1os			Dusp15			G6pc2		Ogt	Colec11	Slc24a5		Eif2b3			Sh3bp5l			Tas1r2			Ints12			Magt1
	Foxp4			Heatr5a			Fos			Grina			Dusp19			Gabarap		Olfm2	Commd4	Slc25a26		Eif2s2			Shox2			Tatdn2			Ints5			Mak
	Frmd4a			Hebp1			Fosb			Grk5			Dusp26			Gabpa		Olfml2b	Commd7	Slc25a39		Eif2s3x			Siah2			Tbata			Intu			Malsu1
	Frmd6			Heca			Foxd3			Grm1			Dusp3			Gabpb2		Olfr433	Copb1	Slc2a4rg-ps		Eif2s3y			Sik2			Tbc1d7			Ipw			Manf
	Frrs1l			Hectd3			Foxj2			Grtp1			Dusp4			Gabra2		Olfr574	Cops2	Slc2a6		Eif3c			Sik3			Tbk1			Iqcg			Maob
	Fscn1			Herpud2			Foxo3			Gskip			Dusp6			Gabrr2		Opn3	Cops6	Slc35f1		Eif3d			Sim1			Tbl1xr1			Iqck			Map1s
	Fst			Hey2			Foxp4			Gstp1			Dusp9			Gad1		Optn	Copz1	Slc37a2		Eif4e3			Sin3a			Tbx10			Iqgap1			Map2k1
	Fstl1			Hif1an			Frmd4a			Gstt2			Dvl1			Galnt14		Orai1	Coq10b	Slc38a3		Elavl3			Sirt6			Tcstv1			Iqub			Map2k2
	Fto			Higd1b			Frmd6			Gsx1			Dvl2			Galntl5		Orai2	Coq2	Slc39a12		Ell3			Six4			Teddm1a			Irf2bp1			Map3k10
	Fus			Hilpda			Frrs1l			Gtf3c6			Dync1h1			Gapdh		Orm1	Cort	Slc39a13		Elmo2			Skap1			Tesk1			Irf2bpl			Mapk14
	Fut2			Hinfp			Fry			Gtpbp2			Dync1li2			Gapvd1		Orm2	Cox11	Slc39a4		Eln			Slc12a3			Tex21			Irf6			Mapk1ip1l
	Fxr1			Hip1			Fscn1			Gucy1a2			Dync2h1			Gar1		Os9	Cox17	Slc3a2		Elovl6			Slc17a2			Tex33			Islr2			Mapk6
	Fxyd6			Hip1r			Fsd1l			Gyk			Dynll1			Garem		Osbpl1a	Cox19	Slc46a1		Emc7			Slc22a1			Tfap2e			Ism1			Mapkapk3
	G3bp1			Hirip3			Fsip1			H2-T24			Dyrk1a			Gars		Otos	Cox5b	Slc5a5		Emc8			Slc22a13			Tgfbr3l			Itgav			Mapkapk5
	G6pc			Hist1h2ao			Fst			H60b			E030003E18Rik			Gbp2b		Otub2	Cox6a1	Slc5a6		Eml3			Slc22a29			Thada			Itpa			Mapre1
	G6pc2			Hist2h2ab			Fstl4			Haglr			E030011O05Rik			Gcg		Otx2	Cox6c	Slc7a10		Eml4			Slc22a30			Them4			Itpripl1			Mastl
	G6pc3			Hivep1			Fubp1			Hapln3			E130308A19Rik			Gck		Pabpn1	Cox7c	Slc7a14		Eml5			Slc22a4			Thsd7a			Izumo1			Maz
	Gaa			Hlcs			Fxr1			Haus4			E130309D14Rik			Gcn1l1		Pacrg	Cox8a	Slc7a3		Eml6			Slc25a18			Thumpd2			Jakmip1			Mb21d2
	Gabra5			Hmbox1			Fxyd4			Hbb-bs			E2f6			Gcsam		Pah	Cox8b	Slc7a5		Emx2			Slc34a1			Tigit			Jph3			Mbd3l2
	Gabrb1			Hn1			Fyco1			Hbb-y			E4f1			Gdf11		Pakap	Cpeb1	Slc7a8		Emx2os			Slc35f5			Tldc2			Jph4			Mbl2
	Gabrg1			Hnrnpc			G3bp1			Hcfc1r1			Ear3			Gdf2		Pamr1	Cplx2	Slc8a3		Eno4			Slc39a11			Tm6sf2			Jrkl			Mbnl1
	Gabrp			Hnrnpd			G6pc2			Hcfc2			Ebag9			Gdf9		Pantr2	Cplx3	Slco1a4		Enox1			Slc50a1			Tmbim7			Junb			Mbnl2
	Gad1			Hnrnpdl			G6pc3			Hcn2			Ebna1bp2			Gfi1b		Parl	Cpne2	Slco1c1		Enthd1			Slc5a4b			Tmco2			Jund			Mbnl3
	Gal3st4			Hnrnph3			Gaa			Hdac4			Ecel1			Gfod1		Parp8	Cpne4	Slit1		Enthd2			Slc6a19os			Tmem100			Kazn			Mcat
	Galk1			Hnrnpm			Gabpa			Heatr1			Eci2			Gfra3		Parva	Cpne9	Slpi		Entpd7			Slc6a5			Tmem114			Kbtbd12			Mdp1
	Galnt11			Hnrnpr			Gabra2			Hebp2			Edem3			Gga1		Pbx3	Cpsf6	Smad6		Ep300			Slc7a15			Tmem144			Kcnab2			Med24
	Galnt13			Homer2			Gabra5			Heca			Edn2			Ggnbp2		Pbxip1	Cpsf7	Smg1		Epb4.1l1			Slc9b2			Tmem14c			Kcne1			Med26
	Galnt14			Hoxd8			Gabrb1			Hectd1			Edn3			Gh		Pcdh1	Cpt1a	Smim5		Epb4.1l4b			Slfnl1			Tmem18			Kcne2			Med30
	Galnt3			Hps4			Gabrg1			Hectd2			Efcab14			Ghsr		Pcdh20	Cpt2	Smo		Epc2			Slirp			Tmem204			Kcng2			Med8
	Galntl5			Hps5			Gal3st1			Henmt1			Efcab8			Gid4		Pcdha7-g	Cptp	Smoc1		Epdr1			Slx4ip			Tmem211			Kcnh3			Med9
	Garem			Hrasls5			Galk1			Heyl			Egr1			Gigyf2		Pcdhga12	Cpxm1	Smoc2		Epha10			Smc3			Tmem216			Kcnj13			Meiob
	Garnl3			Hs6st1			Galnt13			Hgh1			Egr2			Gimap5		Pcdhgc4	Cpxm2	Smpd1		Epha3			Smg8			Tmem89			Kcnj8			Meis3
	Gas5			Hsf1			Galntl5			Hif1an			Egr3			Git1		Pclo	Cramp1l	Smpdl3a		Ephb2			Smim9			Tmem92			Kcnk12			Meox2
	Gas6			Hsp90ab1			Gan			Hinfp			Egr4			Gjd4		Pcolce	Crb2	Sncb		Ephb4			Smox			Tmf1			Kcnk15			Mepe
	Gast			Hspa1a			Ganab			Hipk1			Ei24			Glipr1l1		Pcolce2	Creb1	Snhg11		Epn2			Smpx			Tmprss11d			Kcnmb4			Mesdc1
	Gata1			Hspa8			Gapvd1			Hipk2			Eif3a			Glrx5		Pcp4l1	Creb3	Snhg20		Eprs			Snhg14			Tmprss13			Kcnrg			Metap1d
	Gata2			Hspa9			Garem			Hirip3			Eif3c			Gls2		Pdgfc	Creb3l1	Snhg6		Eps15			Snhg20			Tmtc2			Kctd11			Metap2
	Gatc			Hspe1			Gareml			Hist1h2ao			Eif3d			Glt8d1		Pdk2	Crebbp	Snhg8		Erbb2			Snrnp27			Tmx4			Kctd12b			Mettl21e
	Gbas			Hsph1			Garnl3			Hist1h4f			Eif3f			Glt8d2		Pdlim1	Crebzf	Snord17		Erc2			Snrpa1			Tnfaip8l1			Kctd13			Mettl22
	Gbp2b			Htr3b			Gart			Hist3h2a			Eif4e1b			Gltscr1l		Pdpn	Creg1	Sntb1		Ercc2			Snrpd3			Tnfsf4			Kctd17			Mettl7a2
	Gca			Htra1			Gas1			Hivep2			Eif5b			Gm10336		Pdzk1ip1	Creg2	Sod3		Ercc6			Sntb2			Tnfsf9			Kdelc2			Mettl7b
	Gcnt4			Htt			Gas5			Hlcs			Elk1			Gm10409		Pdzrn3	Crem	Soga3		Eri2			Sntg2			Tob1			Kdelr2			Mfsd7b
	Gcsam			Hyal6			Gata2			Hltf			Elk4			Gm10440		Per2	Crhbp	Son		Erich1			Sohlh1			Tor1b			Kdm1b			Mgam
	Gdf2			Hymai			Gatad2b			Hmbox1			Ell3			Gm1045		Perp	Crhr2	Sorbs3		Erlec1			Sox14			Tor2a			Kdm3a			Mid2
	Gdpd5			Icmt			Gatb			Hmgxb4			Eln			Gm10466		Pet117	Crip2	Sorcs2		Errfi1			Sox18			Tox3			Kdm3b			Mier1
	Gfod1			Idnk			Gatsl2			Hmx1			Elovl3			Gm10494		Pfdn2	Crisp2	Sord		Etf1			Spata16			Tppp2			Kdm4d			Mier2
	Gfra1			Ido2			Gbgt1			Hmx2			Elovl6			Gm10538		Pgrmc1	Crispld1	Sorl1		Eva1b			Spdl1			Tpr			Keap1			Mitf
	Gfra2			Ifngr2			Gcg			Hnrnpa2b1			Emc8			Gm10649		Phactr2	Crispld2	Sostdc1		Evc			Speg			Trappc2l			Kel			Mlf2
	Gfra3			Ift52			Gck			Hnrnpc			Eml2			Gm10681		Phyh	Crlf1	Sowaha		Evc2			Spice1			Trat1			Khdc1c			Mmp17
	Gga3			Igf2bp3			Gcn1l1			Hnrnpdl			Eml4			Gm10845		Piezo1	Crls1	Sowahc		Evi5l			Spink2			Trim31			Kif12			Mmp24
	Ggnbp2			Igflr1			Gcnt4			Hnrnph1			Eml5			Gm11201		Pifo	Crocc	Sox1		Evpl			Sprr2k			Trim38			Kif13a			Mocs1
	Gh			Igsf23			Gcsam			Hnrnph3			Eml6			Gm1123		Pigt	Crtc1	Sox18		Ewsr1			Sptbn1			Trim42			Kif4			Morf4l1-ps1
	Ghrl			Igsf8			Gcsh			Hnrnpm			Enah			Gm11423		Pigu	Crx	Sox9		Exd2			Sptlc2			Trim54			Kin			Morn1
	Gigyf2			Ik			Gdf2			Hnrnpu			Enc1			Gm11437		Pigz	Crxos	Spa17		Exo1			Spty2d1			Trim58			Klf11			Mospd2
	Gimap5			Ikbkb			Gdpd5			Hnrnpul2			Endov			Gm11681		Pkd1	Cryz	Spata24		Exoc3			Ssr1			Trp53bp2			Klf16			Mpi
	Gipc3			Ikzf5			Gfi1b			Homer2			Engase			Gm12191		Pknox2	Cryzl1	Sphkap		Exog			St18			Tsen15			Klhdc3			Mpp5
	Git1			Il1a			Gfod1			Homer3			Eno1			Gm12295		Pkp2	Cs	Spink8		Exosc4			St3gal5			Tspan14			Klhl12			Mrpl37
	Gja1			Il27			Gfra2			Hook1			Enox1			Gm12359		Pla2g16	Csde1	Spint2		Exosc9			St6galnac1			Ttc24			Klhl20			Mrpl38
	Gja10			Ilkap			Gfra3			Hook3			Enpep			Gm12669		Pla2g2f	Csf3	Spred2		F13a1			Stac3			Tti1			Klhl22			Mrps18a
	Gjb5			Impg2			Gga3			Hoxd8			Enpp4			Gm13154		Pla2g5	Csmd1	Sptb		F2			Star			Ttll9			Klhl4			Mrvi1
	Gjb6			Inafm1			Ggct			Hpca			Entpd2			Gm13271		Pla2g7	Csmd2	Sptbn2		F630206G17Rik			Stim1			Ttyh1			Klhl9			Ms4a10
	Glce			Ing4			Ggcx			Hs3st4			Entpd4			Gm13285		Plac9a	Csnk1a1	Sptbn4		F730035M05Rik			Strn			Tubal3			Klk1b11			Ms4a8a
	Glp1r			Inhbc			Gh			Hsbp1l1			Entpd5			Gm13286		Plac9a	Csnk1d	Sptssa		Fadd			Stt3b			Twist2			Klra13-ps			Msln
	Glp2r			Ints3			Ghrl			Hsd17b7			Entpd7			Gm13490		Plac9a	Csnk1g2	Sqle		Faf2			Supt16			Txndc12			Klra17			Mtdh
	Glra3			Ints6			Gigyf2			Hsf1			Ep300			Gm13498		Plagl1	Cspg4	Srebf1		Fam101b			Syce1l			Ube2h			Klra4			Mterf4
	Gls2			Ints8			Gipc3			Hsp90ab1			Epc1			Gm14085		Plcb4	Cspg5	Srrm2		Fam102b			Syde2			Ubl4b			Klra7			Mtfr1
	Glt8d1			Ip6k2			Gjb6			Hsp90b1			Epc2			Gm14124		Plch2	Cspp1	Sstr4		Fam114a2			Syne1			Uchl4			Klrc2			Mtg1
	Glt8d2			Ipmk			Gkn3			Hspa1a			Epha4			Gm14139		Pld5	Csrp2bp	St6gal1		Fam117a			Synm			Unc93a			Klre1			Mthfd1
	Glyat			Ipo8			Glb1l3			Hspa4			Epha5			Gm14305		Plekha7	Cst12	Stard10		Fam118a			Taco1			Uroc1			Klrg1			Mthfsd
	Gm10336			Iqcb1			Glp1r			Hspa8			Epha6			Gm14326		Plekhg5	Cstf3	Stat2		Fam126a			Taf1c			Ushbp1			Kng2			Mtm1
	Gm10364			Iqcc			Glra2			Hsph1			Epha7			Gm14420		Plin3	Ctage5	Steap1		Fam131b			Taok1			Usp21			Kpna2			Mtmr10
	Gm10409			Iqcf5			Glrx5			Htr2a			Ephx2			Gm14431		Plk5	Ctbs	Steap2		Fam133b			Tas1r2			Usp38			Krcc1			Mtnr1a
	Gm1045			Irak2			Glt8d1			Htr3b			Epn1			Gm14436		Plp2	Ctcflos	Stmn1		Fam13b			Tatdn2			Usp44			Krt18			Mtss1
	Gm10466			Irf2			Glt8d2			Htt			Epn2			Gm15413		Pltp	Ctgf	Stom		Fam13c			Tbata			Usp47			Krt25			Mut
	Gm10512			Irf3			Gm10033			Huwe1			Eps15			Gm15612		Plvap	Ctnna1	Stra6		Fam149a			Tbc1d7			Usp9x			Krt31			Mybl1
	Gm10516			Islr2			Gm10052			Hyou1			Erbb3			Gm15867		Plxdc1	Ctnnb1	Strn		Fam150b			Tbk1			Usp9y			Krt32			Mycbpap
	Gm10538			Itga7			Gm10069			Ice2			Erc1			Gm16023		Plxna4	Ctr9	Sulf1		Fam160b2			Tbl1xr1			Utp14b			Krt78			Mycn
	Gm10649			Itsn1			Gm10336			Icosl			Ercc6			Gm16159		Plxnb2	Ctsf	Syngap1		Fam168a			Tbx10			Vmn2r28			Krt81			Myl12b
	Gm10681			Itsn2			Gm10409			Idnk			Ercc6l2			Gm16551		Pmf1	Ctsg	Sypl		Fam168b			Tcstv1			Vprbp			L1td1			Myo1e
	Gm10941			Ivns1abp			Gm1045			Ido2			Ereg			Gm16793		Pnck	Ctso	Syt7		Fam173a			Teddm1a			Vps13b			Lactb2			Myo5c
	Gm11201			Jade1			Gm10466			Ier3ip1			Ergic3			Gm16907		Pnisr	Cttn	Syt9		Fam174b			Tesk1			Vps37c			Lama1			Myof
	Gm11837			Jmjd1c			Gm10649			Ifi202b			Erich1			Gm17019		Pnp2	Cttnbp2	Tac2		Fam175a			Tex21			Vps4b			Lamp2			Mzf1
	Gm12295			Jph2			Gm10681			Ifi203			Erich3			Gm17296		Pnpla2	Ctu2	Tacr3		Fam178a			Tex33			Vps9d1			Lats1			Mzt2
	Gm13032			Jph3			Gm10767			Ifnlr1			Erich5			Gm19510		Pnpo	Ctxn3	Tagln		Fam186b			Tfap2e			Vrtn			Layn			Naa50
	Gm13051			Kank3			Gm10768			Ift140			Erlec1			Gm20605		Podxl	Cuedc1	Tanc1		Fam199x			Tgfbr3l			Vtcn1			Lbp			Nab1
	Gm13271			Kank4			Gm10845			Ift172			Erp44			Gm2061		Polr2l	Cul4b	Tbc1d9		Fam208a			Tgtp1			Vwa2			Ldb1			Nab2
	Gm13283			Kansl1l			Gm11437			Ift27			Errfi1			Gm20752		Polr2m	Cul5	Tbp		Fam208b			Thada			Wapal			Ldoc1l			Nat14
	Gm13285			Kazn			Gm11468			Igdcc3			Esyt2			Gm20757		Pomgnt1	Cul7	Tcea3		Fam20c			Them4			Wasl			Lef1			Ncdn
	Gm13286			Kcna5			Gm11729			Igf1r			Ethe1			Gm20857		Pon2	Cutal	Tceal1		Fam21			Thsd7a			Wnt9a			Leo1			Nckap5l
	Gm13375			Kcnab2			Gm13271			Igf2bp3			Evl			Gm20858		Pou1f1	Cux1	Tceal8		Fam212b			Thumpd2			Wrnip1			Lep			Ncln
	Gm13490			Kcne1			Gm13285			Igflr1			Evpl			Gm21283		Pou3f1	Cxcr1	Tcerg1l		Fam220a			Tigit			Wwp1			Lepr			Ncoa4
	Gm13498			Kcnh6			Gm13286			Ighmbp2			Exd2			Gm28042		Ppap2a	Cxx1b	Tcf4		Fam221a			Tldc2			Xiap			Lhfp			Ndufaf4
	Gm13546			Kcnip2			Gm13375			Igsf8			Exoc2			Gm2848		Ppcs	Cxx1c	Tcn2		Fam222a			Tm6sf2			Xkr7			Lhpp			Ndufs7
	Gm13582			Kcnj12			Gm13497			Igsf9b			Exoc4			Gm3636		Ppm1l	Cxxc1	Tcta		Fam3a			Tmbim7			Xpr1			Lhx2			Neil1
	Gm13629			Kcnj5			Gm13498			Ikbkb			Exoc5			Gm3772		Ppp1r12b	Cyb561	Tctn2		Fam43a			Tmco2			Yeats4			Limd1			Nek5
	Gm13985			Kcnk18			Gm13582			Il16			Exoc6b			Gm38416		Ppp1r16b	Cyb5r3	Tdg		Fam43b			Tmem100			Yipf4			Lipa			Nek7
	Gm14015			Kcnq2			Gm13629			Il22ra2			Exosc7			Gm38425		Ppp1r1b	Cyb5r4	Tesc		Fam46d			Tmem114			Yipf7			Lipe			Nell2
	Gm14305			Kcnq3			Gm13985			Il27			Exosc9			Gm4847		Ppp3ca	Cyb5rl	Tgfbr3		Fam49a			Tmem144			Yod1			Lipo1			Nemf
	Gm14325			Kcns2			Gm14092			Ilvbl			Ext2			Gm4884		Pqlc3	Cycs	Tgoln1		Fam69a			Tmem14c			Zbtb11			Lman1			Nf1
	Gm14420			Kcnt2			Gm14139			Impg2			F730035M05Rik			Gm4984		Prap1	Cyfip2	Them6		Fam71e2			Tmem18			Zbtb14			Lmo1			Nfia
	Gm14436			Kctd1			Gm14305			Ing1			F8a			Gm5083		Prdm12	Cyld	Thumpd3		Fam83h			Tmem204			Zbtb33			Lmo4			Nfkbid
	Gm14440			Kctd10			Gm14325			Inhba			Faah			Gm5129		Prdm16	Cyp11b2	Timp2		Fam89b			Tmem211			Zbtb38			Lmod3			Nfkbil1
	Gm14501			Kctd12			Gm14436			Ino80d			Fabp12			Gm5420		Prdm8	Cyp17a1	Timp3		Fam8a1			Tmem216			Zbtb44			Lmx1a			Nfxl1
	Gm14827			Kctd16			Gm14440			Insl3			Fads1			Gm5475		Prdx1	Cyp26b1	Tinagl1		Fam90a1a			Tmem89			Zbtb46			Lncbate1			Ngb
	Gm15104			Kctd3			Gm14501			Ints3			Fads2			Gm5577		Prdx4	Cyp27b1	Tle1		Fam98a			Tmem92			Zdhhc18			Loh12cr1			Ngfr
	Gm15413			Kctd4			Gm14718			Ints6			Fam101b			Gm5795		Prdx6	Cyp2ab1	Tm9sf1		Fap			Tmf1			Zfp12			Lonp2			Nid1
	Gm16159			Kctd5			Gm15401			Ints8			Fam109a			Gm5860		Prelp	Cyp2c44	Tm9sf2		Fat3			Tmprss11d			Zfp148			Lor			Nipbl
	Gm16386			Kctd6			Gm15760			Ip6k2			Fam110b			Gm6034		Prickle2	Cyp2g1	Tmbim4		Fat4			Tmprss13			Zfp169			Loxl2			Nipsnap1
	Gm16497			Kctd7			Gm16130			Ipmk			Fam114a2			Gm608		Prkab2	Cyp2j6	Tmco1		Fbf1			Tmsb4x			Zfp184			Loxl4			Nkx3-2
	Gm16551			Kdm2a			Gm16386			Ipo7			Fam126b			Gm6150		Prkca	Cyp2s1	Tmco2		Fbll1			Tmtc2			Zfp202			Lpp			Nle1
	Gm17019			Kdm3a			Gm16551			Ipo8			Fam129c			Gm6300		Prkra	Cyp46a1	Tmco4		Fbln5			Tmx4			Zfp266			Lppr2			Nlrp4g
	Gm1720			Kdm4d			Gm16845			Iqcc			Fam134a			Gm6408		Prok1	Cyp4f13	Tmed10		Fbrsl1			Tnfaip8l1			Zfp281			Lrfn4			Nlrx1
	Gm19510			Kdm8			Gm17019			Irf2			Fam134c			Gm648		Prox1	Cyp4x1os	Tmed3		Fbxl15			Tnfsf4			Zfp292			Lrit1			Nmu
	Gm19990			Keap1			Gm1720			Irf3			Fam135b			Gm6484		Prpf38b	Cyr61	Tmem106c		Fbxl16			Tnfsf9			Zfp324			Lrit2			Noa1
	Gm20554			Kel			Gm19466			Irs2			Fam13b			Gm6578		Prph	Cys1	Tmem114		Fbxl22			Tob1			Zfp382			Lrp11			Nol9
	Gm20556			Khdc1c			Gm19510			Irx1			Fam161b			Gm6936		Prr32	Cysrt1	Tmem130		Fbxo11			Tor1b			Zfp386			Lrp6			Npas1
	Gm20605			Khdrbs1			Gm19589			Islr2			Fam168a			Gm7056		Prrg2	Cyth1	Tmem144		Fbxo16			Tor2a			Zfp407			Lrrc14			Npc1
	Gm20752			Kif24			Gm1979			Itch			Fam173a			Gm8267		Prss12	Cyth3	Tmem159		Fbxo25			Tox3			Zfp414			Lrrc23			Npdc1
	Gm20753			Kif6			Gm20172			Itfg2			Fam178a			Gm8363		Prss8	D030047H15Rik	Tmem176a		Fbxo27			Tppp2			Zfp451			Lrrc47			Npm3-ps1
	Gm20754			Kin			Gm20337			Itgb8			Fam192a			Gm8817		Prtn3	D130020L05Rik	Tmem176b		Fbxo30			Tpr			Zfp454			Lrrc48			Nptx1
	Gm2115			Kirrel2			Gm20556			Itsn1			Fam193b			Gm8898		Psd	D130043K22Rik	Tmem181b-ps		Fbxo38			Trappc2l			Zfp459			Lrrc52			Nrbf2
	Gm21283			Klf3			Gm20605			Itsn2			Fam19a1			Gm8923		Ptger3	D17Wsu92e	Tmem198		Fbxo39			Trat1			Zfp572			Lrrc57			Nrd1
	Gm2848			Klf9			Gm2061			Ivns1abp			Fam208a			Gm9758		Ptgfrn	D19Bwg1357e	Tmem255a		Fbxo41			Trim31			Zfp608			Lrrc58			Nrgn
	Gm3336			Klhdc9			Gm20757			Iyd			Fam208b			Gm9776		Ptgis	D1Pas1	Tmem35		Fbxo45			Trim38			Zfp626			Lrrc72			Nsmf
	Gm3776			Klhl13			Gm20857			Jag1			Fam20c			Gm9833		Ptp4a3	D330023K18Rik	Tmem47		Fbxo7			Trim42			Zfp638			Lrrc73			Ntf5
	Gm38425			Klhl17			Gm20858			Jak1			Fam212a			Gmeb2		Ptprcap	D330041H03Rik	Tmem53		Fbxw11			Trim54			Zfp689			Lrrc9			Ntmt1
	Gm4285			Klhl20			Gm2087			Jak2			Fam213a			Gmfb		Ptprf	D5Ertd579e	Tmem59		Fchsd1			Trim58			Zfp763			Lrriq1			Ntn4
	Gm4922			Klhl21			Gm20878			Jakmip2			Fam213b			Gnb1l		Pura	D730045A05Rik	Tmem65		Fchsd2			Trp53bp2			Zfp87			Lrrn2			Nubpl
	Gm4981			Klhl29			Gm2115			Jdp2			Fam227a			Gnb2		Pygl	D830031N03Rik	Tmem86a		Fcnb			Tsen15			Zfp955a			Lrrtm1			Nucks1
	Gm4984			Klhl3			Gm266			Jmjd1c			Fam227b			Gnl1		Pygm	D930015E06Rik	Tmem86b		Fcrl6			Tspan14			Zfp964			Lrtm2			Nudt1
	Gm5129			Klhl32			Gm364			Jmjd6			Fam25c			Gnpda1		Pygo1	D930032P07Rik	Tmem88		Fem1b			Ttc24			Zfyve9			Lsm14a			Nudt4
	Gm5415			Klhl34			Gm37013			Jmy			Fam49a			Gnptab		Qpct	D930048N14Rik	Tmem98		Fem1c			Tti1			Zhx3			Lum			Nudt9
	Gm5577			Klhl36			Gm3772			Jrkl			Fam69b			Golga4		Qsox1	Dab1	Tmx1		Fen1			Ttll9			Zkscan1			Lypla1			Numb
	Gm5741			Klhl7			Gm38397			Kalrn			Fam83h			Golgb1		Rab11fip5	Dab2	Tnfaip8		Fer			Ttyh1			Zmym4			Lypla2			Numbl
	Gm5797			Klk11			Gm38416			Kat6a			Fank1			Golm1		Rab20	Dach2	Tnfrsf25		Fer1l5			Tubal3			Znhit6			Lyrm5			Nup160
	Gm6083			Klk1b11			Gm4847			Katna1			Far1			Gorasp2		Rab30	Dagla	Tnr		Fgd1			Twist2			Znrf3			Lztr1			Nup205
	Gm6213			Klk5			Gm4861			Katnb1			Fastk			Gosr1		Rab33a	Dalrd3	Tob1		Fgd5			Txndc12			Zranb1			Lzts3			OTTMUSG00000016609
	Gm6300			Klra4			Gm4922			Kazn			Fastkd1			Got2		Rab38	Dancr	Tomm5		Fgf10			Ube2h			Zrsr1			Mageb16			Ocm
	Gm6408			Klrb1a			Gm5177			Kbtbd11			Fastkd3			Gp5		Rab3b	Dap	Toporsos		Fgf13			Ubl4b			Zscan2			Magef1			Odf1
	Gm6525			Klri1			Gm5577			Kbtbd7			Fastkd5			Gpbp1l1		Rai14	Dapk1	Tox		Fgf21			Uchl4			Zscan4f			Magt1			Ogfod2
	Gm7056			Kntc1			Gm5640			Kcna4			Fat3			Gpc1		Rai2	Daxx	Tpbg		Fgfr1			Ugt2a1			Zxda			Mak			Olfm1
	Gm813			Kpna4			Gm5741			Kcnb2			Fbp2			Gpd1		Ralgapa1	Dazap2	Tpp1		Fgfr1op2			Unc93a			Zxdb			Malsu1			Olfml2a
	Gm8363			Krit1			Gm5803			Kcnc3			Fbxl18			Gpd2		Rarres2	Dbn1	Traip		Fggy			Uroc1			Zyg11a			Manf			Olfr1033
	Gm8615			Krt16			Gm5862			Kcnd1			Fbxl3			Gpha2		Rasd1	Dbp	Tram1		Fhit			Ushbp1						Mansc4			Olfr1034
	Gm8765			Krt25			Gm5868			Kcnd2			Fbxl4			Gpr137c		Rasgef1b	Dcaf12l1	Trank1		Fig4			Usp21						Maob			Olfr1129
	Gm906			Krt32			Gm608			Kcne1			Fbxl5			Gpr3		Rasl10a	Dcaf17	Trhde		Fkbp2			Usp38						Map1s			Olfr1140
	Gm960			Krt33b			Gm6213			Kcnh8			Fbxo11			Gpt2		Rasl11a	Dcakd	Trhr		Flad1			Usp44						Map2k1			Olfr1344
	Gm9758			Krt81			Gm6297			Kcnip2			Fbxo3			Gria2		Raver2	Dcdc2c	Trim2		Flcn			Usp47						Map2k2			Olfr1432
	Gm9833			Krt82			Gm6300			Kcnj5			Fbxo39			Grik2		Rbfox1	Dclk2	Trim62		Flnb			Usp9x						Map3k10			Olfr1444
	Gm9899			L1td1			Gm6484			Kcnk15			Fbxo46			Grin1os		Rbfox3	Dclk3	Trp53i13		Flt1			Usp9y						Mapk14			Olfr212
	Gmfb			LOC100504039			Gm6607			Kcns2			Fbxo7			Grina		Rbks	Dclre1a	Trpc3		Flt4			Utp14b						Mapk1ip1l			Olfr279
	Gnal			Lamc1			Gm6793			Kctd12			Fbxw11			Grk1		Rbm3	Dclre1c	Trpc5		Fmnl1			Vaultrc5						Mapk6			Olfr286
	Gnaq			Lamtor4			Gm6936			Kctd16			Fbxw13			Grk4		Rbm5	Dcn	Trpt1		Fmo6			Vmn2r28						Mapkapk3			Olfr523
	Gng11			Lamtor5			Gm7008			Kctd19			Fcgrt			Grtp1		Rbp1	Dcstamp	Trpv4		Fmo9			Vprbp						Mapkapk5			Olfr536
	Gng4			Lats2			Gm7056			Kctd4			Fcho2			Gsdma2		Rcn1	Dcun1d2	Tsku		Fnbp4			Vps13b						Mapre1			Olfr559
	Golga1			Ldah			Gm7904			Kctd6			Fchsd1			Gspt1		Rcn2	Dcun1d4	Tspan33		Fndc5			Vps37c						Mastl			Olfr561
	Golm1			Ldlrad4			Gm8267			Kdm2a			Fcnb			Gstm3		Rd3	Dcun1d5	Tspan4		Fosb			Vps4b						Matk			Olfr61
	Gp1bb			Letm1			Gm829			Kdm3a			Fcrl6			Gsto1		Rdh5	Dda1	Tspan6		Foxa3			Vps9d1						Maz			Olfr690
	Gpa33			Lhfpl1			Gm833			Kdm4b			Fem1b			Gstt2		Rec8	Ddah2	Tspan9		Foxd3			Vrtn						Mb21d2			Olfr691
	Gpaa1			Lhx4			Gm8580			Kdm4d			Fen1			Gtf2e1		Reg3g	Ddb1	Ttbk1		Foxj2			Vtcn1						Mbd3l2			Olfr70
	Gpc1			Lig3			Gm8615			Kdm5a			Fer			Gtf2h4		Rela	Ddhd1	Ttc14		Foxk1			Vwa2						Mbl2			Olfr750
	Gpc2			Lin52			Gm8817			Kdm5b			Fer1l4			Gtf3c4		Resp18	Ddhd2	Ttc9		Foxk2			Wapal						Mbnl1			Onecut1
	Gpc3			Lingo4			Gm8923			Kdm5c			Ferd3l			Gtf3c6		Retsat	Ddi2	Ttr		Foxn3			Wasl						Mbnl2			Orai3
	Gpd1			Lipt2			Gm9758			Keap1			Fev			Gtpbp2		Rexo4	Ddias	Tuba1b		Foxp2			Wnt9a						Mbnl3			Orc5
	Gpm6b			Lix1l			Gm9899			Kel			Fez2			Gtpbp6		Rgl2	Ddit4l	Tuft1		Foxp4			Wrnip1						Mcat			Orm1
	Gpr101			Lman1			Gmfb			Kera			Fgd4			Gucy1a2		Rgma	Ddn	Tvp23b		Fpgt			Wwp1						Mcpt2			Os9
	Gpr150			Lman1l			Gnaq			Khsrp			Fgf2			Gxylt1		Rgs11	Ddx17	Uap1l1		Frem1			Xiap						Mdfic			Osbp2
	Gpr151			Lman2l			Gnb1l			Kidins220			Fgfr1op2			H2-M10.2		Rgs14	Ddx19b	Ubash3b		Frmd4a			Xkr7						Mdp1			Osgin1
	Gpr153			Lmbr1l			Gng4			Kif26b			Fig4			H2-M2		Rgs3	Ddx26b	Ubl5		Frmd6			Xpr1						Med24			Otud4
	Gpr161			Lmbrd1			Gnpda1			Kif3b			Fip1l1			H2-Q6		Rgs4	Ddx3y	Ubp1		Fry			Yeats4						Med26			Otud7a
	Gpr17			Lmna			Golga1			Kif5b			Firre			H2afy2		Rgs7bp	Ddx41	Ucp2		Fscn2			Yipf4						Med30			Otud7b
	Gpr25			Lmo7			Golgb1			Kif5c			Fjx1			H2afy3		Rgs8	Ddx46	Uhmk1		Ftsj2			Yipf7						Med8			Otx1
	Gpr3			Lonp2			Golm1			Kif6			Fkrp			H60b		Rhbdd1	Ddx49	Unc13a		Ftx			Yod1						Med9			P3h2
	Gpr52			Lonrf3			Gpa33			Kifc3			Fktn			Hace1		Rhof	Ddx5	Upp1		Fuca2			Zbtb11						Meiob			P4htm
	Gpr55			Lpar3			Gpaa1			Kin			Flnb			Haus4		Rhov	Dear1	Usp2		Fundc1			Zbtb14						Meis3			Pabpc6
	Gpr68			Lpin2			Gpatch11			Klf11			Flt1			Hcfc2		Rimbp2	Decr1	Usp31		Fus			Zbtb33						Meox2			Pabpn1l
	Gpr88			Lpl			Gpbp1			Klf13			Fmnl1			Hcn2		Rims1	Defb1	Vat1		Fut11			Zbtb38						Mepe			Padi6
	Gpr89			Lppos			Gpc1			Klf3			Fmr1			Hdac3		Rims1	Defb25	Vat1l		Fut4-ps1			Zbtb44						Mesdc1			Pagr1a
	Gpsm1			Lrfn3			Gpc2			Klhl13			Fnbp1			Hdac4		Rims3	Defb36	Vax1		Fv1			Zbtb46						Metap1d			Pah
	Gpt2			Lrit2			Gpc3			Klhl15			Fndc3a			Heatr1		Ring1	Degs1	Vcam1		Fxr1			Zdhhc18						Metap2			Pak2
	Gpx3			Lrp11			Gpd1			Klhl20			Fnip1			Heca		Rmrp	Degs2	Vegfb		Fyco1			Zfp12						Mettl21e			Palm
	Gpx6			Lrp12			Gpd2			Klhl21			Fos			Hectd1		Rn4.5s	Dek	Vkorc1		Fzd6			Zfp148						Mettl22			Pank4
	Grb10			Lrp8			Gpr153			Klhl28			Fosb			Hectd2		Rn4.5s	Dennd2d	Vma21		G630093K05Rik			Zfp169						Mettl7a2			Paqr3
	Gria2			Lrrc16a			Gpr161			Klhl29			Foxa3			Helq		Rn4.5s	Dennd5a	Vmac		G6pc2			Zfp184						Mettl7b			Paqr5
	Grid2ip			Lrrc17			Gpr22			Klhl34			Foxd3			Helt		Rn4.5s	Dennd6b	Vps13c		G6pdx			Zfp202						Mfsd7b			Pard6a
	Grik1			Lrrc41			Gpr25			Klhl7			Foxf2			Helz		Rn4.5s	Depdc5	Vwc2l		Gabarap			Zfp266						Mgam			Park7
	Grik3			Lrrc45			Gpr3			Klhl9			Foxj2			Helz2		Rn4.5s	Dffb	Wbp11		Gabbr2			Zfp281						Mia			Parp4
	Grin1os			Lrrc4b			Gpr39			Klk14			Foxk1			Herc1		Rn4.5s	Dgkd	Wbp5		Gabpb2			Zfp292						Mid2			Pax3
	Grin2c			Lrrc55			Gpr68			Klk1b27			Foxn2			Herc2		Rn4.5s	Dgkh	Wbscr17		Gabra2			Zfp324						Mier1			Pax4
	Grin2d			Lrrc57			Gpr88			Klk1b3			Foxn3			Hexim1		Rn4.5s	Dgki	Wdfy2		Gabra5			Zfp382						Mier2			Pax5
	Grk5			Lrrc69			Gpsm1			Klk5			Foxo3			Heyl		Rn4.5s	Dgkk	Wdr6		Gabrb3			Zfp386						Mitf			Pbx3
	Grm2			Lrrc71			Gpt2			Klra1			Foxp4			Hhex		Rn45s	Dgkz	Wfikkn2		Gabrq			Zfp407						Mlana			Pcdh12
	Grm4			Lrrc74b			Gramd1b			Klra17			Frat1			Hhip		Rnaset2a	Dhdds	Whrn		Gabrr3			Zfp414						Mlf2			Pcdhb4
	Grm8			Lrrn2			Grb7			Klri1			Frmd6			Hif1an		Rnf112	Dhrs13	Wls		Galk2			Zfp451						Mmp17			Pcdhgb2
	Gsdma3			Lsamp			Grem1			Kmt2a			Frrs1l			Hinfp		Rnf182	Dhrs4	Wnt4		Galnt10			Zfp454						Mmp24			Pdcd10
	Gse1			Lsm6			Gria1			Kmt2c			Frs2			Hip1r		Rnf208	Dhrs7c	Wnt9a		Galntl5			Zfp459						Mocs1			Pdcd6ip
	Gsg1			Lsm8			Gria2			Kmt2d			Frs3			Hipk1		Robo1	Dhx33	Wwox		Gan			Zfp572						Morf4l1-ps1			Pdcd7
	Gsta1			Luc7l			Grid2ip			Kncn			Fry			Hipk3		Robo3	Dhx40	Xkr4		Gapvd1			Zfp608						Morn1			Pdcl
	Gstk1			Luc7l3			Grik2			Kpna1			Fryl			Hist1h2bq		Rpl26	Dhx57	Xlr3b		Gar1			Zfp626						Mospd1			Pdcl3
	Gstm1			Luzp1			Grik3			Kpna4			Fscn1			Hist2h2ac		Rpl38	Dicer1	Xrcc5		Gars			Zfp638						Mospd2			Pde5a
	Gstm3			Lzic			Grin1os			Krit1			Fsd1l			Hist2h3b		Rpp21	Diexf	Yif1a		Gas2l2			Zfp689						Mpi			Pdgfc
	Gstt2			Lztr1			Grin2a			Krt16			Fstl1			Hivep2		Rprm	Dio1	Yif1b		Gas2l3			Zfp763						Mpp5			Pdia5
	Gtf2a1			Lzts2			Grina			Krt17			Fstl4			Hltf		Rprml	Dio2	Ypel4		Gata1			Zfp87						Mrpl37			Pdk3
	Gtf2e2			Lzts3			Grk5			Krt25			Ftcd			Hmgb4		Rps19	Dio3	Zadh2		Gatsl2			Zfp955a						Mrpl38			Pdk4
	Gtf2ird1			Mad1l1			Grm1			Krt32			Ftx			Hmgn3		Rps6ka2	Dip2c	Zbed5		Gbas			Zfp964						Mrpl52			Pdlim1
	Gtf3c6			Mageb16			Grm4			Krt33b			Fubp1			Hmx1		Rps6kb2	Dirc2	Zbed6		Gbx1			Zfyve9						Mrps18a			Pdlim5
	Gtpbp10			Maged1			Grm8			Ksr1			Fundc2			Hmx2		Rps6kl1	Dixdc1	Zbtb18		Gca			Zhx3						Mrvi1			Pdxp
	Gtpbp2			Magee2			Grtp1			Ksr2			Fus			Hmx3		Rras	Dkk2	Zbtb20		Gcn1l1			Zkscan1						Ms4a10			Peli3
	Gucy1a3			Magef1			Gse1			Kxd1			Fut4-ps1			Hnf4g		Rsc1a1	Dkk3	Zbtb22		Gcsam			Zmym4						Ms4a8a			Peo1
	Gucy2g			Malat1			Gskip			LOC100504039			Fxr1			Hnrnpa2b1		Rsf1os1	Dld	Zcchc12		Gdap2			Znhit6						Msln			Pet100
	Gyg			Mamdc4			Gstm1			LOC102634401			Fxyd4			Hnrnph1		Rsph1	Dleu2	Zfand2b		Gdf2			Znrf3						Mt4			Pex11g
	Gyk			Man1a2			Gstp1			LOC106740			Fxyd6			Hnrnph3		Rsph4a	Dlg3	Zfc3h1		Gdi2			Zranb1						Mtdh			Pex14
	Gzmm			Man2a2			Gstt2			Lactb			Fyco1			Hnrnpm		Rsph9	Dlgap1	Zfhx2		Gdpd5			Zrsr1						Mterf4			Pex2
	H2-Bl			Manea			Gsx1			Lamc1			Fzr1			Hnrnpu		Rspo2	Dlgap2	Zfhx2os		Gfi1b			Zscan2						Mtfr1			Pex6
	H2-M10.2			Manf			Gtf3c6			Lamtor4			G2e3			Hnrnpul2		Rsrp1	Dlgap3	Zfp185		Gfra2			Zscan4f						Mtg1			Pfdn2
	H2-M2			Mansc1			Gtpbp2			Larp4b			G6pc			Hook1		Rxra	Dlk1	Zfp369		Gfra3			Zxda						Mthfd1			Pfdn6
	H2-Q6			Map2k2			Gucy1a2			Las1l			G6pc2			Hook3		Rxrg	Dlst	Zfp385a		Gga3			Zxdb						Mthfsd			Pfkl
	H2afx			Map3k13			Gyk			Lasp1			G6pc3			Hoxd8		Ryr2	Dlx1	Zfp423		Ggnbp2			Zyg11a						Mtm1			Pgp
	H2afy3			Map3k3			H2-Q6			Lats2			Gaa			Hpca		Ryr3	Dlx2	Zfp653		Gid4									Mtmr10			Pgs1
	H60b			Map4k4			H2-T24			Lcor			Gabarap			Hps5		S100a13	Dmc1	Zfp692		Gid8									Mtnr1a			Phip
	Hao2			Map4k5			H60b			Lekr1			Gabpa			Hrasls5		S100a8	Dmd	Zfp703		Gigyf1									Mtss1			Phkb
	Hbb-bs			Mapk14			Haglr			Lemd3			Gabpb2			Hs3st4		Saa3	Dmrt3	Zfp771		Gigyf2									Mut			Phlda2
	Hbs1l			Mapk7			Hapln3			Leng8			Gabra2			Hsd11b1		Sacs	Dmtf1	Zfp950		Gimap5									Mybl1			Phldb2
	Hcfc1r1			2025-03-10			Haus4			Lgr4			Gabra3			Hsd17b7		Samd12	Dmtn	Zfpm1		Ginm1									Mycbp			Phxr4
	Hcfc2			Mast3			Hbb-bs			Lhfpl5			Gabrb1			Hsf1		Samd14	Dmxl2	Zgpat		Gipc3									Mycbpap			Picalm
	Hdac8			Mau2			Hbb-y			Lhx4			Gabrg1			Hspa1b		Samd3	Dnah1	Zhx3		Gipr									Mycn			Piezo1
	Hdgfrp3			Mb21d1			Hcfc1r1			Lias			Gabrr2			Hspa5		Sap25	Dnah17	Zic1		Git1									Myl12b			Pigm
	Heatr1			Mbd3l2			Hcfc2			Lig1			Gad1			Hspe1		Sbk1	Dnaic2	Zic2		Gja10									Myl6b			Pik3c2a
	Heatr5a			Mbl2			Hcn2			Lig3			Galns			Hsph1		Scarna13	Dnaja4	Zic3		Gja4									Myo1e			Pik3ca
	Hebp1			Mbtd1			Hdac11			Limch1			Galnt14			Htr3b		Scn3b	Dnajb14	Zic4		Gjb4									Myo5c			Pik3r1
	Heca			Mcc			Hdac4			Lime1			Galntl5			Htt		Scn5a	Dnajb5	Zic5		Gjb5									Myoc			Pik3r2
	Hectd3			Mcf2l			Heatr1			Lin7c			Gap43			Huwe1		Scn8a	Dnajb9	Zmym1		Glb1l3									Myof			Pinlyp
	Henmt1			Mcpt2			Hebp2			Lins			Gapdh			Hyal6		Scpep1	Dnajc1	Zmym3		Glis1									Mzf1			Pip5k1c
	Herpud2			Mctp2			Heca			Lipn			Gapvd1			Hyls1		Sdc2	Dnajc10	Zswim7		Gls2									Mzt2			Pitx3
	Hes6			Mdc1			Hectd1			Lix1l			Gar1			Hypk		Sdhaf3	Dnajc14			Glt1d1									Naa50			Pkn2
	Hey2			Mdm4			Hectd2			Lman1l			Garem			Icam4		Sdhc	Dnajc19			Glt8d1									Nab1			Pla2g12b
	Hif1an			Mdp1			Henmt1			Lman2			Gars			Ice2		Sdr39u1	Dnase1l2			Gltscr1l									Nab2			Pla2g4b
	Higd1b			Med12			Heyl			Lmbrd2			Gas5			Idnk		Sebox	Dnlz			Gm10094									Nat14			Platr17
	Hilpda			Med20			Hgh1			Lmna			Gatad2b			Ier3ip1		Sec61g	Dnmt3a			Gm10371									Ncdn			Platr4
	Hinfp			Med26			Hif1an			Lmo7			Gbp2b			Ifi202b		Sema3b	Doc2a			Gm10409									Nckap5l			Plce1
	Hip1			Mef2a			Hinfp			Lncbate1			Gcg			Ifi203		Sema3e	Doc2b			Gm10440									Ncln			Pld1
	Hip1r			Megf6			Hipk1			Lonp2			Gck			Ifitm5		Sema3f	Dock4			Gm1045									Ncoa4			Pld5
	Hirip3			Meiob			Hipk2			Lonrf3			Gcn1l1			Ift172		Sema5a	Dock7			Gm10494									Ndufaf4			Pldi
	Hist1h2ab			Memo1			Hirip3			Lpl			Gcnt4			Ift46		Sepp1	Dock9			Gm10538									Ndufs7			Plekhd1os
	Hist1h2ao			Meox2			Hist1h2ag			Lppr4			Gcsam			Igf1r		2025-09-10	Dok3			Gm10649									Neil1			Pmf1
	Hist2h2ab			Mep1a			Hist1h2ao			Lrch3			Gcsh			Igflr1		Serhl	Dok6			Gm10681									Nek5			Pnkd
	Hist2h4			Mepce			Hist1h4f			Lrit2			Gdap1l1			Ighmbp2		Serpinb1b	Dopey1			Gm10865									Nek7			Pnp2
	Hist3h2a			Metap1d			Hist2h4			Lrp1			Gdf11			Igsf9b		Serpine2	Dopey2			Gm11201									Nell2			Poc1b
	Hivep1			Metrnl			Hist3h2a			Lrp12			Gdf2			Ikbkb		Serpini1	Dot1l			Gm11437									Nemf			Polh
	Hlcs			Mettl15			Hivep2			Lrp1b			Gdf9			Ikzf5		Sf3b6	Dpf1			Gm11627									Nf1			Polr2j
	Hlf			Mettl17			Hlcs			Lrp8			Gfi1b			Il10		Sfpq	Dpf3			Gm11681									Nfia			Pomgnt2
	Hmbox1			Mettl18			Hltf			Lrrc14			Gfod1			Il12rb1		Sfrp1	Dph1			Gm11696									Nfkbid			Pomk
	Hmga1			Mettl25			Hmbox1			Lrrc32			Gfra1			Il16		Sfrp5	Dph2			Gm11992									Nfkbil1			Porcn
	Hmgb3			Mettl3			Hmga1			Lrrc41			Gfra3			Il17c		Sft2d2	Dpm1-adnp			Gm12191									Nfxl1			Pou3f1
	Hn1			Mettl7b			Hmgb3			Lrrc45			Gfra4			Il19		Sgcz	Dpp10			Gm13154									Ngb			Ppan
	Hnrnpc			Mex3c			Hmgxb4			Lrrc4b			Gga1			Il1rap		Sgms2	Dpp7			Gm13157									Ngf			Ppapdc1b
	Hnrnpd			Mfhas1			Hmx1			Lrrc58			Ggnbp2			Il20ra		Sgpp1	Dpp8			Gm13286									Ngfr			Ppapdc3
	Hnrnpdl			Mfsd10			Hmx2			Lrrc61			Gh			Il22ra2		Sgsh	Dppa3			Gm13497									Nid1			Ppfibp2
	Hnrnph3			Mfsd11			Hnrnpa2b1			Lrrc72			Ghsr			Il23r		Sh3bgrl	Dpy19l1			Gm13498									Nid2			Ppp1cb
	Hnrnpm			Mgat4a			Hnrnpc			Lrrc75a			Gid4			Il27		Sh3gl1	Dram2			Gm13546									Nipbl			Ppp1r12c
	Hnrnpr			Mgea5			Hnrnpdl			Lrrc8b			Gigyf2			Il5ra		Shank1	Drd1			Gm13944									Nipsnap1			Ppp1r14d
	Homer1			Mgll			Hnrnph1			Lrriq3			Gimap5			Ilvbl		Shank3	Drd5			Gm13985									Nkx3-2			Ppp1r37
	Homer2			Mgme1			Hnrnph3			Lsamp			Git1			Imp4		Shisa4	Drp2			Gm14139									Nle1			Ppp1r3b
	Homer3			Mical2			Hnrnpm			Lsm10			Gjc3			Impdh1		Shisa6	Dsc3			Gm14305									Nlrp4g			Ppp2r1b
	Hoxd8			Mid2			Hnrnpu			Lsm8			Gjd4			Inf2		Shox2	Dscaml1			Gm14325									Nlrx1			Ppp2r3a
	Hpca			Mink1			Hnrnpul2			Luc7l			Glb1			Inhba		Sipa1l3	Dsg1a			Gm14391									Nmu			Ppp2r3c
	Hpcal1			Mira			Homer1			Luc7l3			Glipr1l1			Inhbc		Sirt4	Dsg3			Gm14431									Noa1			Ppwd1
	Hps4			Mis18a			Homer2			Luzp1			Glp1r			Ino80d		Six3	Dst			Gm14436									Nol9			Pqlc3
	Hps5			Mkks			Homer3			Lyrm1			Glp2r			Ints5		Six3os1	Dstn			Gm14501									Npas1			Pramel1
	Hrasls5			Mkrn2			Hook1			Lyst			Glrx			Ints6		Sla2	Dstyk			Gm14827									Npc1			Prap1
	Hrh1			Mlana			Hook3			Lzic			Glrx5			Ints8		Slbp	Dtna			Gm15328									Npdc1			Prdx6b
	Hs3st1			Mlec			Hoxd8			Lzts2			Gls2			Ipmk		Slc10a4	Dtx3			Gm15348									Npm3-ps1			Prkd3
	Hs3st2			Mllt1			Hpca			Lzts3			Glt8d1			Ipo4		Slc12a2	Dtymk			Gm15413									Nptx1			Proz
	Hs3st4			Mlxip			Hpcal1			Macf1			Glt8d2			Ipo8		Slc12a4	Duoxa2			Gm15612									Nr4a1			Prpf40a
	Hs6st1			Mmd			Hrh1			Mad1l1			Gltscr1l			Iqgap2		Slc12a7	Dus3l			Gm15867									Nrbf2			Prps1l3
	Hs6st2			Mmp17			Hs3st1			Madd			Gm10052			Irf2		Slc13a4	Dusp11			Gm16223									Nrd1			Prrc1
	Hsd11b1			Mmrn2			Hs3st2			Mael			Gm10336			Irf2bp1		Slc16a12	Dusp19			Gm16497									Nrgn			Prrg1
	Hsf1			Mob1a			Hs3st4			Magee2			Gm10409			Irs1		Slc16a2	Dusp26			Gm16551									Nsmf			Prrg4
	Hsp90ab1			Mon1a			Hsbp1l1			Magi2			Gm10440			Itch		Slc16a8	Dusp3			Gm166									Ntf5			Prrt1
	Hspa1a			Mospd2			Hsd17b7			Man1a2			Gm1045			Itih3		Slc16a9	Dusp4			Gm16702									Ntmt1			Prss36
	Hspa1b			Mpg			Hsf1			Man1b1			Gm10466			Itm2c		Slc17a6	Dusp5			Gm16793									Ntn4			Prss50
	Hspa5			Mprip			Hsp90ab1			Manbal			Gm10494			Itsn1		Slc19a1	Dusp6			Gm17019									Nubpl			Psapl1
	Hspa8			Mpv17			Hsp90b1			Manf			Gm10538			Itsn2		Slc1a5	Dusp7			Gm17296									Nucks1			Psca
	Hspa9			Mpzl3			Hspa1a			Maoa			Gm10649			Ivns1abp		Slc22a18	Dusp9			Gm17660									Nudt1			Psd
	Hspe1			Mrap2			Hspa1b			Map10			Gm10681			Jade2		Slc24a2	Dvl1			Gm17762									Nudt4			Psg29
	Hsph1			Mrgpre			Hspa4			Map1b			Gm10845			Jak2		Slc24a5	Dvl2			Gm19466									Nudt9			Pter
	Htr3b			Mrgprh			Hspa5			Map2k1			Gm10941			Jakmip2		Slc25a18	Dym			Gm19510									Numb			Ptf1a
	Htra1			Mroh2b			Hspa8			Map3k13			Gm11201			Jakmip3		Slc25a26	Dynap			Gm20172									Numbl			Pth2
	Htt			Mrpl21			Hsph1			Map3k2			Gm1123			Jdp2		Slc25a39	Dync1h1			Gm20300									Nup160			Ptms
	Hyal6			Mrpl36			Htr2a			Map3k3			Gm11423			Jmjd1c		Slc29a4	Dync1li2			Gm20554									Nup205			Ptov1
	Hyi			Ms4a15			Htr3b			Map3k7cl			Gm11437			Jmy		Slc2a12	Dync2h1			Gm20556									OTTMUSG00000016609			Ptp4a1
	Hymai			Ms4a8a			Htt			Map4k3			Gm11681			Kalrn		Slc2a4rg-ps	Dynll1			Gm20754									Oaz1-ps			Ptpra
	Icmt			Msh4			Huwe1			Map4k4			Gm12191			Kank3		Slc2a6	Dynlt3			Gm20857									Ocm			Ptprn
	Idnk			Msl1			Hyi			Map4k5			Gm12295			Kansl1l		Slc31a1	Dysf			Gm20858									Odf1			Ptrh2
	Ido2			Msl2			Hyou1			Map7			Gm12359			Kansl3		Slc32a1	Dzip1			Gm29805									Ogfod2			Pusl1
	Ifi203			Msrb2			Ice2			Mapkapk5			Gm12669			Kat6a		Slc35f1	E030003E18Rik			Gm3219									Olfm1			Pvrl4
	Ifngr2			Mt4			Icosl			2025-03-07			Gm13154			Katnal1		Slc37a2	E130102H24Rik			Gm3336									Olfml2a			Pvt1
	Ift52			Mtg2			Idnk			Marf1			Gm13238			Katnb1		Slc38a3	E230013L22Rik			Gm364									Olfr1033			Pycr2
	Igf2bp3			Mthfd2l			Ido2			Mark3			Gm13271			Kbtbd11		Slc39a12	E2f3			Gm38416									Olfr1034			Pygm
	Igflr1			Mtif2			Ier2			Mast3			Gm13285			Kcna1		Slc39a13	E2f6			Gm4285									Olfr1129			Qpct
	Igsf23			Mtmr12			Ier3ip1			Mast4			Gm13286			Kcnab1		Slc39a4	E330033B04Rik			Gm4737									Olfr1140			R3hdm4
	Igsf8			Mtmr6			Ifi202b			Mau2			Gm13490			Kcnb2		Slc3a2	E4f1			Gm4759									Olfr1344			R3hdml
	Ik			Mtnr1a			Ifi203			Mbl2			Gm13498			Kcnc3		Slc46a1	Ebag9			Gm4847									Olfr1432			Rab17
	Ikbkb			Mtr			Ifnlr1			Mbtd1			Gm13546			Kcnd2		Slc4a10	Ebf2			Gm4981									Olfr1444			Rab18
	Ikzf5			Mturn			Ift140			Mbtps1			Gm14085			Kcne1		Slc4a2	Ebf3			Gm5									Olfr212			Rab1b
	Il16			Mtx1			Ift172			Mcf2			Gm14124			Kcnh3		Slc4a5	Ebna1bp2			Gm5129									Olfr279			Rab21
	Il17c			Mup5			Ift27			Mcf2l			Gm14139			Kcnip1		Slc5a5	Ecel1			Gm5779									Olfr286			Rabl6
	Il1a			Mxd3			Igdcc3			Mcm3ap			Gm14305			Kcnj14		Slc5a6	Echdc1			Gm5860									Olfr433			Rad21
	Il27			Mybpc1			Igf1r			Mcpt2			Gm14326			Kcnj5		Slc6a11	Eci2			Gm5868									Olfr5			Rae1
	Il34			Mycl			Igf2bp3			Mdc1			Gm14420			Kcnk15		Slc6a20a	Edar			Gm5901									Olfr523			Raet1a
	Ilkap			Myef2			Igfbp6			Mdh2			Gm14431			Kcnrg		Slc7a10	Edc4			Gm608									Olfr536			Rai14
	Impact			Myeov2			Igflr1			Mdp1			Gm14436			Kcns2		Slc7a14	Edem3			Gm6182									Olfr559			Rap1b
	Impg2			Myh9			Ighmbp2			Mecr			Gm15104			Kcnt2		Slc7a3	Edn2			Gm6213									Olfr561			Rasgef1c
	Inafm1			Mynn			Igsf8			Med1			Gm15413			Kctd1		Slc7a5	Edn3			Gm6225									Olfr61			Rasip1
	Ing4			Myo9b			Igsf9b			Med12			Gm15612			Kctd3		Slc7a8	Ednrb			Gm6300									Olfr690			Rassf8
	Inhbc			Myt1			Ikbkb			Med13			Gm15867			Kdm2a		Slc8a3	Eef2kmt			Gm648									Olfr691			Rbfox3
	Ints3			N4bp2l1			Il16			Med13l			Gm16023			Kdm3a		Slco1a4	Efcab1			Gm6634									Olfr70			Rbks
	Ints6			N4bp2l2			Il22ra2			Med14			Gm16159			Kdm3b		Slco1c1	Efcab6			Gm6793									Olfr750			Rbl1
	Ints8			N6amt2			Il27			Med20			Gm16551			Kdm4b		Slit1	Efcab8			Gm813									Onecut1			Rbm11
	Ip6k2			Naalad2			Ilvbl			Mef2a			Gm16793			Kdm4d		Sln	Efemp2			Gm8267									Orai3			Rbm15b
	Ipmk			Nab2			Impg2			Meg3			Gm16907			Kdm5a		Slpi	Efhc1			Gm8363									Orc5			Rbm27
	Ipo8			Naif1			Ing1			Megf9			Gm17019			Kdm5b		Smad6	Efhc2			Gm8773									Orm1			Rbm42
	Ipw			Naip6			Inhba			Meiob			Gm17296			Kdm5c		Smg1	Efna5			Gm9079									Os9			Rc3h1
	Iqcb1			Nampt			Ino80d			Meox2			Gm19510			Kdm6b		Smim5	Eftud1			Gm960									Osbp2			Rc3h2
	Iqcc			Napepld			Insl3			Mep1a			Gm2002			Keap1		Smim6	Egf			Gm973									Osgin1			Rd3
	Iqcf5			Ncbp2			Ints3			Mepce			Gm20319			Khdc1c		Smo	Egfem1			Gm9758									Otud4			Rdx
	Irak2			Nck2			Ints6			Mepe			Gm20605			Khdrbs1		Smoc1	Egflam			Gm9833									Otud7a			Redrum
	Irf2			Ncoa3			Ints8			Met			Gm2061			Khsrp		Smoc2	Egln2			Gm996									Otud7b			Rexo1
	Irf3			Ncoa5			Ip6k2			Metap1d			Gm20752			Kidins220		Smpd1	Egr1			Gmeb2									Otx1			Rgs11
	Islr2			Ndnf			Ipmk			Mettl16			Gm20757			Kif12		Smpdl3a	Egr2			Gnaz									Otx2			Rgs5
	Itga7			Ndufa5			Ipo7			Mettl17			Gm20857			Kif1b		Sncb	Egr3			Gnpda1									P3h2			Rgs7
	Itsn1			Ndufaf5			Ipo8			Mettl18			Gm20858			Kif26b		Snhg11	Egr4			Gnpnat1									P4htm			Rhbdd1
	Itsn2			Ndufs3			Ipw			Mettl21e			Gm2087			Kif5b		Snhg20	Ehmt1			Golga2									Pabpc6			Rhbdd3
	Ivns1abp			Nebl			Iqcc			Mettl3			Gm2115			Kif5c		Snhg6	Ei24			Golgb1									Pabpn1l			Rhod
	Iyd			Nek1			Iqgap2			Mex3c			Gm21283			Klf11		Snhg8	Eif1b			Golim4									Padi6			Rhoq
	Jade1			Nek10			Irf2			Mfap1b			Gm2560			Klf12		Snhg9	Eif2b2			Gosr2									Pagr1a			Rimkla
	Jmjd1c			Nek4			Irf3			Mfhas1			Gm28042			Klf13		Snora23	Eif2b3			Gp1bb									Pah			Rin1
	Jph2			Nemf			Irs2			Mfsd10			Gm2848			Klf15		Snora81	Eif2s2			Gpa33									Pak2			Riok3
	Jph3			Neurod2			Irx1			Mfsd3			Gm3636			Klf3		Snord17	Eif2s3x			Gpaa1									Palm			Rlim
	Kank3			Nf2			Islr2			Mga			Gm3772			Klf4		Sntb1	Eif2s3y			Gpbp1l1									Pank4			Rmi1
	Kank4			Nfe2l3			Itch			Mgat1			Gm38416			Klhdc3		Sod3	Eif3c			Gpc2									Paqr3			Rnasek
	Kansl1l			Nfil3			Itfg2			Mgat4a			Gm38425			Klhdc8a		Soga3	Eif3d			Gpc3									Paqr5			Rnf112
	Kazn			Nfkbiz			Itgb8			Mgea5			Gm4847			Klhl13		Son	Eif4e3			Gpc6									Pard6a			Rnf126
	Kcna4			Nfya			Itsn1			Mgme1			Gm4884			Klhl15		Sorbs3	Elavl3			Gpd1									Park7			Rnf130
	Kcna5			Ngfr			Itsn2			Mical2			Gm4984			Klhl17		Sorcs2	Elfn2			Gpd2									Parp4			Rnf138
	Kcnab2			Nhsl1			Ivns1abp			Micall2			Gm5083			Klhl2		Sord	Elk1			Gpha2									Pax3			Rnf148
	Kcnc4			Nim1k			Iyd			Mink1			Gm5129			Klhl20		Sorl1	Elk4			Gpi1									Pax4			Rnf168
	Kcne1			Nin			Jag1			Mkks			Gm5420			Klhl22		Sostdc1	Ell3			Gpm6a									Pax5			Rnf183
	Kcnf1			Nipal1			Jak1			Mkl2			Gm5475			Klhl29		Sowaha	Elmo2			Gpr108									Pbx3			Rnf187
	Kcnh2			Nipal3			Jak2			Mlec			Gm5577			Klhl3		Sowahc	Eln			Gpr137c									Pcbd1			Rnf19b
	Kcnh6			Nit1			Jakmip2			Mllt4			Gm5795			Klhl4		Sox1	Elovl6			Gpr153									Pcdh12			Rnf20
	Kcnip1			Nktr			Jdp2			Mlxip			Gm5860			Klhl42		Sox18	Elovl7			Gpr165									Pcdhb4			Rnf220
	Kcnip2			Nkx3-2			Jmjd1c			Mmd			Gm6034			Klhl9		Sox9	Emb			Gpr183									Pcdhgb2			Rnf43
	Kcnj12			Nkx6-3			Jmjd6			Mmp10			Gm608			Klk1b11		Spa17	Emc7			Gpr25									Pcolce			Rock1
	Kcnj4			Nln			Jmy			Mmp17			Gm6083			Klk1b3		Spaca1	Emc8			Gpr63									Pcp2			Rorc
	Kcnj5			Nlrp1a			Jrkl			Mmrn2			Gm6150			Klk5		Spaca5	Eml3			Gpr85									Pdcd10			Rp1l1
	Kcnj9			Nlrp4g			Kalrn			Mndal			Gm6300			Klra13-ps		Spag16	Eml4			Gpr89									Pdcd6ip			Rpl14-ps1
	Kcnk18			Nme4			Kat6a			Moap1			Gm6408			Klra17		Spata24	Eml5			Gprin3									Pdcd7			Rpl37
	Kcnk3			Nmnat3			Katna1			Mocs1			Gm648			Klra4		Sphkap	Eml6			Gramd1a									Pdcl			Rpl38
	Kcnq2			Nmur2			Katnb1			Mogs			Gm6484			Klrc2		Spink8	Emx2			Gramd1b									Pdcl3			Rpl39l
	Kcnq3			Noc2l			Kazn			Mon2			Gm6578			Klrg1		Spint2	Emx2os			Grasp									Pde5a			Rps6kb2
	Kcns1			Noc3l			Kbtbd11			Morc2a			Gm6793			Kmt2c		Spred2	Enc1			Grb2									Pdgfc			Rps6kl1
	Kcns2			Nol11			Kbtbd7			Mpc1			Gm6936			Kmt2e		Sptb	Eno4			Grcc10									Pdia4			Rs1
	Kcnt2			Nol4l			Kcna4			Mpdz			Gm7056			Kntc1		Sptbn2	Enox1			Gria1									Pdia5			Rsl1d1
	Kctd1			Nos1ap			Kcnb2			Mphosph10			Gm715			Kpna4		Sptbn4	Enpp2			Grid2ip									Pdk3			Rsrp1
	Kctd10			Nostrin			Kcnc3			Mphosph8			Gm8267			Krit1		Sptlc3	Enthd1			Grik2									Pdk4			Rtn2
	Kctd12			Notch4			Kcnd1			Mprip			Gm8363			Krt16		Sptssa	Enthd2			Grin1os									Pdlim1			Rtn4r
	Kctd16			Npdc1			Kcnd2			Mpv17			Gm8817			Krt31		Sqle	Entpd7			Grin2c									Pdlim5			Rubie
	Kctd3			Npffr2			Kcne1			Mre11a			Gm8898			Krt33b		Srebf1	Eomes			Grm1									Pdxp			Rxfp4
	Kctd4			Npm3-ps1			Kcnh8			Mrgpra6			Gm8923			Krt7		Srrm2	Ep300			Grm7									Peli3			Sac3d1
	Kctd5			Nppa			Kcnip1			Mrgpre			Gm9758			Krt78		Sstr1	Epb4.1l1			Grsf1									Peo1			Sacm1l
	Kctd6			Npy			Kcnip2			Mrgprh			Gm9776			Ksr1		Sstr4	Epb4.1l4aos			Gstt3									Pet100			Samd7
	Kctd7			Npy6r			Kcnj4			Mroh2b			Gm9833			Ksr2		St6gal1	Epb4.1l4b			Gsx2									Pex11g			Sarnp
	Kdm2a			Nr0b1			Kcnj5			Mrpl15			Gmeb2			Kxd1		St6galnac2	Epc2			Gtf2h3									Pex14			Sav1
	Kdm3a			Nr1i2			Kcnj6			Mrpl30			Gmfb			L1td1		Stard10	Epdr1			Gtf3c2									Pex2			Saxo1
	Kdm4d			Nr3c2			Kcnj9			Mrpl44			Gnaq			LOC100504039		Stat1	Epha10			Gtf3c6									Pex6			Saxo2
	Kdm7a			Nrde2			Kcnk15			Mrps36			Gnb1l			Lalba		Stat2	Epha3			Gtpbp2									Pfdn2			Sbk1
	Kdm8			Nrg1			Kcnma1			Mrs2			Gnb2			Lama2		Steap1	Epha4			Gtpbp3									Pfdn6			Scaf11
	Keap1			Nrip1			Kcnq3			Msl1			Gng11			Lamc1		Steap2	Epha5			Guf1									Pfkl			Scand1
	Kel			Nrn1			Kcns1			Mt4			Gng4			Lamtor1		Stmn1	Epha6			Gulp1									Pgp			Scara5
	Khdc1c			Nsmce1			Kcns2			Mtcp1			Gnl1			Lamtor2		Stom	Epha7			Gzmc									Pgs1			Sclt1
	Khdrbs1			Nsmf			Kcnt2			Mtf1			Gnpda1			Lamtor4		Stra6	Ephb2			H2-Bl									Phactr2			Scn1b
	Khdrbs3			Nt5c1a			Kctd12			Mtmr1			Gnptab			Lamtor5		Strn	Ephb4			H2-M2									Phip			Scp2
	Kif24			Ntn4			Kctd16			Mtmr12			Golga4			Larp7		Stxbp3	Ephx1			H2afj									Phkb			Scrt2
	Kif6			Nubp1			Kctd19			Mtmr6			Golgb1			Las1l		Sulf1	Ephx2			H2afy2									Phlda2			Sdc2
	Kin			Nucb2			Kctd4			Mtnr1a			Golm1			Lats2		Sult1c1	Epn2			H2afy3									Phldb2			Sdpr
	Kirrel2			Nucks1			Kctd6			Mtr			Gorasp2			Lcmt2		Syngap1	Epn3			H60b									Phxr4			Sec24a
	Kirrel3			Nudt5			Kdm2a			Mtrr			Gosr1			Lcor		Sypl	Eprs			H6pd									Picalm			Sec62
	Klf3			Numbl			Kdm3a			Mtx1			Got2			Ldhd		Syt7	Eps15			Hace1									Piezo1			Selt
	Klf5			Nup35			Kdm4b			Mycbp2			Gp5			Ldlrad4		Syt9	Eps8l2			Hacl1									Pifo			Sema6b
	Klf9			Nup62-il4i1			Kdm4d			Myef2			Gpaa1			Lemd3		Tac2	Erbb2			Hao2									Pigm			Senp3
	Klhdc8a			Nup93			Kdm5a			Myo9a			Gpbp1l1			Lep		Tacr3	Erc2			Haus1									Pik3c2a			2025-09-07
	Klhdc8b			Nupl1			Kdm5b			Myt1			Gpc1			Letm1		Tagln	Ercc2			Hbs1l									Pik3ca			Sepw1
	Klhdc9			Nvl			Kdm5c			Myt1l			Gpd1			Lgr4		Tanc1	Ercc6			Hc									Pik3r1			Serpina1c
	Klhl13			Nxf1			Kdm7a			N4bp2l2			Gpd2			Lhfpl3		Tbc1d9	Erdr1			Hcfc1r1									Pik3r2			Serpina1d
	Klhl17			Oard1			Keap1			Naa15			Gpha2			Lhx6		Tbp	Ergic3			Hdac3									Pinlyp			Serpinb1c
	Klhl2			Oas1h			Kel			Naa30			Gpi1			Lig3		Tcea3	Eri2			Hdac4									Pip5k1c			Serpinc1
	Klhl20			Odf3			Kera			Naa50			Gpr137			Limch1		Tceal1	Erich1			Heatr1									Pitx3			Sft2d2
	Klhl21			Ogfrl1			Khsrp			Naalad2			Gpr137c			Lincppara		Tceal8	Erlec1			Heatr9									Pkn2			Sgk1
	Klhl29			Ogt			Kidins220			Napepld			Gpr25			Lman2l		Tcerg1l	Erlin2			Hebp1									Pla2g12b			Sgpp1
	Klhl3			Oit1			Kif26b			Nav1			Gpr3			Lmna		Tcf4	Errfi1			Heca									Pla2g16			Sgsm3
	Klhl32			Olfm1			Kif3b			Nbea			Gpr37l1			Lmo7		Tcn2	Esd			Hectd2									Pla2g4b			Sgta
	Klhl34			Olfr1034			Kif5b			Nbeal1			Gpr52			Lonrf3		Tcta	Etf1			Hectd3									Pla2g5			Sh2b1
	Klhl36			Olfr1140			Kif5c			Nbr1			Gpr63			Lpl		Tctn2	Etfa			Helq									Platr17			Sh2d5
	Klhl7			Olfr1392			Kif6			Ncam2			Gpr68			Lppos		Tdg	Etnk2			Henmt1									Platr4			Sh3gl1
	Klk11			Olfr1511			Kifc3			Nck2			Gpsm1			Lrch3		Tekt1	Eva1b			Herc1									Plce1			Sh3glb2
	Klk1b11			Olfr286			Kin			Nckap1			Gpt2			Lrch4		Tekt5	Evc			Herc2									Pld1			Sh3rf2
	Klk5			Olfr324			Klf11			Ncln			Gpx3			Lrif1		Tesc	Evc2			Hes2									Pld5			Shank3
	Klk8			Olfr433			Klf13			Ncoa2			Gria2			Lrig2		Tgfbr3	Evi5l			Hexim1									Pldi			Sharpin
	Klra13-ps			Olfr46			Klf3			Ncoa3			Grik1			Lrp1b		Tgoln1	Evpl			Hexim2									Plekhd1os			Shc2
	Klra4			Olfr536			Klf5			Ncoa5			Grik2			Lrp6		Tgoln2	Ewsr1			Heyl									Pls1			Shf
	Klrb1a			Olfr544			Klf9			Ncor1			Grin1os			Lrp8		Tgtp1	Exd2			Hiatl1									Pmf1			Sik2
	Klri1			Olfr55			Klhdc8a			Ncor2			Grin2a			Lrrc27		Them6	Exo1			Hif1a									Pnkd			Sirt4
	Kntc1			Olfr559			Klhl11			Ndel1			Grina			Lrrc40		Thumpd3	Exoc3			Hif1an									Pnp2			Sirt6
	Kpna4			Olfr561			Klhl13			Ndufa11			Grk1			Lrrc41		Timp2	Exoc6b			Hinfp									Poc1b			Skint7
	Krit1			Olfr691			Klhl15			Ndufv1			Grk4			Lrrc45		Timp3	Exog			Hist1h2ao									Polh			Slain2
	Krt16			Olfr921			Klhl2			Nedd4l			Grm4			Lrrc4b		Tinagl1	Exosc4			Hist1h4f									Polr2j			Slc10a7
	Krt25			Ophn1			Klhl20			Nemf			Grm8			Lrrc58		Tle1	Exosc7			Hivep2									Polr2k			Slc15a5
	Krt32			Opn5			Klhl21			Neto2			Grtp1			Lrrc66		Tm9sf1	Exosc9			Hlcs									Pomgnt2			Slc16a12
	Krt33b			Orai3			Klhl28			Neurod2			Gsdma2			Lrrc69		Tm9sf2	Ezr			Hmgb4									Pomk			Slc17a2
	Krt81			Os9			Klhl29			Neurod6			Gse1			Lrrc71		Tmbim1	F13a1			Hmgn3									Porcn			Slc22a14
	Krt82			Osbpl11			Klhl3			Nf1			Gspt1			Lrrc8b		Tmbim4	F2			Hmgxb4									Pou3f1			Slc22a29
	L1td1			Osbpl2			Klhl34			Nf2			Gstm1			Lrrc8c		Tmco1	F5			Hmx1									Ppan			Slc22a30
	LOC100504039			Osgep			Klhl7			Nfe2l3			Gstm3			Lsm14a		Tmco2	F630206G17Rik			Hmx2									Ppapdc1b			Slc25a24
	LOC102634401			Osgepl1			Klhl9			Nfia			Gstm6			Lsm6		Tmco4	F730035M05Rik			Hn1									Ppapdc3			Slc25a26
	Lamc1			Ostn			Klk14			Nfkbil1			Gsto1			Lsm7		Tmed10	Faah			Hnf4g									Ppfibp2			Slc25a38
	Lamc2			Otud1			Klk1b27			Nfkbiz			Gstp2			Ltk		Tmed3	Fadd			Hnmt									Ppp1cb			Slc2a6
	Lamtor4			Otud5			Klk1b3			Nfxl1			Gstt2			Luc7l		Tmem106c	Fads1			Hnrnpa0									Ppp1r12c			Slc35a3
	Lamtor5			Ovgp1			Klk5			Nfyc			Gtf2e1			Luc7l2		Tmem114	Fads2			Hnrnpa2b1									Ppp1r14d			Slc35a5
	Laptm4b			Ovol1			Klra1			Nhsl1			Gtf2h4			Lurap1		Tmem130	Faf2			Hnrnpab									Ppp1r37			Slc38a1
	Lats2			Oxsr1			Klra17			Nim1k			Gtf3c4			Luzp1		Tmem144	Fam101b			Hnrnph1									Ppp1r3b			Slc39a11
	Ldah			P2rx5			Klrc2			Nin			Gtf3c6			Lypd6b		Tmem159	Fam102b			Hnrnph3									Ppp2r1b			Slc39a12
	Ldb2			P3h3			Klri1			Nipal1			Gtpbp2			Lyplal1		Tmem176a	Fam114a1			Hnrnpk									Ppp2r3a			Slc39a3
	Ldlrad2			Pabpc6			Kmt2a			Nipbl			Gtpbp6			Lyrm1		Tmem176b	Fam114a2			Hnrnpm									Ppp2r3c			Slc5a1
	Ldlrad4			Pabpn1			Kmt2c			Nit1			Gucy1a2			Lyst		Tmem181b-ps	Fam117a			Hnrnpu									Ppwd1			Slc5a3
	Lefty1			Padi3			Kmt2d			Nkain3			Gxylt1			Lzts3		Tmem184a	Fam118a			Hnrnpul2									Pqlc3			Slc5a4a
	Leng8			Pagr1a			Kncn			Nktr			H2-M10.2			Mael		Tmem198	Fam126a			Hook3									Pramel1			Slc5a9
	Letm1			Palb2			Kpna1			Nkx1-2			H2-M2			Maged2		Tmem237	Fam131b			Hoxd8									Prap1			Slc6a2
	Lhfpl1			Papln			Kpna4			Nlrp4g			H2-Q6			Magi2		Tmem254b	Fam133b			Hprt									Prdx6b			Slc7a11
	Lhfpl5			Papola			Krit1			Nmnat3			H2-T24			Mamdc4		Tmem254b	Fam135b			Hps6									Prelp			Slc7a13
	Lhx4			Paqr7			Krt16			Nmt1			H2afx			Man1a2		Tmem254b	Fam13b			Hrasls5									Prkcq			Slc7a4
	Lig3			Paqr8			Krt17			Nmur2			H2afy2			Man1b1		Tmem255a	Fam13c			Hrk									Prkd3			Slco1a4
	Lime1			Pard3			Krt25			Noc4l			H2afy3			Man2a2		Tmem27	Fam149a			Hs3st5									Proz			Slco2a1
	Lims2			Parl			Krt32			Nol4			H60b			Map1b		Tmem35	Fam150b			Hsd17b4									Prpf40a			Slfnl1
	Lin52			Parp1			Krt33b			Nom1			Hace1			Map1lc3a		Tmem47	Fam160b2			Hsd17b7									Prps1l3			Slit1
	Lingo4			Patz1			Krtcap2			Nos1ap			Haus4			Map2k6		Tmem53	Fam168a			Hsf2									Prr7			Slitrk5
	Lipt2			Pax5			Ksr1			Noxred1			Hbb-bs			Map2k7		Tmem59	Fam168b			Hspa1a									Prrc1			Smad6
	Lix1l			Pax9			Ksr2			Npat			Hcfc1r1			Map3k13		Tmem65	Fam173a			Hspa1b									Prrg1			Smek1
	Lman1			Pcbp3			Kxd1			Npepps			Hcfc2			Map3k2		Tmem72	Fam174b			Hspa9									Prrg4			Smek2
	Lman1l			Pcdh11x			LOC100504039			Npffr2			Hcn2			Map3k3		Tmem86a	Fam175a			Hsph1									Prrt1			Smg5
	Lman2l			Pcdh20			LOC102634401			Nprl3			Hdac11			Map4k4		Tmem86b	Fam178a			Htr3b									Prss36			Smim9
	Lmbr1l			Pcdhb2			LOC106740			Nptx2			Hdac3			Map4k5		Tmem88	Fam186b			Htr4									Prss50			Snd1
	Lmbrd1			Pcdhga11			Lactb			Nr1i2			Hdac4			Map6d1		Tmem89	Fam189a2			Htra1									Psapl1			Snhg14
	Lmna			Pcdhga12			Lamc1			Nr3c2			Heatr1			Map7		Tmem91	Fam193b			Htt									Psca			Snhg8
	Lmo7			Pcgf6			Lamc2			Nr5a1			Heca			Mapk14		Tmem98	Fam195a			Hyal2									Psd			Snrpd3
	Lonp2			Pcid2			Lamtor4			Nrn1			Hectd1			2025-03-10		Tmx1	Fam199x			Hyal6									Psg29			Snx12
	Lonrf3			Pcnxl4			Larp4b			Nrxn3			Hectd2			2025-03-07		Tnfaip8	Fam19a1			Hymai									Pter			Snx6
	Lpar3			Pcsk9			Las1l			Nsd1			Helq			Marf1		Tnfrsf1a	Fam208a			Idh1									Ptf1a			Socs4
	Lpin2			Pcx			Lasp1			Nt5c1b			Helt			Mast3		Tnfrsf25	Fam208b			Idh3b									Pth2			Sohlh1
	Lpl			Pdcd5			Lats2			Ntan1			Helz			Mast4		Tnr	Fam20c			Idnk									Ptms			Sord
	Lppos			Pde7a			Lcor			Ntn3			Helz2			Mau2		Tob1	Fam21			Ido2									Ptov1			Sos2
	Lppr3			Pdgfc			Lekr1			Ntrk3			Henmt1			Max		Tomm5	Fam212a			Ifi202b									Ptp4a1			Sowaha
	Lrfn3			Pdia5			Lemd3			Nuak1			Herc1			Mb21d1		Toporsos	Fam212b			Ifitm5									Ptpra			Sowahd
	Lrit2			Pdia6			Leng8			Nudt19			Herc2			Mb21d2		Tox	Fam213a			Ifnar1									Ptprn			Sox14
	Lrp11			Pdlim1			Lgi3			Nudt21			Hes6			Mbnl2		Tox2	Fam220a			Ifnlr1									Ptrh2			Spata17
	Lrp12			Pdss2			Lgr4			Nudt5			Hexim1			Mbtd1		Tpbg	Fam221a			Ifrd2									Pusl1			Spata2l
	Lrp8			Pdxk			Lhfpl5			Nudt8			Heyl			Mcf2l		Tpp1	Fam222a			Ift140									Pvrl4			Spata4
	Lrrc10b			Pdzd2			Lhx4			Nufip2			Hhex			Mdc1		Traip	Fam229b			Ift172									Pvt1			Spata45
	Lrrc16a			Pdzrn3			Lias			Numa1			Hhip			Mdga1		Tram1	Fam25c			Ift46									Pycr2			Spdl1
	Lrrc17			Peg13			Lig1			Nup160			Hif1an			Mdh1		Trank1	Fam3a			Ift52									Pygm			Speg
	Lrrc41			Pelo			Lig3			Nup62-il4i1			Hinfp			Mdh2		Trf	Fam43a			Igfbp3									Qk			Spic
	Lrrc45			Pex6			Limch1			Nup93			Hint2			Mdm2		Trhde	Fam43b			Iglon5									Qpct			Spink13
	Lrrc4b			Pfkl			Lime1			Nupl1			Hip1r			Mdm4		Trhr	Fam46d			Igsf23									R3hdm4			Spink2
	Lrrc55			Pgm2			Lin7c			Nupl2			Hipk1			Mdn1		Trim2	Fam49a			Ik									R3hdml			Sppl2b
	Lrrc57			Pgs1			Lins			Nvl			Hipk2			Mecp2		Trim62	Fam69a			Ikbip									Rab17			Sprn
	Lrrc69			Phf13			Lipn			Nxf1			Hipk3			Med12		Trp53i13	Fam71e2			Ikbkb									Rab18			Spryd3
	Lrrc71			Phf20l1			Lix1l			Oas1h			Hist1h2ao			Med13		Trpc3	Fam81a			Il16									Rab1b			Srf
	Lrrc74b			Phf23			Lman1l			Oaz1			Hist1h2be			Med14		Trpc5	Fam83h			Il17rd									Rab20			Sri
	Lrrn2			Phip			Lman2			Obfc1			Hist1h2bk			Med16		Trpt1	Fam89b			Il22ra2									Rab21			Srm
	Lrrtm3			Phka1			Lman2l			Ogfrl1			Hist1h2bq			Med20		Trpv4	Fam8a1			Il23r									Rab26os			Srp54c
	Lsamp			Phka2			Lmbrd2			Ogg1			Hist1h4k			Mef2a		Tshz2	Fam90a1a			Il34									Rabl6			Srrm3
	Lsm11			Phkg1			Lmna			Ogt			Hist2h2ac			Mef2d		Tsku	Fam98a			Il5ra									Rad21			Srsf10
	Lsm6			Phtf1			Lmo7			Oit1			Hist2h3b			Megf10		Tspan33	Fap			Ilkap									Rae1			Ssbp4
	Lsm8			Phxr4			Lncbate1			Olfr1344			Hist3h2a			Megf6		Tspan4	Fat3			Ilvbl									Raet1a			Ssr1
	Lst1			Piga			Lnpep			Olfr1347			Hivep2			Megf9		Tspan6	Fat4			Imp3									Rai14			Ssr2
	Luc7l			Pigf			Lonp2			Olfr1349			Hltf			Meikin		Tspan9	Fbf1			Impg2									Rap1b			Ssr3
	Luc7l3			Pigk			Lonrf3			Olfr1366			Hmbox1			Meiob		Tst	Fbll1			Ina									Rasgef1c			Sssca1
	Lurap1			Pigr			Lpl			Olfr1392			Hmgb3			Mep1a		Ttbk1	Fbln5			Inhba									Rasip1			St13
	Lurap1l			Pigt			Lppr3			Olfr324			Hmgb4			Mepce		Ttc14	Fbrsl1			Inhbc									Rasl11a			St5
	Luzp1			Pik3c2a			Lppr4			Olfr46			Hmgn3			Mepe		Ttc9	Fbxl15			Inip									Rassf8			St6galnac1
	Ly6g6e			Pik3cd			Lrch3			Olfr523			Hmox1			Metap1d		Ttr	Fbxl16			Ino80d									Rbfox3			St6galnac6
	Lzic			Pik3ip1			Lrit2			Olfr536			Hmx1			Metrnl		Tuba1b	Fbxl18			Inpp4a									Rbks			St7
	Lztr1			Pilrb1			Lrp1			Olfr559			Hmx2			Mettl15		Tuft1	Fbxl22			Inpp5j									Rbl1			Stag2
	Lzts1			Pip4k2c			Lrp12			Olfr61			Hmx3			Mettl16		Tvp23b	Fbxo11			Inpp5k									Rbm11			Stam2
	Lzts2			Pip5k1c			Lrp1b			Olfr691			Hnf4g			Mettl21e		U90926	Fbxo16			Ints3									Rbm15b			Stk36
	Lzts3			Pisd			Lrp8			Olfr921			Hnrnpa1			Mettl7b		Uap1l1	Fbxo25			Ints6									Rbm27			Stoml1
	Mab21l1			Piwil2			Lrrc10b			Olig3			Hnrnpa2b1			Mex3c		Ubash3b	Fbxo27			Ints8									Rbm42			Strn3
	Mad1l1			Pkdrej			Lrrc14			Opn5			Hnrnph1			Mfap1a		Ubl5	Fbxo30			Ip6k1									Rbm47			Strn4
	Mafg			Pkp4			Lrrc32			Orc2			Hnrnph3			Mfsd10		Ubp1	Fbxo36			Ip6k2									Rbms1			Stt3a
	Mageb16			Pla2g10			Lrrc41			Osbpl6			Hnrnpm			Mfsd5		Ucp2	Fbxo38			Ipmk									Rc3h1			Stxbp3
	Maged1			Pla2g12b			Lrrc45			Osgepl1			Hnrnpu			Mga		Ugt1a6b	Fbxo39			Ipo5									Rc3h2			Suco
	Magee2			Pla2g4e			Lrrc4b			Otud5			Hnrnpul2			Mgat1		Uhmk1	Fbxo41			Ipo8									Rd3			Sult1d1
	Magef1			Pla2g4f			Lrrc58			Otud6b			Homer1			Mgat4a		Unc119	Fbxo45			Ippk									Rdx			Sumo2
	Magel2			Plat			Lrrc61			Oxa1l			Homer2			Mgat5		Unc13a	Fbxo7			Iqcc									Redrum			Supt16
	Malat1			Plcg1			Lrrc7			Oxsr1			Hook1			Mgea5		Upp1	Fbxw11			Iqck									Reg3g			Supt3
	Mamdc4			Plcxd1			Lrrc72			P2rx5			Hook3			Mgll		Usp2	Fbxw13			Iqsec2									Rexo1			Svip
	Man1a2			Pld6			Lrrc75a			P2rx6			Hoxd8			Mgme1		Usp31	Fchsd1			Iqub									Rgs11			Svop
	Man2a2			Pldi			Lrrc8b			P3h3			Hpca			Mical2		Vamp8	Fchsd2			Irf2									Rgs5			Syce3
	Manea			Plekhb2			Lrriq3			P4ha1			Hpcal1			Mier1		Vat1	Fcnb			Irf2bpl									Rgs7			Syngr3
	Manf			Plekhh3			Lrrtm3			Pabpc5			Hps5			Mier3		Vat1l	Fcrl6			Irf6									Rhbdd1			Synm
	Mansc1			Plekhm1			Lsamp			Pabpc6			Hrasls5			Minpp1		Vax1	Fem1b			Islr2									Rhbdd3			Syt13
	Map2k2			Plekhn1			Lsm10			Pabpn1			Hrh1			Mkks		Vcam1	Fem1c			Ism1									Rhod			Syt3
	Map3k13			Plg			Lsm8			Padi3			Hrh3			Mkl2		Vegfb	Fen1			Itm2a									Rhoq			Tac4
	Map3k3			Plgrkt			Luc7l			Palb2			Hs3st4			Mkx		Vim	Fer			Itpkc									Rimkla			Tatdn2
	Map4k4			Plxna1			Luc7l3			Palm2			Hsd11b1			Mlec		Vip	Fer1l5			Itsn1									Rin1			Tax1bp1
	Map4k5			Plxna4os1			Lurap1l			Papd5			Hsd17b7			Mllt4		Vkorc1	Fgd1			Itsn2									Riok3			Tbc1d10a
	Mapk14			Poc5			Luzp1			Papola			Hsf1			Mllt6		Vma21	Fgd5			Ivns1abp									Rlim			Tbc1d12
	Mapk3			Polg			Lxn			Papolg			Hspa1b			Mlxip		Vmac	Fgf10			Izumo1									Rmi1			Tbc1d15
	Mapk4			Poli			Lyrm1			Pappa			Hspa5			Mmaa		Vpreb3	Fgf12			Izumo4									Rn45s			Tbc1d2b
	Mapk7			Polm			Lyst			Paqr4			Hspbp1			Mmd2		Vps13c	Fgf13			Jade2									Rnasek			Tbca
	2025-03-10			Polr2b			Lzic			Paqr9			Hspe1			Mmp10		Vwc2l	Fgf18			Jak2									Rnf112			Tbcd
	Marcksl1			Polr3b			Lzts2			Pard6g			Hsph1			Mmp16		Wbp11	Fgf21			Jakmip1									Rnf126			Tbkbp1
	Mast3			Polr3g			Lzts3			Parg			Htr3b			Moap1		Wbp5	Fgfr1			Jakmip2									Rnf130			Tbp
	Mau2			Pop1			Mab21l1			Parl			Htt			Mob1b		Wbscr17	Fgfr1op2			Jakmip3									Rnf138			Tbpl1
	Mb21d1			Pop5			Macf1			Parp1			Huwe1			Mocs1		Wdfy2	Fggy			Jmjd1c									Rnf148			Tbx10
	Mbd3l2			Pot1b			Mad1l1			Parp8			Hyal6			Mogs		Wdr6	Fhit			Jmy									Rnf168			Tbx22
	Mbl2			Ppcdc			Madd			Pax5			Hyls1			Mon2		Wdr86	Fig4			Josd1									Rnf183			Tbx3os2
	Mboat7			Ppid			Mael			Pax9			Hypk			Morc2a		Wfdc2	Figf			Jph3									Rnf187			Tc2n
	Mbtd1			Ppil1			Mafg			Pbrm1			Icam4			Morc3		Wfikkn2	Firre			Jph4									Rnf19b			Tcea1
	Mcc			Ppil2			Magee2			Pcdh1			Ice2			Morc4		Whrn	Fkbp10			Kank3									Rnf20			Tceal7
	Mcf2l			Ppm1d			Magi2			Pcdh17			Idnk			Morf4l1-ps1		Wls	Fkbp2			Kansl3									Rnf220			Tceb3
	Mcpt2			Ppm1g			Malat1			Pcdh19			Ier3			Mpdz		Wnt4	Fkbp9			Kat6a									Rnf43			Tcf24
	Mctp2			Ppm1k			Man1a2			Pcdha7			Ier3ip1			Mphosph8		Wnt9a	Flad1			Katnal1									Rock1			Tcf7l2
	Mdc1			Ppp1cc			Man1b1			Pcdhb10			Ifi202b			Mphosph9		Wwox	Flcn			Katnb1									Rorc			Tdg
	Mdga1			Ppp1r12a			Manbal			Pcdhb16			Ifi203			Mpi		Xkr4	Flnb			Kazald1									Rp1l1			Tdrd5
	Mdm4			Ppp1r12c			Manf			Pcdhb18			Ifitm5			Mpped2		Xlr3b	Flt1			Kazn									Rpl14-ps1			Tead1
	Mdp1			Ppp1r13b			Maoa			Pcdhb2			Ifnb1			Mprip		Xrcc5	Flt4			Kcna1									Rpl37			Tes
	Med12			Ppp1r2-ps3			Map10			Pcdhb4			Ift172			Mreg		Yif1a	Fmnl1			Kcna5									Rpl38			Tex36
	Med20			Ppp1r21			Map1b			Pcdhga12			Ift46			Mrgpra6		Yif1b	Fmo6			Kcnab1									Rpl39l			Tex9
	Med26			Ppp1r26			Map2k1			Pcdhga4			Igf1r			Mrgprb1		Ypel4	Fmo9			Kcnab2									Rpp21			Tfip11
	Mef2a			Ppp1r37			Map3k13			Pcdhga6			Igflr1			Mrgprh		Zadh2	Fnbp1l			Kcnb1									Rpp30			Tgoln1
	Mef2c			Ppp1r9b			Map3k2			Pcdhgb4			Ighmbp2			Mrpl10		Zar1	Fnbp4			Kcnb2									Rprml			Thap11
	Meg3			Ppp2r2c			Map3k3			Pced1b			Igsf8			Mrpl15		Zbed5	Fndc5			Kcnd2									Rps4l			Themis3
	Megf6			Ppp2r5a			Map3k7cl			Pcgf3			Igsf9b			Mrpl43		Zbed6	Folr1			Kcng3									Rps6kb2			Thra
	Meiob			Ppp3ca			Map4k3			Pcgf6			Ikbkb			Mrpl48		Zbtb18	Fos			Kcnip2									Rps6kl1			Thumpd2
	Meis2			Ppp3r1			Map4k4			Pcif1			Ikzf5			Mrpl53		Zbtb20	Fosb			Kcnj5									Rs1			Thy1
	Memo1			Ppp4r2			Map4k5			Pcmtd1			Il10			Mrps30		Zbtb22	Foxa3			Kcnj8									Rsl1d1			Timm21
	Meox2			Ppp6r1			Map7			Pcnx			Il12rb1			Mrps7		Zcchc12	Foxd3			Kcnk4									Rsrp1			Timm8a2
	Mep1a			Pramel1			Mapk3			Pcsk4			Il16			Mrs2		Zdhhc22	Foxj2			Kcnmb4os2									Rtn2			Tinf2
	Mepce			Prdm15			Mapkapk5			Pcx			Il17c			Ms4a15		Zfand2b	Foxk1			Kcns2									Rtn4r			Tlx2
	Met			Prickle2			2025-03-07			Pdcd11			Il19			Msantd2		Zfc3h1	Foxk2			Kcp									Rtn4rl2			Tm4sf4
	Metap1d			Prkaca			Marcksl1			Pdcl			Il1rap			Msh2		Zfhx2	Foxn3			Kctd11									Rubie			Tm9sf3
	Metrnl			Prkag2			Marf1			Pde10a			Il20ra			Msh4		Zfhx2os	Foxo3			Kctd12b									Rxfp4			Tmbim4
	Mettl15			Prkar2b			Mark3			Pde4dip			Il22ra2			Msl1		Zfp185	Foxp2			Kctd13									Sac3d1			Tmbim7
	Mettl17			Prkca			Mast3			Pde7a			Il23r			Msln		Zfp369	Foxp4			Kctd17									Sacm1l			Tmco1
	Mettl18			Prkce			Mast4			Pdia6			Il27			Mt4		Zfp385a	Fpgt			Kctd20									Samd7			Tmed10
	Mettl25			Prkg2			Mau2			Pdpk1			Il5ra			Mtch1		Zfp423	Frem1			Kctd3									Sarnp			Tmed2
	Mettl3			Prmt2			Mbl2			Pds5a			Ilvbl			Mtcl1		Zfp653	Frmd4a			Kctd7									Sav1			Tmed5
	Mettl7b			Prmt3			Mboat7			Pds5b			Imp4			Mtf1		Zfp692	Frmd6			Kdelc2									Saxo1			Tmed7
	Mex3c			Prmt6			Mbtd1			Pdss1			Impact			Mtfr1l		Zfp703	Frrs1l			Kdelr1									Saxo2			Tmem102
	Mfhas1			Proc			Mbtps1			Pdss2			Impdh1			Mtg2		Zfp771	Fry			Kdm2a									Sbk1			Tmem114
	Mfsd10			Prpf3			Mcf2			Pdzd8			Inafm1			Mthfsl		Zfp950	Fscn2			Kdm3a									Scaf11			Tmem128
	Mfsd11			Prpf38b			Mcf2l			Pelp1			Inf2			Mtmr1		Zfpm1	Fstl1			Kdm4b									Scand1			Tmem139
	Mgat4a			Prpf39			Mcm3ap			Pfkfb3			Inhba			Mtmr12		Zgpat	Fstl4			Kdm5b									Scara5			Tmem194
	Mgat5b			Prpf4b			Mcpt2			Pfkl			Inhbc			Mtmr2		Zhx3	Ftsj2			Kdm6b									Scd1			Tmem203
	Mgea5			Prpf6			Mdc1			Pgc			Ino80d			Mtmr3		Zic1	Ftx			Kel									Sclt1			Tmem204
	Mgll			Prps1l1			Mdga1			Pgm2			Ints5			Mtmr6		Zic2	Fuca2			Khdrbs1									Scn1b			Tmem220
	Mgme1			Prr14l			Mdh2			Phc3			Ints6			Mtr		Zic3	Fundc1			Khsrp									Scp2			Tmem231
	Mical2			Prr36			Mdp1			Phf13			Ints8			Mtrr		Zic4	Fundc2			Kidins220									Scrt2			Tmem240
	Mid1			Prr5			Mecr			Phf20l1			Ipmk			Mup5		Zic5	Fus			Kif13b									Sdc2			Tmem263
	Mid2			Prrt2			Med1			Phf3			Ipo4			Mvb12b		Zmym1	Fut11			Kif26b									Sdpr			Tmem33
	Mink1			Prrt4			Med12			Phf6			Ipo8			Mvk		Zmym3	Fut4-ps1			Kif3c									Sec24a			Tmem38a
	Mir124a-1hg			Prss23			Med13			Phip			Ipw			Myef2		Zswim7	Fv1			Kif5b									Sec62			Tmem53
	Mira			Prss27			Med13l			Phka2			Iqgap2			Myo16			Fxr1			Kif5c									Selt			Tmem54
	Mis18a			Prss32			Med14			Phlda1			Irf2			Myo18a			Fxyd6			Klf10									Sema3b			Tmem55a
	Mkks			Prss33			Med20			Phtf1			Irf2bp1			Myo6			Fyco1			Klf11									Sema3f			Tmem59l
	Mkrn2			Prss39			Mef2a			Phyhipl			Irs1			Myo9a			Fzd4			Klf13									Sema6b			Tmem65
	Mlana			Prss50			Meg3			Pias1			Itch			Myo9b			Fzd6			Klf4									Senp3			Tmem80
	Mlec			Psd			Megf9			Pias3			Itga7			Myot			Fzd7			Klf7									2025-09-10			Tmem89
	Mllt1			Psen1			Meiob			Pigk			Itih3			Mysm1			G630093K05Rik			Klhl15									2025-09-07			Tmem92
	Mlxip			Pskh1			Meis2			Pigm			Itm2c			Myt1			G6pc2			Klhl20									Sepw1			Tmie
	Mmd			Psmd2			Meox2			Pigu			Itsn1			Myt1l			G6pc3			Klhl29									Serpina1c			Tmprss13
	Mmp14			Ptchd2			Mep1a			Pik3c2a			Itsn2			N4bp2l2			G6pdx			Klhl36									Serpina1d			Tmx3
	Mmp17			Ptgis			Mepce			Pik3ca			Ivns1abp			Naa15			Gaa			Klhl40									Serpinb1b			Tnfsf4
	Mmrn2			Ptgs2			Mepe			Pikfyve			Iyd			Naa16			Gabarap			Klk1b3									Serpinb1c			Tnnc2
	Mndal			Ptk2b			Mesp2			Pitpnb			Jade2			Naa60			Gabbr2			Klk5									Serpinc1			Tns2
	Mob1a			Ptk7			Met			Pja2			Jak2			Naalad2			Gabpb2			Klra7									Sft2d2			Tob1
	Mon1a			Ptp4a3			Metap1d			Pkd2			Jakmip2			Nab2			Gabra2			Klre1									Sgk1			Tob2
	Morn1			Ptpn1			Mettl16			Pkd2l1			Jakmip3			Nabp2			Gabra5			Kmt2b									Sgms2			Tomm40
	Mospd2			Ptpn12			Mettl17			Pkp4			Jdp2			Nap1l3			Gabrb1			Kmt2c									Sgpp1			Tomm5
	Mpg			Ptpn3			Mettl18			Pla2g4d			Jmjd1c			Napepld			Gabrb3			Kng2									Sgsm3			Top2b
	Mprip			Ptpn9			Mettl21e			Pla2g4e			Jmy			Nars2			Gabrg1			Kpna4									Sgta			Topaz1
	Mpv17			Ptprh			Mettl22			Plac8l1			Kalrn			Nat10			Gabrq			Krt16									Sh2b1			Tor1b
	Mpzl3			Ptprm			Mettl3			Plat			Kank3			Nat3			Gabrr3			Krt25									Sh2d5			Tpgs1
	Mrap2			Purg			Mex3c			Platr4			Kansl1l			Nat8			Galk1			Krt32									Sh3bgrl			Tppp2
	Mrgpre			Pxdn			Mfap1b			Plcb1			Kansl3			Nav1			Galk2			Krt33b									Sh3d19			Tpr
	Mrgprh			Pxn			Mfhas1			Plcb4			Kat6a			Nav2			Galm			Krt7									Sh3gl1			Tpsab1
	Mroh2b			Pxt1			Mfsd10			Plcd3			Katnal1			Nbea			Galns			Krt81									Sh3glb2			Trex2
	Mrpl21			Pycr2			Mfsd3			Plcg1			Katnb1			Nbeal1			Galnt10			Ksr2									Sh3rf2			Trim11
	Mrpl36			Pygo1			Mga			Plch1			Kbtbd11			Nbr1			Galntl5			LOC100504039									Shank3			Trim32
	Ms4a10			Pzp			Mgat1			Pld3			Kcna1			Nck2			Gan			LOC432842									Sharpin			Trim46
	Ms4a15			Rab15			Mgat4a			Pld6			Kcnab1			Nckap1			Gapvd1			Lactb2									Shc2			Trim54
	Ms4a8a			Rab17			Mgat5			Pldi			Kcnb2			Ncln			Gar1			Lalba									Shf			Trim55
	Msh4			Rab30			Mgat5b			Plekha3			Kcnc3			Ncoa1			Garem			Lamb2									Siah3			Trim59
	Msl1			Rab35			Mgea5			Plekha5			Kcnd2			Ncor1			Gars			Lamp5									Sik2			Trmt1
	Msl2			Rab40c			Mgme1			Plekha8			Kcne1			Ncor2			Gas2l2			Lamtor1									Sirt4			Trnt1
	Msrb2			Rab8b			Mib1			Plekhf1			Kcnf1			Ncstn			Gas2l3			Lamtor2									Sirt6			Trove2
	Mt4			Rabl3			Mical2			Plekhg5			Kcnh3			Ndn			Gas5			Lamtor4									Skint7			Trp53inp1
	Mtg2			Rabl6			Micall2			Plekhh3			Kcnip1			Ndufa4			Gas6			Lamtor5									Slain2			Tsen2
	Mthfd2l			Raet1b			Mif			Plekho2			Kcnip3			Ndufa5			Gata1			Larp7									Slc10a7			Tshb
	Mtif2			Rala			Mink1			Plk2			Kcnj14			Ndufa6			Gatad2b			Lats2									Slc12a2			Tshr
	Mtmr12			Ralbp1			Mkks			Plxna1			Kcnj4			Ndufv1			Gatsl2			Layn									Slc12a4			Tspan17
	Mtmr6			Ralgds			Mkl2			Pnn			Kcnj5			Nebl			Gbas			Lca5l									Slc15a5			Tssc1
	Mtnr1a			Ralgps2			Mlec			Podnl1			Kcnj6			Nedd4l			Gbx1			Lclat1									Slc16a12			Tssk6
	Mtr			Rap1b			Mllt4			Pold2			Kcnj9			Neil2			Gca			Lcmt2									Slc16a9			Ttc13
	Mturn			Rara			Mlxip			Polg			Kcnk12			Nek7			Gcn1l1			Lcor									Slc17a2			Ttc21a
	Mtx1			Rars2			Mmd			Polr3g			Kcnk15			Nelfcd			Gcnt4			Ldb1									Slc22a14			Ttc24
	Mup5			Rasa2			Mmp10			Pomp			Kcnma1			Nemf			Gcsam			Ldlrad4									Slc22a29			Ttc30a1
	Mxd3			Rasd2			Mmp12			Pop1			Kcnq3			Neto2			Gcsh			Lef1									Slc22a30			Ttc41
	Mybpc1			Rasgef1a			Mmp17			Pot1b			Kcnrg			Neurod2			Gdap2			Lemd3									Slc24a5			Ttc5
	Mycl			Rasgrp1			Mmrn2			Ppfia2			Kcns1			Neurod6			Gdf2			Leo1									Slc25a24			Ttc9b
	Myef2			Rasgrp3			Mndal			Ppid			Kcns2			Nf1			Gdi2			Lig1									Slc25a26			Ttll2
	Myeov2			Rasip1			Moap1			Ppig			Kcnt2			Nf2			Gdpd5			Lig3									Slc25a38			Tulp4
	Myh7			Rasl11a			Mocs1			Ppm1d			Kctd1			Nfasc			Gfi1b			Limch1									Slc2a6			Tut1
	Myh9			Rasl11b			Mogs			Ppm1e			Kctd16			Nfat5			Gfod1			Limd1									Slc35a3			Tvp23b
	Myl3			Rbfox1			Mon2			Ppm1g			Kctd3			Nfia			Gfra1			Limd2									Slc35a5			Twf2
	Mynn			Rbm10			Morc2a			Ppm1l			Kctd4			Nfkbil1			Gfra2			Lin7b									Slc37a2			Tyr
	Myo9b			Rbm12b1			Mpc1			Ppp1cb			Kdm2a			Nfkbiz			Gfra3			Lincppara									Slc38a1			Ube2d3
	Myt1			Rbm12b2			Mpdz			Ppp1cc			Kdm3a			Nfxl1			Gga3			Lingo4									Slc39a11			Ube2e1
	N4bp2l1			Rbm20			Mphosph10			Ppp1r12a			Kdm3b			Nfya			Ggh			Lipe									Slc39a12			Ube2r2
	N4bp2l2			Rbm28			Mphosph8			Ppp1r12b			Kdm4b			Nhlrc2			Ggnbp2			Lman2l									Slc39a3			Ube2s
	N6amt2			Rbm39			Mprip			Ppp1r13b			Kdm4d			Nhsl1			Gid4			Lmbr1l									Slc5a1			Ubl4b
	Naalad2			Rbm43			Mpv17			Ppp1r16b			Kdm5a			Nim1k			Gid8			Lmbrd1									Slc5a3			Ubl5
	Nab2			Rbm45			Mre11a			Ppp1r37			Kdm5b			Nin			Gigyf1			Lmf2									Slc5a4a			Ubxn6
	Naif1			Rbm5			Mrgpra6			Ppp1r3c			Kdm5c			Nipal1			Gigyf2			Lmo1									Slc5a9			Ubxn7
	Naip6			Rcan1			Mrgpre			Ppp1r9a			Kdm6b			Nipal3			Gimap5			Lmo4									Slc6a2			Uchl4
	Nampt			Rcan3			Mrgprh			Ppp2r1b			Kdm7a			Nipbl			Ginm1			Lmo7									Slc7a11			Ugt2a1
	Nap1l3			Rcn2			Mroh2b			Ppp2r2c			Keap1			Nit1			Gipc3			Lmod3									Slc7a13			Unc45b
	Nap1l5			Rcor1			Mrpl15			Ppp2r2cos			Khdc1c			Nkain3			Gipr			Lmtk2									Slc7a4			Upk2
	Napepld			Rcsd1			Mrpl30			Ppp2r4			Khdrbs1			Nktr			Git1			Lmtk3									Slco1a4			Urb2
	Ncbp2			Rdh12			Mrpl44			Ppp3ca			Khsrp			Nkx3-1			Gja10			Lncbate1									Slco1a5			Usf1
	Nck2			Recql4			Mrps18b			Ppp3r1			Kidins220			Nkx3-2			Gja4			Lonrf3									Slco1c1			Usp16
	Ncoa3			Reps1			Mrps36			Ppp4r2			Kif12			Nlgn3			Gjb4			Lor									Slco2a1			Utf1
	Ncoa5			Ret			Mrs2			Ppp6r1			Kif13b			Nlrp4g			Gjb5			Loxl1									Slfnl1			Utp3
	Ndnf			Rev1			Ms4a10			Ppt1			Kif1b			Nlrx1			Glb1			Loxl4									Slit1			Utp6
	Ndufa5			Rftn2			Msl1			Prdm15			Kif26b			Nmral1			Glb1l2			Lpar2									Slitrk5			Utrn
	Ndufaf5			Rfwd2			Mt4			Prdm4			Kif5b			Nms			Glb1l3			Lpl									Smad6			Uvrag
	Ndufs3			Rfx5			Mtcp1			Prdm5			Kif5c			Nmt1			Glis1			Lrif1									Smek1			Vaultrc5
	Nebl			Rgcc			Mtf1			Prdm8			Kirrel3			Nmur2			Glmp			Lrig2									Smek2			Vax2os
	Necab3			Rgl2			Mtmr1			Prdx3			Klf11			Noc3l			Glp1r			Lrit1									Smg5			Vezf1
	Nek1			Rgs14			Mtmr12			Prdx6b			Klf12			Noc4l			Glp2r			Lrit2									Smim5			Vgll3
	Nek10			Rgs16			Mtmr6			Prkab2			Klf13			Nol4			Gls2			Lrp11									Smim9			Vma21
	Nek4			Rgs19			Mtnr1a			Prkag2			Klf15			Nol4l			Glt1d1			Lrp12									Snd1			Vmn1r90
	Nemf			Rgs5			Mtr			Prkcb			Klf3			Nom1			Glt8d1			Lrp1b									Snhg14			Vmn2r-ps11
	Neurod2			Rgs7bp			Mtrr			Prkce			Klf4			Nop2			Glt8d2			Lrp5									Snhg20			Vmn2r-ps54
	Neurod6			Rgs8			Mtx1			Prkdc			Klf9			Nos1ap			Gltscr1l			Lrp8									Snhg3			Vmn2r28
	Nf2			Rgs9bp			Mvb12a			Prm1			Klhdc3			Npas4			Gm10012			Lrrc14									Snhg8			Vmn2r5
	Nfe2l3			Rhbg			Mycbp2			Prn			Klhdc8a			Npepps			Gm10052			Lrrc17									Snord17			Vmn2r63
	Nfil3			Rhot2			Myef2			Proc			Klhl11			Nprl3			Gm10094			Lrrc2									Snrpd3			Vps37d
	Nfkbiz			Rimbp2			Myh9			Proz			Klhl13			Nptx1			Gm10371			Lrrc20									Snx12			Vps52
	Nfya			Riok1			Myo9a			Prpf3			Klhl15			Nr2c2			Gm10409			Lrrc26									Snx21			Vrk2
	Ngb			Rit1			Myoc			Prpf38b			Klhl17			Nrarp			Gm10440			Lrrc4									Snx6			Vsig10
	Ngef			Rlim			Myt1			Prpf39			Klhl2			Nrd1			Gm1045			Lrrc41									Socs4			Vsig4
	Ngfr			Rmnd1			Myt1l			Prpf4			Klhl20			Nrde2			Gm10494			Lrrc47									Sohlh1			Vwde
	Nhsl1			Rmrp			N4bp2l2			Prpf4b			Klhl22			Nrg1			Gm10538			Lrrc52									Sord			Wbp2nl
	Nim1k			Rnf111			Naa15			Prr14l			Klhl29			Nrp1			Gm10649			Lrrc56									Sos2			Wbp5
	Nin			Rnf144b			Naa30			Prr16			Klhl3			Nrxn2			Gm10681			Lrrc57									Sostdc1			Wbscr17
	Nipal1			Rnf216			Naa50			Prr3			Klhl34			Nrxn3			Gm10865			Lrrc66									Sowaha			Wdfy1
	Nipal3			Rnf223			Naalad2			Prr5			Klhl4			Nsd1			Gm11201			Lrrc69									Sowahc			Wdhd1
	Nit1			Rnf39			Nanos3			Prrc2c			Klhl42			Nsmaf			Gm11437			Lrrc71									Sowahd			Wdpcp
	Nktr			Rngtt			Nap1l5			Prrg2			Klhl9			Nsun7			Gm11468			Lrrc72									Sox14			Wdr3
	Nkx3-2			Rnpc3			Napepld			Prrt4			Klk1b11			Ntn3			Gm11627			Lrrfip1									Spata17			Wdr45
	Nkx6-3			Rnpep			Nav1			Prss32			Klk1b3			Ntrk3			Gm11681			Lrrn2									Spata2l			Wdtc1
	Nln			Robo1			Nbea			Psapl1			Klk5			Ntsr1			Gm11696			Lrrtm3									Spata4			Wnt10a
	Nlrp1a			Rock2			Nbeal1			Psca			Klk8			Nuak1			Gm11992			Lsamp									Spata45			Wnt5a
	Nlrp4g			Ror2			Nbr1			Psen1			Klra13-ps			Nudcd3			Gm12191			Lsm14b									Spdl1			Wnt7a
	Nme4			Rpe			Ncam2			Psg29			Klra17			Nudt18			Gm12338			Lsm2									Speg			Wrn
	Nmnat3			Rpf2			Nck2			Psmd11			Klra4			Nudt21			Gm12409			Lsm6									Spic			Wsb2
	Nmu			Rpl22			Nckap1			Ptchd1			Klrc2			Nufip2			Gm13154			Lsm7									Spink13			Wscd2
	Nmur2			Rpp14			Ncln			Ptchd2			Klrg1			Numa1			Gm13157			Lta4h									Spink2			Wwp1
	Noc2l			Rprd1b			Ncoa2			Ptf1a			Kmt2a			Nup153			Gm13286			Luc7l									Sppl2b			Xcl1
	Noc3l			Rps6ka3			Ncoa3			Ptges2			Kmt2c			Nup155			Gm13497			Luc7l3									Sprn			Xiap
	Nog			Rps6ka4			Ncoa5			Ptk2b			Kmt2d			Nup160			Gm13498			Luzp1									Spryd3			Xrcc5
	Nol11			Rps6kl1			Ncor1			Ptk6			Kmt2e			Nup205			Gm13546			Lyrm5									Sptssa			Yae1d1
	Nol4l			Rpusd3			Ncor2			Ptpn1			Kntc1			Nup62-il4i1			Gm13944			Lztr1									Srf			Yes1
	Nos1ap			Rpusd4			Ndel1			Ptpn12			Kpna4			Nupl1			Gm13985			Macf1									Sri			Yme1l1
	Nostrin			Rsbn1l			Ndufa11			Ptpn3			Krit1			Nvl			Gm14139			Mad2l2									Srm			Yod1
	Notch4			Rsph3b			Ndufa4l2			Ptpn9			Krt16			Nxf1			Gm14288			Madd									Srp54c			Ypel3
	Npas2			Rsrp1			Ndufv1			Ptprj			Krt31			Oard1			Gm14305			Mael									Srrm3			Ypel4
	Npdc1			Rtel1			Nebl			Pum2			Krt33b			Oas1h			Gm14325			Mafg									Srsf10			Ythdf3
	Npffr1			Rtn4rl1			Necab3			Purb			Krt7			Oaz1			Gm14391			Mageb16									Ssbp4			Zak
	Npffr2			Rubie			Nedd4l			Purg			Krt77			Obfc1			Gm14431			Maged2									Ssr1			Zbtb37
	Npm3-ps1			Rundc1			Nemf			Pvrl3			Krt78			Ocm			Gm14436			Magee2									Ssr2			Zbtb41
	Nppa			Rwdd3			Net1			Pwwp2b			Ksr1			Ogfrl1			Gm14501			Magi2									Ssr3			Zbtb44
	Nptx1			Ryr2			Neto2			Pxn			Ksr2			Ogt			Gm14827			Malsu1									Sssca1			Zbtb8a
	Npy			S100a5			Neurod2			Pxt1			Kxd1			Oit1			Gm15328			Mamdc2									Sstr4			Zc3h12d
	Npy1r			Saal1			Neurod6			Pygo1			L1td1			Olfml2b			Gm15348			Mamdc4									St13			Zdhhc20
	Npy6r			Samd12			Nf1			Rab10			LOC100504039			Olfr1034			Gm15408			Man1a2									St5			Zdhhc24
	Nr0b1			Samd4b			Nf2			Rab11b			LOC106740			Olfr1129			Gm15413			Man1b1									St6galnac1			Zdhhc9
	Nr1d1			Sap130			Nfe2l3			Rab17			Lalba			Olfr1140			Gm15612			Man1c1									St6galnac6			Zfand4
	Nr1d2			Sap30			Nfia			Rab18			Lama2			Olfr1344			Gm15867			Man2a2									St7			Zfp1
	Nr1i2			Sarnp			Nfib			Rab21			Lamc1			Olfr1347			Gm16223			Man2c1									Stag2			Zfp120
	Nr1i3			Sash1			Nfkbil1			Rab33b			Lamtor1			Olfr1444			Gm16497			Manba									Stam2			Zfp13
	Nr3c2			Saxo1			Nfkbiz			Rab8b			Lamtor2			Olfr1511			Gm16551			Mansc1									Steap1			Zfp266
	Nr4a3			Sbk1			Nfxl1			Rabgap1l			Lamtor4			Olfr239			Gm166			Maoa									Steap2			Zfp27
	Nrde2			Sbno1			Nfyc			Rala			Lamtor5			Olfr279			Gm16702			Map2k1									Stk36			Zfp428
	Nrep			Scamp4			Ngb			Ralbp1			Larp7			Olfr46			Gm1673			Map2k2									Stoml1			Zfp444
	Nrg1			Scfd1			Ngef			Ralgapa1			Las1l			Olfr5			Gm16793			Map2k3									Strn3			Zfp511
	Nrip1			Scin			Nhsl1			Ralgps2			Lasp1			Olfr523			Gm17019			Map2k7									Strn4			Zfp513
	Nrn1			Scn10a			Nim1k			Ranbp2			Lats2			Olfr544			Gm17296			Map3k10									Stt3a			Zfp553
	Nrp1			Scn3b			Nin			Rapgef2			Lcmt2			Olfr70			Gm17660			Map3k13									Stxbp3			Zfp572
	Nrsn2			Scn9a			Nipal1			Rara			Lcor			Olfr750			Gm17750			Map3k3									Suco			Zfp599
	Nsmce1			Scrg1			Nipbl			Rarg			Lct			Olfr856-ps1			Gm17762			Map4k3									Sulf1			Zfp653
	Nsmf			Sctr			Nit1			Rars2			Ldb2			Olfr921			Gm19466			Map4k4									Sult1d1			Zfp661
	Nsun3			Sdcbp			Nkain3			Rasa1			Ldhd			Olig3			Gm19510			Map4k5									Sumo2			Zfp692
	Nt5c1a			Sdccag3			Nktr			Rasa2			Ldlrad4			Onecut2			Gm20172			Map6d1									Supt16			Zfp707
	Ntn4			Sdccag8			Nkx1-2			Rasgef1a			Lefty2			Oplah			Gm20300			Map7									Supt3			Zfp784
	Nts			Sdf2l1			Nlrp4g			Rasgrp1			Lemd3			Orai2			Gm20554			Mapk10									Svip			Zfp874a
	Ntsr1			Sec14l4			Nmnat3			Rasip1			Leng8			Os9			Gm20556			Mapk14									Svop			Zfp935
	Nubp1			Sec23b			Nmt1			Raver2			Lep			Ostn			Gm20605			Mapk7									Syce3			Zfp939
	Nucb2			Sec31a			Nmur2			Rb1			Letm1			Otub2			Gm20754			Mapkapk5									Syngr3			Zfp944
	Nucks1			Sel1l			Noc4l			Rb1cc1			Lgr4			Otud4			Gm20857			Marcksl1									Syngr4			Zfp945
	Nudt4			Selenbp1			Nog			Rbbp5			Lhfpl3			Otud6b			Gm20858			Mast4									Synj2bp-cox16			Zfpl1
	Nudt5			Sema3e			Nol3			Rbfox1			Lhfpl5			Otud7b			Gm2087			Matr3									Synm			Zfx
	Numbl			Senp3			Nol4			Rbfox3			Lhx6			Ovgp1			Gm2115			Mau2									Sypl			Zim2
	Nup35			Senp8			Nom1			Rbl2			Lig3			Oxa1l			Gm29805			Mavs									Syt13			Zmym3
	Nup62-il4i1			Sephs2			Nos1ap			Rbm10			Limch1			P3h3			Gm2a			Maz									Syt3			Znhit2
	Nup93			Sepw1			Noxred1			Rbm11			Lime1			P4htm			Gm3219			Mbd1									Syt9			Znrf1
	Nupl1			Serpina1d			Npat			Rbm12			Limk1			Padi3			Gm3336			Mbd3l2									Tac4			Zscan25
	Nvl			Serpinb7			Npepps			Rbm12b1			Lincppara			Padi6			Gm364			Mbl2									Tagln			Zscan4c
	Nxf1			Serpinf2			Npffr1			Rbm12b2			Lman2l			Pak7			Gm38416			Mcf2									Tatdn2			Zswim1
	Nxph3			Setd7			Npffr2			Rbm17			Lmbrd2			Pakap			Gm4285			Mcm3ap									Tax1bp1			Zyg11a
	Nxph4			Setd8			Nprl3			Rbm26			Lmna			Palm2			Gm4737			Mcpt2									Tbc1d10a
	Oard1			Setdb1			Npsr1			Rbm27			Lmo7			Pan2			Gm4759			Mdh2									Tbc1d12
	Oas1h			Sf3b1			Nptx1			Rbm28			Lnpep			Pank3			Gm4847			Mdm4									Tbc1d15
	Obp2b			Sf3b2			Nptx2			Rbm39			Lonrf3			Papd5			Gm4981			Mdn1									Tbc1d2b
	Odf3			Sfpq			Nr1d1			Rbm41			Lpl			Papola			Gm5			Mdp1									Tbca
	Ogfod3			Sftpc			Nr1i2			Rbm45			Lppos			Pard6a			Gm5129			Me3									Tbcd
	Ogfrl1			Sfxn1			Nr3c2			Rbm5			Lppr3			Pard6b			Gm5577			Med12									Tbkbp1
	Ogt			Sgcb			Nr4a3			Rbm6			Lrch3			Parg			Gm561			Med12l									Tbp
	Oit1			Sgsh			Nr5a1			Rcan3			Lrch4			Parp1			Gm5779			Med13									Tbpl1
	Olfm1			Sgsm2			Nrep			Rcor1			Lrfn3			Parp8			Gm5860			Med13l									Tbx10
	Olfm2			Sh3bp2			Nrip1			Recql4			Lrif1			Particl			Gm5868			Med14									Tbx22
	Olfm3			Sh3bp5			Nrn1			Reep6			Lrig2			Patz1			Gm5901			Med18									Tbx3os2
	Olfml2b			Sh3bp5l			Nrp1			Reg3g			Lrp1b			Pax1			Gm608			Med20									Tc2n
	Olfr1034			Sh3gl1			Nrsn2			Rexo4			Lrp6			Pax4			Gm6182			Med24									Tcea1
	Olfr1140			Shank3			Nrxn3			Rfc4			Lrp8			Paxbp1			Gm6213			Med26									Tcea3
	Olfr1392			Shb			Nsd1			Rfwd2			Lrrc10b			Paxip1			Gm6225			Med27									Tceal7
	Olfr1511			Shisa6			Nt5c1b			Rfx7			Lrrc14			Pbrm1			Gm6300			Med30									Tceb3
	Olfr286			Shisa8			Ntan1			Rgag4			Lrrc27			Pcbp1			Gm648			Med9									Tcf24
	Olfr324			Shkbp1			Ntf3			Rgl2			Lrrc40			Pcbp3			Gm6634			Mef2a									Tcf7l2
	Olfr433			Shtn1			Ntn3			Rgs11			Lrrc41			Pcdh1			Gm6644			Mef2d									Tctex1d4
	Olfr46			Sik1			Ntrk3			Rgs14			Lrrc45			Pcdh12			Gm6793			Meikin									Tdg
	Olfr536			Sike1			Nts			Rgs16			Lrrc4b			Pcdhb10			Gm6938			Meox2									Tdrd5
	Olfr544			Sim1			Ntsr1			Rgs5			Lrrc58			Pcdhb16			Gm813			Mep1a									Tead1
	Olfr55			Simc1			Nuak1			Rgs7bp			Lrrc66			Pcdhb2			Gm8267			Mesdc1									Tes
	Olfr559			Sipa1l1			Nudt19			Rgs8			Lrrc69			Pcdhb4			Gm8363			Mesdc2									Tex36
	Olfr561			Sipa1l3			Nudt21			Rhbdd3			Lrrc7			Pcdhga12			Gm8773			Mesp2									Tex9
	Olfr691			Sirt6			Nudt4			Rhot2			Lrrc71			Pcdhgb2			Gm9079			Metap2									Tfip11
	Olfr921			Sirt7			Nudt5			Ric1			Lrrc8b			Pced1b			Gm960			Metrnl									Tgoln1
	Ophn1			Six4			Nudt8			Rictor			Lrrc8c			Pcf11			Gm973			Mettl17									Thap11
	Opn3			Skida1			Nufip2			Ring1			Lsm10			Pcgf6			Gm9758			Mettl25									Them6
	Opn5			Skint7			Numa1			Riok1			Lsm14a			Pcnx			Gm9833			Mettl6									Themis3
	Orai3			Skiv2l2			Nup160			Rlf			Lsm6			Pcx			Gm996			Mettl7a2									Thra
	Os9			Slain1			Nup62-il4i1			Rmdn3			Lsm7			Pcyox1			Gmeb2			Mettl9									Thumpd2
	Osbpl10			Slc12a8			Nup93			Rmnd5a			Lsm8			Pcyox1l			Gnaq			Mex3c									Thy1
	Osbpl11			Slc15a4			Nupl1			Rmrp			Ltk			Pdcd5			Gnaz			Mfap3									Timm21
	Osbpl1a			Slc17a2			Nupl2			Rnaseh2b			Luc7l			Pde4dip			Gng13			Mfhas1									Timm8a2
	Osbpl2			Slc20a2			Nvl			Rnd3			Luc7l2			Pde7a			Gng4			Mfsd2b									Timp3
	Osgep			Slc22a1			Nxf1			Rnf111			Luc7l3			Pdha1			Gnpda1			Mfsd6									Tinagl1
	Osgepl1			Slc22a13			Oas1h			Rnf148			Lurap1			Pdia6			Gnpnat1			Mfsd7c									Tinf2
	Ostn			Slc22a14			Oaz1			Rnf186			Lurap1l			Pdpk1			Gns			Mgam									Tlx2
	Otub2			Slc24a2			Oaz1-ps			Rnf19a			Luzp1			Pds5a			Golga2			Mgat1									Tm4sf4
	Otud1			Slc25a11			Obfc1			Rnf26			Lxn			Pds5b			Golgb1			Mgat2									Tm9sf3
	Otud5			Slc25a16			Ocm			Rnf6			Ly6g6e			Pdzrn3			Golim4			Mgat4a									Tmbim1
	Ovgp1			Slc25a24			Ogfrl1			Rngtt			Ly6h			Pelo			Golm1			Mgea5									Tmbim4
	Ovol1			Slc25a26			Ogg1			Rnpc3			Ly96			Pelp1			Gosr2			Mgll									Tmbim7
	Oxsr1			Slc25a47			Ogt			Robo1			Lypd6b			Per3			Gp1bb			Mgme1									Tmco1
	P2rx5			Slc25a51			Oit1			Rock2			Lyplal1			Pfdn2			Gpa33			Mib2									Tmco2
	P2ry6			Slc26a4			Olfm2			Rpe			Lyrm1			Pfkfb3			Gpaa1			Mical2									Tmed10
	P3h3			Slc2a4rg-ps			Olfml2b			Rps6ka3			Lyst			Pfn4			Gpbp1l1			Micall2									Tmed2
	P4ha1			Slc2a6			Olfr1344			Rps6kb1			Lzts3			Pgm2			Gpc1			Mid2									Tmed5
	Pabpc6			Slc30a1			Olfr1347			Rqcd1			Macf1			Phc1			Gpc2			Mier2									Tmed7
	Pabpn1			Slc34a1			Olfr1349			Rrad			Mael			Phc3			Gpc3			Mier3									Tmem102
	Padi3			Slc35c1			Olfr1366			Rragc			Mafa			Phf10			Gpc6			Mink1									Tmem114
	Pagr1a			Slc35d3			Olfr1392			Rragd			Maged2			Phf13			Gpd1			Mirg									Tmem128
	Pak6			Slc35e4			Olfr324			Rrn3			Magi2			Phf20l1			Gpd2			Mis18a									Tmem139
	Palb2			Slc35g2			Olfr46			Rsbn1l			Malat1			Phf21a			Gpha2			Mkks									Tmem179
	Pamr1			Slc38a1			Olfr523			Rsf1			Mamdc4			Phf3			Gpi1			Mkl1									Tmem194
	Papln			Slc38a11			Olfr536			Rtn4rl1			Man1a2			Phf6			Gpm6a			Mkx									Tmem198
	Papola			Slc39a2			Olfr559			Rundc1			Man1b1			Phip			Gpr108			Mlana									Tmem203
	Paqr7			Slc4a7			Olfr61			Rxfp4			Man2a2			Phka2			Gpr137c			Mlf2									Tmem204
	Paqr8			Slc50a1			Olfr691			Ryr3			Manf			Phlda1			Gpr153			Mllt1									Tmem220
	Pard3			Slc52a2			Olfr921			S100pbp			Map1b			Phtf1			Gpr161			Mllt6									Tmem231
	Parl			Slc5a4a			Olig3			Saal1			Map1lc3a			Phyhipl			Gpr165			Mlxip									Tmem240
	Parp1			Slc5a4b			Omp			Samd10			Map2k6			Pias3			Gpr183			Mmgt1									Tmem25
	Parp8			Slc5a9			Opn5			Samd4b			Map2k7			Pigf			Gpr25			Mmp10									Tmem263
	Patz1			Slc6a19os			Orc2			Samd8			Map3k13			Pigk			Gpr27			Mmp16									Tmem33
	Pax5			Slc6a5			Osbpl10			Sap130			Map3k2			Pigs			Gpr3			Mmp17									Tmem38a
	Pax9			Slc7a13			Osbpl1a			Sars2			Map3k3			Pik3c2a			Gpr52			Mmp23									Tmem42
	Pbx3			Slc7a14			Osbpl6			Sash1			Map4k4			Pik3c2b			Gpr63			Mmp24									Tmem47
	Pcbp3			Slc7a15			Osgepl1			Sbf2			Map4k5			Pik3ca			Gpr68			Mmrn2									Tmem53
	Pcdh11x			Slc9a2			Otub2			Sbk1			Map6d1			Pik3r1			Gpr85			Mn1									Tmem54
	Pcdh20			Slc9a5			Otud5			Sbno1			Map7			Pilrb1			Gpr88			Mndal									Tmem55a
	Pcdhb2			Slc9a8			Otud6b			Scaf4			Mapk14			Pin1			Gpr89			Moap1									Tmem59l
	Pcdhga11			Slitrk6			Oxa1l			Scel			Mapk3			Pinlyp			Gprin3			Mon1a									Tmem65
	Pcdhga12			Sltm			Oxsr1			Scgb1c1			2025-03-02			Pip4k2a			Gpt2			Mon2									Tmem80
	Pcdhgc4			Smad4			P2rx5			Scin			2025-03-10			Pip5k1a			Gpx3			Mospd2									Tmem89
	Pcgf6			Smarca2			P2rx6			Scn3b			2025-03-07			Pitx3			Gramd1a			Mphosph10									Tmem92
	Pcid2			Smarcb1			P3h3			Scn8a			2025-03-09			Pkd1			Gramd1b			Mphosph9									Tmie
	Pcnxl4			Smc2			P4ha1			Scrn3			Marcksl1			Pkd2			Grasp			Mpp5									Tmprss13
	Pcp4			Smg7			Pabpc5			Sdccag8			Marf1			Pkdrej			Grb10			Mpp7									Tmx1
	Pcsk9			Smim10l1			Pabpc6			Sec16a			Mast3			Pkhd1			Grb2			Mpped2									Tmx3
	Pcx			Smim9			Pabpn1			Sec22b			Mast4			Pkm			Grcc10			Mprip									Tnfsf4
	Pdcd5			Smoc1			Pacrg			Sec23ip			Mau2			Pkn2			Gria1			Mpv17									Tnnc2
	Pde7a			Smox			Padi3			Sec24b			Max			Pkp2			Gria2			Mras									Tns2
	Pde9a			Smpd1			Pah			Sec24c			Mb21d1			Pkp4			Grid2ip			Mrfap1									Tns4
	Pdgfc			Smpd4			Pak6			Secisbp2l			Mb21d2			Pla2g2d			Grik1			Mrgpra6									Tob1
	Pdia5			Smr3a			Palb2			Sectm1a			Mbnl2			Pla2g6			Grik2			Mrgprb1									Tob2
	Pdia6			Snap29			Palm2			Sel1l			Mboat7			Plac8l1			Grik3			Mrgpre									Tomm40
	Pdlim1			Snn			Pamr1			Selo			Mbp			Plag1			Grin1os			Mrgprh									Tomm5
	Pdss2			Snora81			Papd5			Sema3c			Mbtd1			Plat			Grin2a			Mrpl10									Top2b
	Pdxk			Snrnp48			Papola			Sema5a			Mcat			Platr4			Grin2c			Mrpl21									Topaz1
	Pdzd2			Snrnp70			Papolg			Senp6			Mcf2l			Plcg1			Grm1			Mrpl30									Tor1b
	Pdzrn3			Snx11			Pappa			Senp7			Mdc1			Plcl1			Grm4			Mrpl39									Tpgs1
	Peg13			Snx12			Paqr4			Serbp1			Mdga1			Pld3			Grm7			Mrpl4									Tppp2
	Pelo			Snx27			Paqr9			Serpina1d			Mdh1			Plec			Grm8			Mrps21									Tpr
	Per2			Snx30			Pard6g			Serpinb1c			Mdh2			Plekha1			Grsf1			Mrs2									Tpsab1
	Pex6			Socs7			Parg			Serpinb7			Mdm2			Plekha3			Gse1			Ms4a15									Tram1
	Pfkfb3			Soga1			Parl			Serpinb8			Mdm4			Plekha5			Gstk1			Ms4a8a									Trex2
	Pfkl			Soga3			Parp1			Sertm1			Mdn1			Plekha8			Gstm1			Msantd2									Trim11
	Pglyrp1			Sohlh1			Parp8			Setbp1			Mea1			Plekhb2			Gstp2			Msh2									Trim32
	Pgm2			Son			Pax5			Setd7			Mecp2			Plekhh2			Gstt1			Msh4									Trim46
	Pgrmc1			Sort1			Pax9			Setd8			Med12			Plekhh3			Gstt2			Msl1									Trim54
	Pgs1			Sowaha			Pbrm1			Setdb1			Med13			Plekhm1			Gstt3			Msra									Trim55
	Phf13			Sowahd			Pbx3			Setx			Med13l			Plekhn1			Gsx2			Mtbp									Trim59
	Phf20l1			Sox18			Pcdh1			Sf3b1			Med14			Plk2			Gt(ROSA)26Sor			Mtf1									Trmt1
	Phf23			Sp5			Pcdh17			Sfmbt1			Med16			Pls1			Gtf2h3			Mtfr1l									Trnt1
	Phip			Sp6			Pcdh19			Sfpq			Med20			Plxna2			Gtf2ird1			Mthfd1									Trove2
	Phka1			Spata16			Pcdh20			Sfxn1			Mef2a			Plxna4os1			Gtf3c2			Mthfd1l									Trp53inp1
	Phka2			Spata2l			Pcdha7			Sgpp2			Mef2d			Pnma1			Gtf3c6			Mthfsl									Trpm3
	Phkg1			Spatc1			Pcdhb10			Sgsh			Meg3			Pnn			Gtpbp2			Mtmr1									Tsen2
	Phtf1			Speer4cos			Pcdhb16			Sgsm2			Megf10			Pof1b			Gtpbp3			Mtmr12									Tshb
	Phxr4			Speg			Pcdhb18			Sgta			Megf11			Pogk			Gucy1a3			Mtmr6									Tshr
	Piga			Spidr			Pcdhb2			Sh3bp5			Megf6			Pogz			Guf1			Mtnr1a									Tspan17
	Pigf			Spink13			Pcdhb4			Sh3gl1			Megf9			Poldip2			Gulp1			Mtr									Tssc1
	Pigk			Spink2			Pcdhga12			Shank3			Meikin			Polg			Gzmc			Mtrr									Tssk6
	Pigr			Spred1			Pcdhga4			Shf			Meiob			Polr2k			Gzmm			Mtss1									Ttc13
	Pigt			Spred2			Pcdhga6			Shprh			Meis2			Pomp			H2-Bl			Mturn									Ttc21a
	Pigz			Sprr2k			Pcdhgb4			Sik2			Mep1a			Pop1			H2-M2			Mtx1									Ttc24
	Pik3c2a			Sptb			Pcdhgc4			Sike1			Mepce			Pot1a			H2-T24			Mup5									Ttc30a1
	Pik3cd			Sptbn2			Pced1b			Sipa1l1			Mepe			Pot1b			H2afj			Mus81									Ttc41
	Pik3ip1			Srbd1			Pcgf3			Sirt7			Mesp2			Pou3f1			H2afy2			Mxd4									Ttc5
	Pilrb1			Src			Pcgf6			Skida1			Met			Pou3f3			H2afy3			Mybl1									Ttc9b
	Pip4k2c			Srek1			Pcif1			Skil			Metap1d			Ppap2b			H60b			Mycbpap									Ttll2
	Pip5k1b			Srgap2			Pclo			Skint7			Metrnl			Ppcs			H6pd			Mycl									Ttr
	Pip5k1c			Srpk1			Pcmtd1			Skiv2l2			Mettl15			Ppef2			Hace1			Myef2									Tulp4
	Pisd			Srrm2			Pcnx			Slbp			Mettl16			Ppfia2			Hacl1			Myeov2									Tut1
	Piwil2			Srrt			Pcsk1n			Slc12a3			Mettl21e			Ppig			Hadh			Myh15									Tvp23b
	Pkdcc			Srsf1			Pcsk4			Slc12a6			Mettl22			Ppil4			Hadhb			Mynn									Twf2
	Pkdrej			Srsf10			Pcx			Slc12a8			Mettl7b			Ppm1g			Hao2			Myo1d									Tyr
	Pknox2			Srsf11			Pdcd11			Slc16a7			Mex3c			Ppm1h			Haus1			Myo9a									Ube2d3
	Pkp2			Srsf6			Pdcl			Slc22a14			Mfap1a			Ppm1l			Hba-a2			Myot									Ube2e1
	Pkp4			Srsf7			Pde10a			Slc22a29			Mfsd10			Ppp1cc			Hbb-bs			Mysm1									Ube2r2
	Pla2g10			Srsf9			Pde4dip			Slc22a30			Mfsd5			Ppp1r12b			Hbs1l			Myt1l									Ube2s
	Pla2g12b			Ssh2			Pde7a			Slc24a2			Mga			Ppp1r13b			Hc			N4bp2l2									Ubl4b
	Pla2g4e			Ssh3			Pdia6			Slc24a4			Mgat1			Ppp1r21			Hcfc1r1			Naa25									Ubl5
	Pla2g4f			Ssr1			Pdlim1			Slc25a10			Mgat4a			Ppp1r26			Hcfc2			Naalad2									Ubxn6
	Plagl1			Sstr2			Pdpk1			Slc25a26			Mgat5			Ppp1r9a			Hdac3			Nanp									Ubxn7
	Plat			Sstr4			Pds5a			Slc25a34			Mgat5b			Ppp2r1a			Hdac4			Napa									Uchl4
	Plcb4			St3gal5			Pds5b			Slc25a51			Mgea5			Ppp2r2c			Heatr1			Napepld									Ugt2a1
	Plcd3			St6galnac1			Pdss1			Slc26a4			Mgll			Ppp2r2cos			Heatr9			Nars2									Unc45b
	Plcg1			St6galnac4			Pdss2			Slc2a6			Mgme1			Ppp2r4			Hebp1			Nat10									Upk2
	Plch2			St7			Pdzd8			Slc2a8			Mib1			Ppp2r5b			Heca			Nat14									Urb2
	Plcxd1			Stard7			Pelo			Slc30a2			Mical2			Ppp2r5d			Hectd2			Nat3									Usf1
	Pld5			Stc1			Pelp1			Slc35c1			Mier1			Ppp3ca			Hectd3			Nat6									Usp16
	Pld6			Stim2			Per2			Slc35e4			Mier3			Ppp3cc			Helq			Nav1									Utf1
	Pldi			Stk4			Pfkfb3			Slc35f3			Minpp1			Ppp3r1			Henmt1			Nbea									Utp3
	Plekha7			Stoml1			Pfkl			Slc36a2			Mir124a-1hg			Ppp4r2			Herc1			Nbn									Utp6
	Plekhb2			Strn3			Pgc			Slc39a2			Mkks			Pptc7			Herc2			Ncbp2									Utrn
	Plekhf1			Stx7			Pgm2			Slc39a6			Mkl2			Prcc			Hes2			Ncdn									Uvrag
	Plekhh3			Stxbp5l			Pgrmc1			Slc3a2			Mkx			Prdm15			Hes6			Nck2									Vaultrc5
	Plekhm1			Suds3			Phc3			Slc48a1			Mlec			Prdm2			Hexim1			Nckap1									Vax2os
	Plekhn1			Sugp2			Phf13			Slc4a7			Mllt4			Prdm5			Hexim2			Ncoa1									Vezf1
	Plg			Sult1d1			Phf20l1			Slc52a2			Mllt6			Prdm8			Hey2			Ncoa3									Vgll3
	Plgrkt			Supt20			Phf3			Slc5a3			Mlxip			Prdx6b			Heyl			Ncoa4									Vma21
	Plxdc1			Supt7l			Phf6			Slc5a4a			Mmaa			Prelid1			Hiatl1			Ncoa5									Vmn1r90
	Plxna1			Susd5			Phip			Slc5a9			Mmd2			Prep			Hif1a			Ncor1									Vmn2r-ps11
	Plxna4os1			Susd6			Phka2			Slc7a13			Mmp10			Prickle1			Hif1an			Ncor2									Vmn2r-ps54
	Pnck			Swt1			Phlda1			Slc8a2			Mmp16			Prkab2			Hinfp			Ndel1									Vmn2r28
	Pnisr			Syce1l			Phtf1			Slc9a5			Mndal			Prkaca			Hint2			Ndor1									Vmn2r5
	Pnpo			Syde2			Phyhipl			Slco1a4			Moap1			Prkcb			Hipk2			Ndrg2									Vmn2r63
	Poc5			Synpo2l			Pianp			Slfnl1			Mob1b			Prkce			Hist1h2ao			Ndufa12									Vps37d
	Polg			Syt16			Pias1			Slit1			Mobp			Prkcsh			Hist1h2be			Ndufa3									Vps52
	Poli			Tab2			Pias3			Slitrk3			Mocs1			Prkdc			Hist1h4f			Ndufa4									Vrk2
	Polm			Tac4			Pigk			Slitrk5			Mocs3			Prkra			Hist1h4k			Ndufaf4									Vsig10
	Polr2b			Taf1c			Pigm			Slk			Mogs			Prkx			Hist2h2ac			Ndufb11									Vsig4
	Polr3b			Taf4a			Pigp			Sltm			Mon2			Prm1			Hist2h4			Ndufc1									Vwde
	Polr3g			Taf5			Pigt			Slx4			Morc2a			Prmt3			Hist3h2a			Ndufs6									Wbp2nl
	Pop1			Taf6			Pigu			Slx4ip			Morc3			Prmt7			Hist3h2ba			Ndufv1									Wbp5
	Pop5			Tagln3			Pigz			Smad4			Morc4			Proz			Hivep2			Nebl									Wbscr17
	Pot1b			Tamm41			Pik3c2a			Smarca4			Morf4l1-ps1			Prpf3			Hlcs			Nedd4l									Wdfy1
	Ppcdc			Tanc1			Pik3ca			Smarca5			Mpdz			Prpf39			Hmbox1			Neil2									Wdhd1
	Ppid			Tardbp			Pikfyve			Smarcad1			Mphosph8			Prpf40a			Hmgb3			Nell2									Wdpcp
	Ppil1			Tars2			Pilrb1			Smarcb1			Mphosph9			Prpf4b			Hmgb4			Nemf									Wdr3
	Ppil2			Taz			Pitpnb			Smarcd2			Mpi			Prrc2c			Hmgn3			Nexn									Wdr45
	Ppm1d			Tbata			Pja2			Smc2			Mpped2			Prrt4			Hmgxb4			Nf2									Wdr63
	Ppm1g			Tbc1d10a			Pkd2			Smc3			Mprip			Prrxl1			Hmox1			Nfat5									Wdtc1
	Ppm1k			Tbc1d12			Pkd2l1			Smchd1			Mreg			Prss32			Hmx1			Nfe2l3									Wfikkn2
	Ppp1cc			Tbc1d14			Pknox2			Smcr8			Mrgpra6			Prss50			Hmx2			Nfil3									Wls
	Ppp1r12a			Tbc1d22a			Pkp2			Smg7			Mrgprb1			Prune			Hn1			Nfkbid									Wnt10a
	Ppp1r12c			Tbcc			Pkp4			Smim10l1			Mrgpre			Prune2			Hnf4g			Nfkbiz									Wnt5a
	Ppp1r13b			Tbce			Pla2g4d			Smim3			Mrgprh			Psca			Hnmt			Nhsl1									Wnt7a
	Ppp1r15a			Tbl3			Pla2g4e			Smoc1			Mrpl10			Psma3			Hnrnpa0			Nipal1									Wrn
	Ppp1r2-ps3			Tbp			Plac8l1			Smoc2			Mrpl15			Psmb1			Hnrnpa1			Nipal2									Wsb2
	Ppp1r21			Tbr1			Plat			Smpx			Mrpl16			Psmd11			Hnrnpa2b1			Nipal3									Wscd2
	Ppp1r26			Tbx3os2			Platr4			Smr3a			Mrpl43			Psmd2			Hnrnpab			Nipbl									Wwp1
	Ppp1r37			Tbx5			Plcb1			Snap29			Mrpl48			Psmd3			Hnrnph1			Nipsnap3b									Xcl1
	Ppp1r3c			Tbx6			Plcb4			Snapin			Mrpl53			Psme3			Hnrnph3			Nit1									Xiap
	Ppp1r9b			Tceal8			Plcd3			Snd1			Mrps18b			Psmg2			Hnrnpk			Nit2									Xrcc5
	Ppp2r2c			Tcf15			Plcg1			Snora81			Mrps18c			Pstpip2			Hnrnpm			Nkain3									Yae1d1
	Ppp2r5a			Tcf4			Plch1			Snrnp48			Mrps30			Ptar1			Hnrnpu			Nkx3-1									Yes1
	Ppp3ca			Tcf7l2			Pld3			Snrnp70			Mrps7			Ptcd1			Hnrnpul2			Nle1									Yme1l1
	Ppp3r1			Tcfl5			Pld5			Sntg2			Mrs2			Ptcd2			Homer1			Nlgn3									Yod1
	Ppp4r2			Tcstv1			Pld6			Snx12			Ms4a10			Ptdss1			Homer2			Nln									Ypel3
	Ppp6r1			Tcta			Pldi			Snx2			Ms4a15			Ptdss2			Homer3			Nms									Ypel4
	Pramel1			Tcte1			Plekha3			Snx27			Msantd2			Ptgs2			Hook3			Nmt1									Ythdf3
	Prap1			Tctex1d2			Plekha5			Socs7			Msh2			Ptk7			Hoxd8			Nmur2									Zak
	Prdm12			Tdrd6			Plekha7			Soga1			Msh4			Ptp4a1			Hpca			Nob1									Zbtb37
	Prdm15			Tdrkh			Plekha8			Soga3			Msl1			Ptpn1			Hpcal1			Noc2l									Zbtb41
	Prickle2			Tecpr1			Plekhf1			Son			Msln			Ptpn11			Hprt			Noc3l									Zbtb44
	Prkab2			Tecr			Plekhg5			Sorbs1			Mt2			Ptpn2			Hps6			Nol4l									Zbtb8a
	Prkaca			Tecta			Plekhh3			Sorcs1			Mt4			Ptpn3			Hrasls5			Nol9									Zc3h12d
	Prkacb			Teddm1a			Plekho2			Sorl1			Mtch1			Ptpn9			Hrh1			Nom1									Zdhhc20
	Prkag2			Tescl			Plk2			Sort1			Mtcl1			Ptprb			Hrk			Nop2									Zdhhc24
	Prkar2b			Tex15			Plxdc1			Sowaha			Mtf1			Ptprd			Hs3st2			Nop56									Zdhhc9
	Prkca			Tex2			Plxna1			Sowahb			Mtfr1l			Ptprj			Hs3st4			Nox1									Zfand2b
	Prkce			Tex264			Plxna4			Sowahd			Mtg2			Pum1			Hs3st5			Noxred1									Zfand4
	Prkg2			Tex36			Pnck			Sox13			Mthfsl			Pum2			Hs6st2			Npas4									Zfp1
	Prm1			Tex40			Pnisr			Sox14			Mtmr1			Purb			Hs6st3			Npdc1									Zfp120
	Prmt2			Tfap2e			Pnn			Sparcl1			Mtmr12			Purg			Hsd11b1			Npepps									Zfp13
	Prmt3			Tfap4			Pnpo			Spata7			Mtmr2			Pwwp2a			Hsd17b4			Nploc4									Zfp185
	Prmt6			Th			Podnl1			Spatc1			Mtmr3			Pxmp4			Hsd17b7			Npm3-ps1									Zfp266
	Proc			Thap1			Pold2			Spdl1			Mtmr6			Pxt1			Hsf1			Nptx2									Zfp27
	Prpf3			Thap11			Polg			Speer4cos			Mtr			Pygb			Hsf2			Npy									Zfp428
	Prpf38b			Thbs3			Polr2j			Sphkap			Mtrr			Pygl			Hsf4			Nr2c2									Zfp444
	Prpf39			Them4			Polr3g			Spice1			Mtx1			Pygo2			Hspa1a			Nradd									Zfp511
	Prpf4b			Themis3			Pomp			Spin4			Mup5			Pzp			Hspa1b			Nrde2									Zfp513
	Prpf6			Thoc1			Pop1			Spink13			Mvb12a			Qk			Hspa9			Nrgn									Zfp553
	Prph			Thoc2			Pot1b			Sppl3			Mvb12b			Qrich1			Hspb6			Nrip1									Zfp572
	Prps1l1			Thoc6			Ppfia2			Spred1			Mvk			R74862			Hspb8			Nrn1									Zfp580
	Prr14l			Thsd4			Ppid			Spred2			Mycbp2			Rab11b			Hsph1			Nrp1									Zfp599
	Prr15			Tia1			Ppig			Sptan1			Myef2			Rab18			Htr2c			Nrxn3									Zfp653
	Prr36			Tial1			Ppm1d			Sptbn1			Myh9			Rab21			Htr3b			Nsd1									Zfp661
	Prr5			Ticam2			Ppm1e			Sptbn2			Myl6b			Rab22a			Htr4			Nsun3									Zfp692
	Prrg2			Tigar			Ppm1g			Spx			Myo16			Rab33a			Htra1			Nsun7									Zfp707
	Prrt2			Tigd3			Ppm1l			Srbd1			Myo18a			Rab40c			Htt			Nt5dc3									Zfp771
	Prrt4			Timm21			Ppp1cb			Srek1			Myo6			Rab8b			Hyal2			Ntan1									Zfp784
	Prss12			Timm8a2			Ppp1cc			Srp72			Myo9a			Rad21l			Hyal6			Ntrk2									Zfp874a
	Prss23			Tipin			Ppp1r12a			Srpk1			Myo9b			Rad23a			Hyi			Nuak1									Zfp935
	Prss27			Tjap1			Ppp1r12b			Srrm2			Myot			Rad50			Hymai			Nudt1									Zfp939
	Prss32			Tjp1			Ppp1r13b			Srrt			Mysm1			Rad54l2			Idh1			Nudt18									Zfp944
	Prss33			Tkt			Ppp1r16b			Srsf1			Myt1			Radil			Idh2			Nudt21									Zfp945
	Prss39			Tlcd1			Ppp1r37			Srsf10			Myt1l			Rae1			Idh3b			Nudt3									Zfpl1
	Prss50			Tldc2			Ppp1r3c			Srsf11			N4bp2l2			Rala			Idnk			Numa1									Zfx
	Psd			Tm4sf4			Ppp1r9a			Srsf6			Naa15			Ralgapa1			Ido2			Numbl									Zim2
	Psen1			Tmco2			Ppp2r1b			Srsf7			Naa16			Ralgapa2			Ier3			Nup62-il4i1									Zmym3
	Pskh1			Tmem100			Ppp2r2c			Ssh2			Naa60			Ralgapb			Ifi202b			Nup93									Znhit2
	Psmd2			Tmem109			Ppp2r2cos			St18			Naalad2			Ralgds			Ifitm5			Nupl1									Znrf1
	Ptchd2			Tmem117			Ppp2r4			St7			Nab2			Ralgps1			Ifitm7			Nusap1									Zscan25
	Ptger3			Tmem132e			Ppp3ca			St8sia6			Nabp2			Ralgps2			Ifnar1			Nvl									Zscan4c
	Ptgis			Tmem144			Ppp3r1			Star			Nap1l3			Ranbp2			Ifnb1			Nxpe3									Zswim1
	Ptgs2			Tmem150a			Ppp4r2			Stip1			Nap1l5			Ranbp3			Ifnlr1			Nyap2									Zswim7
	Ptk2b			Tmem151b			Ppp6r1			Stk24			Napepld			Rapgef2			Ifrd2			OTTMUSG00000016609									Zyg11a
	Ptk7			Tmem161a			Ppt1			Stk38l			Nars2			Rapgef5			Ift140			Oas1h
	Ptp4a3			Tmem161b			Prdm12			Stk4			Nat10			Rapgefl1			Ift172			Oat
	Ptpn1			Tmem167			Prdm15			Ston2			Nat3			Rara			Ift46			Obscn
	Ptpn12			Tmem178			Prdm4			Stox2			Nat8			Rasa1			Ift52			Odf1
	Ptpn3			Tmem181b-ps			Prdm5			Strip1			Nav1			Rasal2			Ift74			Ofd1
	Ptpn9			Tmem181c-ps			Prdm8			Strn3			Nav2			Rasd1			Igfbp2			Ogdh
	Ptprh			Tmem2			Prdx3			Stt3b			Nbea			Rasgef1a			Igfbp3			Ogfrl1
	Ptprm			Tmem201			Prdx6b			Stxbp5			Nbeal1			Rasgrp1			Igflr1			Ogg1
	Purg			Tmem211			Prickle2			Stxbp5l			Nbr1			Rasgrp3			Iglon5			Oit1
	Pvrl3			Tmem231			Prkab2			Suds3			Nck2			Raver2			Igsf1			Olfm1
	Pxdn			Tmem248			Prkag2			Sugt1			Nckap1			Rbbp5			Igsf23			Olfm3
	Pxn			Tmem252			Prkca			Sult1d1			Ncln			Rbfox3			Igsf9b			Olfr1347
	Pxt1			Tmem29			Prkcb			Supt20			Ncoa1			Rbl2			Ik			Olfr1432
	Pycr2			Tmem54			Prkce			Supt7l			Ncoa3			Rbm10			Ikbip			Olfr1511
	Pygm			Tmem57			Prkdc			Susd6			Ncor1			Rbm11			Ikbkb			Olfr212
	Pygo1			Tmem65			Prm1			Swt1			Ncor2			Rbm12b1			Il11ra1			Olfr239
	Pzp			Tmem86b			Prn			Syn3			Ncstn			Rbm12b2			Il16			Olfr286
	R3hdml			Tmem87a			Proc			Syngap1			Ndn			Rbm20			Il17rd			Olfr46
	Rab15			Tmie			Prox1			Synrg			Ndrg2			Rbm26			Il22ra2			Olfr536
	Rab17			Tmprss11d			Proz			Sys1			Ndufa4			Rbm27			Il23r			Olfr544
	Rab30			Tmsb4x			Prpf3			Syt7			Ndufa5			Rbm28			Il27			Olfr559
	Rab33a			Tmub1			Prpf38b			Tab3			Ndufa6			Rbm33			Il34			Olfr561
	Rab35			Tnfaip8l1			Prpf39			Tac4			Ndufaf3			Rbm39			Il5ra			Olfr61
	Rab38			Tnfrsf21			Prpf4			Taco1			Ndufv1			Rbm41			Ilkap			Olfr690
	Rab3b			Tnks1bp1			Prpf4b			Taf15			Nebl			Rbm42			Ilvbl			Olfr691
	Rab40c			Tnks2			Prr14l			Taf4a			Necab3			Rbm5			Imp3			Olfr856-ps1
	Rab8b			Tnnt2			Prr16			Taf5			Nedd4l			Rbm6			Impact			Olfr921
	Rabl3			Tob2			Prr3			Tamm41			Neil2			Rc3h1			Impg2			Olig3
	Rabl6			Top1			Prr5			Taok1			Nek7			Rc3h2			Ina			Onecut1
	Raet1b			Topaz1			Prrc2c			Taok2			Nelfcd			Rcan1			Inhba			Onecut2
	Rai2			Topbp1			Prrg2			Tardbp			Nemf			Rcan3			Inhbc			Ophn1
	Rala			Tor1b			Prrt4			Tars2			Neto2			Rcor1			Inip			Oplah
	Ralbp1			Tox3			Prss12			Tas1r2			Neurod2			Recql4			Ino80d			Oprk1
	Ralgds			Tph1			Prss32			Tbc1d10a			Neurod6			Recql5			Inpp4a			Orai3
	Ralgps2			Tpm3			Psapl1			Tbc1d14			Nf1			Redrum			Inpp5j			Orc5
	Rap1b			Tppp			Psca			Tbcc			Nf2			Rev1			Inpp5k			Osbp2
	Rara			Tpsg1			Psen1			Tbck			Nfasc			Rev3l			Ints3			Osbpl6
	Rars2			Tpte			Psg29			Tbk1			Nfat5			Rexo4			Ints6			Osbpl9
	Rasa2			Tra2a			Psmd11			Tbl1xr1			Nfia			Rfc1			Ints8			Osgin1
	Rasd2			Trak1			Psmf1			Tbp			Nfib			Rfng			Ip6k1			Ostm1
	Rasgef1a			Trak2			Ptchd1			Tbx10			Nfkbil1			Rfwd2			Ip6k2			Ostn
	Rasgrp1			Tram1l1			Ptchd2			Tbx3os2			Nfkbiz			Rfwd3			Ipmk			Otud1
	Rasgrp3			Trat1			Ptf1a			Tbx5			Nfxl1			Rfx3			Ipo5			Otud5
	Rasip1			Trib3			Ptger3			Tbx6			Nfya			Rfx5			Ipo8			Otud7a
	Rasl10a			Trim2			Ptges2			Tcf15			Ngb			Rfx7			Ippk			Otx1
	Rasl11a			Trim30e-ps1			Ptgs2			Tcfl5			Ngef			Rgl2			Ipw			Ovgp1
	Rasl11b			Trim31			Ptk2b			Tchp			Nhlrc2			Rgs11			Iqcc			Oxsr1
	Rassf7			Trim41			Ptk6			Tcta			Nhsl1			Rgs8			Iqck			P2rx5
	Raver2			Trim42			Ptp4a3			Tcte1			Nim1k			Rhot2			Iqgap2			P2rx6
	Rbfox1			Trim45			Ptpn1			Tdrkh			Nin			Ric1			Iqsec2			P3h3
	Rbks			Trim66			Ptpn12			Tecpr1			Nipal1			Rictor			Iqub			P4ha1
	Rbm10			Trim8			Ptpn3			Tescl			Nipal3			Ring1			Irf2			Pabpc4l
	Rbm12b1			Trit1			Ptpn9			Tesk1			Nipbl			Rlf			Irf2bpl			Pabpc6
	Rbm12b2			Trmt12			Ptprj			Tet3			Nit1			Rmnd5a			Irf6			Pabpn1l
	Rbm20			Trmt2b			Pum2			Tex2			Nkain3			Rn45s			Isg15			Padi3
	Rbm28			Trmt44			Pura			Tex21			Nktr			Rnaseh2b			Islr2			Pafah1b3
	Rbm3			Trpc5			Purb			Tex33			Nkx3-1			Rnf111			Ism1			Pagr1a
	Rbm39			Trps1			Purg			Tex36			Nkx3-2			Rnf112			Itga3			Paics
	Rbm43			Tsen15			Pvrl3			Tfap4			Nlgn3			Rnf148			Itga7			Palm2
	Rbm45			Tsn			Pwwp2b			Tgfbr3l			Nlrp4g			Rnf167			Itm2a			Pan2
	Rbm5			Tspyl3			Pxn			Tgfbrap1			Nlrx1			Rnf168			Itpkc			Pank4
	Rcan1			Ttbk1			Pxt1			Thbs3			Nmral1			Rnf182			Itpripl1			Papd7
	Rcan2			Ttc22			Pygo1			Themis3			Nms			Rnf19a			Itsn1			Papln
	Rcan3			Ttc30a1			Rab10			Thoc2			Nmt1			Rnf20			Itsn2			Papola
	Rcn1			Ttc37			Rab11b			Thrap3			Nmu			Rnf220			Ivns1abp			Paqr5
	Rcn2			Ttc39aos1			Rab11fip5			Thsd4			Nmur2			Rnf26			Iyd			Paqr7
	Rcor1			Ttc4			Rab17			Thsd7a			Noc3l			Rnf6			Izumo1			Paqr8
	Rcsd1			Tti2			Rab18			Tia1			Noc4l			Rnf8			Izumo4			Paqr9
	Rdh12			Ttl			Rab21			Tial1			Nog			Rngtt			Jade2			Pard6g
	Rec8			Ttll2			Rab30			Tigd3			Nol3			Rnpc3			Jak2			Parg
	Recql4			Tub			Rab33a			Tigit			Nol4			Robo1			Jakmip1			Park7
	Rem2			Tubd1			Rab33b			Timm17a			Nol4l			Robo2			Jakmip2			Parp1
	Reps1			Tubgcp2			Rab3b			Timm8a2			Nom1			Rock2			Jakmip3			Parp4
	Ret			Tubgcp4			Rab8b			Tjp1			Nop2			Rp1l1			Jdp2			Patz1
	Rev1			Tubgcp6			Rabgap1l			Tm4sf4			Nos1ap			Rpap3			Jmjd1c			Pax1
	Rexo4			Tunar			Rad23a			Tmbim7			Nov			Rpe			Jmy			Pax3
	Rftn2			Txlng			Rai2			Tmem117			Npas2			Rpl36a			Josd1			Pax5
	Rfwd2			Txndc12			Rala			Tmem129			Npas4			Rpl36al			Jph3			Paxbp1
	Rfx5			Uba6			Ralbp1			Tmem144			Npcd			Rpn1			Jph4			Pbx4
	Rgcc			Ubash3b			Ralgapa1			Tmem151b			Npepps			Rpn2			Junb			Pcbd2
	Rgl2			Ube2a			Ralgps2			Tmem167			Npffr1			Rpp30			Kalrn			Pcdh11x
	Rgs11			Ube2e2			Ranbp2			Tmem175			Nprl3			Rprd2			Kank3			Pcdhb12
	Rgs14			Ube2g1			Rapgef2			Tmem178			Nptx1			Rps6ka3			Kansl3			Pcdhb16
	Rgs16			Ube2g2			Rara			Tmem184b			Nr1d1			Rps6kb1			Kat6a			Pcdhb2
	Rgs19			Ube2w			Rarg			Tmem222			Nr2c2			Rrp1b			Katnal1			Pcdhga6
	Rgs5			Ube3b			Rars2			Tmem248			Nr2f2			Rsbn1l			Katnb1			Pcdhgb1
	Rgs7bp			Ubl4b			Rasa1			Tmem260			Nr3c2			Rsf1			Kazald1			Pcdhgb4
	Rgs8			Ubp1			Rasa2			Tmem40			Nr4a3			Rsph3a			Kazn			Pced1b
	Rgs9bp			Ubxn2b			Rasgef1a			Tmem57			Nrarp			Rsrp1			Kbtbd11			Pcf11
	Rhbdd2			Uchl4			Rasgef1b			Tmem86b			Nrd1			Rtcb			Kcna1			Pcgf6
	Rhbg			Uck1			Rasgrp1			Tmem87a			Nrde2			Rtn2			Kcna5			Pcp2
	Rhof			Uck2			Rasip1			Tmem92			Nrg1			Rufy2			Kcnab1			Pcsk2
	Rhot2			Ugp2			Rasl10a			Tmf1			Nrip1			Rundc1			Kcnab2			Pcsk7
	Rimbp2			Ugt2a1			Raver2			Tmod2			Nrip2			Rxfp4			Kcnb1			Pctp
	Riok1			Ugt2a2			Rb1			Tmprss13			Nrp1			Ryr1			Kcnb2			Pcx
	Rit1			Uhrf2			Rb1cc1			Tnfsf4			Nrsn2			Saal1			Kcnc3			Pcyox1
	Rlim			Uimc1			Rbbp5			Tnks			Nrxn2			Safb			Kcnd2			Pcyt2
	Rmnd1			Ulk2			Rbfox1			Tnks1bp1			Nrxn3			Safb2			Kcne2			Pdcd10
	Rmrp			Unc13a			Rbfox3			Tnks2			Nsd1			Sall2			Kcng3			Pdcd11
[truncated: 2,249 more rows]
