# Supplementary material for: The nBAF complex subunit CREST/SS18L1 regulates hippocampal memory processes via tyrosine 397 and histone acetyltransferase CBP
Source: Cell Rep. Author manuscript; Available in PMC 2026 May 20. (PMC13189212; doi:10.1016/j.celrep.2026.117158)
Supplement: Table_S3 [file NIHMS2168525-supplement-Table_S3.xlsx]

## Sheet: Table S3
Table S3: Differentally expressed genes (DEGs) from volcano plot of VEH-T10 relative to VEH-HC control.
	VEH-HC	VEH-T10
GeneSym	Mean_group1	Mean_group2	p-value (p<0.05)	Fold-change (relative to VEH-HC)
Dbp	43.7603	25.7082	2.76445533132e-14	0.587478
Calb2	32.2518	15.7568	1.1092238239e-12	0.488554
Gpr88	3.56256	0.790333	1.43465239688e-11	0.221844
Atp2b4	12.7677	6.52488	3.2998825894e-11	0.511047
Ciart	6.8095	3.56894	3.06840219899e-10	0.524111
Zcchc12	21.4041	13.1387	4.64728588945e-10	0.613842
Tshz2	10.9705	3.74494	4.84235873621e-10	0.341366
Slc17a6	4.38539	1.66403	1.03876296453e-09	0.379447
Zic1	9.0371	2.77225	1.78695847008e-09	0.306764
Cirbp	53.1663	37.6539	4.34966029861e-09	0.708229
Ano2	1.72357	0.343522	8.34802704741e-09	0.199309
Wnt9a	3.69006	1.59956	8.61273985464e-09	0.433478
Hs3st2	5.90426	2.61817	8.84268480661e-09	0.443437
Glp1r	1.51381	0.33118	1.71470734278e-08	0.218773
Nxph3	12.7163	5.43843	1.82102791735e-08	0.427675
Camk2d	9.33159	5.44896	3.62779967178e-08	0.583926
Wdr6	51.3219	34.5451	5.06739498141e-08	0.673107
Ctgf	4.5702	1.92671	8.27917693291e-08	0.421582
Prdm12	0.870089	0.0502356	8.91014838578e-08	0.0577361
Gpx3	11.1721	3.64904	1.27652773574e-07	0.326622
Vwc2l	1.67073	0.384586	1.55587255857e-07	0.230191
Ngb	2.31035	0.772983	1.89302733822e-07	0.334574
Cited4	2.08534	0.774419	2.841303961e-07	0.371362
Tmem91	8.51978	4.33422	3.71670388133e-07	0.508725
Dpp10	10.4766	6.21002	5.52843694268e-07	0.592754
Camk2n2	63.5108	43.6033	6.07185139057e-07	0.686549
Vpreb3	0.415757	0.0246743	1.0656800794e-06	0.059348
Cdk18	7.95081	4.81624	1.33956007919e-06	0.605755
Mid1	6.76031	11.4759	1.47116015914e-06	1.69755
Resp18	47.2157	30.37	1.57706934856e-06	0.643217
Nrep	34.6623	24.3593	1.60494220613e-06	0.70276
Amn	2.93996	1.28272	1.6481916415e-06	0.436306
Zic2	9.59445	5.15798	1.80969753383e-06	0.537601
Baiap3	1.97678	0.746582	1.84589750674e-06	0.377676
Timp2	93.5178	63.5384	1.88669174472e-06	0.679425
Hmgb3	12.0956	8.44394	1.93460961817e-06	0.698099
Dcn	21.0311	13.5399	1.94323800895e-06	0.643805
Olfm2	22.3153	14.7022	3.26686065322e-06	0.65884
Nts	4.73778	2.27446	3.67188825146e-06	0.480069
A230065H16Rik	6.15899	1.43538	3.7482997679e-06	0.233055
Slc35f1	11.6632	7.99219	3.84481146731e-06	0.685251
Orm2	1.78642	0.138147	4.29496949861e-06	0.0773316
Gpr17	15.5711	24.6634	5.12118288465e-06	1.58392
Gng4	9.67302	6.42691	5.47205099077e-06	0.664416
Cdh13	21.3462	15.1168	5.59917323706e-06	0.708173
Whrn	9.4673	5.57094	5.69822202068e-06	0.588439
Kcnj4	43.1793	32.1006	5.7730937213e-06	0.743425
Rprm	20.2611	13.8793	6.03843046898e-06	0.685024
Cacna2d2	6.72937	4.00525	6.30600173068e-06	0.59519
Rnf182	11.5438	15.9367	6.33360819358e-06	1.38054
Tcerg1l	4.27643	2.26101	8.42086085862e-06	0.528715
Gm10416	0.475531	0.0430625	8.42111606025e-06	0.0905566
Cyb561	28.7623	18.8289	9.42517985802e-06	0.65464
Cbln1	3.22744	1.1543	1.11851129148e-05	0.357653
Nrsn2	45.3361	32.1528	1.11963633311e-05	0.709209
Hs6st2	7.57435	4.69807	1.15497056994e-05	0.62026
Zdhhc22	4.59472	2.46506	1.52885100122e-05	0.536499
Prss12	7.53057	5.07746	1.8885185991e-05	0.674247
Ctxn3	2.61292	0.98472	1.90672540891e-05	0.376866
Hist1h4j	1.04805	3.74415	2.20992063898e-05	3.57248
Ldb2	15.0201	9.73833	2.32100661034e-05	0.648352
Nr1d1	55.5403	43.1668	2.51650093686e-05	0.777216
Chrna4	5.04054	3.01871	2.60302139393e-05	0.598886
Meis2	10.9019	7.49865	2.91439880423e-05	0.68783
Cdkl4	6.72644	4.14978	3.28812992939e-05	0.616937
Slc32a1	41.5778	30.9443	3.56023089079e-05	0.74425
Cplx3	2.16289	0.898436	3.62878176821e-05	0.415388
Hpcal1	31.9404	24.3316	3.71852425242e-05	0.761782
Vax1	1.35494	0.495567	3.72685951328e-05	0.365747
Nr4a3	14.5877	20.1409	3.94579787332e-05	1.38067
H2-Q2	0.37272	0.0398866	4.043911442e-05	0.107015
Grp	19.9335	10.9323	4.05261910947e-05	0.548439
Klf5	2.46101	1.18121	4.15001590643e-05	0.479968
Arg1	0.648371	2.31798	4.4626793958e-05	3.57509
Lzts1	10.9405	7.48233	4.73909741114e-05	0.68391
Sox1	6.79103	4.38042	5.01125028198e-05	0.645031
Usp2	23.1343	17.3792	5.24392911039e-05	0.751233
Dok3	3.55073	5.71209	5.46777318354e-05	1.60871
Pnck	45.8965	34.5832	5.64262423257e-05	0.753504
Hrh3	19.5291	12.6372	5.90220866907e-05	0.647097
Trpt1	9.23607	6.58739	5.99721524981e-05	0.713225
Atp6ap1l	0.981098	0.313605	6.36169741401e-05	0.319647
Fxyd6	48.0538	35.2362	6.54600482586e-05	0.733265
Scn5a	0.552603	0.143005	6.61824081633e-05	0.258784
Rims3	11.1858	7.22818	6.95041597353e-05	0.646194
Grm4	3.63025	2.09805	7.3311407547e-05	0.577935
Pld5	1.60306	0.645335	7.52624090689e-05	0.402566
Mdga1	8.94582	12.7911	7.57726341515e-05	1.42984
Tox2	11.2209	7.68134	7.6149190877e-05	0.684555
Grm8	2.26921	1.05574	7.89062973323e-05	0.465247
Ntn5	2.98037	1.3611	8.09765485951e-05	0.456688
Gm20878	0.705974	3.10435e-05	8.11571909383e-05	4.39725665479e-05
Gm5797	0.220883	0	8.72055576734e-05	0
Dlk1	2.06906	0.780268	8.72978593214e-05	0.377113
Tox	3.5466	1.92207	8.98008894131e-05	0.541947
Tacr3	0.630818	0.153555	9.30510760314e-05	0.243423
G6pc3	31.8489	25.1695	0.000102546	0.790277
Col4a2	11.2867	15.6564	0.000106247	1.38715
Apoc2	3.60137	9.09837	0.000108887	2.52636
Homer1	16.0729	21.9182	0.000113032	1.36367
Grik3	6.01795	3.80971	0.000129175	0.633059
Slc7a3	2.6484	1.38357	0.000130616	0.52242
Gm6644	7.17802	2.54933	0.000133167	0.355157
Rps27	4.27516	10.1019	0.000133921	2.36292
Bex1	58.3056	45.5491	0.000143174	0.781213
Mc3r	0.441186	0.0780548	0.000148377	0.176921
Plxdc1	5.35559	3.25228	0.000151124	0.607268
Cds1	23.2506	17.5222	0.000155965	0.753623
Tmem130	54.8219	42.3025	0.000158117	0.771635
Prap1	0.185893	0	0.00016296	0
Spink8	25.7202	35.4467	0.000174925	1.37817
Homer3	21.5822	28.4839	0.000203154	1.31979
Lrrc10b	36.1243	49.9956	0.000205362	1.38399
Cbln2	3.20637	1.67171	0.00021088	0.521371
Rbm3	86.6	68.3837	0.000211674	0.78965
Gaa	124.767	98.6755	0.000216129	0.790877
Cdh24	4.59575	6.90743	0.000224839	1.503
Lurap1	7.44952	5.14587	0.000271754	0.690766
Egr1	36.2676	50.4743	0.000273768	1.39172
Dusp6	18.3057	24.284	0.000281824	1.32658
Col23a1	2.07562	0.976083	0.000288241	0.47026
Syt9	2.35511	1.15372	0.000299785	0.48988
Dusp26	24.7026	18.9536	0.000312578	0.76727
Madcam1	1.72386	0.149819	0.000325414	0.086909
Epha6	10.5595	15.0629	0.000328939	1.42648
Lurap1l	17.4458	23.1421	0.000331432	1.32652
Bglap3	0.403375	0.0752097	0.000341888	0.186451
Dusp1	8.90417	6.33356	0.000349823	0.711302
Gm13304	1.63872	0.740878	0.000357856	0.452107
Gm20605	5.28782	8.18468	0.000360883	1.54784
Cpne2	19.2681	13.7843	0.000374977	0.715392
Isl1	0.256516	0.0234154	0.000388439	0.0912825
Tekt5	4.7396	2.91131	0.000394125	0.614252
Tob1	19.1198	14.4951	0.000411703	0.758121
Nr2f2	6.37921	4.00649	0.000415236	0.628055
Ms4a6d	2.90764	6.09793	0.000415563	2.09721
Adcyap1	1.96098	0.97134	0.000420363	0.495332
Ly6g6e	2.12106	1.01418	0.000424077	0.478148
Gas6	55.2883	37.9891	0.000428869	0.68711
Mndal	1.67618	3.28571	0.000435019	1.96024
Lst1	8.19132	14.3046	0.000444645	1.74631
Chst8	11.2735	8.26322	0.000451881	0.732979
Stard10	21.0837	16.0652	0.000479453	0.761975
Kcnf1	14.572	10.7843	0.000482857	0.740072
Cdc42ep3	3.17762	1.87114	0.000491991	0.588849
Rnf112	121.954	158.85	0.000497497	1.30253
Col4a1	10.5667	14.6803	0.000520846	1.3893
Kcnj9	26.2874	19.8712	0.0005304	0.755923
Gabra3	15.1469	10.4907	0.00054921	0.692596
Spint2	43.1086	20.003	0.000567775	0.464013
Nog	4.90613	3.25247	0.000569932	0.66294
Grm2	21.586	15.9916	0.000570161	0.740831
Tmem163	4.84476	3.07566	0.000578372	0.634844
Atxn7l1	9.60296	5.79264	0.000578672	0.603214
Trhr	0.804072	0.306231	0.000615351	0.38085
Efhd1	15.6451	11.7338	0.000619273	0.749996
Mir124a-1hg	15.7023	21.3024	0.000639925	1.35664
Atxn7l1	2.17946	5.80991	0.000641839	2.66575
Ecel1	1.76327	0.817956	0.000641937	0.463886
Arhgap6	1.04103	0.387871	0.000658696	0.372584
Tesc	41.5051	52.3662	0.000672608	1.26168
Slc10a4	0.683428	0.218235	0.000686821	0.319324
Fos	4.96406	7.43694	0.00068799	1.49816
AA465934	1.46941	0.481787	0.000689946	0.327879
Cabp7	91.687	120.987	0.000709542	1.31956
Neurod6	80.4176	103.862	0.000710794	1.29154
Hmga1	34.1965	26.6179	0.000711608	0.778379
Fgf12	18.0581	13.9256	0.000724194	0.771159
Slpi	1.868	0.575586	0.000727779	0.308129
2310010J17Rik	4.45193	2.406	0.000729668	0.540439
Kcnc4	22.7697	16.4993	0.000749865	0.724615
Nxph4	1.29758	0.498949	0.000752524	0.384522
Cdh22	6.13457	4.2206	0.000766765	0.688003
Adgra1	11.8249	8.08052	0.000795676	0.683349
Sat1	32.6035	44.2427	0.000834539	1.35699
Pygm	10.7358	7.82739	0.000849878	0.729095
Sdr39u1	35.0338	28.5318	0.000893408	0.814409
Gm2087	0.279312	0.0668258	0.000911365	0.239252
Tnfrsf25	2.51674	4.5007	0.000917805	1.78831
Nap1l5	136.586	105.895	0.000947172	0.7753
Gfra1	14.798	11.5392	0.000964801	0.779783
Glp2r	0.606031	0.214057	0.000977619	0.353212
Pdzk1ip1	0.795532	0.276687	0.00098648	0.347801
Gpc3	2.44131	1.3441	0.00098943	0.550563
Sirt4	5.37137	7.6767	0.00102466	1.42919
Kcns1	6.58031	4.75042	0.0010377	0.721914
Kcnh2	10.7189	7.68168	0.00105343	0.716648
Ppp1r3c	15.247	19.2216	0.00109798	1.26068
Plekha7	4.50086	2.86719	0.00110627	0.637031
Hlf	23.9282	18.0657	0.00112909	0.754998
Slc8a3	4.22787	2.77203	0.00115187	0.655657
Nr1i3	0.100339	0	0.00115811	0
BC048507	0.176836	0	0.00116288	0
Prm1	0	0.380333	0.00116801	inf
Cobl	3.51719	1.99291	0.00117485	0.56662
Ogfod3	5.41739	3.55318	0.00120865	0.655884
Scarna6	0	0.90651	0.00125201	inf
Cox6a2	6.75357	4.48021	0.00127743	0.663385
Cyp46a1	69.5517	55.7796	0.00128318	0.801988
Ptger3	0.705916	0.259933	0.00129013	0.368222
Ms4a7	2.19349	4.70435	0.00132306	2.14469
1190002F15Rik	0.486949	1.15826	0.00133592	2.37862
Hist1h2ae	0.569722	1.37147	0.00134424	2.40726
Lims2	6.62463	9.14515	0.00138979	1.38048
Gm6938	0.158182	0.0116395	0.00139673	0.073583
Zic3	1.31974	0.591652	0.00148135	0.448311
Rsph9	19.1266	14.0571	0.00148456	0.734949
LOC102634401	0	0.0886955	0.00151713	inf
Rpl26	26.7171	39.5511	0.00152274	1.48036
Npcd	5.46748	3.40059	0.00153541	0.621966
Pgrmc1	153.88	122.649	0.00154236	0.797042
Ccdc3	8.22564	11.8757	0.00155134	1.44374
Sncb	293.413	234.856	0.00159174	0.800428
Pcp4l1	51.7277	35.1008	0.00161062	0.678568
Raver2	9.53934	12.4244	0.00162932	1.30243
Mab21l1	0.534952	0.135818	0.00163381	0.253889
2010109A12Rik	0.198607	0.0437522	0.00164046	0.220295
Cadm1	41.3303	31.1725	0.00172125	0.754228
Wfdc17	4.70229	10.1805	0.00173535	2.16501
Fam81a	34.342	26.0602	0.00173818	0.758843
Scarletltr	0	0.546018	0.00176088	inf
Stmn1	266.704	213.526	0.00177082	0.800609
Sprr1a	0.0375974	0.308313	0.0017839	8.20038
Bcl2a1b	4.84474	8.50094	0.00179288	1.75467
Hmga1-rs1	5.01434	8.46201	0.00185648	1.68756
Defb9	1.11447	0	0.00187337	0
Spata24	8.31253	5.72437	0.00189458	0.688643
Cfap126	6.21409	3.67323	0.00190268	0.591113
Egr4	16.9408	21.8816	0.0019432	1.29165
Grb10	5.58592	3.85815	0.0019444	0.690692
Lhb	1.888	0.576136	0.00194863	0.305157
Vat1l	19.532	8.51848	0.00196206	0.436128
Srp54b	15.9808	10.9568	0.00199934	0.685626
Ass1	17.3129	12.9446	0.00201319	0.747688
AA413626	0.480905	0.0584975	0.00201868	0.121641
Otub2	14.4061	18.3486	0.00202161	1.27367
Necab1	12.5081	8.52515	0.00205181	0.681572
Prph	1.02333	0.391581	0.00210336	0.382654
Banp	3.31702	4.87361	0.00216872	1.46927
Tspan33	19.7335	13.3945	0.0021744	0.67877
6430573F11Rik	4.31456	2.88546	0.00218262	0.668773
Gsg1	0.25265	0.70234	0.00219166	2.7799
Cntnap4	5.19781	3.51192	0.00219236	0.675653
Lppr3	15.6326	12.0748	0.00220484	0.772412
Syt5	84.4454	69.1752	0.00224654	0.819171
Pak6	17.4064	13.6256	0.00226689	0.782791
Cml1	10.834	8.11328	0.00228586	0.748872
Rab3b	12.1616	9.30023	0.00230044	0.764724
Golm1	22.2618	27.9424	0.00232706	1.25517
Ttc9	14.8337	11.5682	0.00232983	0.77986
2210013O21Rik	27.8848	22.7936	0.0023595	0.817421
Scgb1c1	0	0.328275	0.00237042	inf
Orm1	0.203798	0.0286788	0.00245733	0.140722
BC029214	16.6539	12.9298	0.00252442	0.77638
Dnajc5b	0.13688	0.0206014	0.00259382	0.150508
Olfml2b	12.9782	16.8983	0.00260108	1.30205
Ebag9	13.8945	11.0911	0.00267955	0.798238
Myoc	13.8256	10.3156	0.00274976	0.746119
Sstr1	6.59126	4.57048	0.00275604	0.693415
Ephx1	29.3404	20.7074	0.00277036	0.705765
Tmem255a	8.77922	6.51734	0.00287539	0.742359
Chrd	15.977	20.72	0.00287707	1.29686
Klhdc8a	2.41796	1.4497	0.00288863	0.599553
Slc5a5	6.38955	4.48335	0.00289169	0.701669
Cbx4	13.7694	10.7821	0.0029334	0.783047
Hspa1b	8.05675	10.6987	0.0029465	1.32791
Rps6ka2	12.6154	9.82762	0.00295231	0.779016
Smim6	0.14488	0.0111856	0.00296978	0.0772057
Nkg7	0.784603	0.217231	0.00297468	0.276867
Slc16a11	6.55684	4.69145	0.00300255	0.715505
Ngef	43.8975	35.6502	0.00318372	0.812123
Npsr1	0.320408	0.108718	0.00321543	0.33931
Lamc2	0.709621	0.279734	0.00330206	0.394202
Snurf	21.5878	38.3438	0.00336465	1.77617
Lyz2	87.3157	150.815	0.0034001	1.72723
C130074G19Rik	7.17936	4.8492	0.0034475	0.675435
Krt8	3.75266	1.302	0.0034495	0.346955
Plagl1	3.42018	2.06561	0.0034514	0.603949
Pamr1	4.13318	2.74659	0.00351041	0.664522
Prelp	14.8482	9.92059	0.00352222	0.668134
Dact2	12.8338	10.227	0.00357932	0.796877
Adgrd1	0.47077	0.161496	0.00358219	0.343047
Igfbp6	10.2517	7.4192	0.00361115	0.723707
Thrb	6.335	4.65974	0.00362489	0.735554
Avpr1a	0.330692	0.118216	0.00365504	0.35748
Ankrd34b	5.23635	3.58469	0.0037192	0.684578
Plch2	23.312	29.3452	0.00380312	1.2588
Osbpl1a	48.8893	39.7136	0.00381188	0.812317
Dsc3	0.494968	0.159498	0.00381992	0.322239
Slc39a4	3.09985	1.27129	0.00386774	0.410112
Col11a2	5.98937	8.23954	0.0038762	1.37569
Clec4d	0.242703	0.768088	0.00391422	3.16472
9430065F17Rik	3.82909	1.71791	0.0039155	0.448647
Fosb	1.68391	2.78802	0.00392251	1.65568
Astn2	9.29049	7.1057	0.00393991	0.764835
Impact	56.4772	45.9342	0.0039682	0.813324
4930407G08Rik	0	0.0943592	0.0041126	inf
Dlx1	4.07705	2.66467	0.00414617	0.653577
Smim5	3.02164	1.31622	0.00415249	0.435597
Cnih3	29.4613	23.2578	0.00420734	0.789436
Gm13305	0.193761	0.111841	0.00427179	0.577211
Mgat5b	14.0655	11.1181	0.00432249	0.790453
Chordc1	17.456	21.2753	0.00432277	1.2188
Samd10	6.90954	5.06604	0.00439135	0.733195
Iyd	2.777	4.42111	0.00447957	1.59204
Rec8	1.78369	0.892321	0.00451534	0.500267
Sln	4.51097	2.07256	0.00451843	0.459449
Dnajb5	54.0024	67.0793	0.0045914	1.24216
Hes6	12.3209	9.60928	0.00459679	0.77992
Sod3	12.9023	9.35544	0.00470339	0.725099
Kdm7a	5.80565	8.04523	0.00471535	1.38576
Morn1	3.72439	2.28597	0.00473179	0.613784
Fam24a	0.167495	0	0.00483342	0
Opn3	0.854679	0.349571	0.00484272	0.409009
Figf	0.974717	0.402227	0.00485896	0.41266
Npffr1	1.50634	0.801903	0.00486751	0.532353
Gpt2	18.8225	23.563	0.00494666	1.25185
Atcayos	0.170688	0	0.00495176	0
P4ha1	12.0398	15.1533	0.00496258	1.2586
Fank1	2.10058	1.22552	0.00499211	0.58342
Gfra2	11.7939	9.2191	0.00500969	0.781683
Grik1	3.16652	2.0539	0.00507153	0.64863
Mef2c	20.0451	15.8501	0.00507936	0.790719
Hs3st4	35.9124	44.6298	0.00510352	1.24274
Btg3	10.3571	5.28951	0.0051203	0.510714
Necab2	46.3553	36.3357	0.00534667	0.783852
Arl4a	9.24474	7.0363	0.00543923	0.761114
Tmem255b	2.62753	1.48837	0.00554972	0.566454
Pth2r	0.26401	0.0662243	0.00563433	0.25084
Fxyd5	9.94151	14.1261	0.0056695	1.42092
Sp9	3.34812	2.1449	0.00570406	0.640627
Gpsm1	11.6851	9.37494	0.00582908	0.802299
Tgtp1	4.41749	1.36912	0.00586078	0.30993
Srebf1	19.579	15.6732	0.00598826	0.800514
Rem2	10.9855	14.4163	0.0060017	1.31231
Defb10	0.195975	0	0.00600629	0
Tceal1	24.9616	20.5854	0.00605142	0.824685
Rhof	19.2094	15.6817	0.00605727	0.816355
Dok6	11.9525	17.004	0.00609123	1.42263
Srp54b	12.4899	17.6621	0.00620435	1.41411
AI506816	0	0.245407	0.00630912	inf
Zbtb22	16.726	13.6768	0.00631989	0.817698
Arsg	12.8433	8.64886	0.00632112	0.673412
Fhod3	2.82705	1.78691	0.00635303	0.632078
Mapk4	14.0109	10.2369	0.00637623	0.730637
Lbp	13.402	6.04743	0.00639268	0.451232
Shisa4	64.8059	53.8517	0.00647402	0.83097
Htr2c	13.8096	7.34796	0.00652387	0.53209
Gabrg1	4.54383	3.2647	0.00657065	0.718491
1700001K23Rik	0.180284	0.0376063	0.0068139	0.208595
Nmu	0.123419	0	0.0068249	0
Doc2a	7.50982	5.76297	0.00683258	0.767391
Mgp	46.2242	34.1252	0.00686065	0.738254
Gsg1l	8.14589	5.85523	0.00686108	0.718796
Zar1	0.236396	0.0477369	0.0068845	0.201936
Marcksl1	85.3791	70.6179	0.00688976	0.82711
Ccl21b	1.64642	1.40663	0.0069019	0.854359
Nptx1	130.238	162.086	0.00710409	1.24454
Efcab1	5.91706	3.96703	0.0071164	0.67044
Sema3b	4.6849	1.91846	0.00714498	0.409499
Robo3	3.58705	6.11383	0.00716539	1.70442
C77080	3.70936	2.40551	0.0072392	0.648499
Rcan2	32.5635	26.6826	0.00725245	0.819403
Zfp385a	27.4343	22.8845	0.00726204	0.834157
Mfge8	82.2937	66.2391	0.00733898	0.804911
Mboat7	36.2297	30.2099	0.00737453	0.833843
Gm13304	1.70983	0.431695	0.00740773	0.252478
Rab38	0.861948	0.404884	0.00742984	0.469732
Klk8	10.1574	13.535	0.00750217	1.33253
Ak8	2.20965	1.11918	0.00765165	0.506497
Krt18	6.76819	2.69059	0.00773507	0.397535
1700024G13Rik	2.81885	0.844766	0.0077617	0.299684
Kirrel3	12.5961	10.0213	0.00783513	0.795586
Col11a1	1.32785	2.582	0.00792146	1.9445
Cbs	11.9185	14.8184	0.00792222	1.24331
Leng8	29.8731	38.4964	0.00792559	1.28866
Spp1	42.1621	73.9435	0.00795218	1.75379
Gm19705	0.758101	1.80161	0.00801052	2.37648
Clec4a3	0.982965	1.82816	0.0080373	1.85984
Ankrd34c	0.441783	0.152258	0.00804847	0.344645
Btbd11	4.49676	3.04366	0.00814274	0.676857
Gap43	105.402	82.6229	0.00814538	0.783883
Wdfy2	2.79542	4.13539	0.00816601	1.47935
Sytl2	9.02806	7.02172	0.00828854	0.777766
Rhbdd2	17.8426	14.7393	0.00838878	0.826073
Defb1	0.0495143	0	0.00848184	0
Skap1	0.647438	0.229533	0.00858427	0.354525
4833427G06Rik	1.7335	0.592202	0.00859762	0.341623
Bex4	24.6058	20.1041	0.0089861	0.817048
Pfkfb3	8.41542	10.8779	0.00904874	1.29262
Osbpl10	8.41085	6.36984	0.00913299	0.757335
Plcd3	3.97591	2.76843	0.00914467	0.6963
Erich4	0.0891847	0	0.00916205	0
Adra2a	5.31437	3.86266	0.00925713	0.726832
Rai2	4.84404	3.36461	0.00926872	0.694586
A330023F24Rik	3.92556	5.45449	0.00949693	1.38948
9130015A21Rik	0.0912069	0	0.00958856	0
Dhrs7c	0.070752	0	0.00962178	0
Plin2	12.5348	19.6152	0.00975256	1.56486
Elmo1	10.6142	8.32808	0.00998813	0.784615
Bmp1	16.5384	21.6985	0.0100433	1.31201
Ghrl	0.155223	0	0.0100447	0
Zfp648	0.567483	0.21373	0.010077	0.376628
Zic4	1.17665	0.505348	0.0100961	0.429479
Lrrtm3	4.61189	3.28427	0.0101525	0.712131
Ghrh	0.500225	0.211033	0.0102338	0.421876
Gcnt4	1.01561	0.539306	0.0104146	0.531017
Ryr3	3.78079	5.35068	0.0108412	1.41523
Stamos	0.0649121	0.32099	0.0108481	4.945
Wdr54	10.5036	8.20258	0.0108829	0.780932
Myh7	1.83483	1.06067	0.0109048	0.578077
Sfrp5	1.78925	0.604357	0.0110498	0.337772
Rnf186	0	0.0452392	0.0110867	inf
Aif1	13.4836	19.0644	0.0112608	1.4139
Pcolce	16.42	9.00417	0.0113056	0.548366
Dner	44.9361	37.3694	0.0114153	0.831612
Ntsr1	1.4611	0.772559	0.0114232	0.528751
Abat	57.355	48.3279	0.0115129	0.842609
Hist1h4d	1.08298	0.29036	0.0115332	0.268111
C4bp-ps1	0.171868	0.0164226	0.0115672	0.0955532
Mapk3	107.367	90.74	0.0115917	0.84514
Cntn4	3.29828	2.12482	0.0117812	0.644222
Npy1r	8.68536	6.81103	0.0119231	0.784196
AB124611	1.2778	2.52949	0.0119324	1.97956
Atoh7	1.02274	0.442377	0.011993	0.43254
Tmem216	5.5157	4.07792	0.01209	0.73933
Zgpat	17.9442	21.9548	0.0121152	1.2235
Steap1	7.46253	2.88931	0.0121277	0.387176
Car4	23.6944	27.999	0.0121554	1.18167
Sgpp2	2.17219	1.35834	0.0121999	0.62533
Gabrd	16.2646	12.8811	0.0122441	0.791973
Wfdc2	10.1921	4.08585	0.0122712	0.400884
Sema3f	1.98839	0.918545	0.0123527	0.461953
Camk2g	53.7677	45.3466	0.0123817	0.843379
Il17c	0	0.0821563	0.0124554	inf
Efnb3	52.1854	43.7372	0.0125346	0.838112
Klhdc8b	8.05832	5.94263	0.0126694	0.737452
Igsf21	18.6907	14.4917	0.0127345	0.775346
Plcb4	4.00528	2.73051	0.0128413	0.681727
Obp2b	0	0.0538777	0.0128447	inf
Ms4a6c	3.79091	7.06269	0.0128608	1.86306
Gm21188	0.361842	0.92546	0.0128788	2.55764
Satb1	12.6747	9.96055	0.012961	0.785861
Sirpb1b	0.145261	0.424416	0.0130005	2.92173
Meg3	125.689	166.564	0.013013	1.32521
Tmem132a	66.5643	56.4878	0.0132639	0.848619
Prrg2	5.67849	4.20701	0.0133218	0.740868
Tenm3	11.3219	8.7147	0.0133385	0.769718
Gm2694	4.67559	2.94771	0.0133587	0.630448
Slfn4	0.668276	2.16392	0.0134108	3.23807
Pvrl3	9.87026	12.5036	0.0135174	1.2668
Defb20	0.106958	0	0.0135175	0
Guca2b	0	0.121872	0.0135734	inf
Klra13-ps	0	0.0829218	0.0135803	inf
Tyrobp	70.3749	93.8414	0.0136677	1.33345
Etl4	10.5939	8.41489	0.0136737	0.794316
Zdhhc8	20.2385	16.6741	0.013729	0.82388
P2ry6	3.85087	5.65704	0.0139518	1.46903
Slc22a17	387.043	316.932	0.0139628	0.818854
Gucy1a3	7.18719	5.50565	0.0139778	0.766038
Fcer1g	45.3301	64.3566	0.0139975	1.41973
Six3	0.830529	0.312254	0.0142822	0.375971
1810021B22Rik	0.776445	0.365683	0.0143975	0.470971
2610100L16Rik	1.94222	1.18639	0.0144134	0.610844
Ebf3	0.684339	0.30377	0.0144197	0.443889
Tctn2	8.60587	6.41211	0.0144519	0.745085
Slc39a6	18.7946	15.4789	0.014525	0.823581
Rgs11	7.37869	9.44202	0.0151866	1.27963
Pknox2	9.70771	7.831	0.0152675	0.806679
Bok	72.8688	91.4977	0.0152959	1.25565
Gm13304	1.18925	0.308646	0.0154378	0.25953
Pde9a	5.9787	4.47244	0.0154454	0.748062
Ferd3l	0.0345512	0.201963	0.0154781	5.84533
Ms4a4c	0.998167	2.50995	0.0155176	2.51456
Adgra2	6.82869	4.89227	0.01558	0.716429
Serpini1	59.8303	48.044	0.0155971	0.803004
Lhfpl5	2.68035	1.75105	0.0157895	0.653291
Cd53	5.41442	7.73193	0.0158119	1.42802
Arhgap36	0.573779	0.287071	0.0159311	0.500316
Slc6a15	19.5178	16.0172	0.0160528	0.820645
Rexo4	13.1135	15.958	0.0162886	1.21691
Bcam	10.7159	7.69203	0.0164319	0.717813
Nudt4	38.6432	32.3927	0.0164602	0.838251
Il11ra1	16.8194	13.5526	0.0165159	0.805774
Npas2	5.26234	3.86798	0.0166075	0.73503
Pigz	4.53749	3.17009	0.0167958	0.698645
Prkab2	6.78082	8.61878	0.0168018	1.27105
Sebox	4.25119	5.69927	0.0168263	1.34063
Arhgef16	0.485168	0.16955	0.0168686	0.349467
Snhg11	84.3144	110.825	0.0169178	1.31442
Unc13c	2.42822	1.32471	0.016951	0.545548
Gse1	17.9198	22.0193	0.0170036	1.22877
Pnisr	17.5826	21.4737	0.0172611	1.22131
Rbks	2.14611	1.26251	0.0172829	0.588276
Tnfaip8l2	4.59325	6.67438	0.0173869	1.45308
Kcnip1	7.96136	6.14379	0.0174734	0.771701
Gtf2ird1	5.71655	4.26504	0.0174912	0.746085
Pcp4	243.822	196.906	0.0174921	0.80758
Chchd10	201.517	166.083	0.0175914	0.824165
1700037H04Rik	27.6517	23.276	0.0176789	0.841758
Garnl3	7.10691	5.33839	0.0177247	0.751155
Sntb1	2.69195	1.40989	0.0180489	0.523743
Myl3	0.106619	0	0.0180911	0
Car14	11.2566	6.95531	0.018127	0.617889
Cxx1c	105.147	85.2804	0.0181707	0.811058
Nov	51.2132	39.7368	0.0183831	0.775909
Gsta2	0.380452	0.059055	0.0185768	0.155224
Acbd7	0.638164	0.238999	0.0187248	0.374509
Fam117a	4.48221	3.05331	0.0189808	0.681207
Bfsp2	3.4075	4.77517	0.019111	1.40137
Zfp950	6.14508	7.8003	0.0193884	1.26936
BC048679	0	0.0724085	0.0195434	inf
Msgn1	0.0790648	0	0.0195735	0
Abracl	17.3175	21.714	0.01958	1.25388
Ier3	4.95511	3.60586	0.0196108	0.727705
C3	10.5762	4.53976	0.0197968	0.429244
Pltp	70.7531	55.6227	0.0198467	0.786153
Gm2115	17.8643	22.2833	0.0199314	1.24736
Rcn1	6.42273	4.98105	0.0201911	0.775536
Ano1	1.00215	0.509084	0.020252	0.507991
1700001L19Rik	4.41684	3.14095	0.0203033	0.711131
Spink4	0.273998	0	0.0203416	0
Zfp503	1.90648	1.18908	0.0205389	0.623702
Fam132a	11.366	8.46863	0.0207472	0.745084
Trpc3	1.68023	0.988598	0.0211789	0.588371
Gpr68	6.08641	7.74176	0.0214107	1.27198
Rspo2	6.13082	4.3081	0.0214186	0.702696
Ube2u	0.171185	0.0338675	0.0216306	0.197841
Ldlrad2	0.28804	0.0612378	0.0216524	0.212602
Efna5	1.26362	0.666308	0.0216628	0.527301
Bcas1	38.7443	51.3616	0.0216859	1.32566
Adap2	2.36198	3.63654	0.0217697	1.53961
Dgkz	164.977	201.168	0.0217773	1.21937
1700016C15Rik	0.0845862	0	0.0218117	0
1700030C10Rik	0.522844	0.233987	0.0218208	0.447528
Hap1	44.7272	35.5312	0.0218634	0.794398
Per2	4.70083	6.40007	0.0219244	1.36148
Fam65b	15.9287	13.133	0.021943	0.824487
Aqp4	39.4824	49.1375	0.0219527	1.24454
Gm15104	0.148105	0	0.0220764	0
Pglyrp1	7.72853	10.0493	0.0220819	1.30028
A330040F15Rik	1.63198	0.915828	0.0221475	0.561176
C030006K11Rik	8.55443	6.7921	0.0221648	0.793987
Traf3	10.9897	13.4441	0.0222199	1.22333
Pcdhgc4	5.4097	4.16317	0.0223563	0.769576
Ms4a10	0.060106	0	0.0224068	0
Rab11fip4os2	0	0.0823817	0.0225356	inf
Gm10714	0.439255	0.137297	0.022667	0.312567
Slc4a10	45.0943	36.1209	0.022716	0.801009
1700027A15Rik	0	0.0825355	0.0228027	inf
Arhgef17	30.646	36.7798	0.0228333	1.20015
Kcna4	5.95688	4.51461	0.0228892	0.757881
Nt5dc2	8.29683	6.39233	0.0230205	0.770455
Hyi	6.65646	5.07903	0.0231061	0.763022
Dnajb9	21.7517	18.4008	0.0231229	0.845951
Met	1.09633	0.615983	0.0233455	0.561858
Ly6h	285.034	237.756	0.0233478	0.834131
Gm13308	1.58052	0.609973	0.0234388	0.385931
Hist3h2a	50.3326	62.2316	0.0234754	1.23641
Tyro3	35.415	29.9531	0.0237103	0.845774
Rxrg	1.94462	1.16788	0.0239472	0.600573
Retn	0.623131	0.248728	0.0240127	0.399159
Tmem145	11.4816	9.01949	0.024199	0.785562
Chd3os	50.6187	42.3764	0.0242419	0.837168
Traip	3.551	4.89644	0.0242477	1.37889
3110015C05Rik	0.062394	0	0.024256	0
Olfr574	0.274858	0.0690898	0.0243697	0.251366
Kcnk3	3.90982	2.77148	0.0244015	0.70885
1190002N15Rik	8.91506	6.82363	0.0245111	0.765405
Rgs3	8.03211	6.09462	0.0246168	0.758782
Hpca	1204.04	1505.72	0.0246536	1.25056
Pnpo	23.1817	19.6736	0.0248319	0.84867
Gabra1	54.2107	45.7886	0.02488	0.84464
C1ra	3.28649	1.86313	0.0251195	0.566907
Arx	7.68844	6.00405	0.0251757	0.78092
OTTMUSG00000016609	0.0098629	0.090184	0.0251772	9.14376
Hs3st1	13.7268	10.9716	0.0253853	0.799284
Henmt1	1.08769	0.598237	0.0254631	0.550008
Lefty1	7.14199	9.45329	0.0254659	1.32362
Gpr25	5.22881	3.91561	0.0256326	0.748852
AI854517	6.27882	4.83644	0.0256598	0.770278
Rab33a	14.8004	12.3506	0.0256621	0.834477
Tcea3	2.01061	0.921186	0.0258262	0.458162
Ctsh	20.0901	27.0423	0.0259198	1.34605
Galk1	9.49736	7.60061	0.025932	0.800287
Dpy19l1	13.9127	11.5294	0.0260732	0.828698
Nr1d2	16.7616	14.0133	0.0261526	0.836039
Cfp	3.0458	4.635	0.026203	1.52176
Pip5k1b	20.7652	16.738	0.0262106	0.806062
Ctla2a	3.35658	4.97456	0.0262401	1.48203
Cacng5	5.77897	4.05169	0.0263892	0.701109
Lime1	11.717	14.4327	0.0264236	1.23178
Mmp14	7.74568	10.2896	0.0264533	1.32844
Cyp2s1	1.3585	0.791517	0.0264547	0.582642
Etnk2	1.16932	0.574112	0.0265144	0.49098
Smim22	4.19258	1.49645	0.0265617	0.356928
Htr2b	0.201162	0.604356	0.026571	3.00432
Rasl10a	38.6709	47.8255	0.0266545	1.23673
Cdh18	3.05823	2.03269	0.0266921	0.664662
Tshz3	2.42763	1.5146	0.0267801	0.6239
Slc6a20a	8.48048	5.72782	0.026811	0.675412
Perp	5.41012	2.96034	0.0269704	0.547186
C330013E15Rik	1.23634	0.708146	0.02702	0.572776
9230009I02Rik	0.169104	0.404996	0.0271871	2.39495
Gad1	99.7865	80.8679	0.0271877	0.810409
Slc6a1	102.226	82.0195	0.0273275	0.802331
Hrh1	1.64468	1.00631	0.0273309	0.611854
Sowahb	1.03205	0.550889	0.0273917	0.53378
Gstm1	167.776	140.97	0.0274061	0.840227
Rxfp1	0.943681	0.450701	0.0276773	0.477599
Plekhf1	2.72922	3.95961	0.0276942	1.45082
Magel2	0.6137	0.250535	0.0277066	0.408237
Lgi2	6.62386	4.85901	0.0278518	0.733562
Ifi203	0.92842	1.74039	0.0282536	1.87457
Ctla2b	1.31635	2.38045	0.0282565	1.80837
Kcnj13	22.1989	8.92617	0.0283102	0.4021
Prkacb	72.4001	60.4874	0.0283468	0.83546
Etfa	28.5402	23.4674	0.028361	0.822258
Akap7	8.57639	6.89862	0.0283958	0.804373
Klhl2	82.6575	98.1321	0.0284088	1.18721
Gm13305	0.273815	0.0535018	0.0284348	0.195394
Glt8d2	4.67969	6.24376	0.0284727	1.33423
Stk32c	49.1425	41.6172	0.0287232	0.846869
Ankle1	0.125544	0.346809	0.0287877	2.76246
Tpd52l1	21.5135	17.6518	0.0289615	0.820499
Shox2	0.127408	0.0322681	0.0289803	0.253267
Ttc39a	0.819625	0.394763	0.0289986	0.481638
A730017C20Rik	18.3827	15.3221	0.0291069	0.833506
Cit	4.39763	2.99563	0.0292072	0.681193
Igf2	57.2833	28.2508	0.0292196	0.493178
Crtac1	43.6488	35.0165	0.0292694	0.802233
Parp8	8.32385	10.3701	0.0293347	1.24583
Fbxw13	0.0414505	0	0.0294246	0
B930041F14Rik	16.386	13.8251	0.0294856	0.843717
Zic5	1.40127	0.778746	0.029705	0.555744
Trim62	5.86484	4.51379	0.0297591	0.769636
Gpr153	3.2112	2.21982	0.0297685	0.691274
Gm15987	0.00930348	0.106311	0.0299654	11.427
Gpnmb	21.0501	33.2577	0.0300572	1.57993
Alox12e	0.0523952	0.00290785	0.0302501	0.0554984
Slc13a4	9.4666	4.5425	0.0302761	0.479845
Ap1s2	21.1652	17.0357	0.030335	0.804891
Fam19a1	14.3673	17.4429	0.0304238	1.21408
Hspa5	91.6041	113.389	0.0305644	1.23782
Oca2	1.62339	0.579774	0.0305721	0.357139
Gstk1	11.8977	9.46356	0.0307045	0.79541
4932411E22Rik	0.400186	0.153029	0.0307972	0.382394
Eml2	76.0829	65.4485	0.0308637	0.860226
Folr1	26.6507	10.8417	0.0309351	0.406805
Hist1h2ab	0.0983445	0.369573	0.0311694	3.75794
Rab32	3.12538	4.588	0.031377	1.46798
Smg1	6.9938	8.98496	0.0316422	1.2847
Tmem35	27.6364	23.4297	0.03167	0.847784
Nsun3	2.69453	1.86366	0.031742	0.691644
2700046G09Rik	1.66542	1.00082	0.0320062	0.600941
Ldhal6b	0.169377	0.0384353	0.0320595	0.226922
AI607873	1.02846	2.09054	0.0321422	2.03268
Ifi30	13.6938	20.3019	0.0323156	1.48256
Pyhin1	0.878018	1.92702	0.0324517	2.19474
Ap1m2	0.195482	0.0315947	0.0325411	0.161624
Bmp7	3.4857	2.04073	0.0325559	0.585459
Epn3	3.83703	1.81947	0.0325991	0.474187
Timp3	24.3869	19.4919	0.0329183	0.799279
Nxpe5	0.0586324	0.20021	0.0329207	3.41467
Tiam1	19.8004	16.103	0.0329689	0.813267
Ssbp2	9.35047	7.58789	0.033008	0.811498
Dppa3	0.0334893	0.145837	0.0331033	4.35472
Ly86	28.1503	37.5389	0.0333067	1.33352
Egr2	0.666565	1.32655	0.0335227	1.99013
Fabp4	0.521376	1.10155	0.0335414	2.11277
Stab1	4.87963	6.86603	0.0338679	1.40708
Tbc1d9	26.8654	20.208	0.0344195	0.752193
Ace	21.0141	9.74588	0.0344694	0.463777
Gm10941	0.906961	0.455238	0.0345461	0.501938
Gpr52	0.990406	0.53406	0.0345689	0.539234
Olfm3	4.27862	3.10297	0.0345877	0.725227
1700054A03Rik	0	0.055965	0.0346301	inf
Snhg20	23.2809	28.2525	0.0346485	1.21355
Ahcyl2	50.1535	39.7689	0.0346783	0.792943
Laptm4b	52.8217	44.8331	0.0349241	0.848762
Theg	0.136632	0.316402	0.034978	2.31572
Pold4	14.5076	17.841	0.035031	1.22977
Il11ra2	0.0214378	0.223464	0.0350987	10.4238
Gm21586	0.71171	0.156481	0.0351146	0.219866
R3hdml	0	0.0399588	0.0351367	inf
Pkdcc	6.56804	5.04224	0.0351516	0.767693
Slc29a4	21.8869	15.3862	0.0354524	0.702986
Crip2	53.695	46.1928	0.0354785	0.86028
Fndc9	0.874591	0.439334	0.0355243	0.502331
Fam222a	4.42673	3.21585	0.0355521	0.726463
Ttc14	7.01493	8.84694	0.0355575	1.26116
Tm6sf2	0.346968	0.748827	0.0356024	2.15821
Tmem114	3.93997	5.18689	0.0356166	1.31648
Il16	8.12428	10.1157	0.0356653	1.24512
Sec14l3	0.541089	0.234385	0.0361027	0.433172
Prr32	8.36729	3.40711	0.0364469	0.407194
0610009O20Rik	14.9746	12.389	0.036491	0.827332
Itga3	4.57694	3.28914	0.0366908	0.718634
Lsm11	7.36793	9.13615	0.0366916	1.23999
Msx1os	6.08127	3.14697	0.036826	0.517486
Fcgr3	17.6267	23.0429	0.0368528	1.30727
Wnt4	3.23384	2.27765	0.0368575	0.704317
Klra17	0.00726557	0.0568928	0.0369502	7.83047
Car10	14.0162	11.4037	0.0369602	0.813612
Baiap2l2	1.10206	0.593576	0.0369748	0.538608
Krt77	2.67931	1.78437	0.0371752	0.66598
Saa3	24.8884	14.5444	0.0371816	0.584384
Fam25c	0.383643	0.133652	0.0373296	0.348375
4933429O19Rik	0.344748	0.0994973	0.0373756	0.288609
Slc23a2	25.7794	20.8367	0.0373805	0.808269
Rbp4	7.479	5.47762	0.0375547	0.7324
Fst	0.655274	0.261359	0.0375969	0.398855
Gm1987	0.0332736	0.0131492	0.0376591	0.395183
Ccl21c	0.0758927	0.308613	0.0377661	4.06645
Col8a2	7.1705	3.44102	0.0378675	0.479886
Ipw	2.79859	4.21333	0.0380522	1.50552
Smoc2	10.5897	12.9213	0.0381777	1.22018
Hist2h2aa2	0.143339	0.880163	0.0381897	6.14044
Hist1h4k	4.86281	7.5279	0.0382427	1.54806
Tmem88	1.58932	0.965824	0.0382928	0.607695
Hsd11b1	23.5798	27.8128	0.038564	1.17952
Necab3	11.6289	9.56341	0.0388173	0.82238
Chgb	227.365	269.352	0.0391818	1.18467
Abhd11os	2.15432	1.18959	0.039237	0.552187
Dlx6	2.60184	1.73108	0.0393311	0.665328
Ccdc85c	20.4271	16.8547	0.0395769	0.825113
Brinp3	4.64361	3.49191	0.0396965	0.751981
Enkur	3.00803	1.83445	0.0398448	0.609852
Trnau1ap	13.9118	11.5061	0.0398534	0.827075
Fcgr2b	6.29819	8.9645	0.0399075	1.42334
Prr15	0.423136	0.171313	0.0399168	0.404864
Aebp1	6.84965	4.73039	0.0400136	0.690604
Il34	22.5957	26.7286	0.0400455	1.18291
Pkp2	10.9237	13.2857	0.0402407	1.21623
Gm21586	0.680131	0.156481	0.040394	0.230074
Cox6b2	8.05195	4.9183	0.0405325	0.610821
Slc45a1	18.6268	15.7843	0.0406077	0.847398
Aqp1	10.2449	4.06896	0.0406819	0.397171
Adcyap1r1	34.3336	28.8205	0.0407312	0.839427
Pou1f1	0.0766578	0	0.040798	0
Mafg	13.3515	16.307	0.0408416	1.22136
Stim1	23.3042	19.852	0.0408422	0.851861
Prok1	0.0571765	0	0.0408465	0
Zfp467	10.2241	8.17642	0.0410861	0.799718
Mnda	1.70391	3.54803	0.0413178	2.08229
Spaca5	0.0478862	0	0.0414522	0
Rassf7	0.870447	0.421101	0.0415613	0.483775
0610011F06Rik	22.8844	18.6846	0.0418133	0.816478
Ak4	13.2084	16.3956	0.042017	1.2413
Mpeg1	29.7548	41.9767	0.0421204	1.41076
Aldh6a1	19.1257	16.1663	0.0422351	0.845267
4930509E16Rik	0.0685698	0.00865505	0.0423482	0.126222
Gad2	26.9273	22.6676	0.0423901	0.84181
Hist2h4	0.700093	1.53944	0.0424231	2.19892
Spag16	1.74169	0.841522	0.042445	0.483164
Crhr2	1.636	0.733694	0.0425449	0.448468
Asns	43.8081	37.6176	0.042671	0.858689
Fam3b	0	0.0489352	0.0427969	inf
Ctss	136.132	181.713	0.0430607	1.33483
Skap2	9.37752	11.661	0.0431473	1.24351
Zwint	337.474	286.049	0.0432046	0.847617
Slc4a2	22.7115	14.1921	0.0432579	0.624885
4930539E08Rik	0.968806	0.547747	0.0432718	0.565384
Nap1l3	16.3427	13.8237	0.0434303	0.845863
Tpbg	2.214	1.4462	0.0435455	0.653209
Slc6a11	41.0082	34.8917	0.0436457	0.850848
Ppp1r15a	7.44654	5.82793	0.0436733	0.782635
Nrp1	18.0271	21.1336	0.0437999	1.17232
Grin2b	11.2507	8.64002	0.0438225	0.767957
Tpsab1	0.046012	0	0.0438524	0
Pla2g16	11.0322	8.69488	0.0439874	0.788136
Sh3bgrl2	7.1619	5.5217	0.0441153	0.770982
Camk1d	31.8279	37.9246	0.0442611	1.19155
Cabp1	56.5582	66.3142	0.0442702	1.17249
Uncx	0.146368	0.018971	0.0444102	0.129612
Cab39l	21.6081	13.7502	0.0445544	0.636344
Ly6g6d	0.976812	0.407608	0.0447681	0.417284
C3ar1	2.47753	3.90179	0.0448346	1.57487
Vstm2l	87.7044	74.7756	0.0448879	0.852586
Fam193b	13.2373	16.2382	0.044927	1.2267
B630019K06Rik	14.8836	12.5484	0.0451259	0.843101
1500012K07Rik	0.732851	0.332998	0.0451905	0.454387
Etohi1	11.3756	13.6849	0.0451937	1.20301
Pbx3	2.48877	1.68663	0.0452481	0.677698
Cib3	0.0617325	0	0.0452659	0
Aldh2	48.9019	40.8396	0.0453263	0.835135
Cd247	0.198823	0.0349677	0.0453568	0.175873
A930005H10Rik	9.87735	7.86864	0.0454955	0.796634
Fam110b	17.7255	14.9517	0.045527	0.843514
C1qa	118.252	155.031	0.0455476	1.31102
Zfpm1	14.7534	17.7224	0.0455709	1.20124
Cspg5	75.7935	66.1286	0.0456832	0.872485
Ccl7	1.03628	2.24672	0.0458556	2.16806
Brms1	13.0434	15.4894	0.0460591	1.18753
Atf7ip2	0.057175	0.00556912	0.0465782	0.0974048
Negr1	28.8116	24.6934	0.0466172	0.857066
Sorbs3	14.3818	11.6686	0.0466305	0.811347
4933409K07Rik	5.97753	6.12063	0.0467939	1.02394
Tcirg1	7.42274	9.96439	0.0471277	1.34241
Naga	14.6719	11.9215	0.0473011	0.812536
Rax	0.165862	0.0240893	0.0473577	0.145237
Trhde	6.58709	8.53586	0.0475282	1.29585
Tmsb10	314.197	261.87	0.0475856	0.833457
Slfn1	0.686472	1.49015	0.0477662	2.17074
Ifi204	2.81159	5.27897	0.0477854	1.87757
Doc2b	26.6434	33.0454	0.0477965	1.24029
Rit2	42.3923	35.343	0.0479991	0.833712
Rnf208	84.7327	73.0169	0.0481154	0.861732
Slc2a12	6.60289	3.16844	0.0482797	0.479856
Cntfr	33.5047	28.3692	0.0483097	0.846722
Erf	16.0543	13.4515	0.0483994	0.837877
Corin	0.134989	0.0321097	0.0484866	0.237869
Fpr1	0.0375162	0.145186	0.0485964	3.86995
Khdrbs3	92.8837	109.572	0.048719	1.17967
Cacnb4	16.0713	13.4643	0.0490512	0.837786
Smad6	1.6977	1.00268	0.0491387	0.590612
Fpr2	0.0261346	0.171299	0.049267	6.5545
Vps13c	5.03784	6.66127	0.0494568	1.32225
Lilrb4a	2.32975	3.81699	0.0495024	1.63837
Rnd1	3.41684	2.41196	0.0495033	0.705904
Hddc2	13.6776	11.283	0.0495427	0.824928
Gstt2	1.68933	1.03659	0.0497991	0.613606
