# Supplementary material for: The nBAF complex subunit CREST/SS18L1 regulates hippocampal memory processes via tyrosine 397 and histone acetyltransferase CBP
Source: Cell Rep. Author manuscript; Available in PMC 2026 May 20. (PMC13189212; doi:10.1016/j.celrep.2026.117158)
Supplement: Table_S4 [file NIHMS2168525-supplement-Table_S4.xlsx]

## Sheet: Table S4
Table S4: Differentally expressed genes (DEGs) from volcano plot of VEH-T3 relative to VEH-HC control.
	VEH-HC	VEH-T3
GeneSym	Mean_group1	Mean_group4	p-value (p<0.05)	Fold-change (relative to VEH-HC)
Calb2	32.2518	13.7572	2.63122856836e-14	0.426554
Dbp	43.7603	26.0463	3.31956684363e-14	0.595204
Zcchc12	21.4041	13.1353	4.57282989252e-10	0.613683
Wdr6	51.3219	32.5177	9.43694900002e-10	0.633601
Hrh3	19.5291	9.41909	1.23129384466e-09	0.482311
Grin2a	8.21339	14.6198	1.70988478931e-09	1.78
Epha6	10.5595	17.5741	4.15241763196e-09	1.66429
Fxyd6	48.0538	29.9964	6.48488052146e-09	0.624225
Ciart	6.8095	3.82423	6.61610566333e-09	0.561602
Resp18	47.2157	27.1384	7.62416652034e-09	0.574775
Camk2n2	63.5108	41.099	1.60225236412e-08	0.647119
Gm6644	7.17802	0.925867	8.81315951329e-08	0.128986
Egr1	36.2676	56.1189	1.06916703491e-07	1.54736
Dgkh	4.16754	7.87922	1.24939125268e-07	1.89062
Nrsn2	45.3361	29.8447	1.60259556847e-07	0.658298
Timp2	93.5178	60.7715	1.60448641595e-07	0.649838
Gpx3	11.1721	3.77202	2.09159223052e-07	0.337629
Atp2b4	12.7677	7.88657	2.29849346445e-07	0.617698
Grp	19.9335	8.85635	2.34801162291e-07	0.444294
4933409K07Rik	5.97753	1.35203	2.98727147685e-07	0.226185
Mib1	11.126	16.7312	4.60514655187e-07	1.50379
Malat1	31.4434	48.4901	4.79250760743e-07	1.54214
Tmem91	8.51978	4.43757	7.49166776615e-07	0.520855
Tgoln2	3.8508	7.72016	8.45572755481e-07	2.00482
Hs3st2	5.90426	3.09457	1.0703324963e-06	0.524124
Hpcal1	31.9404	23.1241	1.13250284162e-06	0.723976
Sncb	293.413	209.227	1.18730138843e-06	0.713079
Dok6	11.9525	20.0032	1.25471328249e-06	1.67355
Rab26os	9.11941	19.0056	1.29661052051e-06	2.08409
Atxn7l1	2.17946	6.98371	2.11018766894e-06	3.20433
Nov	51.2132	31.3004	2.17561213733e-06	0.611178
Pet117	8.39798	18.2071	2.23736748706e-06	2.16804
Saa3	24.8884	5.52505	2.51898889359e-06	0.221993
Zdhhc22	4.59472	2.31311	2.97650486547e-06	0.503428
Chst8	11.2735	7.43322	3.07354062146e-06	0.659354
Ldb2	15.0201	9.27233	3.23647332012e-06	0.617326
Ntn5	2.98037	1.11011	3.34117201273e-06	0.372474
Nr1d1	55.5403	42.0531	3.41182994579e-06	0.757164
Kdm7a	5.80565	9.15281	3.73644050655e-06	1.57653
G6pc3	31.8489	24.0992	4.04797420261e-06	0.756672
Gm2087	0.279312	0	4.41649262173e-06	0
Oaz1-ps	166.748	113.34	4.63743541479e-06	0.679711
Kcnq3	10.166	15.2544	4.64161370173e-06	1.50053
Olfm2	22.3153	14.8747	5.72990373215e-06	0.666568
Kcns1	6.58031	4.21036	7.76507449729e-06	0.639843
Tmem130	54.8219	40.359	7.85101551215e-06	0.736184
Nxph3	12.7163	6.8782	8.99725442005e-06	0.540897
Gaa	124.767	94.4523	1.02965572717e-05	0.757029
Orm2	1.78642	0.198476	1.04234201739e-05	0.111103
Glp1r	1.51381	0.573659	1.0635206259e-05	0.378951
Amn	2.93996	1.40832	1.13533717133e-05	0.479026
Cdh22	6.13457	3.7503	1.20338291708e-05	0.611339
Hipk2	4.80142	7.74783	1.39454503676e-05	1.61366
Tspan4	14.0812	9.40601	1.45747616683e-05	0.667983
Nr2f2	6.37921	3.57462	1.65348132375e-05	0.560354
Cdh13	21.3462	15.4249	1.8050403704e-05	0.722607
2900055J20Rik	3.29795	5.52058	1.81717397938e-05	1.67394
Tcerg1l	4.27643	2.33714	2.01330471717e-05	0.546515
Gatad2b	9.43497	13.4924	2.05403150412e-05	1.43005
Samd14	18.1809	12.9402	2.28494943797e-05	0.711744
Homer1	16.0729	22.3981	2.28683217464e-05	1.39353
Tshz2	10.9705	6.01982	3.22780546351e-05	0.54873
Gabra3	15.1469	9.72665	3.33544054484e-05	0.642156
Vps13c	5.03784	7.85834	3.37200478545e-05	1.55986
Gap43	105.402	73.0307	3.49310877463e-05	0.692878
Slc17a6	4.38539	2.49177	3.53558813685e-05	0.568197
Slc7a3	2.6484	1.29751	3.55973973326e-05	0.489922
Spink8	25.7202	36.2478	3.75723324153e-05	1.40931
Gm2002	0.128513	0.00480683	3.76782377501e-05	0.0374034
Pnck	45.8965	34.4653	4.57204416613e-05	0.750934
Atxn7l1	9.60296	5.22418	4.66155797169e-05	0.544018
Dpp10	10.4766	6.92934	4.67884674673e-05	0.661415
Rims3	11.1858	7.15388	4.78564144428e-05	0.639551
Cpne2	19.2681	13.1421	4.83129189787e-05	0.682063
Smg1	6.9938	10.1671	6.10411165519e-05	1.45374
Leng8	29.8731	41.7642	6.14284723448e-05	1.39805
2310010J17Rik	4.45193	2.10199	6.34123289083e-05	0.472152
Adgra1	11.8249	7.52536	7.12630488211e-05	0.636401
Zbed6	3.10348	5.11679	7.31892825508e-05	1.64873
Gpr88	3.56256	1.88869	7.58881515687e-05	0.53015
Zfp385a	27.4343	21.2762	7.59863840717e-05	0.775531
Cited4	2.08534	1.04693	7.71929800045e-05	0.502041
Npcd	5.46748	3.00292	8.15145791926e-05	0.549232
Cacna1e	13.8888	19.4775	8.15407830173e-05	1.40239
Samd12	4.18723	6.8407	8.48311918095e-05	1.6337
Cspg5	75.7935	59.953	8.80043778874e-05	0.791006
Rgs4	46.5307	35.7647	9.22647706104e-05	0.768625
Crtac1	43.6488	30.3147	9.3739103872e-05	0.694513
Slpi	1.868	0.414175	9.49977291668e-05	0.221721
Trhr	0.804072	0.250034	9.50502679706e-05	0.310959
Mboat7	36.2297	28.1811	9.89200164685e-05	0.777846
Tnfrsf25	2.51674	4.7671	0.00010824	1.89416
Slc25a18	30.9977	23.9549	0.000120671	0.772795
Ngb	2.31035	1.1391	0.000124858	0.493041
Rprm	20.2611	14.7356	0.000128346	0.727285
Baiap3	1.97678	0.964712	0.000137247	0.488022
Hmgb3	12.0956	9.09291	0.000143224	0.751753
Rnf208	84.7327	65.9265	0.000148599	0.778052
Slc35f1	11.6632	8.57622	0.000156286	0.735326
Fam25c	0.383643	0	0.000184211	0
Cirbp	53.1663	42.869	0.000187725	0.806319
Ly6h	285.034	216.669	0.000196345	0.760151
Adcy1	79.7021	112.962	0.000203908	1.4173
Dnajc5b	0.13688	0	0.000211538	0
Dgki	5.433	8.40973	0.000217239	1.5479
Tmem89	0.214317	0	0.000220747	0
Kcnj4	43.1793	33.9038	0.00022811	0.785187
Meis2	10.9019	7.84611	0.000234651	0.719702
Vstm2l	87.7044	67.6658	0.000236063	0.77152
1700001K23Rik	0.180284	0	0.000244529	0
Ly6g6e	2.12106	0.978808	0.000248526	0.461471
Gstm1	167.776	128.832	0.000250107	0.767877
Dlk1	2.06906	0.852431	0.000251739	0.41199
Ipw	2.79859	4.93593	0.000253855	1.76372
4933409K07Rik	4.53988	4.46037	0.000261256	0.982486
Lct	7.77641	12.2241	0.000281865	1.57195
Wdfy2	2.79542	4.4976	0.000295561	1.60892
BC029722	54.191	43.5404	0.000300992	0.803462
Nap1l5	136.586	103.636	0.000302652	0.758757
2010109A12Rik	0.198607	0.0261015	0.000307423	0.131423
Mt2	488.801	317.373	0.000309277	0.649289
Lcn2	71.7612	27.7461	0.000311527	0.386645
1700037H04Rik	27.6517	21.6858	0.000322494	0.78425
Cds1	23.2506	17.7641	0.000333485	0.764025
Kirrel3	12.5961	9.36218	0.000336324	0.743259
Rxrg	1.94462	0.852626	0.000336869	0.438454
Nnat	257.491	176.884	0.000336988	0.68695
Rpl26	26.7171	40.8543	0.000340114	1.52914
Gm10052	59.968	85.1516	0.000347132	1.41995
Vax1	1.35494	0.591814	0.000347316	0.436781
Hmox1	13.3145	7.18105	0.000357057	0.539339
Ptp4a3	13.7722	10.4227	0.000378434	0.756795
Slc32a1	41.5778	32.206	0.000379804	0.774594
Slc5a5	6.38955	4.20258	0.000380256	0.657727
Wnt9a	3.69006	2.33167	0.000380463	0.63188
Ano2	1.72357	0.827724	0.000381089	0.480239
Gm5797	0.220883	0.017642	0.000389307	0.0798703
Nts	4.73778	2.77574	0.000390307	0.585872
Wnt7b	16.7582	12.634	0.00039858	0.7539
E030011O05Rik	0.193349	0.743431	0.000399021	3.84502
Ghrh	0.500225	0.131917	0.000403536	0.263716
Gdf1	18.4713	9.3691	0.000407383	0.507226
Chst12	14.3983	11.1861	0.000431057	0.776905
Gfra1	14.798	11.3777	0.000451682	0.768869
Hist1h1d	0.0922627	0.481344	0.000461079	5.2171
Ryr2	13.2862	18.1142	0.000475572	1.36338
Gcsh	31.5859	25.2119	0.000487358	0.798201
BC002163	59.8258	15.0506	0.000507167	0.251573
Hbb-bs	0.00199779	14.362	0.00050782	7188.93
Chrna4	5.04054	3.31875	0.000523578	0.658412
Kcnf1	14.572	10.8042	0.000525813	0.741436
Gng4	9.67302	7.09591	0.000537694	0.733578
Fam213b	78.9169	61.9065	0.000540228	0.784452
Zbed5	10.5049	7.93049	0.000549269	0.754934
Igsf21	18.6907	13.3367	0.000559453	0.713551
Zbtb20	1.48674	3.06762	0.000567782	2.06331
Lrrc10b	36.1243	49.1746	0.000574843	1.36126
Sdr39u1	35.0338	28.3542	0.000587904	0.809339
Glp2r	0.606031	0.201417	0.000599155	0.332355
4930557K07Rik	0	0.470909	0.00060627	inf
Epha5	11.7953	15.7488	0.000617699	1.33517
Zhx3	5.94745	7.98975	0.000629778	1.34339
Pgrmc1	153.88	120.73	0.0006327	0.784573
Pnisr	17.5826	22.6478	0.000659538	1.28808
Yif1b	34.2599	27.0882	0.000682349	0.790669
Necab2	46.3553	34.713	0.000691616	0.748846
Dusp6	18.3057	23.9342	0.000754695	1.30747
Shisa4	64.8059	51.949	0.000764297	0.801609
Srrm2	36.5473	47.2268	0.000769754	1.29221
Gm6793	53.319	67.005	0.000826883	1.25668
Hap1	44.7272	32.6331	0.000836019	0.729603
Sstr1	6.59126	4.39252	0.000836104	0.666417
Lppr3	15.6326	11.8269	0.000838627	0.756552
Crym	172.11	120.876	0.000839424	0.702317
Chil1	30.2211	16.3501	0.000847024	0.541016
Cyp46a1	69.5517	55.3947	0.00085204	0.796454
Orm1	0.203798	0.0153238	0.000864374	0.075191
Pcsk1n	349.171	278.061	0.000925983	0.796346
Cacna2d2	6.72937	4.63435	0.000965809	0.688675
Vwc2l	1.67073	0.808943	0.000966359	0.484187
Slc6a11	41.0082	32.3477	0.0009664	0.788811
B930041F14Rik	16.386	12.9342	0.00096889	0.789344
Dact2	12.8338	9.97476	0.00100915	0.777223
Kmt2d	5.45963	7.56664	0.00105941	1.38592
Blcap	47.9647	38.3084	0.00110648	0.798678
Ddx25	19.3113	15.3806	0.00111117	0.796458
Sdhaf3	11.0727	15.3186	0.00111202	1.38346
2210013O21Rik	27.8848	22.5143	0.00111558	0.807406
Cplx3	2.16289	1.12152	0.00111737	0.518527
Gm19705	0.758101	1.97519	0.00111925	2.60545
Frrs1l	42.5381	53.8506	0.00112544	1.26594
Fjx1	35.0749	27.8275	0.00113593	0.793375
Prss12	7.53057	5.57545	0.0011565	0.740376
2310061I04Rik	33.4706	27.1884	0.00116187	0.812307
Gpsm1	11.6851	9.07316	0.00116935	0.776474
Atp6v0c-ps2	5.32694	2.84143	0.00122437	0.533407
Nfib	13.8881	17.9348	0.00123054	1.29138
Tst	33.9486	25.9328	0.00124527	0.763883
Ebag9	13.8945	10.9339	0.00126261	0.786925
Lnpep	5.57925	7.85036	0.00129158	1.40706
Nr4a3	14.5877	19.128	0.00131768	1.31124
Myl6b	13.7178	10.3912	0.00137963	0.757494
Camk2d	9.33159	6.90848	0.00138231	0.740333
P4ha1	12.0398	15.4682	0.00140659	1.28475
Dusp26	24.7026	19.4886	0.00143871	0.78893
Retn	0.623131	0.144157	0.00146714	0.231343
Gm13304	1.18925	0.862054	0.00147314	0.724874
Bcas1	38.7443	54.6955	0.00147615	1.4117
Ryr3	3.78079	5.62068	0.00156932	1.48664
Tacr3	0.630818	0.229427	0.00162461	0.363698
Tox2	11.2209	8.27909	0.00165946	0.737827
Tuba1b	371.253	297.089	0.00167925	0.800235
Kcnip3	35.0993	28.2278	0.00168095	0.804228
Zfp580	26.0646	20.5557	0.0017109	0.788644
4930451I11Rik	0	0.114042	0.00174728	inf
B630019K06Rik	14.8836	11.6978	0.00176201	0.785952
Ache	28.836	22.8315	0.00178784	0.79177
Tspan9	14.598	11.1039	0.00180087	0.760645
Zbp1	2.62471	6.47677	0.00180391	2.46762
Hist1h4k	4.86281	8.41435	0.0018104	1.73035
Gng11	10.8786	14.8506	0.00184141	1.36512
Apoo-ps	8.71898	13.4963	0.00197392	1.54792
Gm6938	0.158182	0.0152231	0.00197507	0.096238
2010308F09Rik	0	0.30957	0.00197832	inf
Agt	13.239	9.71149	0.00199067	0.733555
Cyp26b1	3.13566	5.18068	0.00200094	1.65218
Plxdc1	5.35559	3.56848	0.00201576	0.66631
Rusc1	49.3827	39.401	0.00201951	0.79787
C330013E15Rik	1.23634	0.567189	0.00203019	0.458765
Cnih3	29.4613	22.9058	0.00206379	0.777489
Hes6	12.3209	9.43605	0.00207907	0.76586
Vpreb2	0.0198707	0.329431	0.00215207	16.5787
Rhof	19.2094	15.3785	0.00216106	0.800574
Rab3b	12.1616	9.29036	0.00219641	0.763912
Rbm3	86.6	70.9304	0.00219659	0.819058
Syce1l	0.0152107	0.181901	0.00219954	11.9588
Dcn	21.0311	15.8488	0.00222031	0.753587
Grm4	3.63025	2.38662	0.00223662	0.657427
Kcnj9	26.2874	20.4766	0.00228077	0.778953
Defb35	0	0.491625	0.00228652	inf
Tmem132a	66.5643	54.8554	0.00231546	0.824096
Gm9895	0.158941	0.717291	0.00237255	4.51294
Iyd	2.777	4.50484	0.00238221	1.62219
Mrps18c	43.5152	54.919	0.00240515	1.26206
Syt5	84.4454	69.2644	0.00242944	0.820227
Impact	56.4772	45.5442	0.00249351	0.806418
Ankrd34a	30.7775	25.0726	0.00249907	0.814642
Lsm8	27.5466	33.8126	0.00252053	1.22747
6430573F11Rik	4.31456	2.90423	0.00260284	0.673123
Dot1l	7.77306	10.4862	0.00262048	1.34904
AA413626	0.480905	0.0678177	0.0027191	0.141021
Grik1	3.16652	1.99833	0.00276393	0.631082
Anapc15	10.0316	7.53401	0.00277858	0.751027
Osbpl1a	48.8893	39.4913	0.00281155	0.807771
Rab11fip5	19.8479	16.0757	0.00281408	0.809943
Rab30	3.56386	5.09513	0.00282715	1.42966
Zbtb22	16.726	13.4703	0.00283854	0.805349
Bex1	58.3056	47.7748	0.00284483	0.819386
Doc2a	7.50982	5.63403	0.00288229	0.750221
Ydjc	13.564	10.6108	0.00288952	0.782279
Klhl11	8.29495	11.1582	0.00289703	1.34518
Epha4	54.8074	68.4871	0.00293013	1.2496
Mobp	80.9312	109.214	0.00298805	1.34946
Sacs	1.00822	1.94697	0.00303031	1.93109
Pigt	40.5583	33.1664	0.0031432	0.817747
Kif13b	3.64261	5.31656	0.00315266	1.45955
Krt77	2.67931	1.53968	0.00315959	0.574653
Mfge8	82.2937	65.0731	0.00317282	0.790741
Hs6st2	7.57435	5.49159	0.00318675	0.725024
Rhbdd3	8.24457	6.21712	0.0031944	0.754086
Arxes2	30.2646	24.7049	0.0032689	0.816297
2310022B05Rik	31.7613	25.9877	0.00340215	0.818221
Npsr1	0.320408	0.109829	0.00343757	0.342779
Adra2a	5.31437	3.73406	0.00344405	0.702634
Gpr52	0.990406	0.419135	0.00349758	0.423195
Cml1	10.834	8.20215	0.00351845	0.757074
Homer2	6.71348	8.82396	0.003544	1.31436
Pacrg	15.0227	11.9248	0.00355492	0.793788
Nr3c2	28.8422	36.1923	0.0035795	1.25484
Mrln	0.337192	1.23525	0.00367146	3.66335
Lurap1l	17.4458	22.2772	0.00368697	1.27694
C4bp-ps1	0.171868	0	0.00369799	0
Gdap1l1	25.6538	20.8546	0.00375551	0.812922
Gfra4	29.4807	23.7282	0.00377273	0.804874
Snhg3	14.5707	18.6766	0.00385678	1.28179
Arhgap36	0.573779	0.248027	0.00393009	0.432269
Ugt1a6b	0.485891	0.160084	0.0039334	0.329465
Aldh1l1	24.9684	19.2318	0.00398543	0.770246
Gabrg1	4.54383	3.21009	0.0040028	0.706473
Vkorc1	24.2145	19.3058	0.00401009	0.797283
Tmem35	27.6364	22.4892	0.00406718	0.813754
Ppp1r16b	22.7619	28.1817	0.0041075	1.2381
Rhbdd2	17.8426	14.5431	0.00412286	0.815074
Trim62	5.86484	4.22682	0.00415214	0.720705
Robo3	3.58705	6.23149	0.00420252	1.73722
Celsr3	7.09675	9.5906	0.00423739	1.35141
Slc24a2	51.9125	63.8678	0.00430082	1.2303
4930470H14Rik	1.59354	2.72135	0.00432224	1.70773
Prdm12	0.870089	0.387319	0.00434348	0.445149
Zfp950	6.14508	8.04768	0.00439775	1.30961
Pdk2	56.3495	46.761	0.00448351	0.829838
Pcdhgc4	5.4097	3.95666	0.00448572	0.731402
4933433G15Rik	0	0.067155	0.00449906	inf
Mdk	25.0207	19.3984	0.00451081	0.775292
Pnpo	23.1817	19.0458	0.0045128	0.821585
Tekt5	4.7396	3.20064	0.00459483	0.675297
Vpreb3	0.415757	0.166067	0.00461826	0.399432
Crebbp	5.71014	7.66568	0.00462343	1.34247
Cyb561	28.7623	21.845	0.00463768	0.759499
1810022K09Rik	55.5178	76.561	0.00466825	1.37903
Prox1	9.9596	13.5617	0.00467688	1.36167
Grm8	2.26921	1.33669	0.00470386	0.589056
Tceal1	24.9616	20.4929	0.00472967	0.820978
Fam24a	0.167495	0	0.00483342	0
Adcyap1	1.96098	1.12825	0.0048352	0.575347
Fam110b	17.7255	14.2251	0.0048889	0.80252
Mapk3	107.367	89.4005	0.00490699	0.832664
Atcayos	0.170688	0	0.00495176	0
Tubb3	154.361	124.678	0.00505849	0.807706
C1ra	3.28649	1.62295	0.00509012	0.493825
Ccnt2	7.83602	10.1456	0.00529067	1.29474
Klhl34	19.0476	23.6762	0.00538324	1.243
Madcam1	1.72386	0.431739	0.00540923	0.250449
D630023F18Rik	4.38622	2.99042	0.00541918	0.681776
Slc6a1	102.226	78.508	0.00542875	0.767981
Dnajc30	35.852	30.0204	0.00546819	0.837341
Nog	4.90613	3.50428	0.00552839	0.714266
Rasal1	35.5233	28.6277	0.00554193	0.805884
Prr18	15.3136	20.3402	0.00561956	1.32825
Avpr1a	0.330692	0.125802	0.00567189	0.380421
Akr7a5	16.6398	13.4828	0.00571274	0.810274
Hist3h2a	50.3326	63.9909	0.00574845	1.27136
Hist3h2bb-ps	0.201304	0.941917	0.00578235	4.67907
Rpl39l	0.228058	0	0.00578382	0
Necab1	12.5081	8.84166	0.00581885	0.706876
Hspb6	8.97216	5.99447	0.00584171	0.66812
Pla2g2f	1.17857	2.25103	0.00591658	1.90998
Rps6ka4	17.3923	14.3685	0.0059634	0.826138
Defb10	0.195975	0	0.00600629	0
Pcdhga6	6.27502	4.58179	0.00606356	0.730163
Mc3r	0.441186	0.159024	0.00611326	0.360446
Atp2b1	109.037	134.148	0.00611853	1.2303
Gm13238	0.226888	0.655588	0.00614783	2.88947
Zgpat	17.9442	22.2112	0.00619014	1.23779
BC048507	0.176836	0.0214332	0.00625093	0.121204
Slc3a2	54.8994	45.7744	0.00631223	0.833786
Vegfb	54.7838	45.727	0.00633916	0.834681
Gabrb1	10.2752	13.3035	0.00654037	1.29472
Ago2	5.26997	7.26384	0.00654909	1.37834
Gse1	17.9198	22.4032	0.00669724	1.25019
Marc2	21.6721	17.5045	0.00679281	0.807698
Ctgf	4.5702	3.07549	0.00680345	0.672943
Nmu	0.123419	0	0.0068249	0
Pura	15.4291	19.4089	0.00692382	1.25794
Trp53i13	5.38641	3.85177	0.00692596	0.715091
Fcgrt	16.3297	12.7613	0.00705881	0.78148
Plxna4	14.0738	17.6877	0.00708213	1.25679
Smoc1	5.23283	3.76781	0.00708813	0.720032
8430430B14Rik	0	0.102958	0.00712029	inf
Fam135b	2.5775	4.00848	0.00714132	1.55518
Ccdc3	8.22564	11.4578	0.00719735	1.39294
Meg3	125.689	168.877	0.00725607	1.34361
Polr2l	18.2151	14.7734	0.00726047	0.811053
Lrrc7	7.54947	9.89537	0.00729906	1.31074
Gm2115	17.8643	22.7423	0.00729947	1.27306
Btbd11	4.49676	3.03052	0.00737037	0.673933
Cdkl4	6.72644	4.90213	0.00737208	0.728786
Lhfpl5	2.68035	1.68076	0.00739958	0.627066
Mbp	1040.85	1421.71	0.00746364	1.36592
Defb47	0	0.198247	0.00751136	inf
Cryz	7.5464	5.698	0.00751696	0.755061
Gm1987	0.0332736	0.0468435	0.00771576	1.40783
Nr1i3	0.100339	0.0139858	0.00788436	0.139386
Tmem176b	42.2553	32.6377	0.00793095	0.772394
1700030C10Rik	0.522844	0.203208	0.00793625	0.38866
Doc2b	26.6434	34.4358	0.00797654	1.29247
Gm14288	7.39336	10.6643	0.00799172	1.44241
Spata3	0.749226	0.327366	0.00830629	0.436939
Hmga1-rs1	5.01434	1.96638	0.00844784	0.392152
Defb1	0.0495143	0	0.00848184	0
Ccl19	0.212	1.49425	0.00848775	7.04836
Abat	57.355	48.075	0.00859608	0.8382
Kit	17.9681	12.7667	0.00864849	0.710522
Oprl1	12.8746	9.91943	0.00871489	0.770464
Prickle2	36.2951	43.8411	0.00874664	1.20791
Fgf22	1.38097	0.630195	0.00875344	0.456341
Neat1	32.1811	44.9101	0.00878317	1.39554
Ecel1	1.76327	0.988478	0.00879498	0.560594
Alkbh7	16.798	13.5093	0.00886948	0.804218
Uhmk1	22.0861	28.3646	0.00888223	1.28428
Kcnj6	13.1878	16.888	0.00889819	1.28058
AU021063	2.75839	1.6192	0.00895446	0.587011
Chga	74.1344	61.2056	0.00900992	0.825603
Mgat5b	14.0655	11.3024	0.00906006	0.803554
Tnr	11.5793	14.5737	0.00907598	1.2586
Cd200	31.5691	26.4772	0.00921372	0.838707
Sorcs2	12.158	9.7304	0.0092282	0.800328
Vip	8.79234	6.51415	0.00927195	0.74089
Ttc14	7.01493	9.128	0.0094309	1.30122
Bex4	24.6058	20.1263	0.00947574	0.817951
Tnpo1	6.24036	8.06712	0.00947895	1.29273
9130015A21Rik	0.0912069	0	0.00958856	0
C3	10.5762	4.08562	0.00964705	0.386304
Gm2560	0	0.061591	0.00970686	inf
Trak2	28.8216	34.744	0.00972559	1.20548
Shd	9.77061	7.69224	0.00980658	0.787284
Pclo	11.1557	14.0709	0.0098341	1.26132
Ninj1	20.1961	16.0154	0.0098467	0.792992
Plac8	2.30487	5.30843	0.0100375	2.30314
Tox	3.5466	2.37172	0.0100566	0.66873
Tbc1d7	11.3456	9.08172	0.0101077	0.800459
Prkca	33.6216	41.7686	0.0101125	1.24231
Arfgef3	5.38288	7.36703	0.01012	1.3686
Cox6a2	6.75357	4.8295	0.0101506	0.715103
Cxx1c	105.147	84.0886	0.010178	0.799724
BC029214	16.6539	13.3482	0.010321	0.801505
Ctxn3	2.61292	1.52352	0.0103388	0.583073
Acd	19.8125	16.2937	0.0103496	0.822396
Dnajb14	7.82589	10.2272	0.0103919	1.30684
Abhd16a	41.8494	34.7331	0.0104027	0.829954
Afmid	0.862021	0.407334	0.0104068	0.472534
Inafm1	19.6472	15.983	0.010428	0.813499
Tcea2	14.993	12.1108	0.0104387	0.807765
Son	27.5305	32.8132	0.0104513	1.19188
C2cd4c	2.3162	1.43264	0.0104528	0.618529
Sntb2	2.91136	4.31679	0.0104944	1.48274
Pcbd1	5.84941	4.16308	0.0105032	0.711709
Pdzk1ip1	0.795532	0.365563	0.0105334	0.45952
1700001L19Rik	4.41684	3.05274	0.0105443	0.691158
A330023F24Rik	3.92556	5.43929	0.0105541	1.38561
Met	1.09633	0.574913	0.0105773	0.524397
Kmt2a	7.37464	9.63681	0.0105839	1.30675
Ppp1r12a	14.0357	17.2858	0.0107009	1.23156
Mir124a-1hg	15.7023	20.2044	0.0107749	1.28671
Ptpn5	41.8434	34.4826	0.0109111	0.824085
Cib2	17.4811	13.5795	0.0109244	0.776808
Sema5a	11.7222	15.2401	0.0109672	1.3001
Hist1h2be	3.67028	5.464	0.0110134	1.48871
Nrep	34.6623	28.4821	0.0110413	0.821703
Kcnh2	10.7189	8.20292	0.0110727	0.765276
Cdkl5	7.89264	10.2283	0.0111082	1.29593
Clstn3	100.755	84.175	0.0111456	0.835445
Cntnap4	5.19781	3.728	0.0111504	0.717225
Rhov	4.16168	2.77562	0.0111899	0.666948
Klf9	44.6428	53.7193	0.0112305	1.20332
Mtx1	19.4407	16.0024	0.0112424	0.823137
Usp2	23.1343	19.1275	0.0112586	0.826803
Ube3a	8.80038	11.2533	0.0113163	1.27873
Cacng3	32.9026	27.3578	0.011438	0.831477
Nol3	6.54915	4.99187	0.0114998	0.762216
Glrx	22.9463	19.1715	0.0116719	0.835492
Foxn3	4.1945	5.65091	0.0117455	1.34722
Tmem179	64.7685	54.1943	0.0117813	0.836739
Ppp2r2b	43.169	35.4489	0.0118536	0.821166
Zfp358	13.8568	11.0937	0.011874	0.800596
Reep6	4.84521	3.50767	0.0119649	0.723946
1700020I14Rik	31.5679	39.6181	0.0120178	1.25501
Marcksl1	85.3791	71.3658	0.0120417	0.835869
Ak6	7.53815	9.63774	0.0120456	1.27853
Vstm2b	23.9219	18.9938	0.0121612	0.793995
Tcf4	48.3632	58.3056	0.0123103	1.20558
Gm13304	1.63872	0.543935	0.012389	0.331926
A330040F15Rik	1.63198	0.871193	0.0124308	0.533825
Samd10	6.90954	5.23175	0.0125127	0.757178
Wnk1	19.0659	23.1009	0.0125253	1.21164
Pomgnt2	17.7861	14.7014	0.012533	0.826565
Fam69b	42.9998	35.3969	0.0126202	0.823188
Clmp	6.40549	8.50118	0.0128166	1.32717
Mafa	1.80276	3.10538	0.0130287	1.72257
Zfp707	5.6674	4.26939	0.0130621	0.753324
Npffr1	1.50634	0.862937	0.0131559	0.572871
Limk1	13.8018	11.0539	0.0131585	0.800903
Lxn	47.1361	38.9551	0.013197	0.826439
Sod3	12.9023	9.6752	0.0132876	0.749883
Nupr1l	1.44921	2.576	0.0133032	1.77752
Gas5	8.0735	10.3332	0.0135214	1.27989
Rgs5	15.7736	19.3066	0.0135759	1.22398
Ddx17	75.6842	90.8916	0.013585	1.20093
Gpr137	53.8285	45.6567	0.0136051	0.848187
Stard10	21.0837	17.211	0.0136077	0.816319
Cdh24	4.59575	6.30004	0.0137448	1.37084
Rimbp2	19.7927	24.4342	0.0138064	1.23451
Hrh1	1.64468	0.957296	0.0138077	0.582055
Ier3	4.95511	3.55872	0.014125	0.718191
Clec2l	33.7736	27.7749	0.0141404	0.822384
Rims1	18.676	23.3588	0.0141499	1.25074
Serpine2	90.733	75.779	0.0141997	0.835187
4930479D17Rik	0.926264	0.421987	0.0143182	0.45558
A930005H10Rik	9.87735	7.58146	0.014343	0.76756
Dnajb5	54.0024	65.7822	0.0143831	1.21814
Wbp11	42.0115	35.6283	0.0144924	0.848062
Cdk18	7.95081	6.13328	0.014512	0.771403
Lrfn1	21.0967	17.4267	0.0146486	0.826039
Cav2	13.5561	10.8607	0.0147918	0.801163
Fstl4	2.99692	4.30391	0.014826	1.43611
Fgf12	18.0581	14.8186	0.0150476	0.820607
Tmem44	10.0049	7.89081	0.0150796	0.788697
Gm10416	0.475531	0.206815	0.0151831	0.434914
Slc7a4	23.5728	19.7406	0.0151918	0.837429
Pxn	10.499	13.4149	0.0153051	1.27774
LOC106740	11.1168	8.91946	0.0153226	0.802339
Nsun3	2.69453	1.79374	0.0153791	0.665696
Olfr316	0.498467	0.170367	0.0154384	0.341782
Reep2	57.2732	48.2526	0.015477	0.842499
Itga7	7.4127	9.72246	0.0154812	1.31159
Mndal	1.67618	2.89473	0.0154886	1.72698
Zeb2	23.8194	29.049	0.0155749	1.21955
Ubl7	54.4106	46.3136	0.0157003	0.851187
Sox1	6.79103	5.1721	0.015782	0.761608
Atp5d	275.614	231.649	0.0158421	0.840484
Prdx4	15.5931	12.3948	0.0158681	0.794893
Asic4	4.14484	2.89119	0.0161798	0.697541
Ear2	0.0585267	0.271184	0.0163143	4.63351
Ano3	19.402	23.827	0.0163642	1.22807
Lrrc14	10.6676	8.48109	0.0163926	0.795033
Zfp369	1.94382	3.10213	0.0165761	1.59589
Cpne9	4.11043	5.79534	0.0166843	1.40991
Cpne7	78.4249	53.1799	0.0169366	0.678099
Hist1h2ao	4.652655e-06	0.104217	0.0169444	22399.5
Hist1h2ao	4.652655e-06	0.104217	0.0169444	22399.5
Slc7a14	21.7298	27.0277	0.0169711	1.24381
Srm	43.9804	36.7678	0.0169793	0.836004
Ppp1r14a	55.2095	72.0763	0.0171278	1.30551
Ndrg2	324.677	270.249	0.0171583	0.832363
Ndufaf3	28.7907	24.3215	0.0173354	0.844771
Ifnb1	0.094016	0	0.0174062	0
Dlgap2	11.093	13.7231	0.0174366	1.2371
Parl	19.1821	15.914	0.0174553	0.829629
Lrrc24	14.6231	11.9931	0.0174936	0.820147
Oxsr1	9.58655	11.8611	0.0178926	1.23726
Rspo2	6.13082	4.27264	0.017928	0.696911
Pth2r	0.26401	0.086872	0.0179529	0.329048
Ccnl2	20.6566	24.6959	0.0180819	1.19555
Garnl3	7.10691	5.34274	0.0181405	0.751768
Aym1	0	0.0892617	0.0181861	inf
Pianp	63.7004	54.1118	0.0182191	0.849473
Ergic3	88.7444	74.4112	0.0182554	0.838489
Ptprcap	1.14062	0.564653	0.0183125	0.495039
Osbpl10	8.41085	6.50927	0.0185698	0.773913
Mrpl16	16.8489	13.9715	0.0185864	0.829222
Scn5a	0.552603	0.278447	0.018588	0.503882
Slc7a8	22.4043	18.4753	0.0188446	0.824633
Chrm3	13.9184	17.4646	0.01891	1.25479
Rcn2	65.9749	56.0678	0.0189413	0.849835
Rit2	42.3923	34.513	0.0190237	0.814134
Rcn1	6.42273	4.97262	0.0191327	0.774222
Pygm	10.7358	8.4901	0.0191882	0.790824
Kcnc4	22.7697	17.9687	0.0192377	0.78915
Bmyc	70.7633	58.9614	0.0193417	0.83322
Megf11	3.30391	2.14643	0.0194091	0.649664
Hdac11	81.0659	68.2106	0.0194096	0.841421
Hspbp1	58.0235	48.7496	0.0194366	0.840169
Kcnk12	9.31766	7.4645	0.019526	0.801113
Msgn1	0.0790648	0	0.0195735	0
Usp31	8.79467	10.9897	0.019575	1.24958
Arhgap12	12.5899	15.6716	0.0196278	1.24477
Med13l	9.34021	11.4635	0.0196322	1.22732
Ccl21c	0.0758927	0.338743	0.0196873	4.46345
Cplx1	240.401	196.817	0.0197228	0.818705
Mrps18b	20.5598	17.356	0.0197435	0.844172
Cdc42ep3	3.17762	2.20636	0.0197569	0.694342
Pik3ip1	20.023	16.5089	0.0197569	0.824501
Slfn5	2.62592	4.36852	0.0198833	1.66361
Lmbrd2	6.93937	8.89255	0.0200562	1.28146
Slc25a41	0.043182	0.170335	0.0200867	3.94459
Bhlhe22	37.46	46.6029	0.0201498	1.24407
Pak6	17.4064	14.2972	0.0201971	0.821379
Zfp941	3.94249	2.69121	0.0202928	0.682615
Gnaq	45.6188	54.5275	0.0203412	1.19529
Hcfc1r1	53.8176	45.759	0.0204385	0.850261
Asns	43.8081	37.0564	0.0206445	0.845879
Sfxn1	18.7338	15.513	0.0206549	0.828073
Bmp1	16.5384	21.3302	0.0207858	1.28973
Cbl	4.03001	5.4638	0.0208298	1.35578
Trpc5	3.06915	4.36156	0.0208375	1.4211
Rwdd2a	14.3401	11.627	0.0210952	0.810802
Aspscr1	20.7691	17.1781	0.0211667	0.8271
Lrfn3	11.1445	8.90587	0.0212111	0.799129
Manf	16.2263	19.8162	0.0212992	1.22124
Henmt1	1.08769	0.588521	0.0213851	0.541074
Zwint	337.474	281.514	0.0213874	0.834178
Fam205a2	0.542753	0.297486	0.0214163	0.548106
Zc3h11a	18.254	21.9644	0.0215152	1.20326
2900026A02Rik	16.6047	20.1511	0.0215892	1.21358
Dpysl4	18.932	15.6136	0.0219468	0.824722
Alg3	7.81835	6.14987	0.0219725	0.786595
Gm15104	0.148105	0	0.0220764	0
Ephx2	10.1403	8.20932	0.0221051	0.809576
Mcat	11.142	8.9503	0.0221431	0.803297
Kctd4	20.2877	24.6154	0.0221954	1.21332
Ms4a10	0.060106	0	0.0224068	0
Gm1821	161.947	122.35	0.0224271	0.755495
Glb1	12.5853	10.1156	0.0225289	0.803762
Gm10941	0.906961	0.432722	0.0228524	0.477112
Wbp2	218.55	185.329	0.0228549	0.847993
Tanc1	17.1233	21.0796	0.0229086	1.23105
Arhgap1	21.7692	17.983	0.0230394	0.826076
Lime1	11.717	14.475	0.0230772	1.23539
Flnb	6.43469	8.39201	0.02314	1.30418
Bscl2	43.973	37.0863	0.0232092	0.843388
Lefty2	0.5076	0.221024	0.0232452	0.43543
Papss2	5.88183	4.43494	0.0232553	0.754006
Gm3020	0.511897	1.13237	0.0232725	2.2121
Tra2a	20.6952	24.8158	0.0236511	1.19911
Col11a1	1.32785	2.45069	0.0236853	1.8456
Tmed3	26.072	20.9731	0.0237073	0.804431
Pld5	1.60306	0.974985	0.0237467	0.608204
Acsf3	8.84012	7.09214	0.023784	0.802268
Slc10a4	0.683428	0.337878	0.0240402	0.494388
Gjc3	11.932	14.6796	0.0241052	1.23027
Naglu	9.73692	7.42432	0.0241618	0.762491
3110015C05Rik	0.062394	0	0.024256	0
Stmn1	266.704	224.641	0.024344	0.842286
Sik2	3.95706	5.24725	0.0243756	1.32605
Kcnma1	11.5295	14.3338	0.0244434	1.24323
Bglap3	0.403375	0.170411	0.0245549	0.422464
Zfp106	25.5076	30.0655	0.0245993	1.17869
C77080	3.70936	2.5569	0.0246889	0.68931
Wdr54	10.5036	8.39194	0.0247386	0.798961
Cypt12	0	0.0723033	0.0248524	inf
Gm20319	1.28793	2.26198	0.0250676	1.7563
Shank1	45.7931	55.7704	0.0253959	1.21788
Gng3	85.3436	71.5217	0.0255842	0.838044
Gm715	4.17446	3.02525	0.025606	0.724706
Ccl12	5.76732	10.5479	0.0257176	1.8289
Cnksr2	34.1475	41.6772	0.0257196	1.22051
Pamr1	4.13318	2.98583	0.0258027	0.722406
Wnt4	3.23384	2.23589	0.0258434	0.691404
Cxx1b	110.315	93.8708	0.0259904	0.850933
Qpctl	8.91613	7.14381	0.0261615	0.801223
Egr3	27.4233	32.7126	0.0262378	1.19287
Pcdh20	22.8441	26.851	0.0262387	1.1754
Hnrnpa1	80.9094	68.6091	0.0265097	0.847975
Nrip1	4.51936	6.17164	0.0265722	1.3656
Per2	4.70083	6.36332	0.0265804	1.35366
Tmem159	7.90416	6.23768	0.0266368	0.789164
Car10	14.0162	11.2996	0.0267533	0.806182
Pydc3	0.166428	0.524428	0.026755	3.15109
Nucb2	7.99989	6.28384	0.026857	0.785491
Sema6b	52.4905	45.0514	0.0270528	0.858277
Tex264	45.3764	38.4028	0.0271507	0.846317
Armcx5	7.81611	6.1489	0.0272361	0.786695
Ctxn1	352.89	296.453	0.0273988	0.840071
Ccdc136	11.5472	9.40136	0.0274397	0.814172
Cbln2	3.20637	2.16039	0.0274449	0.673782
Slbp	11.2082	9.11621	0.0275157	0.813352
Gm3020	0.512924	1.12272	0.0275282	2.18886
Arl4a	9.24474	7.36646	0.0277674	0.796827
Tctn2	8.60587	6.56289	0.0277675	0.762606
Sp3os	9.38093	7.62079	0.0278007	0.81237
Npas2	5.26234	3.94587	0.0279095	0.74983
Rgs1	0.344528	0.872552	0.0279407	2.5326
Phyh	51.8606	44.3037	0.0281168	0.854285
Wwox	7.06337	5.60309	0.02825	0.793261
Xkr4	3.71756	5.04045	0.0282518	1.35585
Gpaa1	19.0161	16.1058	0.0283345	0.846956
Ly96	1.3698	2.30093	0.0284969	1.67976
Mast1	21.5867	17.9001	0.0285412	0.829219
Zfp414	19.3916	16.3441	0.0287201	0.84284
Wbscr16	7.07299	5.61817	0.0287325	0.794314
Grik3	6.01795	4.56095	0.0287654	0.757891
Ddi2	8.23512	10.1105	0.0288583	1.22773
Tcta	18.1256	15.2119	0.0291225	0.83925
Zfp652	4.4636	5.89421	0.0291859	1.32051
Rgs7bp	34.7015	41.6718	0.0292079	1.20086
Cort	11.9738	15.4101	0.0292485	1.28698
Fbxw13	0.0414505	0	0.0294246	0
Ddt	47.2806	39.6968	0.0294537	0.839599
Syt3	31.0226	26.2076	0.0297275	0.844791
Gstm6	8.87294	7.07799	0.0297572	0.797705
Gm9866	11	8.68167	0.0298269	0.789241
Cadm1	41.3303	33.5018	0.0298978	0.810585
Pla2g7	86.7874	73.2322	0.0299648	0.843811
Xlr3a	0.636191	0.286783	0.030023	0.450781
Trps1	3.10923	4.23827	0.0301953	1.36313
Prpf38b	12.1419	14.9317	0.0302619	1.22977
Epha7	39.1429	49.4962	0.0302883	1.2645
Pigu	13.821	11.3921	0.0303572	0.82426
Arnt2	42.6371	35.8409	0.0304981	0.840602
Strn	8.69462	10.7538	0.0305531	1.23683
Prdx6	121.198	93.5205	0.030598	0.771634
Lasp1	33.6291	28.3659	0.0307481	0.843493
Hmbox1	4.62712	6.16045	0.0308143	1.33138
Dmwd	61.4975	51.3304	0.030847	0.834674
Uqcrb	154.408	186.803	0.0310252	1.2098
Elk4	3.17934	4.33927	0.0310805	1.36484
Arl4d	7.74195	10.1273	0.0310805	1.30811
2810403A07Rik	11.6931	14.0849	0.031091	1.20455
Cln6	6.86592	5.36477	0.0311244	0.781363
Abracl	17.3175	21.4872	0.0311337	1.24078
S100a5	0	0.699269	0.0311446	inf
Tial1	13.2938	15.9614	0.0313726	1.20067
Figf	0.974717	0.499859	0.0316347	0.512825
Prtn3	1.0038	0.535755	0.0317122	0.533728
Mvb12a	19.7828	16.5293	0.0318919	0.835541
Gpr37l1	131.865	108.623	0.0319655	0.823748
Klk8	10.1574	13.0609	0.0321383	1.28585
Xlr3b	1.99442	1.15659	0.0322915	0.579914
Prph	1.02333	0.533986	0.0323628	0.521813
H2afx	30.235	25.405	0.0323661	0.840251
Syt17	23.4187	18.2979	0.0324455	0.781337
Stat2	7.03413	9.97494	0.0325624	1.41808
9530082P21Rik	30.4657	25.6375	0.0326524	0.841522
Nt5dc2	8.29683	6.46953	0.0327828	0.77976
Calcb	0.232514	0.0481908	0.0329833	0.207259
Gm5907	0	0.0634912	0.033065	inf
Zmym1	3.40187	4.5402	0.0332242	1.33462
Gprasp2	26.5711	21.6303	0.0332864	0.814055
Gstp2	23.3555	19.7503	0.0333637	0.845637
Gsc	0.0629073	0.206451	0.0334127	3.28182
Trim2	55.2552	65.255	0.0334329	1.18098
Ckmt1	103.109	86.1785	0.0334373	0.835803
Dlx5	3.34447	2.35584	0.0335101	0.704401
Camk2g	53.7677	46.219	0.033544	0.859605
Mcpt2	0.00881533	0.074418	0.0335577	8.44188
Cxcr6	0.258124	0.0537918	0.0336255	0.208395
Tmem255a	8.77922	6.99456	0.0337462	0.796718
Sez6	56.9308	48.4899	0.0338109	0.851735
Wdr20	6.39193	7.98656	0.0338623	1.24948
Pygo1	7.89713	9.81987	0.0338865	1.24347
Fos	4.96406	6.72786	0.0339295	1.35531
Plagl1	3.42018	2.33677	0.0339327	0.683232
Mea1	62.8025	54.1247	0.0339418	0.861824
5430405H02Rik	4.08865	2.96999	0.0340728	0.726399
Ceacam16	0.129035	0.383593	0.034213	2.97277
Necab3	11.6289	9.53083	0.0342662	0.819578
Entpd4	23.5891	20.3555	0.0342878	0.862916
Entpd4	23.5891	20.3555	0.0342878	0.862916
Gpr63	2.69097	3.86945	0.0343023	1.43794
Pdxp	100.76	85.8931	0.0343626	0.852448
Olfr550	0.665875	0.236313	0.0346693	0.354891
AI854517	6.27882	4.8891	0.0350259	0.778665
Srsf10	17.3904	20.8987	0.0350879	1.20174
3110079O15Rik	0.423662	0.0810137	0.0351162	0.191222
Ngef	43.8975	37.3708	0.0351195	0.851319
Nrip2	9.62109	7.71649	0.0353623	0.80204
Myoz2	0.11544	0.0168769	0.0353944	0.146196
Prr14l	5.82008	7.39594	0.0354774	1.27076
Sdf2l1	12.9608	16.5509	0.0357056	1.277
Hist1h2bk	0.319371	0.664239	0.0358123	2.07984
Smarcb1	44.3432	37.8514	0.0362393	0.8536
Trpt1	9.23607	7.60322	0.0362617	0.823209
Macf1	15.7621	19.0001	0.0363636	1.20543
Dio3	1.14746	0.464985	0.0363641	0.405229
Hint2	46.3591	38.8496	0.0364138	0.838014
Slc45a1	18.6268	15.745	0.0364548	0.845288
Ifi204	2.81159	5.3669	0.0365126	1.90885
Crip2	53.695	46.22	0.0365245	0.860787
Cyb5r1	16.3148	13.6081	0.0366305	0.834098
1700025B11Rik	0	0.0585128	0.0366379	inf
4933411E08Rik	0	0.035654	0.0367114	inf
Lsm10	8.76211	7.01859	0.036823	0.801016
Crygs	0.154139	0.0328346	0.0371222	0.21302
Mrgpre	2.44737	1.67972	0.0371547	0.686334
Eml2	76.0829	65.6907	0.0372078	0.863408
Bcl11b	20.919	24.8346	0.0372208	1.18718
Tsen34	69.1073	58.6809	0.0373382	0.849127
Smpd1	48.9567	41.8757	0.0374932	0.855361
Sfpq	44.1029	51.9628	0.0375877	1.17822
Oas3	0.388289	1.11489	0.0376004	2.87127
L1cam	21.3964	17.4661	0.0376972	0.816307
Adm2	0.0749889	0.00894838	0.0378102	0.119329
Psmf1	9.14017	7.5796	0.0379538	0.829262
Banp	3.31702	4.50162	0.0379905	1.35713
1110051M20Rik	43.4778	36.989	0.0380929	0.850756
D830031N03Rik	1.14754	1.91308	0.0383003	1.66712
Gpr68	6.08641	7.63079	0.0384685	1.25374
Dhrs7c	0.070752	0.00990917	0.0385077	0.140055
Fgf2	1.20307	2.07824	0.0386438	1.72744
Gm6083	0	0.0568098	0.0387902	inf
Rasip1	3.91918	2.89485	0.0388573	0.738638
Hist1h3e	0.0674717	0.374597	0.0395166	5.55192
Gm15408	0.401003	0.173456	0.0396159	0.432554
Mycbp2	19.8055	23.6967	0.0396492	1.19647
1700113A16Rik	17.7796	14.7514	0.0396708	0.829685
Krt2	2.31034	1.44365	0.0398771	0.624865
Hapln2	8.01866	10.2428	0.0401043	1.27737
Mettl22	11.1821	9.09491	0.0401953	0.813349
Pou1f1	0.0766578	0	0.040798	0
Prok1	0.0571765	0	0.0408465	0
Nxph1	11.318	9.09404	0.0408559	0.8035
Apcdd1	16.212	13.3319	0.0410932	0.822348
Aloxe3	2.24695	1.37464	0.0411461	0.611778
Prrt3	18.1559	14.8231	0.0411669	0.816435
Myh7	1.83483	1.16704	0.0412418	0.636047
Ubxn2b	5.8925	7.34164	0.0412427	1.24593
Shox2	0.127408	0.0363721	0.0413644	0.285478
Spaca5	0.0478862	0	0.0414522	0
Galns	5.2723	4.01131	0.041502	0.760828
Efnb2	6.93212	5.21538	0.0416425	0.75235
Rbakdn	0	0.125067	0.0416782	inf
Rimklb	7.94403	6.34957	0.042122	0.799288
Amer2	8.94481	11.0678	0.0424996	1.23735
Vmac	6.03385	4.78716	0.0425556	0.793385
Tbcc	14.6664	12.3862	0.0430641	0.844528
Frs3	8.79256	7.1579	0.043107	0.814086
Gpr25	5.22881	3.9971	0.0431914	0.764438
Hadh	19.359	16.1856	0.043434	0.836078
Fam205a2	0.109167	0.4222	0.0436531	3.86746
2410021H03Rik	0.0553593	0.227556	0.0436844	4.11053
Kctd16	4.32785	5.74021	0.0437026	1.32634
Aff4	19.6049	23.0528	0.0437758	1.17587
Tpsab1	0.046012	0	0.0438524	0
Klri1	0.0109403	0.0673801	0.0439402	6.1589
Gm13546	0	0.105872	0.044104	inf
Elovl6	9.25059	11.2356	0.0442434	1.21459
Slc46a1	7.94751	6.20777	0.0442963	0.781097
Alg2	55.8785	48.4119	0.0443059	0.866378
March9	17.6132	14.821	0.0444103	0.841471
Sp9	3.34812	2.379	0.0444288	0.710546
Atp8a1	26.3417	31.2885	0.0444973	1.18779
Gcnt4	1.01561	0.61073	0.0446012	0.601343
Yipf2	18.5265	15.6532	0.0447467	0.844907
Nkg7	0.784603	0.351676	0.0447745	0.448222
Ncoa3	5.54909	6.99023	0.0448047	1.25971
Sv2a	107.012	91.6208	0.0448536	0.856172
Prrg2	5.67849	4.3985	0.0449346	0.77459
Cib3	0.0617325	0	0.0452659	0
Acsbg1	54.1595	46.7193	0.045271	0.862625
Igsf8	113.066	97.3083	0.0454856	0.860637
Lgals2	0.475291	0.170635	0.0456163	0.359012
1600014C23Rik	0.0319327	0.2557	0.0456181	8.00746
Rxra	8.14321	6.66382	0.0457758	0.818329
1700101I11Rik	1.40457	0.852868	0.0458364	0.607209
Zic1	9.0371	6.45944	0.0458434	0.714769
Csdc2	43.9552	37.7118	0.0458926	0.857961
Snhg11	84.3144	107.871	0.0460156	1.2794
Arpp21	38.2724	31.8185	0.046474	0.83137
Gm11468	0.390917	0.139549	0.046497	0.356979
Tnks	9.88576	11.9909	0.0466844	1.21295
Isl1	0.256516	0.102518	0.046753	0.399656
Fkrp	23.6516	20.392	0.0467697	0.862183
Taok1	11.7605	14.086	0.0468073	1.19774
Dner	44.9361	38.4935	0.0470644	0.856625
Cdc7	2.48432	3.50208	0.0470741	1.40968
Mesp2	0.355097	0.152331	0.0471828	0.428985
2310068J16Rik	0.0808	0.330424	0.0472844	4.08941
Chchd4	24.7707	21.3046	0.0474632	0.860074
Col23a1	2.07562	1.36346	0.0475219	0.656892
Abl2	8.48505	10.3132	0.047546	1.21546
Gpi1	213.553	183.664	0.0475466	0.860041
Myh9	17.907	21.8152	0.0476518	1.21825
Paqr6	5.98593	4.61602	0.0477942	0.771145
Ninj2	3.12844	4.43833	0.0480071	1.4187
E030003E18Rik	6.35201	8.38927	0.0480534	1.32073
Blvrb	12.1667	9.85285	0.0485357	0.809825
H2-T24	2.29774	3.49636	0.048632	1.52165
Ttyh1	161.498	137.863	0.04883	0.85365
Arhgef12	23.4388	27.271	0.0489182	1.16349
Sdsl	4.57792	3.38903	0.0489293	0.740298
Osgepl1	4.85143	3.70924	0.0490541	0.764565
Spred2	25.4392	30.1335	0.0491106	1.18453
Fam173a	49.587	42.5617	0.0492981	0.858324
Rnd2	71.7774	60.7019	0.0493212	0.845697
Pabpn1	76.5549	89.7163	0.0494157	1.17192
Cpne5	6.66595	5.28389	0.0495598	0.792669
Rbfox1	83.6464	98.803	0.0495626	1.1812
Znhit2	30.9537	26.8474	0.049567	0.86734
Arl9	0.310125	0	0.049596	0
Luc7l3	27.3201	32.1466	0.0496202	1.17666
Faim2	110.718	95.3297	0.0496609	0.861016
Gm12250	0.57066	1.29139	0.0498002	2.26297
Mocs3	12.7256	10.5593	0.0498441	0.829769
