# Supplementary material for: The nBAF complex subunit CREST/SS18L1 regulates hippocampal memory processes via tyrosine 397 and histone acetyltransferase CBP
Source: Cell Rep. Author manuscript; Available in PMC 2026 May 20. (PMC13189212; doi:10.1016/j.celrep.2026.117158)
Supplement: Table_S5 [file NIHMS2168525-supplement-Table_S5.xlsx]

## Sheet: Table S5
Table S5: Figure 5F lists of upregulated and downregulated DEGs.
Condition Code	Description
A	VEH-T10 relative to VEH-HC
B	Y397F-T10 relative to VEH-HC
D	VEH-T3 relative to VEH-HC
E	Y397D-T3 relative to VEH-HC
UPREGULATED (p<0.05)
Symbol	Type	A_up_p-value	A_up_fold-change	D_up_p-value	D_up_fold-change		DOWNREGULATE (p<0.05)
A330023F24Rik	A_up_AND_D_up	0.00949693	1.38948	0.0105541	1.38561		Symbol	Type	A_down_p-value	A_down_fold-change	D_down_p-value	D_down_fold-change
Abracl	A_up_AND_D_up	0.01958	1.25388	0.0311337	1.24078		1700001K23Rik	A_down_AND_D_down	0.0068139	0.208595	0.000244529	0
Atxn7l1	A_up_AND_D_up	0.000641839	2.66575	2.11018766894e-06	3.20433		1700001L19Rik	A_down_AND_D_down	0.0203033	0.711131	0.0105443	0.691158
Banp	A_up_AND_D_up	0.00216872	1.46927	0.0379905	1.35713		1700030C10Rik	A_down_AND_D_down	0.0218208	0.447528	0.00793625	0.38866
Bcas1	A_up_AND_D_up	0.0216859	1.32566	0.00147615	1.4117		1700037H04Rik	A_down_AND_D_down	0.0176789	0.841758	0.000322494	0.78425
Bmp1	A_up_AND_D_up	0.0100433	1.31201	0.0207858	1.28973		2010109A12Rik	A_down_AND_D_down	0.00164046	0.220295	0.000307423	0.131423
Ccdc3	A_up_AND_D_up	0.00155134	1.44374	0.00719735	1.39294		2210013O21Rik	A_down_AND_D_down	0.0023595	0.817421	0.00111558	0.807406
Ccl21c	A_up_AND_D_up	0.0377661	4.06645	0.0196873	4.46345		2310010J17Rik	A_down_AND_D_down	0.000729668	0.540439	6.34123289083e-05	0.472152
Cdh24	A_up_AND_D_up	0.000224839	1.503	0.0137448	1.37084		3110015C05Rik	A_down_AND_D_down	0.024256	0	0.024256	0
Col11a1	A_up_AND_D_up	0.00792146	1.9445	0.0236853	1.8456		6430573F11Rik	A_down_AND_D_down	0.00218262	0.668773	0.00260284	0.673123
Dnajb5	A_up_AND_D_up	0.0045914	1.24216	0.0143831	1.21814		9130015A21Rik	A_down_AND_D_down	0.00958856	0	0.00958856	0
Doc2b	A_up_AND_D_up	0.0477965	1.24029	0.00797654	1.29247		A330040F15Rik	A_down_AND_D_down	0.0221475	0.561176	0.0124308	0.533825
Dok6	A_up_AND_D_up	0.00609123	1.42263	1.25471328249e-06	1.67355		A930005H10Rik	A_down_AND_D_down	0.0454955	0.796634	0.014343	0.76756
Dusp6	A_up_AND_D_up	0.000281824	1.32658	0.000754695	1.30747		AA413626	A_down_AND_D_down	0.00201868	0.121641	0.0027191	0.141021
Egr1	A_up_AND_D_up	0.000273768	1.39172	1.06916703491e-07	1.54736		AI854517	A_down_AND_D_down	0.0256598	0.770278	0.0350259	0.778665
Epha6	A_up_AND_D_up	0.000328939	1.42648	4.15241763196e-09	1.66429		Abat	A_down_AND_D_down	0.0115129	0.842609	0.00859608	0.8382
Fos	A_up_AND_D_up	0.00068799	1.49816	0.0339295	1.35531		Adcyap1	A_down_AND_D_down	0.000420363	0.495332	0.0048352	0.575347
Gm19705	A_up_AND_D_up	0.00801052	2.37648	0.00111925	2.60545		Adgra1	A_down_AND_D_down	0.000795676	0.683349	7.12630488211e-05	0.636401
Gm2115	A_up_AND_D_up	0.0199314	1.24736	0.00729947	1.27306		Adra2a	A_down_AND_D_down	0.00925713	0.726832	0.00344405	0.702634
Gpr68	A_up_AND_D_up	0.0214107	1.27198	0.0384685	1.25374		Amn	A_down_AND_D_down	1.6481916415e-06	0.436306	1.13533717133e-05	0.479026
Gse1	A_up_AND_D_up	0.0170036	1.22877	0.00669724	1.25019		Ano2	A_down_AND_D_down	8.34802704741e-09	0.199309	0.000381089	0.480239
Hist1h4k	A_up_AND_D_up	0.0382427	1.54806	0.0018104	1.73035		Arhgap36	A_down_AND_D_down	0.0159311	0.500316	0.00393009	0.432269
Hist3h2a	A_up_AND_D_up	0.0234754	1.23641	0.00574845	1.27136		Arl4a	A_down_AND_D_down	0.00543923	0.761114	0.0277674	0.796827
Homer1	A_up_AND_D_up	0.000113032	1.36367	2.28683217464e-05	1.39353		Asns	A_down_AND_D_down	0.042671	0.858689	0.0206445	0.845879
Ifi204	A_up_AND_D_up	0.0477854	1.87757	0.0365126	1.90885		Atcayos	A_down_AND_D_down	0.00495176	0	0.00495176	0
Ipw	A_up_AND_D_up	0.0380522	1.50552	0.000253855	1.76372		Atp2b4	A_down_AND_D_down	3.2998825894e-11	0.511047	2.29849346445e-07	0.617698
Iyd	A_up_AND_D_up	0.00447957	1.59204	0.00238221	1.62219		Atxn7l1	A_down_AND_D_down	0.000578672	0.603214	4.66155797169e-05	0.544018
Kdm7a	A_up_AND_D_up	0.00471535	1.38576	3.73644050655e-06	1.57653		Avpr1a	A_down_AND_D_down	0.00365504	0.35748	0.00567189	0.380421
Klk8	A_up_AND_D_up	0.00750217	1.33253	0.0321383	1.28585		B630019K06Rik	A_down_AND_D_down	0.0451259	0.843101	0.00176201	0.785952
Leng8	A_up_AND_D_up	0.00792559	1.28866	6.14284723448e-05	1.39805		B930041F14Rik	A_down_AND_D_down	0.0294856	0.843717	0.00096889	0.789344
Lime1	A_up_AND_D_up	0.0264236	1.23178	0.0230772	1.23539		BC029214	A_down_AND_D_down	0.00252442	0.77638	0.010321	0.801505
Lrrc10b	A_up_AND_D_up	0.000205362	1.38399	0.000574843	1.36126		BC048507	A_down_AND_D_down	0.00116288	0	0.00625093	0.121204
Lurap1l	A_up_AND_D_up	0.000331432	1.32652	0.00368697	1.27694		Baiap3	A_down_AND_D_down	1.84589750674e-06	0.377676	0.000137247	0.488022
Meg3	A_up_AND_D_up	0.013013	1.32521	0.00725607	1.34361		Bex1	A_down_AND_D_down	0.000143174	0.781213	0.00284483	0.819386
Mir124a-1hg	A_up_AND_D_up	0.000639925	1.35664	0.0107749	1.28671		Bex4	A_down_AND_D_down	0.0089861	0.817048	0.00947574	0.817951
Mndal	A_up_AND_D_up	0.000435019	1.96024	0.0154886	1.72698		Bglap3	A_down_AND_D_down	0.000341888	0.186451	0.0245549	0.422464
Nr4a3	A_up_AND_D_up	3.94579787332e-05	1.38067	0.00131768	1.31124		Btbd11	A_down_AND_D_down	0.00814274	0.676857	0.00737037	0.673933
P4ha1	A_up_AND_D_up	0.00496258	1.2586	0.00140659	1.28475		C1ra	A_down_AND_D_down	0.0251195	0.566907	0.00509012	0.493825
Per2	A_up_AND_D_up	0.0219244	1.36148	0.0265804	1.35366		C3	A_down_AND_D_down	0.0197968	0.429244	0.00964705	0.386304
Pnisr	A_up_AND_D_up	0.0172611	1.22131	0.000659538	1.28808		C330013E15Rik	A_down_AND_D_down	0.02702	0.572776	0.00203019	0.458765
Robo3	A_up_AND_D_up	0.00716539	1.70442	0.00420252	1.73722		C4bp-ps1	A_down_AND_D_down	0.0115672	0.0955532	0.00369799	0
Rpl26	A_up_AND_D_up	0.00152274	1.48036	0.000340114	1.52914		C77080	A_down_AND_D_down	0.0072392	0.648499	0.0246889	0.68931
Ryr3	A_up_AND_D_up	0.0108412	1.41523	0.00156932	1.48664		Cacna2d2	A_down_AND_D_down	6.30600173068e-06	0.59519	0.000965809	0.688675
Smg1	A_up_AND_D_up	0.0316422	1.2847	6.10411165519e-05	1.45374		Cadm1	A_down_AND_D_down	0.00172125	0.754228	0.0298978	0.810585
Snhg11	A_up_AND_D_up	0.0169178	1.31442	0.0460156	1.2794		Calb2	A_down_AND_D_down	1.1092238239e-12	0.488554	2.63122856836e-14	0.426554
Spink8	A_up_AND_D_up	0.000174925	1.37817	3.75723324153e-05	1.40931		Camk2d	A_down_AND_D_down	3.62779967178e-08	0.583926	0.00138231	0.740333
Tnfrsf25	A_up_AND_D_up	0.000917805	1.78831	0.00010824	1.89416		Camk2g	A_down_AND_D_down	0.0123817	0.843379	0.033544	0.859605
Ttc14	A_up_AND_D_up	0.0355575	1.26116	0.0094309	1.30122		Camk2n2	A_down_AND_D_down	6.07185139057e-07	0.686549	1.60225236412e-08	0.647119
Vps13c	A_up_AND_D_up	0.0494568	1.32225	3.37200478545e-05	1.55986		Car10	A_down_AND_D_down	0.0369602	0.813612	0.0267533	0.806182
Wdfy2	A_up_AND_D_up	0.00816601	1.47935	0.000295561	1.60892		Cbln2	A_down_AND_D_down	0.00021088	0.521371	0.0274449	0.673782
Zfp950	A_up_AND_D_up	0.0193884	1.26936	0.00439775	1.30961		Cdc42ep3	A_down_AND_D_down	0.000491991	0.588849	0.0197569	0.694342
Zgpat	A_up_AND_D_up	0.0121152	1.2235	0.00619014	1.23779		Cdh13	A_down_AND_D_down	5.59917323706e-06	0.708173	1.8050403704e-05	0.722607
1190002F15Rik	A_up_ONLY	0.00133592	2.37862				Cdh22	A_down_AND_D_down	0.000766765	0.688003	1.20338291708e-05	0.611339
1700027A15Rik	A_up_ONLY	0.0228027	inf				Cdk18	A_down_AND_D_down	1.33956007919e-06	0.605755	0.014512	0.771403
1700054A03Rik	A_up_ONLY	0.0346301	inf				Cdkl4	A_down_AND_D_down	3.28812992939e-05	0.616937	0.00737208	0.728786
4930407G08Rik	A_up_ONLY	0.0041126	inf				Cds1	A_down_AND_D_down	0.000155965	0.753623	0.000333485	0.764025
4933409K07Rik	A_up_ONLY	0.0467939	1.02394				Chrna4	A_down_AND_D_down	2.60302139393e-05	0.598886	0.000523578	0.658412
9230009I02Rik	A_up_ONLY	0.0271871	2.39495				Chst8	A_down_AND_D_down	0.000451881	0.732979	3.07354062146e-06	0.659354
AB124611	A_up_ONLY	0.0119324	1.97956				Ciart	A_down_AND_D_down	3.06840219899e-10	0.524111	6.61610566333e-09	0.561602
AI506816	A_up_ONLY	0.00630912	inf				Cib3	A_down_AND_D_down	0.0452659	0	0.0452659	0
AI607873	A_up_ONLY	0.0321422	2.03268				Cirbp	A_down_AND_D_down	4.34966029861e-09	0.708229	0.000187725	0.806319
Adap2	A_up_ONLY	0.0217697	1.53961				Cited4	A_down_AND_D_down	2.841303961e-07	0.371362	7.71929800045e-05	0.502041
Aif1	A_up_ONLY	0.0112608	1.4139				Cml1	A_down_AND_D_down	0.00228586	0.748872	0.00351845	0.757074
Ak4	A_up_ONLY	0.042017	1.2413				Cnih3	A_down_AND_D_down	0.00420734	0.789436	0.00206379	0.777489
Ankle1	A_up_ONLY	0.0287877	2.76246				Cntnap4	A_down_AND_D_down	0.00219236	0.675653	0.0111504	0.717225
Apoc2	A_up_ONLY	0.000108887	2.52636				Col23a1	A_down_AND_D_down	0.000288241	0.47026	0.0475219	0.656892
Aqp4	A_up_ONLY	0.0219527	1.24454				Cox6a2	A_down_AND_D_down	0.00127743	0.663385	0.0101506	0.715103
Arg1	A_up_ONLY	4.4626793958e-05	3.57509				Cplx3	A_down_AND_D_down	3.62878176821e-05	0.415388	0.00111737	0.518527
Arhgef17	A_up_ONLY	0.0228333	1.20015				Cpne2	A_down_AND_D_down	0.000374977	0.715392	4.83129189787e-05	0.682063
BC048679	A_up_ONLY	0.0195434	inf				Crip2	A_down_AND_D_down	0.0354785	0.86028	0.0365245	0.860787
Bcl2a1b	A_up_ONLY	0.00179288	1.75467				Crtac1	A_down_AND_D_down	0.0292694	0.802233	9.3739103872e-05	0.694513
Bfsp2	A_up_ONLY	0.019111	1.40137				Cspg5	A_down_AND_D_down	0.0456832	0.872485	8.80043778874e-05	0.791006
Bok	A_up_ONLY	0.0152959	1.25565				Ctgf	A_down_AND_D_down	8.27917693291e-08	0.421582	0.00680345	0.672943
Brms1	A_up_ONLY	0.0460591	1.18753				Ctxn3	A_down_AND_D_down	1.90672540891e-05	0.376866	0.0103388	0.583073
C1qa	A_up_ONLY	0.0455476	1.31102				Cxx1c	A_down_AND_D_down	0.0181707	0.811058	0.010178	0.799724
C3ar1	A_up_ONLY	0.0448346	1.57487				Cyb561	A_down_AND_D_down	9.42517985802e-06	0.65464	0.00463768	0.759499
Cabp1	A_up_ONLY	0.0442702	1.17249				Cyp46a1	A_down_AND_D_down	0.00128318	0.801988	0.00085204	0.796454
Cabp7	A_up_ONLY	0.000709542	1.31956				Dact2	A_down_AND_D_down	0.00357932	0.796877	0.00100915	0.777223
Camk1d	A_up_ONLY	0.0442611	1.19155				Dbp	A_down_AND_D_down	2.76445533132e-14	0.587478	3.31956684363e-14	0.595204
Car4	A_up_ONLY	0.0121554	1.18167				Dcn	A_down_AND_D_down	1.94323800895e-06	0.643805	0.00222031	0.753587
Cbs	A_up_ONLY	0.00792222	1.24331				Defb1	A_down_AND_D_down	0.00848184	0	0.00848184	0
Ccl7	A_up_ONLY	0.0458556	2.16806				Defb10	A_down_AND_D_down	0.00600629	0	0.00600629	0
Cd53	A_up_ONLY	0.0158119	1.42802				Dhrs7c	A_down_AND_D_down	0.00962178	0	0.0385077	0.140055
Cfp	A_up_ONLY	0.026203	1.52176				Dlk1	A_down_AND_D_down	8.72978593214e-05	0.377113	0.000251739	0.41199
Chgb	A_up_ONLY	0.0391818	1.18467				Dnajc5b	A_down_AND_D_down	0.00259382	0.150508	0.000211538	0
Chordc1	A_up_ONLY	0.00432277	1.2188				Dner	A_down_AND_D_down	0.0114153	0.831612	0.0470644	0.856625
Chrd	A_up_ONLY	0.00287707	1.29686				Doc2a	A_down_AND_D_down	0.00683258	0.767391	0.00288229	0.750221
Clec4a3	A_up_ONLY	0.0080373	1.85984				Dpp10	A_down_AND_D_down	5.52843694268e-07	0.592754	4.67884674673e-05	0.661415
Clec4d	A_up_ONLY	0.00391422	3.16472				Dusp26	A_down_AND_D_down	0.000312578	0.76727	0.00143871	0.78893
Col11a2	A_up_ONLY	0.0038762	1.37569				Ebag9	A_down_AND_D_down	0.00267955	0.798238	0.00126261	0.786925
Col4a1	A_up_ONLY	0.000520846	1.3893				Ecel1	A_down_AND_D_down	0.000641937	0.463886	0.00879498	0.560594
Col4a2	A_up_ONLY	0.000106247	1.38715				Eml2	A_down_AND_D_down	0.0308637	0.860226	0.0372078	0.863408
Ctla2a	A_up_ONLY	0.0262401	1.48203				Fam110b	A_down_AND_D_down	0.045527	0.843514	0.0048889	0.80252
Ctla2b	A_up_ONLY	0.0282565	1.80837				Fam24a	A_down_AND_D_down	0.00483342	0	0.00483342	0
Ctsh	A_up_ONLY	0.0259198	1.34605				Fam25c	A_down_AND_D_down	0.0373296	0.348375	0.000184211	0
Ctss	A_up_ONLY	0.0430607	1.33483				Fbxw13	A_down_AND_D_down	0.0294246	0	0.0294246	0
Dgkz	A_up_ONLY	0.0217773	1.21937				Fgf12	A_down_AND_D_down	0.000724194	0.771159	0.0150476	0.820607
Dok3	A_up_ONLY	5.46777318354e-05	1.60871				Figf	A_down_AND_D_down	0.00485896	0.41266	0.0316347	0.512825
Dppa3	A_up_ONLY	0.0331033	4.35472				Fxyd6	A_down_AND_D_down	6.54600482586e-05	0.733265	6.48488052146e-09	0.624225
Egr2	A_up_ONLY	0.0335227	1.99013				G6pc3	A_down_AND_D_down	0.000102546	0.790277	4.04797420261e-06	0.756672
Egr4	A_up_ONLY	0.0019432	1.29165				Gaa	A_down_AND_D_down	0.000216129	0.790877	1.02965572717e-05	0.757029
Etohi1	A_up_ONLY	0.0451937	1.20301				Gabra3	A_down_AND_D_down	0.00054921	0.692596	3.33544054484e-05	0.642156
Fabp4	A_up_ONLY	0.0335414	2.11277				Gabrg1	A_down_AND_D_down	0.00657065	0.718491	0.0040028	0.706473
Fam193b	A_up_ONLY	0.044927	1.2267				Gap43	A_down_AND_D_down	0.00814538	0.783883	3.49310877463e-05	0.692878
Fam19a1	A_up_ONLY	0.0304238	1.21408				Garnl3	A_down_AND_D_down	0.0177247	0.751155	0.0181405	0.751768
Fam3b	A_up_ONLY	0.0427969	inf				Gcnt4	A_down_AND_D_down	0.0104146	0.531017	0.0446012	0.601343
Fcer1g	A_up_ONLY	0.0139975	1.41973				Gfra1	A_down_AND_D_down	0.000964801	0.779783	0.000451682	0.768869
Fcgr2b	A_up_ONLY	0.0399075	1.42334				Ghrh	A_down_AND_D_down	0.0102338	0.421876	0.000403536	0.263716
Fcgr3	A_up_ONLY	0.0368528	1.30727				Glp1r	A_down_AND_D_down	1.71470734278e-08	0.218773	1.0635206259e-05	0.378951
Ferd3l	A_up_ONLY	0.0154781	5.84533				Glp2r	A_down_AND_D_down	0.000977619	0.353212	0.000599155	0.332355
Fosb	A_up_ONLY	0.00392251	1.65568				Gm10416	A_down_AND_D_down	8.42111606025e-06	0.0905566	0.0151831	0.434914
Fpr1	A_up_ONLY	0.0485964	3.86995				Gm10941	A_down_AND_D_down	0.0345461	0.501938	0.0228524	0.477112
Fpr2	A_up_ONLY	0.049267	6.5545				Gm13304	A_down_AND_D_down	0.000357856	0.452107	0.00147314	0.724874
Fxyd5	A_up_ONLY	0.0056695	1.42092				Gm13304	A_down_AND_D_down	0.000357856	0.452107	0.012389	0.331926
Glt8d2	A_up_ONLY	0.0284727	1.33423				Gm13304	A_down_AND_D_down	0.00740773	0.252478	0.00147314	0.724874
Gm15987	A_up_ONLY	0.0299654	11.427				Gm13304	A_down_AND_D_down	0.00740773	0.252478	0.012389	0.331926
Gm20605	A_up_ONLY	0.000360883	1.54784				Gm13304	A_down_AND_D_down	0.0154378	0.25953	0.00147314	0.724874
Gm21188	A_up_ONLY	0.0128788	2.55764				Gm13304	A_down_AND_D_down	0.0154378	0.25953	0.012389	0.331926
Golm1	A_up_ONLY	0.00232706	1.25517				Gm15104	A_down_AND_D_down	0.0220764	0	0.0220764	0
Gpnmb	A_up_ONLY	0.0300572	1.57993				Gm2087	A_down_AND_D_down	0.000911365	0.239252	4.41649262173e-06	0
Gpr17	A_up_ONLY	5.12118288465e-06	1.58392				Gm5797	A_down_AND_D_down	8.72055576734e-05	0	0.000389307	0.0798703
Gpt2	A_up_ONLY	0.00494666	1.25185				Gm6644	A_down_AND_D_down	0.000133167	0.355157	8.81315951329e-08	0.128986
Gsg1	A_up_ONLY	0.00219166	2.7799				Gm6938	A_down_AND_D_down	0.00139673	0.073583	0.00197507	0.096238
Guca2b	A_up_ONLY	0.0135734	inf				Gng4	A_down_AND_D_down	5.47205099077e-06	0.664416	0.000537694	0.733578
Hist1h2ab	A_up_ONLY	0.0311694	3.75794				Gpr25	A_down_AND_D_down	0.0256326	0.748852	0.0431914	0.764438
Hist1h2ae	A_up_ONLY	0.00134424	2.40726				Gpr52	A_down_AND_D_down	0.0345689	0.539234	0.00349758	0.423195
Hist1h4j	A_up_ONLY	2.20992063898e-05	3.57248				Gpr88	A_down_AND_D_down	1.43465239688e-11	0.221844	7.58881515687e-05	0.53015
Hist2h2aa2	A_up_ONLY	0.0381897	6.14044				Gpsm1	A_down_AND_D_down	0.00582908	0.802299	0.00116935	0.776474
Hist2h4	A_up_ONLY	0.0424231	2.19892				Gpx3	A_down_AND_D_down	1.27652773574e-07	0.326622	2.09159223052e-07	0.337629
Hmga1-rs1	A_up_ONLY	0.00185648	1.68756				Grik1	A_down_AND_D_down	0.00507153	0.64863	0.00276393	0.631082
Homer3	A_up_ONLY	0.000203154	1.31979				Grik3	A_down_AND_D_down	0.000129175	0.633059	0.0287654	0.757891
Hpca	A_up_ONLY	0.0246536	1.25056				Grm4	A_down_AND_D_down	7.3311407547e-05	0.577935	0.00223662	0.657427
Hs3st4	A_up_ONLY	0.00510352	1.24274				Grm8	A_down_AND_D_down	7.89062973323e-05	0.465247	0.00470386	0.589056
Hsd11b1	A_up_ONLY	0.038564	1.17952				Grp	A_down_AND_D_down	4.05261910947e-05	0.548439	2.34801162291e-07	0.444294
Hspa1b	A_up_ONLY	0.0029465	1.32791				Gstm1	A_down_AND_D_down	0.0274061	0.840227	0.000250107	0.767877
Hspa5	A_up_ONLY	0.0305644	1.23782				Hap1	A_down_AND_D_down	0.0218634	0.794398	0.000836019	0.729603
Htr2b	A_up_ONLY	0.026571	3.00432				Henmt1	A_down_AND_D_down	0.0254631	0.550008	0.0213851	0.541074
Ifi203	A_up_ONLY	0.0282536	1.87457				Hes6	A_down_AND_D_down	0.00459679	0.77992	0.00207907	0.76586
Ifi30	A_up_ONLY	0.0323156	1.48256				Hmgb3	A_down_AND_D_down	1.93460961817e-06	0.698099	0.000143224	0.751753
Il11ra2	A_up_ONLY	0.0350987	10.4238				Hpcal1	A_down_AND_D_down	3.71852425242e-05	0.761782	1.13250284162e-06	0.723976
Il16	A_up_ONLY	0.0356653	1.24512				Hrh1	A_down_AND_D_down	0.0273309	0.611854	0.0138077	0.582055
Il17c	A_up_ONLY	0.0124554	inf				Hrh3	A_down_AND_D_down	5.90220866907e-05	0.647097	1.23129384466e-09	0.482311
Il34	A_up_ONLY	0.0400455	1.18291				Hs3st2	A_down_AND_D_down	8.84268480661e-09	0.443437	1.0703324963e-06	0.524124
Khdrbs3	A_up_ONLY	0.048719	1.17967				Hs6st2	A_down_AND_D_down	1.15497056994e-05	0.62026	0.00318675	0.725024
Klhl2	A_up_ONLY	0.0284088	1.18721				Ier3	A_down_AND_D_down	0.0196108	0.727705	0.014125	0.718191
Klra13-ps	A_up_ONLY	0.0135803	inf				Igsf21	A_down_AND_D_down	0.0127345	0.775346	0.000559453	0.713551
Klra17	A_up_ONLY	0.0369502	7.83047				Impact	A_down_AND_D_down	0.0039682	0.813324	0.00249351	0.806418
LOC102634401	A_up_ONLY	0.00151713	inf				Isl1	A_down_AND_D_down	0.000388439	0.0912825	0.046753	0.399656
Lefty1	A_up_ONLY	0.0254659	1.32362				Kcnc4	A_down_AND_D_down	0.000749865	0.724615	0.0192377	0.78915
Lilrb4a	A_up_ONLY	0.0495024	1.63837				Kcnf1	A_down_AND_D_down	0.000482857	0.740072	0.000525813	0.741436
Lims2	A_up_ONLY	0.00138979	1.38048				Kcnh2	A_down_AND_D_down	0.00105343	0.716648	0.0110727	0.765276
Lsm11	A_up_ONLY	0.0366916	1.23999				Kcnj4	A_down_AND_D_down	5.7730937213e-06	0.743425	0.00022811	0.785187
Lst1	A_up_ONLY	0.000444645	1.74631				Kcnj9	A_down_AND_D_down	0.0005304	0.755923	0.00228077	0.778953
Ly86	A_up_ONLY	0.0333067	1.33352				Kcns1	A_down_AND_D_down	0.0010377	0.721914	7.76507449729e-06	0.639843
Lyz2	A_up_ONLY	0.0034001	1.72723				Kirrel3	A_down_AND_D_down	0.00783513	0.795586	0.000336324	0.743259
Mafg	A_up_ONLY	0.0408416	1.22136				Krt77	A_down_AND_D_down	0.0371752	0.66598	0.00315959	0.574653
Mdga1	A_up_ONLY	7.57726341515e-05	1.42984				Ldb2	A_down_AND_D_down	2.32100661034e-05	0.648352	3.23647332012e-06	0.617326
Mid1	A_up_ONLY	1.47116015914e-06	1.69755				Lhfpl5	A_down_AND_D_down	0.0157895	0.653291	0.00739958	0.627066
Mmp14	A_up_ONLY	0.0264533	1.32844				Lppr3	A_down_AND_D_down	0.00220484	0.772412	0.000838627	0.756552
Mnda	A_up_ONLY	0.0413178	2.08229				Ly6g6e	A_down_AND_D_down	0.000424077	0.478148	0.000248526	0.461471
Mpeg1	A_up_ONLY	0.0421204	1.41076				Ly6h	A_down_AND_D_down	0.0233478	0.834131	0.000196345	0.760151
Ms4a4c	A_up_ONLY	0.0155176	2.51456				Madcam1	A_down_AND_D_down	0.000325414	0.086909	0.00540923	0.250449
Ms4a6c	A_up_ONLY	0.0128608	1.86306				Mapk3	A_down_AND_D_down	0.0115917	0.84514	0.00490699	0.832664
Ms4a6d	A_up_ONLY	0.000415563	2.09721				Marcksl1	A_down_AND_D_down	0.00688976	0.82711	0.0120417	0.835869
Ms4a7	A_up_ONLY	0.00132306	2.14469				Mboat7	A_down_AND_D_down	0.00737453	0.833843	9.89200164685e-05	0.777846
Neurod6	A_up_ONLY	0.000710794	1.29154				Mc3r	A_down_AND_D_down	0.000148377	0.176921	0.00611326	0.360446
Nptx1	A_up_ONLY	0.00710409	1.24454				Meis2	A_down_AND_D_down	2.91439880423e-05	0.68783	0.000234651	0.719702
Nrp1	A_up_ONLY	0.0437999	1.17232				Met	A_down_AND_D_down	0.0233455	0.561858	0.0105773	0.524397
Nxpe5	A_up_ONLY	0.0329207	3.41467				Mfge8	A_down_AND_D_down	0.00733898	0.804911	0.00317282	0.790741
OTTMUSG00000016609	A_up_ONLY	0.0251772	9.14376				Mgat5b	A_down_AND_D_down	0.00432249	0.790453	0.00906006	0.803554
Obp2b	A_up_ONLY	0.0128447	inf				Ms4a10	A_down_AND_D_down	0.0224068	0	0.0224068	0
Olfml2b	A_up_ONLY	0.00260108	1.30205				Msgn1	A_down_AND_D_down	0.0195735	0	0.0195735	0
Otub2	A_up_ONLY	0.00202161	1.27367				Myh7	A_down_AND_D_down	0.0109048	0.578077	0.0412418	0.636047
P2ry6	A_up_ONLY	0.0139518	1.46903				Nap1l5	A_down_AND_D_down	0.000947172	0.7753	0.000302652	0.758757
Parp8	A_up_ONLY	0.0293347	1.24583				Necab1	A_down_AND_D_down	0.00205181	0.681572	0.00581885	0.706876
Pfkfb3	A_up_ONLY	0.00904874	1.29262				Necab2	A_down_AND_D_down	0.00534667	0.783852	0.000691616	0.748846
Pglyrp1	A_up_ONLY	0.0220819	1.30028				Necab3	A_down_AND_D_down	0.0388173	0.82238	0.0342662	0.819578
Pkp2	A_up_ONLY	0.0402407	1.21623				Ngb	A_down_AND_D_down	1.89302733822e-07	0.334574	0.000124858	0.493041
Plch2	A_up_ONLY	0.00380312	1.2588				Ngef	A_down_AND_D_down	0.00318372	0.812123	0.0351195	0.851319
Plekhf1	A_up_ONLY	0.0276942	1.45082				Nkg7	A_down_AND_D_down	0.00297468	0.276867	0.0447745	0.448222
Plin2	A_up_ONLY	0.00975256	1.56486				Nmu	A_down_AND_D_down	0.0068249	0	0.0068249	0
Pold4	A_up_ONLY	0.035031	1.22977				Nog	A_down_AND_D_down	0.000569932	0.66294	0.00552839	0.714266
Ppp1r3c	A_up_ONLY	0.00109798	1.26068				Nov	A_down_AND_D_down	0.0183831	0.775909	2.17561213733e-06	0.611178
Prkab2	A_up_ONLY	0.0168018	1.27105				Npas2	A_down_AND_D_down	0.0166075	0.73503	0.0279095	0.74983
Prm1	A_up_ONLY	0.00116801	inf				Npcd	A_down_AND_D_down	0.00153541	0.621966	8.15145791926e-05	0.549232
Pvrl3	A_up_ONLY	0.0135174	1.2668				Npffr1	A_down_AND_D_down	0.00486751	0.532353	0.0131559	0.572871
Pyhin1	A_up_ONLY	0.0324517	2.19474				Npsr1	A_down_AND_D_down	0.00321543	0.33931	0.00343757	0.342779
R3hdml	A_up_ONLY	0.0351367	inf				Nr1d1	A_down_AND_D_down	2.51650093686e-05	0.777216	3.41182994579e-06	0.757164
Rab11fip4os2	A_up_ONLY	0.0225356	inf				Nr1i3	A_down_AND_D_down	0.00115811	0	0.00788436	0.139386
Rab32	A_up_ONLY	0.031377	1.46798				Nr2f2	A_down_AND_D_down	0.000415236	0.628055	1.65348132375e-05	0.560354
Rasl10a	A_up_ONLY	0.0266545	1.23673				Nrep	A_down_AND_D_down	1.60494220613e-06	0.70276	0.0110413	0.821703
Raver2	A_up_ONLY	0.00162932	1.30243				Nrsn2	A_down_AND_D_down	1.11963633311e-05	0.709209	1.60259556847e-07	0.658298
Rem2	A_up_ONLY	0.0060017	1.31231				Nsun3	A_down_AND_D_down	0.031742	0.691644	0.0153791	0.665696
Rexo4	A_up_ONLY	0.0162886	1.21691				Nt5dc2	A_down_AND_D_down	0.0230205	0.770455	0.0327828	0.77976
Rgs11	A_up_ONLY	0.0151866	1.27963				Ntn5	A_down_AND_D_down	8.09765485951e-05	0.456688	3.34117201273e-06	0.372474
Rnf112	A_up_ONLY	0.000497497	1.30253				Nts	A_down_AND_D_down	3.67188825146e-06	0.480069	0.000390307	0.585872
Rnf182	A_up_ONLY	6.33360819358e-06	1.38054				Nxph3	A_down_AND_D_down	1.82102791735e-08	0.427675	8.99725442005e-06	0.540897
Rnf186	A_up_ONLY	0.0110867	inf				Olfm2	A_down_AND_D_down	3.26686065322e-06	0.65884	5.72990373215e-06	0.666568
Rps27	A_up_ONLY	0.000133921	2.36292				Orm1	A_down_AND_D_down	0.00245733	0.140722	0.000864374	0.075191
Sat1	A_up_ONLY	0.000834539	1.35699				Orm2	A_down_AND_D_down	4.29496949861e-06	0.0773316	1.04234201739e-05	0.111103
Scarletltr	A_up_ONLY	0.00176088	inf				Osbpl10	A_down_AND_D_down	0.00913299	0.757335	0.0185698	0.773913
Scarna6	A_up_ONLY	0.00125201	inf				Osbpl1a	A_down_AND_D_down	0.00381188	0.812317	0.00281155	0.807771
Scgb1c1	A_up_ONLY	0.00237042	inf				Pak6	A_down_AND_D_down	0.00226689	0.782791	0.0201971	0.821379
Sebox	A_up_ONLY	0.0168263	1.34063				Pamr1	A_down_AND_D_down	0.00351041	0.664522	0.0258027	0.722406
Sirpb1b	A_up_ONLY	0.0130005	2.92173				Pcdhgc4	A_down_AND_D_down	0.0223563	0.769576	0.00448572	0.731402
Sirt4	A_up_ONLY	0.00102466	1.42919				Pdzk1ip1	A_down_AND_D_down	0.00098648	0.347801	0.0105334	0.45952
Skap2	A_up_ONLY	0.0431473	1.24351				Pgrmc1	A_down_AND_D_down	0.00154236	0.797042	0.0006327	0.784573
Slfn1	A_up_ONLY	0.0477662	2.17074				Plagl1	A_down_AND_D_down	0.0034514	0.603949	0.0339327	0.683232
Slfn4	A_up_ONLY	0.0134108	3.23807				Pld5	A_down_AND_D_down	7.52624090689e-05	0.402566	0.0237467	0.608204
Smoc2	A_up_ONLY	0.0381777	1.22018				Plxdc1	A_down_AND_D_down	0.000151124	0.607268	0.00201576	0.66631
Snhg20	A_up_ONLY	0.0346485	1.21355				Pnck	A_down_AND_D_down	5.64262423257e-05	0.753504	4.57204416613e-05	0.750934
Snurf	A_up_ONLY	0.00336465	1.77617				Pnpo	A_down_AND_D_down	0.0248319	0.84867	0.0045128	0.821585
Spp1	A_up_ONLY	0.00795218	1.75379				Pou1f1	A_down_AND_D_down	0.040798	0	0.040798	0
Sprr1a	A_up_ONLY	0.0017839	8.20038				Prdm12	A_down_AND_D_down	8.91014838578e-08	0.0577361	0.00434348	0.445149
Srp54b	A_up_ONLY	0.00620435	1.41411				Prok1	A_down_AND_D_down	0.0408465	0	0.0408465	0
Stab1	A_up_ONLY	0.0338679	1.40708				Prph	A_down_AND_D_down	0.00210336	0.382654	0.0323628	0.521813
Stamos	A_up_ONLY	0.0108481	4.945				Prrg2	A_down_AND_D_down	0.0133218	0.740868	0.0449346	0.77459
Tcirg1	A_up_ONLY	0.0471277	1.34241				Prss12	A_down_AND_D_down	1.8885185991e-05	0.674247	0.0011565	0.740376
Tesc	A_up_ONLY	0.000672608	1.26168				Pth2r	A_down_AND_D_down	0.00563433	0.25084	0.0179529	0.329048
Theg	A_up_ONLY	0.034978	2.31572				Pygm	A_down_AND_D_down	0.000849878	0.729095	0.0191882	0.790824
Tm6sf2	A_up_ONLY	0.0356024	2.15821				Rab3b	A_down_AND_D_down	0.00230044	0.764724	0.00219641	0.763912
Tmem114	A_up_ONLY	0.0356166	1.31648				Rbm3	A_down_AND_D_down	0.000211674	0.78965	0.00219659	0.819058
Tnfaip8l2	A_up_ONLY	0.0173869	1.45308				Rcn1	A_down_AND_D_down	0.0201911	0.775536	0.0191327	0.774222
Traf3	A_up_ONLY	0.0222199	1.22333				Resp18	A_down_AND_D_down	1.57706934856e-06	0.643217	7.62416652034e-09	0.574775
Traip	A_up_ONLY	0.0242477	1.37889				Retn	A_down_AND_D_down	0.0240127	0.399159	0.00146714	0.231343
Trhde	A_up_ONLY	0.0475282	1.29585				Rhbdd2	A_down_AND_D_down	0.00838878	0.826073	0.00412286	0.815074
Tyrobp	A_up_ONLY	0.0136677	1.33345				Rhof	A_down_AND_D_down	0.00605727	0.816355	0.00216106	0.800574
Wfdc17	A_up_ONLY	0.00173535	2.16501				Rims3	A_down_AND_D_down	6.95041597353e-05	0.646194	4.78564144428e-05	0.639551
Zfpm1	A_up_ONLY	0.0455709	1.20124				Rit2	A_down_AND_D_down	0.0479991	0.833712	0.0190237	0.814134
1600014C23Rik	D_up_ONLY			0.0456181	8.00746		Rnf208	A_down_AND_D_down	0.0481154	0.861732	0.000148599	0.778052
1700020I14Rik	D_up_ONLY			0.0120178	1.25501		Rprm	A_down_AND_D_down	6.03843046898e-06	0.685024	0.000128346	0.727285
1700025B11Rik	D_up_ONLY			0.0366379	inf		Rspo2	A_down_AND_D_down	0.0214186	0.702696	0.017928	0.696911
1810022K09Rik	D_up_ONLY			0.00466825	1.37903		Rxrg	A_down_AND_D_down	0.0239472	0.600573	0.000336869	0.438454
2010308F09Rik	D_up_ONLY			0.00197832	inf		Saa3	A_down_AND_D_down	0.0371816	0.584384	2.51898889359e-06	0.221993
2310068J16Rik	D_up_ONLY			0.0472844	4.08941		Samd10	A_down_AND_D_down	0.00439135	0.733195	0.0125127	0.757178
2410021H03Rik	D_up_ONLY			0.0436844	4.11053		Scn5a	A_down_AND_D_down	6.61824081633e-05	0.258784	0.018588	0.503882
2810403A07Rik	D_up_ONLY			0.031091	1.20455		Sdr39u1	A_down_AND_D_down	0.000893408	0.814409	0.000587904	0.809339
2900026A02Rik	D_up_ONLY			0.0215892	1.21358		Shisa4	A_down_AND_D_down	0.00647402	0.83097	0.000764297	0.801609
2900055J20Rik	D_up_ONLY			1.81717397938e-05	1.67394		Shox2	A_down_AND_D_down	0.0289803	0.253267	0.0413644	0.285478
4930451I11Rik	D_up_ONLY			0.00174728	inf		Slc10a4	A_down_AND_D_down	0.000686821	0.319324	0.0240402	0.494388
4930470H14Rik	D_up_ONLY			0.00432224	1.70773		Slc17a6	A_down_AND_D_down	1.03876296453e-09	0.379447	3.53558813685e-05	0.568197
4930557K07Rik	D_up_ONLY			0.00060627	inf		Slc32a1	A_down_AND_D_down	3.56023089079e-05	0.74425	0.000379804	0.774594
4933411E08Rik	D_up_ONLY			0.0367114	inf		Slc35f1	A_down_AND_D_down	3.84481146731e-06	0.685251	0.000156286	0.735326
4933433G15Rik	D_up_ONLY			0.00449906	inf		Slc45a1	A_down_AND_D_down	0.0406077	0.847398	0.0364548	0.845288
8430430B14Rik	D_up_ONLY			0.00712029	inf		Slc5a5	A_down_AND_D_down	0.00289169	0.701669	0.000380256	0.657727
Abl2	D_up_ONLY			0.047546	1.21546		Slc6a1	A_down_AND_D_down	0.0273275	0.802331	0.00542875	0.767981
Adcy1	D_up_ONLY			0.000203908	1.4173		Slc6a11	A_down_AND_D_down	0.0436457	0.850848	0.0009664	0.788811
Aff4	D_up_ONLY			0.0437758	1.17587		Slc7a3	A_down_AND_D_down	0.000130616	0.52242	3.55973973326e-05	0.489922
Ago2	D_up_ONLY			0.00654909	1.37834		Slpi	A_down_AND_D_down	0.000727779	0.308129	9.49977291668e-05	0.221721
Ak6	D_up_ONLY			0.0120456	1.27853		Sncb	A_down_AND_D_down	0.00159174	0.800428	1.18730138843e-06	0.713079
Amer2	D_up_ONLY			0.0424996	1.23735		Sod3	A_down_AND_D_down	0.00470339	0.725099	0.0132876	0.749883
Ano3	D_up_ONLY			0.0163642	1.22807		Sox1	A_down_AND_D_down	5.01125028198e-05	0.645031	0.015782	0.761608
Apoo-ps	D_up_ONLY			0.00197392	1.54792		Sp9	A_down_AND_D_down	0.00570406	0.640627	0.0444288	0.710546
Arfgef3	D_up_ONLY			0.01012	1.3686		Spaca5	A_down_AND_D_down	0.0414522	0	0.0414522	0
Arhgap12	D_up_ONLY			0.0196278	1.24477		Sstr1	A_down_AND_D_down	0.00275604	0.693415	0.000836104	0.666417
Arhgef12	D_up_ONLY			0.0489182	1.16349		Stard10	A_down_AND_D_down	0.000479453	0.761975	0.0136077	0.816319
Arl4d	D_up_ONLY			0.0310805	1.30811		Stmn1	A_down_AND_D_down	0.00177082	0.800609	0.024344	0.842286
Atp2b1	D_up_ONLY			0.00611853	1.2303		Syt5	A_down_AND_D_down	0.00224654	0.819171	0.00242944	0.820227
Atp8a1	D_up_ONLY			0.0444973	1.18779		Tacr3	A_down_AND_D_down	9.30510760314e-05	0.243423	0.00162461	0.363698
Aym1	D_up_ONLY			0.0181861	inf		Tceal1	A_down_AND_D_down	0.00605142	0.824685	0.00472967	0.820978
Bcl11b	D_up_ONLY			0.0372208	1.18718		Tcerg1l	A_down_AND_D_down	8.42086085862e-06	0.528715	2.01330471717e-05	0.546515
Bhlhe22	D_up_ONLY			0.0201498	1.24407		Tctn2	A_down_AND_D_down	0.0144519	0.745085	0.0277675	0.762606
Cacna1e	D_up_ONLY			8.15407830173e-05	1.40239		Tekt5	A_down_AND_D_down	0.000394125	0.614252	0.00459483	0.675297
Cbl	D_up_ONLY			0.0208298	1.35578		Timp2	A_down_AND_D_down	1.88669174472e-06	0.679425	1.60448641595e-07	0.649838
Ccl12	D_up_ONLY			0.0257176	1.8289		Tmem130	A_down_AND_D_down	0.000158117	0.771635	7.85101551215e-06	0.736184
Ccl19	D_up_ONLY			0.00848775	7.04836		Tmem132a	A_down_AND_D_down	0.0132639	0.848619	0.00231546	0.824096
Ccnl2	D_up_ONLY			0.0180819	1.19555		Tmem255a	A_down_AND_D_down	0.00287539	0.742359	0.0337462	0.796718
Ccnt2	D_up_ONLY			0.00529067	1.29474		Tmem35	A_down_AND_D_down	0.03167	0.847784	0.00406718	0.813754
Cdc7	D_up_ONLY			0.0470741	1.40968		Tmem91	A_down_AND_D_down	3.71670388133e-07	0.508725	7.49166776615e-07	0.520855
Cdkl5	D_up_ONLY			0.0111082	1.29593		Tox	A_down_AND_D_down	8.98008894131e-05	0.541947	0.0100566	0.66873
Ceacam16	D_up_ONLY			0.034213	2.97277		Tox2	A_down_AND_D_down	7.6149190877e-05	0.684555	0.00165946	0.737827
Celsr3	D_up_ONLY			0.00423739	1.35141		Tpsab1	A_down_AND_D_down	0.0438524	0	0.0438524	0
Chrm3	D_up_ONLY			0.01891	1.25479		Trhr	A_down_AND_D_down	0.000615351	0.38085	9.50502679706e-05	0.310959
Clmp	D_up_ONLY			0.0128166	1.32717		Trim62	A_down_AND_D_down	0.0297591	0.769636	0.00415214	0.720705
Cnksr2	D_up_ONLY			0.0257196	1.22051		Trpt1	A_down_AND_D_down	5.99721524981e-05	0.713225	0.0362617	0.823209
Cort	D_up_ONLY			0.0292485	1.28698		Tshz2	A_down_AND_D_down	4.84235873621e-10	0.341366	3.22780546351e-05	0.54873
Cpne9	D_up_ONLY			0.0166843	1.40991		Usp2	A_down_AND_D_down	5.24392911039e-05	0.751233	0.0112586	0.826803
Crebbp	D_up_ONLY			0.00462343	1.34247		Vax1	A_down_AND_D_down	3.72685951328e-05	0.365747	0.000347316	0.436781
Cyp26b1	D_up_ONLY			0.00200094	1.65218		Vpreb3	A_down_AND_D_down	1.0656800794e-06	0.059348	0.00461826	0.399432
Cypt12	D_up_ONLY			0.0248524	inf		Vstm2l	A_down_AND_D_down	0.0448879	0.852586	0.000236063	0.77152
D830031N03Rik	D_up_ONLY			0.0383003	1.66712		Vwc2l	A_down_AND_D_down	1.55587255857e-07	0.230191	0.000966359	0.484187
Ddi2	D_up_ONLY			0.0288583	1.22773		Wdr54	A_down_AND_D_down	0.0108829	0.780932	0.0247386	0.798961
Ddx17	D_up_ONLY			0.013585	1.20093		Wdr6	A_down_AND_D_down	5.06739498141e-08	0.673107	9.43694900002e-10	0.633601
Defb35	D_up_ONLY			0.00228652	inf		Wnt4	A_down_AND_D_down	0.0368575	0.704317	0.0258434	0.691404
Defb47	D_up_ONLY			0.00751136	inf		Wnt9a	A_down_AND_D_down	8.61273985464e-09	0.433478	0.000380463	0.63188
Dgkh	D_up_ONLY			1.24939125268e-07	1.89062		Zbtb22	A_down_AND_D_down	0.00631989	0.817698	0.00283854	0.805349
Dgki	D_up_ONLY			0.000217239	1.5479		Zcchc12	A_down_AND_D_down	4.64728588945e-10	0.613842	4.57282989252e-10	0.613683
Dlgap2	D_up_ONLY			0.0174366	1.2371		Zdhhc22	A_down_AND_D_down	1.52885100122e-05	0.536499	2.97650486547e-06	0.503428
Dnajb14	D_up_ONLY			0.0103919	1.30684		Zfp385a	A_down_AND_D_down	0.00726204	0.834157	7.59863840717e-05	0.775531
Dot1l	D_up_ONLY			0.00262048	1.34904		Zic1	A_down_AND_D_down	1.78695847008e-09	0.306764	0.0458434	0.714769
E030003E18Rik	D_up_ONLY			0.0480534	1.32073		Zwint	A_down_AND_D_down	0.0432046	0.847617	0.0213874	0.834178
E030011O05Rik	D_up_ONLY			0.000399021	3.84502		0610009O20Rik	A_down_ONLY	0.036491	0.827332
Ear2	D_up_ONLY			0.0163143	4.63351		0610011F06Rik	A_down_ONLY	0.0418133	0.816478
Egr3	D_up_ONLY			0.0262378	1.19287		1190002N15Rik	A_down_ONLY	0.0245111	0.765405
Elk4	D_up_ONLY			0.0310805	1.36484		1500012K07Rik	A_down_ONLY	0.0451905	0.454387
Elovl6	D_up_ONLY			0.0442434	1.21459		1700016C15Rik	A_down_ONLY	0.0218117	0
Epha4	D_up_ONLY			0.00293013	1.2496		1700024G13Rik	A_down_ONLY	0.0077617	0.299684
Epha5	D_up_ONLY			0.000617699	1.33517		1810021B22Rik	A_down_ONLY	0.0143975	0.470971
Epha7	D_up_ONLY			0.0302883	1.2645		2610100L16Rik	A_down_ONLY	0.0144134	0.610844
Fam135b	D_up_ONLY			0.00714132	1.55518		2700046G09Rik	A_down_ONLY	0.0320062	0.600941
Fam205a2	D_up_ONLY			0.0436531	3.86746		4833427G06Rik	A_down_ONLY	0.00859762	0.341623
Fgf2	D_up_ONLY			0.0386438	1.72744		4930509E16Rik	A_down_ONLY	0.0423482	0.126222
Flnb	D_up_ONLY			0.02314	1.30418		4930539E08Rik	A_down_ONLY	0.0432718	0.565384
Foxn3	D_up_ONLY			0.0117455	1.34722		4932411E22Rik	A_down_ONLY	0.0307972	0.382394
Frrs1l	D_up_ONLY			0.00112544	1.26594		4933429O19Rik	A_down_ONLY	0.0373756	0.288609
Fstl4	D_up_ONLY			0.014826	1.43611		9430065F17Rik	A_down_ONLY	0.0039155	0.448647
Gabrb1	D_up_ONLY			0.00654037	1.29472		A230065H16Rik	A_down_ONLY	3.7482997679e-06	0.233055
Gas5	D_up_ONLY			0.0135214	1.27989		A730017C20Rik	A_down_ONLY	0.0291069	0.833506
Gatad2b	D_up_ONLY			2.05403150412e-05	1.43005		AA465934	A_down_ONLY	0.000689946	0.327879
Gjc3	D_up_ONLY			0.0241052	1.23027		Abhd11os	A_down_ONLY	0.039237	0.552187
Gm10052	D_up_ONLY			0.000347132	1.41995		Acbd7	A_down_ONLY	0.0187248	0.374509
Gm12250	D_up_ONLY			0.0498002	2.26297		Ace	A_down_ONLY	0.0344694	0.463777
Gm13238	D_up_ONLY			0.00614783	2.88947		Adcyap1r1	A_down_ONLY	0.0407312	0.839427
Gm13546	D_up_ONLY			0.044104	inf		Adgra2	A_down_ONLY	0.01558	0.716429
Gm14288	D_up_ONLY			0.00799172	1.44241		Adgrd1	A_down_ONLY	0.00358219	0.343047
Gm1987	D_up_ONLY			0.00771576	1.40783		Aebp1	A_down_ONLY	0.0400136	0.690604
Gm20319	D_up_ONLY			0.0250676	1.7563		Ahcyl2	A_down_ONLY	0.0346783	0.792943
Gm2560	D_up_ONLY			0.00970686	inf		Ak8	A_down_ONLY	0.00765165	0.506497
Gm3020	D_up_ONLY			0.0232725	2.2121		Akap7	A_down_ONLY	0.0283958	0.804373
Gm3020	D_up_ONLY			0.0275282	2.18886		Aldh2	A_down_ONLY	0.0453263	0.835135
Gm5907	D_up_ONLY			0.033065	inf		Aldh6a1	A_down_ONLY	0.0422351	0.845267
Gm6083	D_up_ONLY			0.0387902	inf		Alox12e	A_down_ONLY	0.0302501	0.0554984
Gm6793	D_up_ONLY			0.000826883	1.25668		Ankrd34b	A_down_ONLY	0.0037192	0.684578
Gm9895	D_up_ONLY			0.00237255	4.51294		Ankrd34c	A_down_ONLY	0.00804847	0.344645
Gnaq	D_up_ONLY			0.0203412	1.19529		Ano1	A_down_ONLY	0.020252	0.507991
Gng11	D_up_ONLY			0.00184141	1.36512		Ap1m2	A_down_ONLY	0.0325411	0.161624
Gpr63	D_up_ONLY			0.0343023	1.43794		Ap1s2	A_down_ONLY	0.030335	0.804891
Grin2a	D_up_ONLY			1.70988478931e-09	1.78		Aqp1	A_down_ONLY	0.0406819	0.397171
Gsc	D_up_ONLY			0.0334127	3.28182		Arhgap6	A_down_ONLY	0.000658696	0.372584
H2-T24	D_up_ONLY			0.048632	1.52165		Arhgef16	A_down_ONLY	0.0168686	0.349467
Hapln2	D_up_ONLY			0.0401043	1.27737		Arsg	A_down_ONLY	0.00632112	0.673412
Hbb-bs	D_up_ONLY			0.00050782	7188.93		Arx	A_down_ONLY	0.0251757	0.78092
Hipk2	D_up_ONLY			1.39454503676e-05	1.61366		Ass1	A_down_ONLY	0.00201319	0.747688
Hist1h1d	D_up_ONLY			0.000461079	5.2171		Astn2	A_down_ONLY	0.00393991	0.764835
Hist1h2ao	D_up_ONLY			0.0169444	22399.5		Atf7ip2	A_down_ONLY	0.0465782	0.0974048
Hist1h2ao	D_up_ONLY			0.0169444	22399.5		Atoh7	A_down_ONLY	0.011993	0.43254
Hist1h2be	D_up_ONLY			0.0110134	1.48871		Atp6ap1l	A_down_ONLY	6.36169741401e-05	0.319647
Hist1h2bk	D_up_ONLY			0.0358123	2.07984		Baiap2l2	A_down_ONLY	0.0369748	0.538608
Hist1h3e	D_up_ONLY			0.0395166	5.55192		Bcam	A_down_ONLY	0.0164319	0.717813
Hist3h2bb-ps	D_up_ONLY			0.00578235	4.67907		Bmp7	A_down_ONLY	0.0325559	0.585459
Hmbox1	D_up_ONLY			0.0308143	1.33138		Brinp3	A_down_ONLY	0.0396965	0.751981
Homer2	D_up_ONLY			0.003544	1.31436		Btg3	A_down_ONLY	0.0051203	0.510714
Itga7	D_up_ONLY			0.0154812	1.31159		C030006K11Rik	A_down_ONLY	0.0221648	0.793987
Kcnj6	D_up_ONLY			0.00889819	1.28058		C130074G19Rik	A_down_ONLY	0.0034475	0.675435
Kcnma1	D_up_ONLY			0.0244434	1.24323		Cab39l	A_down_ONLY	0.0445544	0.636344
Kcnq3	D_up_ONLY			4.64161370173e-06	1.50053		Cacnb4	A_down_ONLY	0.0490512	0.837786
Kctd16	D_up_ONLY			0.0437026	1.32634		Cacng5	A_down_ONLY	0.0263892	0.701109
Kctd4	D_up_ONLY			0.0221954	1.21332		Car14	A_down_ONLY	0.018127	0.617889
Kif13b	D_up_ONLY			0.00315266	1.45955		Cbln1	A_down_ONLY	1.11851129148e-05	0.357653
Klf9	D_up_ONLY			0.0112305	1.20332		Cbx4	A_down_ONLY	0.0029334	0.783047
Klhl11	D_up_ONLY			0.00289703	1.34518		Ccdc85c	A_down_ONLY	0.0395769	0.825113
Klhl34	D_up_ONLY			0.00538324	1.243		Ccl21b	A_down_ONLY	0.0069019	0.854359
Klri1	D_up_ONLY			0.0439402	6.1589		Cd247	A_down_ONLY	0.0453568	0.175873
Kmt2a	D_up_ONLY			0.0105839	1.30675		Cdh18	A_down_ONLY	0.0266921	0.664662
Kmt2d	D_up_ONLY			0.00105941	1.38592		Cfap126	A_down_ONLY	0.00190268	0.591113
Lct	D_up_ONLY			0.000281865	1.57195		Chchd10	A_down_ONLY	0.0175914	0.824165
Lmbrd2	D_up_ONLY			0.0200562	1.28146		Chd3os	A_down_ONLY	0.0242419	0.837168
Lnpep	D_up_ONLY			0.00129158	1.40706		Cit	A_down_ONLY	0.0292072	0.681193
Lrrc7	D_up_ONLY			0.00729906	1.31074		Cntfr	A_down_ONLY	0.0483097	0.846722
Lsm8	D_up_ONLY			0.00252053	1.22747		Cntn4	A_down_ONLY	0.0117812	0.644222
Luc7l3	D_up_ONLY			0.0496202	1.17666		Cobl	A_down_ONLY	0.00117485	0.56662
Ly96	D_up_ONLY			0.0284969	1.67976		Col8a2	A_down_ONLY	0.0378675	0.479886
Macf1	D_up_ONLY			0.0363636	1.20543		Corin	A_down_ONLY	0.0484866	0.237869
Mafa	D_up_ONLY			0.0130287	1.72257		Cox6b2	A_down_ONLY	0.0405325	0.610821
Malat1	D_up_ONLY			4.79250760743e-07	1.54214		Crhr2	A_down_ONLY	0.0425449	0.448468
Manf	D_up_ONLY			0.0212992	1.22124		Cyp2s1	A_down_ONLY	0.0264547	0.582642
Mbp	D_up_ONLY			0.00746364	1.36592		Defb20	A_down_ONLY	0.0135175	0
Mcpt2	D_up_ONLY			0.0335577	8.44188		Defb9	A_down_ONLY	0.00187337	0
Med13l	D_up_ONLY			0.0196322	1.22732		Dlx1	A_down_ONLY	0.00414617	0.653577
Mib1	D_up_ONLY			4.60514655187e-07	1.50379		Dlx6	A_down_ONLY	0.0393311	0.665328
Mobp	D_up_ONLY			0.00298805	1.34946		Dnajb9	A_down_ONLY	0.0231229	0.845951
Mrln	D_up_ONLY			0.00367146	3.66335		Dpy19l1	A_down_ONLY	0.0260732	0.828698
Mrps18c	D_up_ONLY			0.00240515	1.26206		Dsc3	A_down_ONLY	0.00381992	0.322239
Mycbp2	D_up_ONLY			0.0396492	1.19647		Dusp1	A_down_ONLY	0.000349823	0.711302
Myh9	D_up_ONLY			0.0476518	1.21825		Ebf3	A_down_ONLY	0.0144197	0.443889
Ncoa3	D_up_ONLY			0.0448047	1.25971		Efcab1	A_down_ONLY	0.0071164	0.67044
Neat1	D_up_ONLY			0.00878317	1.39554		Efhd1	A_down_ONLY	0.000619273	0.749996
Nfib	D_up_ONLY			0.00123054	1.29138		Efna5	A_down_ONLY	0.0216628	0.527301
Ninj2	D_up_ONLY			0.0480071	1.4187		Efnb3	A_down_ONLY	0.0125346	0.838112
Nr3c2	D_up_ONLY			0.0035795	1.25484		Elmo1	A_down_ONLY	0.00998813	0.784615
Nrip1	D_up_ONLY			0.0265722	1.3656		Enkur	A_down_ONLY	0.0398448	0.609852
Nupr1l	D_up_ONLY			0.0133032	1.77752		Ephx1	A_down_ONLY	0.00277036	0.705765
Oas3	D_up_ONLY			0.0376004	2.87127		Epn3	A_down_ONLY	0.0325991	0.474187
Oxsr1	D_up_ONLY			0.0178926	1.23726		Erf	A_down_ONLY	0.0483994	0.837877
Pabpn1	D_up_ONLY			0.0494157	1.17192		Erich4	A_down_ONLY	0.00916205	0
Pcdh20	D_up_ONLY			0.0262387	1.1754		Etfa	A_down_ONLY	0.028361	0.822258
Pclo	D_up_ONLY			0.0098341	1.26132		Etl4	A_down_ONLY	0.0136737	0.794316
Pet117	D_up_ONLY			2.23736748706e-06	2.16804		Etnk2	A_down_ONLY	0.0265144	0.49098
Pla2g2f	D_up_ONLY			0.00591658	1.90998		Fam117a	A_down_ONLY	0.0189808	0.681207
Plac8	D_up_ONLY			0.0100375	2.30314		Fam132a	A_down_ONLY	0.0207472	0.745084
Plxna4	D_up_ONLY			0.00708213	1.25679		Fam222a	A_down_ONLY	0.0355521	0.726463
Ppp1r12a	D_up_ONLY			0.0107009	1.23156		Fam65b	A_down_ONLY	0.021943	0.824487
Ppp1r14a	D_up_ONLY			0.0171278	1.30551		Fam81a	A_down_ONLY	0.00173818	0.758843
Ppp1r16b	D_up_ONLY			0.0041075	1.2381		Fank1	A_down_ONLY	0.00499211	0.58342
Prickle2	D_up_ONLY			0.00874664	1.20791		Fhod3	A_down_ONLY	0.00635303	0.632078
Prkca	D_up_ONLY			0.0101125	1.24231		Fndc9	A_down_ONLY	0.0355243	0.502331
Prox1	D_up_ONLY			0.00467688	1.36167		Folr1	A_down_ONLY	0.0309351	0.406805
Prpf38b	D_up_ONLY			0.0302619	1.22977		Fst	A_down_ONLY	0.0375969	0.398855
Prr14l	D_up_ONLY			0.0354774	1.27076		Gabra1	A_down_ONLY	0.02488	0.84464
Prr18	D_up_ONLY			0.00561956	1.32825		Gabrd	A_down_ONLY	0.0122441	0.791973
Pura	D_up_ONLY			0.00692382	1.25794		Gad1	A_down_ONLY	0.0271877	0.810409
Pxn	D_up_ONLY			0.0153051	1.27774		Gad2	A_down_ONLY	0.0423901	0.84181
Pydc3	D_up_ONLY			0.026755	3.15109		Galk1	A_down_ONLY	0.025932	0.800287
Pygo1	D_up_ONLY			0.0338865	1.24347		Gas6	A_down_ONLY	0.000428869	0.68711
Rab26os	D_up_ONLY			1.29661052051e-06	2.08409		Gfra2	A_down_ONLY	0.00500969	0.781683
Rab30	D_up_ONLY			0.00282715	1.42966		Ghrl	A_down_ONLY	0.0100447	0
Rbakdn	D_up_ONLY			0.0416782	inf		Gm10714	A_down_ONLY	0.022667	0.312567
Rbfox1	D_up_ONLY			0.0495626	1.1812		Gm13305	A_down_ONLY	0.00427179	0.577211
Rgs1	D_up_ONLY			0.0279407	2.5326		Gm13305	A_down_ONLY	0.0284348	0.195394
Rgs5	D_up_ONLY			0.0135759	1.22398		Gm13308	A_down_ONLY	0.0234388	0.385931
Rgs7bp	D_up_ONLY			0.0292079	1.20086		Gm1987	A_down_ONLY	0.0376591	0.395183
Rimbp2	D_up_ONLY			0.0138064	1.23451		Gm20878	A_down_ONLY	8.11571909383e-05	4.39725665479e-05
Rims1	D_up_ONLY			0.0141499	1.25074		Gm21586	A_down_ONLY	0.0351146	0.219866
Ryr2	D_up_ONLY			0.000475572	1.36338		Gm21586	A_down_ONLY	0.040394	0.230074
S100a5	D_up_ONLY			0.0311446	inf		Gm2694	A_down_ONLY	0.0133587	0.630448
Sacs	D_up_ONLY			0.00303031	1.93109		Gpc3	A_down_ONLY	0.00098943	0.550563
Samd12	D_up_ONLY			8.48311918095e-05	1.6337		Gpr153	A_down_ONLY	0.0297685	0.691274
Sdf2l1	D_up_ONLY			0.0357056	1.277		Grb10	A_down_ONLY	0.0019444	0.690692
Sdhaf3	D_up_ONLY			0.00111202	1.38346		Grin2b	A_down_ONLY	0.0438225	0.767957
Sema5a	D_up_ONLY			0.0109672	1.3001		Grm2	A_down_ONLY	0.000570161	0.740831
Sfpq	D_up_ONLY			0.0375877	1.17822		Gsg1l	A_down_ONLY	0.00686108	0.718796
Shank1	D_up_ONLY			0.0253959	1.21788		Gsta2	A_down_ONLY	0.0185768	0.155224
Sik2	D_up_ONLY			0.0243756	1.32605		Gstk1	A_down_ONLY	0.0307045	0.79541
Slc24a2	D_up_ONLY			0.00430082	1.2303		Gstt2	A_down_ONLY	0.0497991	0.613606
Slc25a41	D_up_ONLY			0.0200867	3.94459		Gtf2ird1	A_down_ONLY	0.0174912	0.746085
Slc7a14	D_up_ONLY			0.0169711	1.24381		Gucy1a3	A_down_ONLY	0.0139778	0.766038
Slfn5	D_up_ONLY			0.0198833	1.66361		H2-Q2	A_down_ONLY	4.043911442e-05	0.107015
Snhg3	D_up_ONLY			0.00385678	1.28179		Hddc2	A_down_ONLY	0.0495427	0.824928
Sntb2	D_up_ONLY			0.0104944	1.48274		Hist1h4d	A_down_ONLY	0.0115332	0.268111
Son	D_up_ONLY			0.0104513	1.19188		Hlf	A_down_ONLY	0.00112909	0.754998
Spred2	D_up_ONLY			0.0491106	1.18453		Hmga1	A_down_ONLY	0.000711608	0.778379
Srrm2	D_up_ONLY			0.000769754	1.29221		Hs3st1	A_down_ONLY	0.0253853	0.799284
Srsf10	D_up_ONLY			0.0350879	1.20174		Htr2c	A_down_ONLY	0.00652387	0.53209
Stat2	D_up_ONLY			0.0325624	1.41808		Hyi	A_down_ONLY	0.0231061	0.763022
Strn	D_up_ONLY			0.0305531	1.23683		Igf2	A_down_ONLY	0.0292196	0.493178
Syce1l	D_up_ONLY			0.00219954	11.9588		Igfbp6	A_down_ONLY	0.00361115	0.723707
Tanc1	D_up_ONLY			0.0229086	1.23105		Il11ra1	A_down_ONLY	0.0165159	0.805774
Taok1	D_up_ONLY			0.0468073	1.19774		Itga3	A_down_ONLY	0.0366908	0.718634
Tcf4	D_up_ONLY			0.0123103	1.20558		Kcna4	A_down_ONLY	0.0228892	0.757881
Tgoln2	D_up_ONLY			8.45572755481e-07	2.00482		Kcnip1	A_down_ONLY	0.0174734	0.771701
Tial1	D_up_ONLY			0.0313726	1.20067		Kcnj13	A_down_ONLY	0.0283102	0.4021
Tnks	D_up_ONLY			0.0466844	1.21295		Kcnk3	A_down_ONLY	0.0244015	0.70885
Tnpo1	D_up_ONLY			0.00947895	1.29273		Klf5	A_down_ONLY	4.15001590643e-05	0.479968
Tnr	D_up_ONLY			0.00907598	1.2586		Klhdc8a	A_down_ONLY	0.00288863	0.599553
Tra2a	D_up_ONLY			0.0236511	1.19911		Klhdc8b	A_down_ONLY	0.0126694	0.737452
Trak2	D_up_ONLY			0.00972559	1.20548		Krt18	A_down_ONLY	0.00773507	0.397535
Trim2	D_up_ONLY			0.0334329	1.18098		Krt8	A_down_ONLY	0.0034495	0.346955
Trpc5	D_up_ONLY			0.0208375	1.4211		Lamc2	A_down_ONLY	0.00330206	0.394202
Trps1	D_up_ONLY			0.0301953	1.36313		Laptm4b	A_down_ONLY	0.0349241	0.848762
Ube3a	D_up_ONLY			0.0113163	1.27873		Lbp	A_down_ONLY	0.00639268	0.451232
Ubxn2b	D_up_ONLY			0.0412427	1.24593		Ldhal6b	A_down_ONLY	0.0320595	0.226922
Uhmk1	D_up_ONLY			0.00888223	1.28428		Ldlrad2	A_down_ONLY	0.0216524	0.212602
Uqcrb	D_up_ONLY			0.0310252	1.2098		Lgi2	A_down_ONLY	0.0278518	0.733562
Usp31	D_up_ONLY			0.019575	1.24958		Lhb	A_down_ONLY	0.00194863	0.305157
Vpreb2	D_up_ONLY			0.00215207	16.5787		Lrrtm3	A_down_ONLY	0.0101525	0.712131
Wdr20	D_up_ONLY			0.0338623	1.24948		Lurap1	A_down_ONLY	0.000271754	0.690766
Wnk1	D_up_ONLY			0.0125253	1.21164		Ly6g6d	A_down_ONLY	0.0447681	0.417284
Xkr4	D_up_ONLY			0.0282518	1.35585		Lzts1	A_down_ONLY	4.73909741114e-05	0.68391
Zbed6	D_up_ONLY			7.31892825508e-05	1.64873		Mab21l1	A_down_ONLY	0.00163381	0.253889
Zbp1	D_up_ONLY			0.00180391	2.46762		Magel2	A_down_ONLY	0.0277066	0.408237
Zbtb20	D_up_ONLY			0.000567782	2.06331		Mapk4	A_down_ONLY	0.00637623	0.730637
Zc3h11a	D_up_ONLY			0.0215152	1.20326		Mef2c	A_down_ONLY	0.00507936	0.790719
Zeb2	D_up_ONLY			0.0155749	1.21955		Mgp	A_down_ONLY	0.00686065	0.738254
Zfp106	D_up_ONLY			0.0245993	1.17869		Morn1	A_down_ONLY	0.00473179	0.613784
Zfp369	D_up_ONLY			0.0165761	1.59589		Msx1os	A_down_ONLY	0.036826	0.517486
Zfp652	D_up_ONLY			0.0291859	1.32051		Myl3	A_down_ONLY	0.0180911	0
Zhx3	D_up_ONLY			0.000629778	1.34339		Myoc	A_down_ONLY	0.00274976	0.746119
Zmym1	D_up_ONLY			0.0332242	1.33462		Naga	A_down_ONLY	0.0473011	0.812536
							Nap1l3	A_down_ONLY	0.0434303	0.845863
							Negr1	A_down_ONLY	0.0466172	0.857066
							Npy1r	A_down_ONLY	0.0119231	0.784196
DOWNREGULATE (p<0.05)							Nr1d2	A_down_ONLY	0.0261526	0.836039
Symbol	Type	A_down_p-value	A_down_fold-change	D_down_p-value	D_down_fold-change		Ntsr1	A_down_ONLY	0.0114232	0.528751
1700001K23Rik	A_down_AND_D_down	0.0068139	0.208595	0.000244529	0		Nudt4	A_down_ONLY	0.0164602	0.838251
1700001L19Rik	A_down_AND_D_down	0.0203033	0.711131	0.0105443	0.691158		Nxph4	A_down_ONLY	0.000752524	0.384522
1700030C10Rik	A_down_AND_D_down	0.0218208	0.447528	0.00793625	0.38866		Oca2	A_down_ONLY	0.0305721	0.357139
1700037H04Rik	A_down_AND_D_down	0.0176789	0.841758	0.000322494	0.78425		Ogfod3	A_down_ONLY	0.00120865	0.655884
2010109A12Rik	A_down_AND_D_down	0.00164046	0.220295	0.000307423	0.131423		Olfm3	A_down_ONLY	0.0345877	0.725227
2210013O21Rik	A_down_AND_D_down	0.0023595	0.817421	0.00111558	0.807406		Olfr574	A_down_ONLY	0.0243697	0.251366
2310010J17Rik	A_down_AND_D_down	0.000729668	0.540439	6.34123289083e-05	0.472152		Opn3	A_down_ONLY	0.00484272	0.409009
3110015C05Rik	A_down_AND_D_down	0.024256	0	0.024256	0		Pbx3	A_down_ONLY	0.0452481	0.677698
6430573F11Rik	A_down_AND_D_down	0.00218262	0.668773	0.00260284	0.673123		Pcolce	A_down_ONLY	0.0113056	0.548366
9130015A21Rik	A_down_AND_D_down	0.00958856	0	0.00958856	0		Pcp4	A_down_ONLY	0.0174921	0.80758
A330040F15Rik	A_down_AND_D_down	0.0221475	0.561176	0.0124308	0.533825		Pcp4l1	A_down_ONLY	0.00161062	0.678568
A930005H10Rik	A_down_AND_D_down	0.0454955	0.796634	0.014343	0.76756		Pde9a	A_down_ONLY	0.0154454	0.748062
AA413626	A_down_AND_D_down	0.00201868	0.121641	0.0027191	0.141021		Perp	A_down_ONLY	0.0269704	0.547186
AI854517	A_down_AND_D_down	0.0256598	0.770278	0.0350259	0.778665		Pigz	A_down_ONLY	0.0167958	0.698645
Abat	A_down_AND_D_down	0.0115129	0.842609	0.00859608	0.8382		Pip5k1b	A_down_ONLY	0.0262106	0.806062
Adcyap1	A_down_AND_D_down	0.000420363	0.495332	0.0048352	0.575347		Pkdcc	A_down_ONLY	0.0351516	0.767693
Adgra1	A_down_AND_D_down	0.000795676	0.683349	7.12630488211e-05	0.636401		Pknox2	A_down_ONLY	0.0152675	0.806679
Adra2a	A_down_AND_D_down	0.00925713	0.726832	0.00344405	0.702634		Pla2g16	A_down_ONLY	0.0439874	0.788136
Amn	A_down_AND_D_down	1.6481916415e-06	0.436306	1.13533717133e-05	0.479026		Plcb4	A_down_ONLY	0.0128413	0.681727
Ano2	A_down_AND_D_down	8.34802704741e-09	0.199309	0.000381089	0.480239		Plcd3	A_down_ONLY	0.00914467	0.6963
Arhgap36	A_down_AND_D_down	0.0159311	0.500316	0.00393009	0.432269		Plekha7	A_down_ONLY	0.00110627	0.637031
Arl4a	A_down_AND_D_down	0.00543923	0.761114	0.0277674	0.796827		Pltp	A_down_ONLY	0.0198467	0.786153
Asns	A_down_AND_D_down	0.042671	0.858689	0.0206445	0.845879		Ppp1r15a	A_down_ONLY	0.0436733	0.782635
Atcayos	A_down_AND_D_down	0.00495176	0	0.00495176	0		Prap1	A_down_ONLY	0.00016296	0
Atp2b4	A_down_AND_D_down	3.2998825894e-11	0.511047	2.29849346445e-07	0.617698		Prelp	A_down_ONLY	0.00352222	0.668134
Atxn7l1	A_down_AND_D_down	0.000578672	0.603214	4.66155797169e-05	0.544018		Prkacb	A_down_ONLY	0.0283468	0.83546
Avpr1a	A_down_AND_D_down	0.00365504	0.35748	0.00567189	0.380421		Prr15	A_down_ONLY	0.0399168	0.404864
B630019K06Rik	A_down_AND_D_down	0.0451259	0.843101	0.00176201	0.785952		Prr32	A_down_ONLY	0.0364469	0.407194
B930041F14Rik	A_down_AND_D_down	0.0294856	0.843717	0.00096889	0.789344		Ptger3	A_down_ONLY	0.00129013	0.368222
BC029214	A_down_AND_D_down	0.00252442	0.77638	0.010321	0.801505		Rab33a	A_down_ONLY	0.0256621	0.834477
BC048507	A_down_AND_D_down	0.00116288	0	0.00625093	0.121204		Rab38	A_down_ONLY	0.00742984	0.469732
Baiap3	A_down_AND_D_down	1.84589750674e-06	0.377676	0.000137247	0.488022		Rai2	A_down_ONLY	0.00926872	0.694586
Bex1	A_down_AND_D_down	0.000143174	0.781213	0.00284483	0.819386		Rassf7	A_down_ONLY	0.0415613	0.483775
Bex4	A_down_AND_D_down	0.0089861	0.817048	0.00947574	0.817951		Rax	A_down_ONLY	0.0473577	0.145237
Bglap3	A_down_AND_D_down	0.000341888	0.186451	0.0245549	0.422464		Rbks	A_down_ONLY	0.0172829	0.588276
Btbd11	A_down_AND_D_down	0.00814274	0.676857	0.00737037	0.673933		Rbp4	A_down_ONLY	0.0375547	0.7324
C1ra	A_down_AND_D_down	0.0251195	0.566907	0.00509012	0.493825		Rcan2	A_down_ONLY	0.00725245	0.819403
C3	A_down_AND_D_down	0.0197968	0.429244	0.00964705	0.386304		Rec8	A_down_ONLY	0.00451534	0.500267
C330013E15Rik	A_down_AND_D_down	0.02702	0.572776	0.00203019	0.458765		Rgs3	A_down_ONLY	0.0246168	0.758782
C4bp-ps1	A_down_AND_D_down	0.0115672	0.0955532	0.00369799	0		Rnd1	A_down_ONLY	0.0495033	0.705904
C77080	A_down_AND_D_down	0.0072392	0.648499	0.0246889	0.68931		Rps6ka2	A_down_ONLY	0.00295231	0.779016
Cacna2d2	A_down_AND_D_down	6.30600173068e-06	0.59519	0.000965809	0.688675		Rsph9	A_down_ONLY	0.00148456	0.734949
Cadm1	A_down_AND_D_down	0.00172125	0.754228	0.0298978	0.810585		Rxfp1	A_down_ONLY	0.0276773	0.477599
Calb2	A_down_AND_D_down	1.1092238239e-12	0.488554	2.63122856836e-14	0.426554		Satb1	A_down_ONLY	0.012961	0.785861
Camk2d	A_down_AND_D_down	3.62779967178e-08	0.583926	0.00138231	0.740333		Sec14l3	A_down_ONLY	0.0361027	0.433172
Camk2g	A_down_AND_D_down	0.0123817	0.843379	0.033544	0.859605		Sema3b	A_down_ONLY	0.00714498	0.409499
Camk2n2	A_down_AND_D_down	6.07185139057e-07	0.686549	1.60225236412e-08	0.647119		Sema3f	A_down_ONLY	0.0123527	0.461953
Car10	A_down_AND_D_down	0.0369602	0.813612	0.0267533	0.806182		Serpini1	A_down_ONLY	0.0155971	0.803004
Cbln2	A_down_AND_D_down	0.00021088	0.521371	0.0274449	0.673782		Sfrp5	A_down_ONLY	0.0110498	0.337772
Cdc42ep3	A_down_AND_D_down	0.000491991	0.588849	0.0197569	0.694342		Sgpp2	A_down_ONLY	0.0121999	0.62533
Cdh13	A_down_AND_D_down	5.59917323706e-06	0.708173	1.8050403704e-05	0.722607		Sh3bgrl2	A_down_ONLY	0.0441153	0.770982
Cdh22	A_down_AND_D_down	0.000766765	0.688003	1.20338291708e-05	0.611339		Six3	A_down_ONLY	0.0142822	0.375971
Cdk18	A_down_AND_D_down	1.33956007919e-06	0.605755	0.014512	0.771403		Skap1	A_down_ONLY	0.00858427	0.354525
Cdkl4	A_down_AND_D_down	3.28812992939e-05	0.616937	0.00737208	0.728786		Slc13a4	A_down_ONLY	0.0302761	0.479845
Cds1	A_down_AND_D_down	0.000155965	0.753623	0.000333485	0.764025		Slc16a11	A_down_ONLY	0.00300255	0.715505
Chrna4	A_down_AND_D_down	2.60302139393e-05	0.598886	0.000523578	0.658412		Slc22a17	A_down_ONLY	0.0139628	0.818854
Chst8	A_down_AND_D_down	0.000451881	0.732979	3.07354062146e-06	0.659354		Slc23a2	A_down_ONLY	0.0373805	0.808269
Ciart	A_down_AND_D_down	3.06840219899e-10	0.524111	6.61610566333e-09	0.561602		Slc29a4	A_down_ONLY	0.0354524	0.702986
Cib3	A_down_AND_D_down	0.0452659	0	0.0452659	0		Slc2a12	A_down_ONLY	0.0482797	0.479856
Cirbp	A_down_AND_D_down	4.34966029861e-09	0.708229	0.000187725	0.806319		Slc39a4	A_down_ONLY	0.00386774	0.410112
Cited4	A_down_AND_D_down	2.841303961e-07	0.371362	7.71929800045e-05	0.502041		Slc39a6	A_down_ONLY	0.014525	0.823581
Cml1	A_down_AND_D_down	0.00228586	0.748872	0.00351845	0.757074		Slc4a10	A_down_ONLY	0.022716	0.801009
Cnih3	A_down_AND_D_down	0.00420734	0.789436	0.00206379	0.777489		Slc4a2	A_down_ONLY	0.0432579	0.624885
Cntnap4	A_down_AND_D_down	0.00219236	0.675653	0.0111504	0.717225		Slc6a15	A_down_ONLY	0.0160528	0.820645
Col23a1	A_down_AND_D_down	0.000288241	0.47026	0.0475219	0.656892		Slc6a20a	A_down_ONLY	0.026811	0.675412
Cox6a2	A_down_AND_D_down	0.00127743	0.663385	0.0101506	0.715103		Slc8a3	A_down_ONLY	0.00115187	0.655657
Cplx3	A_down_AND_D_down	3.62878176821e-05	0.415388	0.00111737	0.518527		Sln	A_down_ONLY	0.00451843	0.459449
Cpne2	A_down_AND_D_down	0.000374977	0.715392	4.83129189787e-05	0.682063		Smad6	A_down_ONLY	0.0491387	0.590612
Crip2	A_down_AND_D_down	0.0354785	0.86028	0.0365245	0.860787		Smim22	A_down_ONLY	0.0265617	0.356928
Crtac1	A_down_AND_D_down	0.0292694	0.802233	9.3739103872e-05	0.694513		Smim5	A_down_ONLY	0.00415249	0.435597
Cspg5	A_down_AND_D_down	0.0456832	0.872485	8.80043778874e-05	0.791006		Smim6	A_down_ONLY	0.00296978	0.0772057
Ctgf	A_down_AND_D_down	8.27917693291e-08	0.421582	0.00680345	0.672943		Sntb1	A_down_ONLY	0.0180489	0.523743
Ctxn3	A_down_AND_D_down	1.90672540891e-05	0.376866	0.0103388	0.583073		Sorbs3	A_down_ONLY	0.0466305	0.811347
Cxx1c	A_down_AND_D_down	0.0181707	0.811058	0.010178	0.799724		Sowahb	A_down_ONLY	0.0273917	0.53378
Cyb561	A_down_AND_D_down	9.42517985802e-06	0.65464	0.00463768	0.759499		Spag16	A_down_ONLY	0.042445	0.483164
Cyp46a1	A_down_AND_D_down	0.00128318	0.801988	0.00085204	0.796454		Spata24	A_down_ONLY	0.00189458	0.688643
Dact2	A_down_AND_D_down	0.00357932	0.796877	0.00100915	0.777223		Spink4	A_down_ONLY	0.0203416	0
Dbp	A_down_AND_D_down	2.76445533132e-14	0.587478	3.31956684363e-14	0.595204		Spint2	A_down_ONLY	0.000567775	0.464013
Dcn	A_down_AND_D_down	1.94323800895e-06	0.643805	0.00222031	0.753587		Srebf1	A_down_ONLY	0.00598826	0.800514
Defb1	A_down_AND_D_down	0.00848184	0	0.00848184	0		Srp54b	A_down_ONLY	0.00199934	0.685626
Defb10	A_down_AND_D_down	0.00600629	0	0.00600629	0		Ssbp2	A_down_ONLY	0.033008	0.811498
Dhrs7c	A_down_AND_D_down	0.00962178	0	0.0385077	0.140055		Steap1	A_down_ONLY	0.0121277	0.387176
Dlk1	A_down_AND_D_down	8.72978593214e-05	0.377113	0.000251739	0.41199		Stim1	A_down_ONLY	0.0408422	0.851861
Dnajc5b	A_down_AND_D_down	0.00259382	0.150508	0.000211538	0		Stk32c	A_down_ONLY	0.0287232	0.846869
Dner	A_down_AND_D_down	0.0114153	0.831612	0.0470644	0.856625		Syt9	A_down_ONLY	0.000299785	0.48988
Doc2a	A_down_AND_D_down	0.00683258	0.767391	0.00288229	0.750221		Sytl2	A_down_ONLY	0.00828854	0.777766
Dpp10	A_down_AND_D_down	5.52843694268e-07	0.592754	4.67884674673e-05	0.661415		Tbc1d9	A_down_ONLY	0.0344195	0.752193
Dusp26	A_down_AND_D_down	0.000312578	0.76727	0.00143871	0.78893		Tcea3	A_down_ONLY	0.0258262	0.458162
Ebag9	A_down_AND_D_down	0.00267955	0.798238	0.00126261	0.786925		Tenm3	A_down_ONLY	0.0133385	0.769718
Ecel1	A_down_AND_D_down	0.000641937	0.463886	0.00879498	0.560594		Tgtp1	A_down_ONLY	0.00586078	0.30993
Eml2	A_down_AND_D_down	0.0308637	0.860226	0.0372078	0.863408		Thrb	A_down_ONLY	0.00362489	0.735554
Fam110b	A_down_AND_D_down	0.045527	0.843514	0.0048889	0.80252		Tiam1	A_down_ONLY	0.0329689	0.813267
Fam24a	A_down_AND_D_down	0.00483342	0	0.00483342	0		Timp3	A_down_ONLY	0.0329183	0.799279
Fam25c	A_down_AND_D_down	0.0373296	0.348375	0.000184211	0		Tmem145	A_down_ONLY	0.024199	0.785562
Fbxw13	A_down_AND_D_down	0.0294246	0	0.0294246	0		Tmem163	A_down_ONLY	0.000578372	0.634844
Fgf12	A_down_AND_D_down	0.000724194	0.771159	0.0150476	0.820607		Tmem216	A_down_ONLY	0.01209	0.73933
Figf	A_down_AND_D_down	0.00485896	0.41266	0.0316347	0.512825		Tmem255b	A_down_ONLY	0.00554972	0.566454
Fxyd6	A_down_AND_D_down	6.54600482586e-05	0.733265	6.48488052146e-09	0.624225		Tmem88	A_down_ONLY	0.0382928	0.607695
G6pc3	A_down_AND_D_down	0.000102546	0.790277	4.04797420261e-06	0.756672		Tmsb10	A_down_ONLY	0.0475856	0.833457
Gaa	A_down_AND_D_down	0.000216129	0.790877	1.02965572717e-05	0.757029		Tob1	A_down_ONLY	0.000411703	0.758121
Gabra3	A_down_AND_D_down	0.00054921	0.692596	3.33544054484e-05	0.642156		Tpbg	A_down_ONLY	0.0435455	0.653209
Gabrg1	A_down_AND_D_down	0.00657065	0.718491	0.0040028	0.706473		Tpd52l1	A_down_ONLY	0.0289615	0.820499
Gap43	A_down_AND_D_down	0.00814538	0.783883	3.49310877463e-05	0.692878		Trnau1ap	A_down_ONLY	0.0398534	0.827075
Garnl3	A_down_AND_D_down	0.0177247	0.751155	0.0181405	0.751768		Trpc3	A_down_ONLY	0.0211789	0.588371
Gcnt4	A_down_AND_D_down	0.0104146	0.531017	0.0446012	0.601343		Tshz3	A_down_ONLY	0.0267801	0.6239
Gfra1	A_down_AND_D_down	0.000964801	0.779783	0.000451682	0.768869		Tspan33	A_down_ONLY	0.0021744	0.67877
Ghrh	A_down_AND_D_down	0.0102338	0.421876	0.000403536	0.263716		Ttc39a	A_down_ONLY	0.0289986	0.481638
Glp1r	A_down_AND_D_down	1.71470734278e-08	0.218773	1.0635206259e-05	0.378951		Ttc9	A_down_ONLY	0.00232983	0.77986
Glp2r	A_down_AND_D_down	0.000977619	0.353212	0.000599155	0.332355		Tyro3	A_down_ONLY	0.0237103	0.845774
Gm10416	A_down_AND_D_down	8.42111606025e-06	0.0905566	0.0151831	0.434914		Ube2u	A_down_ONLY	0.0216306	0.197841
Gm10941	A_down_AND_D_down	0.0345461	0.501938	0.0228524	0.477112		Unc13c	A_down_ONLY	0.016951	0.545548
Gm13304	A_down_AND_D_down	0.000357856	0.452107	0.00147314	0.724874		Uncx	A_down_ONLY	0.0444102	0.129612
Gm13304	A_down_AND_D_down	0.000357856	0.452107	0.012389	0.331926		Vat1l	A_down_ONLY	0.00196206	0.436128
Gm13304	A_down_AND_D_down	0.00740773	0.252478	0.00147314	0.724874		Wfdc2	A_down_ONLY	0.0122712	0.400884
Gm13304	A_down_AND_D_down	0.00740773	0.252478	0.012389	0.331926		Whrn	A_down_ONLY	5.69822202068e-06	0.588439
Gm13304	A_down_AND_D_down	0.0154378	0.25953	0.00147314	0.724874		Zar1	A_down_ONLY	0.0068845	0.201936
Gm13304	A_down_AND_D_down	0.0154378	0.25953	0.012389	0.331926		Zdhhc8	A_down_ONLY	0.013729	0.82388
Gm15104	A_down_AND_D_down	0.0220764	0	0.0220764	0		Zfp467	A_down_ONLY	0.0410861	0.799718
Gm2087	A_down_AND_D_down	0.000911365	0.239252	4.41649262173e-06	0		Zfp503	A_down_ONLY	0.0205389	0.623702
Gm5797	A_down_AND_D_down	8.72055576734e-05	0	0.000389307	0.0798703		Zfp648	A_down_ONLY	0.010077	0.376628
Gm6644	A_down_AND_D_down	0.000133167	0.355157	8.81315951329e-08	0.128986		Zic2	A_down_ONLY	1.80969753383e-06	0.537601
Gm6938	A_down_AND_D_down	0.00139673	0.073583	0.00197507	0.096238		Zic3	A_down_ONLY	0.00148135	0.448311
Gng4	A_down_AND_D_down	5.47205099077e-06	0.664416	0.000537694	0.733578		Zic4	A_down_ONLY	0.0100961	0.429479
Gpr25	A_down_AND_D_down	0.0256326	0.748852	0.0431914	0.764438		Zic5	A_down_ONLY	0.029705	0.555744
Gpr52	A_down_AND_D_down	0.0345689	0.539234	0.00349758	0.423195		1110051M20Rik	D_down_ONLY			0.0380929	0.850756
Gpr88	A_down_AND_D_down	1.43465239688e-11	0.221844	7.58881515687e-05	0.53015		1700101I11Rik	D_down_ONLY			0.0458364	0.607209
Gpsm1	A_down_AND_D_down	0.00582908	0.802299	0.00116935	0.776474		1700113A16Rik	D_down_ONLY			0.0396708	0.829685
Gpx3	A_down_AND_D_down	1.27652773574e-07	0.326622	2.09159223052e-07	0.337629		2310022B05Rik	D_down_ONLY			0.00340215	0.818221
Grik1	A_down_AND_D_down	0.00507153	0.64863	0.00276393	0.631082		2310061I04Rik	D_down_ONLY			0.00116187	0.812307
Grik3	A_down_AND_D_down	0.000129175	0.633059	0.0287654	0.757891		3110079O15Rik	D_down_ONLY			0.0351162	0.191222
Grm4	A_down_AND_D_down	7.3311407547e-05	0.577935	0.00223662	0.657427		4930479D17Rik	D_down_ONLY			0.0143182	0.45558
Grm8	A_down_AND_D_down	7.89062973323e-05	0.465247	0.00470386	0.589056		4933409K07Rik	D_down_ONLY			2.98727147685e-07	0.226185
Grp	A_down_AND_D_down	4.05261910947e-05	0.548439	2.34801162291e-07	0.444294		4933409K07Rik	D_down_ONLY			0.000261256	0.982486
Gstm1	A_down_AND_D_down	0.0274061	0.840227	0.000250107	0.767877		5430405H02Rik	D_down_ONLY			0.0340728	0.726399
Hap1	A_down_AND_D_down	0.0218634	0.794398	0.000836019	0.729603		9530082P21Rik	D_down_ONLY			0.0326524	0.841522
Henmt1	A_down_AND_D_down	0.0254631	0.550008	0.0213851	0.541074		AU021063	D_down_ONLY			0.00895446	0.587011
Hes6	A_down_AND_D_down	0.00459679	0.77992	0.00207907	0.76586		Abhd16a	D_down_ONLY			0.0104027	0.829954
Hmgb3	A_down_AND_D_down	1.93460961817e-06	0.698099	0.000143224	0.751753		Acd	D_down_ONLY			0.0103496	0.822396
Hpcal1	A_down_AND_D_down	3.71852425242e-05	0.761782	1.13250284162e-06	0.723976		Ache	D_down_ONLY			0.00178784	0.79177
Hrh1	A_down_AND_D_down	0.0273309	0.611854	0.0138077	0.582055		Acsbg1	D_down_ONLY			0.045271	0.862625
Hrh3	A_down_AND_D_down	5.90220866907e-05	0.647097	1.23129384466e-09	0.482311		Acsf3	D_down_ONLY			0.023784	0.802268
Hs3st2	A_down_AND_D_down	8.84268480661e-09	0.443437	1.0703324963e-06	0.524124		Adm2	D_down_ONLY			0.0378102	0.119329
Hs6st2	A_down_AND_D_down	1.15497056994e-05	0.62026	0.00318675	0.725024		Afmid	D_down_ONLY			0.0104068	0.472534
Ier3	A_down_AND_D_down	0.0196108	0.727705	0.014125	0.718191		Agt	D_down_ONLY			0.00199067	0.733555
Igsf21	A_down_AND_D_down	0.0127345	0.775346	0.000559453	0.713551		Akr7a5	D_down_ONLY			0.00571274	0.810274
Impact	A_down_AND_D_down	0.0039682	0.813324	0.00249351	0.806418		Aldh1l1	D_down_ONLY			0.00398543	0.770246
Isl1	A_down_AND_D_down	0.000388439	0.0912825	0.046753	0.399656		Alg2	D_down_ONLY			0.0443059	0.866378
Kcnc4	A_down_AND_D_down	0.000749865	0.724615	0.0192377	0.78915		Alg3	D_down_ONLY			0.0219725	0.786595
Kcnf1	A_down_AND_D_down	0.000482857	0.740072	0.000525813	0.741436		Alkbh7	D_down_ONLY			0.00886948	0.804218
Kcnh2	A_down_AND_D_down	0.00105343	0.716648	0.0110727	0.765276		Aloxe3	D_down_ONLY			0.0411461	0.611778
Kcnj4	A_down_AND_D_down	5.7730937213e-06	0.743425	0.00022811	0.785187		Anapc15	D_down_ONLY			0.00277858	0.751027
Kcnj9	A_down_AND_D_down	0.0005304	0.755923	0.00228077	0.778953		Ankrd34a	D_down_ONLY			0.00249907	0.814642
Kcns1	A_down_AND_D_down	0.0010377	0.721914	7.76507449729e-06	0.639843		Apcdd1	D_down_ONLY			0.0410932	0.822348
Kirrel3	A_down_AND_D_down	0.00783513	0.795586	0.000336324	0.743259		Arhgap1	D_down_ONLY			0.0230394	0.826076
Krt77	A_down_AND_D_down	0.0371752	0.66598	0.00315959	0.574653		Arl9	D_down_ONLY			0.049596	0
Ldb2	A_down_AND_D_down	2.32100661034e-05	0.648352	3.23647332012e-06	0.617326		Armcx5	D_down_ONLY			0.0272361	0.786695
Lhfpl5	A_down_AND_D_down	0.0157895	0.653291	0.00739958	0.627066		Arnt2	D_down_ONLY			0.0304981	0.840602
Lppr3	A_down_AND_D_down	0.00220484	0.772412	0.000838627	0.756552		Arpp21	D_down_ONLY			0.046474	0.83137
Ly6g6e	A_down_AND_D_down	0.000424077	0.478148	0.000248526	0.461471		Arxes2	D_down_ONLY			0.0032689	0.816297
Ly6h	A_down_AND_D_down	0.0233478	0.834131	0.000196345	0.760151		Asic4	D_down_ONLY			0.0161798	0.697541
Madcam1	A_down_AND_D_down	0.000325414	0.086909	0.00540923	0.250449		Aspscr1	D_down_ONLY			0.0211667	0.8271
Mapk3	A_down_AND_D_down	0.0115917	0.84514	0.00490699	0.832664		Atp5d	D_down_ONLY			0.0158421	0.840484
Marcksl1	A_down_AND_D_down	0.00688976	0.82711	0.0120417	0.835869		Atp6v0c-ps2	D_down_ONLY			0.00122437	0.533407
Mboat7	A_down_AND_D_down	0.00737453	0.833843	9.89200164685e-05	0.777846		BC002163	D_down_ONLY			0.000507167	0.251573
Mc3r	A_down_AND_D_down	0.000148377	0.176921	0.00611326	0.360446		BC029722	D_down_ONLY			0.000300992	0.803462
Meis2	A_down_AND_D_down	2.91439880423e-05	0.68783	0.000234651	0.719702		Blcap	D_down_ONLY			0.00110648	0.798678
Met	A_down_AND_D_down	0.0233455	0.561858	0.0105773	0.524397		Blvrb	D_down_ONLY			0.0485357	0.809825
Mfge8	A_down_AND_D_down	0.00733898	0.804911	0.00317282	0.790741		Bmyc	D_down_ONLY			0.0193417	0.83322
Mgat5b	A_down_AND_D_down	0.00432249	0.790453	0.00906006	0.803554		Bscl2	D_down_ONLY			0.0232092	0.843388
Ms4a10	A_down_AND_D_down	0.0224068	0	0.0224068	0		C2cd4c	D_down_ONLY			0.0104528	0.618529
Msgn1	A_down_AND_D_down	0.0195735	0	0.0195735	0		Cacng3	D_down_ONLY			0.011438	0.831477
Myh7	A_down_AND_D_down	0.0109048	0.578077	0.0412418	0.636047		Calcb	D_down_ONLY			0.0329833	0.207259
Nap1l5	A_down_AND_D_down	0.000947172	0.7753	0.000302652	0.758757		Cav2	D_down_ONLY			0.0147918	0.801163
Necab1	A_down_AND_D_down	0.00205181	0.681572	0.00581885	0.706876		Ccdc136	D_down_ONLY			0.0274397	0.814172
Necab2	A_down_AND_D_down	0.00534667	0.783852	0.000691616	0.748846		Cd200	D_down_ONLY			0.00921372	0.838707
Necab3	A_down_AND_D_down	0.0388173	0.82238	0.0342662	0.819578		Chchd4	D_down_ONLY			0.0474632	0.860074
Ngb	A_down_AND_D_down	1.89302733822e-07	0.334574	0.000124858	0.493041		Chga	D_down_ONLY			0.00900992	0.825603
Ngef	A_down_AND_D_down	0.00318372	0.812123	0.0351195	0.851319		Chil1	D_down_ONLY			0.000847024	0.541016
Nkg7	A_down_AND_D_down	0.00297468	0.276867	0.0447745	0.448222		Chst12	D_down_ONLY			0.000431057	0.776905
Nmu	A_down_AND_D_down	0.0068249	0	0.0068249	0		Cib2	D_down_ONLY			0.0109244	0.776808
Nog	A_down_AND_D_down	0.000569932	0.66294	0.00552839	0.714266		Ckmt1	D_down_ONLY			0.0334373	0.835803
Nov	A_down_AND_D_down	0.0183831	0.775909	2.17561213733e-06	0.611178		Clec2l	D_down_ONLY			0.0141404	0.822384
Npas2	A_down_AND_D_down	0.0166075	0.73503	0.0279095	0.74983		Cln6	D_down_ONLY			0.0311244	0.781363
Npcd	A_down_AND_D_down	0.00153541	0.621966	8.15145791926e-05	0.549232		Clstn3	D_down_ONLY			0.0111456	0.835445
Npffr1	A_down_AND_D_down	0.00486751	0.532353	0.0131559	0.572871		Cplx1	D_down_ONLY			0.0197228	0.818705
Npsr1	A_down_AND_D_down	0.00321543	0.33931	0.00343757	0.342779		Cpne5	D_down_ONLY			0.0495598	0.792669
Nr1d1	A_down_AND_D_down	2.51650093686e-05	0.777216	3.41182994579e-06	0.757164		Cpne7	D_down_ONLY			0.0169366	0.678099
Nr1i3	A_down_AND_D_down	0.00115811	0	0.00788436	0.139386		Crygs	D_down_ONLY			0.0371222	0.21302
Nr2f2	A_down_AND_D_down	0.000415236	0.628055	1.65348132375e-05	0.560354		Crym	D_down_ONLY			0.000839424	0.702317
Nrep	A_down_AND_D_down	1.60494220613e-06	0.70276	0.0110413	0.821703		Cryz	D_down_ONLY			0.00751696	0.755061
Nrsn2	A_down_AND_D_down	1.11963633311e-05	0.709209	1.60259556847e-07	0.658298		Csdc2	D_down_ONLY			0.0458926	0.857961
Nsun3	A_down_AND_D_down	0.031742	0.691644	0.0153791	0.665696		Ctxn1	D_down_ONLY			0.0273988	0.840071
Nt5dc2	A_down_AND_D_down	0.0230205	0.770455	0.0327828	0.77976		Cxcr6	D_down_ONLY			0.0336255	0.208395
Ntn5	A_down_AND_D_down	8.09765485951e-05	0.456688	3.34117201273e-06	0.372474		Cxx1b	D_down_ONLY			0.0259904	0.850933
Nts	A_down_AND_D_down	3.67188825146e-06	0.480069	0.000390307	0.585872		Cyb5r1	D_down_ONLY			0.0366305	0.834098
Nxph3	A_down_AND_D_down	1.82102791735e-08	0.427675	8.99725442005e-06	0.540897		D630023F18Rik	D_down_ONLY			0.00541918	0.681776
Olfm2	A_down_AND_D_down	3.26686065322e-06	0.65884	5.72990373215e-06	0.666568		Ddt	D_down_ONLY			0.0294537	0.839599
Orm1	A_down_AND_D_down	0.00245733	0.140722	0.000864374	0.075191		Ddx25	D_down_ONLY			0.00111117	0.796458
Orm2	A_down_AND_D_down	4.29496949861e-06	0.0773316	1.04234201739e-05	0.111103		Dio3	D_down_ONLY			0.0363641	0.405229
Osbpl10	A_down_AND_D_down	0.00913299	0.757335	0.0185698	0.773913		Dlx5	D_down_ONLY			0.0335101	0.704401
Osbpl1a	A_down_AND_D_down	0.00381188	0.812317	0.00281155	0.807771		Dmwd	D_down_ONLY			0.030847	0.834674
Pak6	A_down_AND_D_down	0.00226689	0.782791	0.0201971	0.821379		Dnajc30	D_down_ONLY			0.00546819	0.837341
Pamr1	A_down_AND_D_down	0.00351041	0.664522	0.0258027	0.722406		Dpysl4	D_down_ONLY			0.0219468	0.824722
Pcdhgc4	A_down_AND_D_down	0.0223563	0.769576	0.00448572	0.731402		Efnb2	D_down_ONLY			0.0416425	0.75235
Pdzk1ip1	A_down_AND_D_down	0.00098648	0.347801	0.0105334	0.45952		Entpd4	D_down_ONLY			0.0342878	0.862916
Pgrmc1	A_down_AND_D_down	0.00154236	0.797042	0.0006327	0.784573		Entpd4	D_down_ONLY			0.0342878	0.862916
Plagl1	A_down_AND_D_down	0.0034514	0.603949	0.0339327	0.683232		Ephx2	D_down_ONLY			0.0221051	0.809576
Pld5	A_down_AND_D_down	7.52624090689e-05	0.402566	0.0237467	0.608204		Ergic3	D_down_ONLY			0.0182554	0.838489
Plxdc1	A_down_AND_D_down	0.000151124	0.607268	0.00201576	0.66631		Faim2	D_down_ONLY			0.0496609	0.861016
Pnck	A_down_AND_D_down	5.64262423257e-05	0.753504	4.57204416613e-05	0.750934		Fam173a	D_down_ONLY			0.0492981	0.858324
Pnpo	A_down_AND_D_down	0.0248319	0.84867	0.0045128	0.821585		Fam205a2	D_down_ONLY			0.0214163	0.548106
Pou1f1	A_down_AND_D_down	0.040798	0	0.040798	0		Fam213b	D_down_ONLY			0.000540228	0.784452
Prdm12	A_down_AND_D_down	8.91014838578e-08	0.0577361	0.00434348	0.445149		Fam69b	D_down_ONLY			0.0126202	0.823188
Prok1	A_down_AND_D_down	0.0408465	0	0.0408465	0		Fcgrt	D_down_ONLY			0.00705881	0.78148
Prph	A_down_AND_D_down	0.00210336	0.382654	0.0323628	0.521813		Fgf22	D_down_ONLY			0.00875344	0.456341
Prrg2	A_down_AND_D_down	0.0133218	0.740868	0.0449346	0.77459		Fjx1	D_down_ONLY			0.00113593	0.793375
Prss12	A_down_AND_D_down	1.8885185991e-05	0.674247	0.0011565	0.740376		Fkrp	D_down_ONLY			0.0467697	0.862183
Pth2r	A_down_AND_D_down	0.00563433	0.25084	0.0179529	0.329048		Frs3	D_down_ONLY			0.043107	0.814086
Pygm	A_down_AND_D_down	0.000849878	0.729095	0.0191882	0.790824		Galns	D_down_ONLY			0.041502	0.760828
Rab3b	A_down_AND_D_down	0.00230044	0.764724	0.00219641	0.763912		Gcsh	D_down_ONLY			0.000487358	0.798201
Rbm3	A_down_AND_D_down	0.000211674	0.78965	0.00219659	0.819058		Gdap1l1	D_down_ONLY			0.00375551	0.812922
Rcn1	A_down_AND_D_down	0.0201911	0.775536	0.0191327	0.774222		Gdf1	D_down_ONLY			0.000407383	0.507226
Resp18	A_down_AND_D_down	1.57706934856e-06	0.643217	7.62416652034e-09	0.574775		Gfra4	D_down_ONLY			0.00377273	0.804874
Retn	A_down_AND_D_down	0.0240127	0.399159	0.00146714	0.231343		Glb1	D_down_ONLY			0.0225289	0.803762
Rhbdd2	A_down_AND_D_down	0.00838878	0.826073	0.00412286	0.815074		Glrx	D_down_ONLY			0.0116719	0.835492
Rhof	A_down_AND_D_down	0.00605727	0.816355	0.00216106	0.800574		Gm11468	D_down_ONLY			0.046497	0.356979
Rims3	A_down_AND_D_down	6.95041597353e-05	0.646194	4.78564144428e-05	0.639551		Gm15408	D_down_ONLY			0.0396159	0.432554
Rit2	A_down_AND_D_down	0.0479991	0.833712	0.0190237	0.814134		Gm1821	D_down_ONLY			0.0224271	0.755495
Rnf208	A_down_AND_D_down	0.0481154	0.861732	0.000148599	0.778052		Gm2002	D_down_ONLY			3.76782377501e-05	0.0374034
Rprm	A_down_AND_D_down	6.03843046898e-06	0.685024	0.000128346	0.727285		Gm715	D_down_ONLY			0.025606	0.724706
Rspo2	A_down_AND_D_down	0.0214186	0.702696	0.017928	0.696911		Gm9866	D_down_ONLY			0.0298269	0.789241
Rxrg	A_down_AND_D_down	0.0239472	0.600573	0.000336869	0.438454		Gng3	D_down_ONLY			0.0255842	0.838044
Saa3	A_down_AND_D_down	0.0371816	0.584384	2.51898889359e-06	0.221993		Gpaa1	D_down_ONLY			0.0283345	0.846956
Samd10	A_down_AND_D_down	0.00439135	0.733195	0.0125127	0.757178		Gpi1	D_down_ONLY			0.0475466	0.860041
Scn5a	A_down_AND_D_down	6.61824081633e-05	0.258784	0.018588	0.503882		Gpr137	D_down_ONLY			0.0136051	0.848187
Sdr39u1	A_down_AND_D_down	0.000893408	0.814409	0.000587904	0.809339		Gpr37l1	D_down_ONLY			0.0319655	0.823748
Shisa4	A_down_AND_D_down	0.00647402	0.83097	0.000764297	0.801609		Gprasp2	D_down_ONLY			0.0332864	0.814055
Shox2	A_down_AND_D_down	0.0289803	0.253267	0.0413644	0.285478		Gstm6	D_down_ONLY			0.0297572	0.797705
Slc10a4	A_down_AND_D_down	0.000686821	0.319324	0.0240402	0.494388		Gstp2	D_down_ONLY			0.0333637	0.845637
Slc17a6	A_down_AND_D_down	1.03876296453e-09	0.379447	3.53558813685e-05	0.568197		H2afx	D_down_ONLY			0.0323661	0.840251
Slc32a1	A_down_AND_D_down	3.56023089079e-05	0.74425	0.000379804	0.774594		Hadh	D_down_ONLY			0.043434	0.836078
Slc35f1	A_down_AND_D_down	3.84481146731e-06	0.685251	0.000156286	0.735326		Hcfc1r1	D_down_ONLY			0.0204385	0.850261
Slc45a1	A_down_AND_D_down	0.0406077	0.847398	0.0364548	0.845288		Hdac11	D_down_ONLY			0.0194096	0.841421
Slc5a5	A_down_AND_D_down	0.00289169	0.701669	0.000380256	0.657727		Hint2	D_down_ONLY			0.0364138	0.838014
Slc6a1	A_down_AND_D_down	0.0273275	0.802331	0.00542875	0.767981		Hmga1-rs1	D_down_ONLY			0.00844784	0.392152
Slc6a11	A_down_AND_D_down	0.0436457	0.850848	0.0009664	0.788811		Hmox1	D_down_ONLY			0.000357057	0.539339
Slc7a3	A_down_AND_D_down	0.000130616	0.52242	3.55973973326e-05	0.489922		Hnrnpa1	D_down_ONLY			0.0265097	0.847975
Slpi	A_down_AND_D_down	0.000727779	0.308129	9.49977291668e-05	0.221721		Hspb6	D_down_ONLY			0.00584171	0.66812
Sncb	A_down_AND_D_down	0.00159174	0.800428	1.18730138843e-06	0.713079		Hspbp1	D_down_ONLY			0.0194366	0.840169
Sod3	A_down_AND_D_down	0.00470339	0.725099	0.0132876	0.749883		Ifnb1	D_down_ONLY			0.0174062	0
Sox1	A_down_AND_D_down	5.01125028198e-05	0.645031	0.015782	0.761608		Igsf8	D_down_ONLY			0.0454856	0.860637
Sp9	A_down_AND_D_down	0.00570406	0.640627	0.0444288	0.710546		Inafm1	D_down_ONLY			0.010428	0.813499
Spaca5	A_down_AND_D_down	0.0414522	0	0.0414522	0		Kcnip3	D_down_ONLY			0.00168095	0.804228
Sstr1	A_down_AND_D_down	0.00275604	0.693415	0.000836104	0.666417		Kcnk12	D_down_ONLY			0.019526	0.801113
Stard10	A_down_AND_D_down	0.000479453	0.761975	0.0136077	0.816319		Kit	D_down_ONLY			0.00864849	0.710522
Stmn1	A_down_AND_D_down	0.00177082	0.800609	0.024344	0.842286		Krt2	D_down_ONLY			0.0398771	0.624865
Syt5	A_down_AND_D_down	0.00224654	0.819171	0.00242944	0.820227		L1cam	D_down_ONLY			0.0376972	0.816307
Tacr3	A_down_AND_D_down	9.30510760314e-05	0.243423	0.00162461	0.363698		LOC106740	D_down_ONLY			0.0153226	0.802339
Tceal1	A_down_AND_D_down	0.00605142	0.824685	0.00472967	0.820978		Lasp1	D_down_ONLY			0.0307481	0.843493
Tcerg1l	A_down_AND_D_down	8.42086085862e-06	0.528715	2.01330471717e-05	0.546515		Lcn2	D_down_ONLY			0.000311527	0.386645
Tctn2	A_down_AND_D_down	0.0144519	0.745085	0.0277675	0.762606		Lefty2	D_down_ONLY			0.0232452	0.43543
Tekt5	A_down_AND_D_down	0.000394125	0.614252	0.00459483	0.675297		Lgals2	D_down_ONLY			0.0456163	0.359012
Timp2	A_down_AND_D_down	1.88669174472e-06	0.679425	1.60448641595e-07	0.649838		Limk1	D_down_ONLY			0.0131585	0.800903
Tmem130	A_down_AND_D_down	0.000158117	0.771635	7.85101551215e-06	0.736184		Lrfn1	D_down_ONLY			0.0146486	0.826039
Tmem132a	A_down_AND_D_down	0.0132639	0.848619	0.00231546	0.824096		Lrfn3	D_down_ONLY			0.0212111	0.799129
Tmem255a	A_down_AND_D_down	0.00287539	0.742359	0.0337462	0.796718		Lrrc14	D_down_ONLY			0.0163926	0.795033
Tmem35	A_down_AND_D_down	0.03167	0.847784	0.00406718	0.813754		Lrrc24	D_down_ONLY			0.0174936	0.820147
Tmem91	A_down_AND_D_down	3.71670388133e-07	0.508725	7.49166776615e-07	0.520855		Lsm10	D_down_ONLY			0.036823	0.801016
Tox	A_down_AND_D_down	8.98008894131e-05	0.541947	0.0100566	0.66873		Lxn	D_down_ONLY			0.013197	0.826439
Tox2	A_down_AND_D_down	7.6149190877e-05	0.684555	0.00165946	0.737827		Marc2	D_down_ONLY			0.00679281	0.807698
Tpsab1	A_down_AND_D_down	0.0438524	0	0.0438524	0		March9	D_down_ONLY			0.0444103	0.841471
Trhr	A_down_AND_D_down	0.000615351	0.38085	9.50502679706e-05	0.310959		Mast1	D_down_ONLY			0.0285412	0.829219
Trim62	A_down_AND_D_down	0.0297591	0.769636	0.00415214	0.720705		Mcat	D_down_ONLY			0.0221431	0.803297
Trpt1	A_down_AND_D_down	5.99721524981e-05	0.713225	0.0362617	0.823209		Mdk	D_down_ONLY			0.00451081	0.775292
Tshz2	A_down_AND_D_down	4.84235873621e-10	0.341366	3.22780546351e-05	0.54873		Mea1	D_down_ONLY			0.0339418	0.861824
Usp2	A_down_AND_D_down	5.24392911039e-05	0.751233	0.0112586	0.826803		Megf11	D_down_ONLY			0.0194091	0.649664
Vax1	A_down_AND_D_down	3.72685951328e-05	0.365747	0.000347316	0.436781		Mesp2	D_down_ONLY			0.0471828	0.428985
Vpreb3	A_down_AND_D_down	1.0656800794e-06	0.059348	0.00461826	0.399432		Mettl22	D_down_ONLY			0.0401953	0.813349
Vstm2l	A_down_AND_D_down	0.0448879	0.852586	0.000236063	0.77152		Mocs3	D_down_ONLY			0.0498441	0.829769
Vwc2l	A_down_AND_D_down	1.55587255857e-07	0.230191	0.000966359	0.484187		Mrgpre	D_down_ONLY			0.0371547	0.686334
Wdr54	A_down_AND_D_down	0.0108829	0.780932	0.0247386	0.798961		Mrpl16	D_down_ONLY			0.0185864	0.829222
Wdr6	A_down_AND_D_down	5.06739498141e-08	0.673107	9.43694900002e-10	0.633601		Mrps18b	D_down_ONLY			0.0197435	0.844172
Wnt4	A_down_AND_D_down	0.0368575	0.704317	0.0258434	0.691404		Mt2	D_down_ONLY			0.000309277	0.649289
Wnt9a	A_down_AND_D_down	8.61273985464e-09	0.433478	0.000380463	0.63188		Mtx1	D_down_ONLY			0.0112424	0.823137
Zbtb22	A_down_AND_D_down	0.00631989	0.817698	0.00283854	0.805349		Mvb12a	D_down_ONLY			0.0318919	0.835541
Zcchc12	A_down_AND_D_down	4.64728588945e-10	0.613842	4.57282989252e-10	0.613683		Myl6b	D_down_ONLY			0.00137963	0.757494
Zdhhc22	A_down_AND_D_down	1.52885100122e-05	0.536499	2.97650486547e-06	0.503428		Myoz2	D_down_ONLY			0.0353944	0.146196
Zfp385a	A_down_AND_D_down	0.00726204	0.834157	7.59863840717e-05	0.775531		Naglu	D_down_ONLY			0.0241618	0.762491
Zic1	A_down_AND_D_down	1.78695847008e-09	0.306764	0.0458434	0.714769		Ndrg2	D_down_ONLY			0.0171583	0.832363
Zwint	A_down_AND_D_down	0.0432046	0.847617	0.0213874	0.834178		Ndufaf3	D_down_ONLY			0.0173354	0.844771
0610009O20Rik	A_down_ONLY	0.036491	0.827332				Ninj1	D_down_ONLY			0.0098467	0.792992
0610011F06Rik	A_down_ONLY	0.0418133	0.816478				Nnat	D_down_ONLY			0.000336988	0.68695
1190002N15Rik	A_down_ONLY	0.0245111	0.765405				Nol3	D_down_ONLY			0.0114998	0.762216
1500012K07Rik	A_down_ONLY	0.0451905	0.454387				Nrip2	D_down_ONLY			0.0353623	0.80204
1700016C15Rik	A_down_ONLY	0.0218117	0				Nucb2	D_down_ONLY			0.026857	0.785491
1700024G13Rik	A_down_ONLY	0.0077617	0.299684				Nxph1	D_down_ONLY			0.0408559	0.8035
1810021B22Rik	A_down_ONLY	0.0143975	0.470971				Oaz1-ps	D_down_ONLY			4.63743541479e-06	0.679711
2610100L16Rik	A_down_ONLY	0.0144134	0.610844				Olfr316	D_down_ONLY			0.0154384	0.341782
2700046G09Rik	A_down_ONLY	0.0320062	0.600941				Olfr550	D_down_ONLY			0.0346693	0.354891
4833427G06Rik	A_down_ONLY	0.00859762	0.341623				Oprl1	D_down_ONLY			0.00871489	0.770464
4930509E16Rik	A_down_ONLY	0.0423482	0.126222				Osgepl1	D_down_ONLY			0.0490541	0.764565
4930539E08Rik	A_down_ONLY	0.0432718	0.565384				Pacrg	D_down_ONLY			0.00355492	0.793788
4932411E22Rik	A_down_ONLY	0.0307972	0.382394				Papss2	D_down_ONLY			0.0232553	0.754006
4933429O19Rik	A_down_ONLY	0.0373756	0.288609				Paqr6	D_down_ONLY			0.0477942	0.771145
9430065F17Rik	A_down_ONLY	0.0039155	0.448647				Parl	D_down_ONLY			0.0174553	0.829629
A230065H16Rik	A_down_ONLY	3.7482997679e-06	0.233055				Pcbd1	D_down_ONLY			0.0105032	0.711709
A730017C20Rik	A_down_ONLY	0.0291069	0.833506				Pcdhga6	D_down_ONLY			0.00606356	0.730163
AA465934	A_down_ONLY	0.000689946	0.327879				Pcsk1n	D_down_ONLY			0.000925983	0.796346
Abhd11os	A_down_ONLY	0.039237	0.552187				Pdk2	D_down_ONLY			0.00448351	0.829838
Acbd7	A_down_ONLY	0.0187248	0.374509				Pdxp	D_down_ONLY			0.0343626	0.852448
Ace	A_down_ONLY	0.0344694	0.463777				Phyh	D_down_ONLY			0.0281168	0.854285
Adcyap1r1	A_down_ONLY	0.0407312	0.839427				Pianp	D_down_ONLY			0.0182191	0.849473
Adgra2	A_down_ONLY	0.01558	0.716429				Pigt	D_down_ONLY			0.0031432	0.817747
Adgrd1	A_down_ONLY	0.00358219	0.343047				Pigu	D_down_ONLY			0.0303572	0.82426
Aebp1	A_down_ONLY	0.0400136	0.690604				Pik3ip1	D_down_ONLY			0.0197569	0.824501
Ahcyl2	A_down_ONLY	0.0346783	0.792943				Pla2g7	D_down_ONLY			0.0299648	0.843811
Ak8	A_down_ONLY	0.00765165	0.506497				Polr2l	D_down_ONLY			0.00726047	0.811053
Akap7	A_down_ONLY	0.0283958	0.804373				Pomgnt2	D_down_ONLY			0.012533	0.826565
Aldh2	A_down_ONLY	0.0453263	0.835135				Ppp2r2b	D_down_ONLY			0.0118536	0.821166
Aldh6a1	A_down_ONLY	0.0422351	0.845267				Prdx4	D_down_ONLY			0.0158681	0.794893
Alox12e	A_down_ONLY	0.0302501	0.0554984				Prdx6	D_down_ONLY			0.030598	0.771634
Ankrd34b	A_down_ONLY	0.0037192	0.684578				Prrt3	D_down_ONLY			0.0411669	0.816435
Ankrd34c	A_down_ONLY	0.00804847	0.344645				Prtn3	D_down_ONLY			0.0317122	0.533728
Ano1	A_down_ONLY	0.020252	0.507991				Psmf1	D_down_ONLY			0.0379538	0.829262
Ap1m2	A_down_ONLY	0.0325411	0.161624				Ptp4a3	D_down_ONLY			0.000378434	0.756795
Ap1s2	A_down_ONLY	0.030335	0.804891				Ptpn5	D_down_ONLY			0.0109111	0.824085
Aqp1	A_down_ONLY	0.0406819	0.397171				Ptprcap	D_down_ONLY			0.0183125	0.495039
Arhgap6	A_down_ONLY	0.000658696	0.372584				Qpctl	D_down_ONLY			0.0261615	0.801223
Arhgef16	A_down_ONLY	0.0168686	0.349467				Rab11fip5	D_down_ONLY			0.00281408	0.809943
Arsg	A_down_ONLY	0.00632112	0.673412				Rasal1	D_down_ONLY			0.00554193	0.805884
Arx	A_down_ONLY	0.0251757	0.78092				Rasip1	D_down_ONLY			0.0388573	0.738638
Ass1	A_down_ONLY	0.00201319	0.747688				Rcn2	D_down_ONLY			0.0189413	0.849835
Astn2	A_down_ONLY	0.00393991	0.764835				Reep2	D_down_ONLY			0.015477	0.842499
Atf7ip2	A_down_ONLY	0.0465782	0.0974048				Reep6	D_down_ONLY			0.0119649	0.723946
Atoh7	A_down_ONLY	0.011993	0.43254				Rgs4	D_down_ONLY			9.22647706104e-05	0.768625
Atp6ap1l	A_down_ONLY	6.36169741401e-05	0.319647				Rhbdd3	D_down_ONLY			0.0031944	0.754086
Baiap2l2	A_down_ONLY	0.0369748	0.538608				Rhov	D_down_ONLY			0.0111899	0.666948
Bcam	A_down_ONLY	0.0164319	0.717813				Rimklb	D_down_ONLY			0.042122	0.799288
Bmp7	A_down_ONLY	0.0325559	0.585459				Rnd2	D_down_ONLY			0.0493212	0.845697
Brinp3	A_down_ONLY	0.0396965	0.751981				Rpl39l	D_down_ONLY			0.00578382	0
Btg3	A_down_ONLY	0.0051203	0.510714				Rps6ka4	D_down_ONLY			0.0059634	0.826138
C030006K11Rik	A_down_ONLY	0.0221648	0.793987				Rusc1	D_down_ONLY			0.00201951	0.79787
C130074G19Rik	A_down_ONLY	0.0034475	0.675435				Rwdd2a	D_down_ONLY			0.0210952	0.810802
Cab39l	A_down_ONLY	0.0445544	0.636344				Rxra	D_down_ONLY			0.0457758	0.818329
Cacnb4	A_down_ONLY	0.0490512	0.837786				Samd14	D_down_ONLY			2.28494943797e-05	0.711744
Cacng5	A_down_ONLY	0.0263892	0.701109				Sdsl	D_down_ONLY			0.0489293	0.740298
Car14	A_down_ONLY	0.018127	0.617889				Sema6b	D_down_ONLY			0.0270528	0.858277
Cbln1	A_down_ONLY	1.11851129148e-05	0.357653				Serpine2	D_down_ONLY			0.0141997	0.835187
Cbx4	A_down_ONLY	0.0029334	0.783047				Sez6	D_down_ONLY			0.0338109	0.851735
Ccdc85c	A_down_ONLY	0.0395769	0.825113				Sfxn1	D_down_ONLY			0.0206549	0.828073
Ccl21b	A_down_ONLY	0.0069019	0.854359				Shd	D_down_ONLY			0.00980658	0.787284
Cd247	A_down_ONLY	0.0453568	0.175873				Slbp	D_down_ONLY			0.0275157	0.813352
Cdh18	A_down_ONLY	0.0266921	0.664662				Slc25a18	D_down_ONLY			0.000120671	0.772795
Cfap126	A_down_ONLY	0.00190268	0.591113				Slc3a2	D_down_ONLY			0.00631223	0.833786
Chchd10	A_down_ONLY	0.0175914	0.824165				Slc46a1	D_down_ONLY			0.0442963	0.781097
Chd3os	A_down_ONLY	0.0242419	0.837168				Slc7a4	D_down_ONLY			0.0151918	0.837429
Cit	A_down_ONLY	0.0292072	0.681193				Slc7a8	D_down_ONLY			0.0188446	0.824633
Cntfr	A_down_ONLY	0.0483097	0.846722				Smarcb1	D_down_ONLY			0.0362393	0.8536
Cntn4	A_down_ONLY	0.0117812	0.644222				Smoc1	D_down_ONLY			0.00708813	0.720032
Cobl	A_down_ONLY	0.00117485	0.56662				Smpd1	D_down_ONLY			0.0374932	0.855361
Col8a2	A_down_ONLY	0.0378675	0.479886				Sorcs2	D_down_ONLY			0.0092282	0.800328
Corin	A_down_ONLY	0.0484866	0.237869				Sp3os	D_down_ONLY			0.0278007	0.81237
Cox6b2	A_down_ONLY	0.0405325	0.610821				Spata3	D_down_ONLY			0.00830629	0.436939
Crhr2	A_down_ONLY	0.0425449	0.448468				Srm	D_down_ONLY			0.0169793	0.836004
Cyp2s1	A_down_ONLY	0.0264547	0.582642				Sv2a	D_down_ONLY			0.0448536	0.856172
Defb20	A_down_ONLY	0.0135175	0				Syt17	D_down_ONLY			0.0324455	0.781337
Defb9	A_down_ONLY	0.00187337	0				Syt3	D_down_ONLY			0.0297275	0.844791
Dlx1	A_down_ONLY	0.00414617	0.653577				Tbc1d7	D_down_ONLY			0.0101077	0.800459
Dlx6	A_down_ONLY	0.0393311	0.665328				Tbcc	D_down_ONLY			0.0430641	0.844528
Dnajb9	A_down_ONLY	0.0231229	0.845951				Tcea2	D_down_ONLY			0.0104387	0.807765
Dpy19l1	A_down_ONLY	0.0260732	0.828698				Tcta	D_down_ONLY			0.0291225	0.83925
Dsc3	A_down_ONLY	0.00381992	0.322239				Tex264	D_down_ONLY			0.0271507	0.846317
Dusp1	A_down_ONLY	0.000349823	0.711302				Tmed3	D_down_ONLY			0.0237073	0.804431
Ebf3	A_down_ONLY	0.0144197	0.443889				Tmem159	D_down_ONLY			0.0266368	0.789164
Efcab1	A_down_ONLY	0.0071164	0.67044				Tmem176b	D_down_ONLY			0.00793095	0.772394
Efhd1	A_down_ONLY	0.000619273	0.749996				Tmem179	D_down_ONLY			0.0117813	0.836739
Efna5	A_down_ONLY	0.0216628	0.527301				Tmem44	D_down_ONLY			0.0150796	0.788697
Efnb3	A_down_ONLY	0.0125346	0.838112				Tmem89	D_down_ONLY			0.000220747	0
Elmo1	A_down_ONLY	0.00998813	0.784615				Trp53i13	D_down_ONLY			0.00692596	0.715091
Enkur	A_down_ONLY	0.0398448	0.609852				Tsen34	D_down_ONLY			0.0373382	0.849127
Ephx1	A_down_ONLY	0.00277036	0.705765				Tspan4	D_down_ONLY			1.45747616683e-05	0.667983
Epn3	A_down_ONLY	0.0325991	0.474187				Tspan9	D_down_ONLY			0.00180087	0.760645
Erf	A_down_ONLY	0.0483994	0.837877				Tst	D_down_ONLY			0.00124527	0.763883
Erich4	A_down_ONLY	0.00916205	0				Ttyh1	D_down_ONLY			0.04883	0.85365
Etfa	A_down_ONLY	0.028361	0.822258				Tuba1b	D_down_ONLY			0.00167925	0.800235
Etl4	A_down_ONLY	0.0136737	0.794316				Tubb3	D_down_ONLY			0.00505849	0.807706
Etnk2	A_down_ONLY	0.0265144	0.49098				Ubl7	D_down_ONLY			0.0157003	0.851187
Fam117a	A_down_ONLY	0.0189808	0.681207				Ugt1a6b	D_down_ONLY			0.0039334	0.329465
Fam132a	A_down_ONLY	0.0207472	0.745084				Vegfb	D_down_ONLY			0.00633916	0.834681
Fam222a	A_down_ONLY	0.0355521	0.726463				Vip	D_down_ONLY			0.00927195	0.74089
Fam65b	A_down_ONLY	0.021943	0.824487				Vkorc1	D_down_ONLY			0.00401009	0.797283
Fam81a	A_down_ONLY	0.00173818	0.758843				Vmac	D_down_ONLY			0.0425556	0.793385
Fank1	A_down_ONLY	0.00499211	0.58342				Vstm2b	D_down_ONLY			0.0121612	0.793995
Fhod3	A_down_ONLY	0.00635303	0.632078				Wbp11	D_down_ONLY			0.0144924	0.848062
Fndc9	A_down_ONLY	0.0355243	0.502331				Wbp2	D_down_ONLY			0.0228549	0.847993
Folr1	A_down_ONLY	0.0309351	0.406805				Wbscr16	D_down_ONLY			0.0287325	0.794314
Fst	A_down_ONLY	0.0375969	0.398855				Wnt7b	D_down_ONLY			0.00039858	0.7539
Gabra1	A_down_ONLY	0.02488	0.84464				Wwox	D_down_ONLY			0.02825	0.793261
Gabrd	A_down_ONLY	0.0122441	0.791973				Xlr3a	D_down_ONLY			0.030023	0.450781
Gad1	A_down_ONLY	0.0271877	0.810409				Xlr3b	D_down_ONLY			0.0322915	0.579914
Gad2	A_down_ONLY	0.0423901	0.84181				Ydjc	D_down_ONLY			0.00288952	0.782279
Galk1	A_down_ONLY	0.025932	0.800287				Yif1b	D_down_ONLY			0.000682349	0.790669
Gas6	A_down_ONLY	0.000428869	0.68711				Yipf2	D_down_ONLY			0.0447467	0.844907
Gfra2	A_down_ONLY	0.00500969	0.781683				Zbed5	D_down_ONLY			0.000549269	0.754934
Ghrl	A_down_ONLY	0.0100447	0				Zfp358	D_down_ONLY			0.011874	0.800596
Gm10714	A_down_ONLY	0.022667	0.312567				Zfp414	D_down_ONLY			0.0287201	0.84284
Gm13305	A_down_ONLY	0.00427179	0.577211				Zfp580	D_down_ONLY			0.0017109	0.788644
Gm13305	A_down_ONLY	0.0284348	0.195394				Zfp707	D_down_ONLY			0.0130621	0.753324
Gm13308	A_down_ONLY	0.0234388	0.385931				Zfp941	D_down_ONLY			0.0202928	0.682615
Gm1987	A_down_ONLY	0.0376591	0.395183				Znhit2	D_down_ONLY			0.049567	0.86734
Gm20878	A_down_ONLY	8.11571909383e-05	4.39725665479e-05
Gm21586	A_down_ONLY	0.0351146	0.219866
Gm21586	A_down_ONLY	0.040394	0.230074
Gm2694	A_down_ONLY	0.0133587	0.630448
Gpc3	A_down_ONLY	0.00098943	0.550563
Gpr153	A_down_ONLY	0.0297685	0.691274
Grb10	A_down_ONLY	0.0019444	0.690692
Grin2b	A_down_ONLY	0.0438225	0.767957
Grm2	A_down_ONLY	0.000570161	0.740831
Gsg1l	A_down_ONLY	0.00686108	0.718796
Gsta2	A_down_ONLY	0.0185768	0.155224
Gstk1	A_down_ONLY	0.0307045	0.79541
Gstt2	A_down_ONLY	0.0497991	0.613606
Gtf2ird1	A_down_ONLY	0.0174912	0.746085
Gucy1a3	A_down_ONLY	0.0139778	0.766038
H2-Q2	A_down_ONLY	4.043911442e-05	0.107015
Hddc2	A_down_ONLY	0.0495427	0.824928
Hist1h4d	A_down_ONLY	0.0115332	0.268111
Hlf	A_down_ONLY	0.00112909	0.754998
Hmga1	A_down_ONLY	0.000711608	0.778379
Hs3st1	A_down_ONLY	0.0253853	0.799284
Htr2c	A_down_ONLY	0.00652387	0.53209
Hyi	A_down_ONLY	0.0231061	0.763022
Igf2	A_down_ONLY	0.0292196	0.493178
Igfbp6	A_down_ONLY	0.00361115	0.723707
Il11ra1	A_down_ONLY	0.0165159	0.805774
Itga3	A_down_ONLY	0.0366908	0.718634
Kcna4	A_down_ONLY	0.0228892	0.757881
Kcnip1	A_down_ONLY	0.0174734	0.771701
Kcnj13	A_down_ONLY	0.0283102	0.4021
Kcnk3	A_down_ONLY	0.0244015	0.70885
Klf5	A_down_ONLY	4.15001590643e-05	0.479968
Klhdc8a	A_down_ONLY	0.00288863	0.599553
Klhdc8b	A_down_ONLY	0.0126694	0.737452
Krt18	A_down_ONLY	0.00773507	0.397535
Krt8	A_down_ONLY	0.0034495	0.346955
Lamc2	A_down_ONLY	0.00330206	0.394202
Laptm4b	A_down_ONLY	0.0349241	0.848762
Lbp	A_down_ONLY	0.00639268	0.451232
Ldhal6b	A_down_ONLY	0.0320595	0.226922
Ldlrad2	A_down_ONLY	0.0216524	0.212602
Lgi2	A_down_ONLY	0.0278518	0.733562
Lhb	A_down_ONLY	0.00194863	0.305157
Lrrtm3	A_down_ONLY	0.0101525	0.712131
Lurap1	A_down_ONLY	0.000271754	0.690766
Ly6g6d	A_down_ONLY	0.0447681	0.417284
Lzts1	A_down_ONLY	4.73909741114e-05	0.68391
Mab21l1	A_down_ONLY	0.00163381	0.253889
Magel2	A_down_ONLY	0.0277066	0.408237
Mapk4	A_down_ONLY	0.00637623	0.730637
Mef2c	A_down_ONLY	0.00507936	0.790719
Mgp	A_down_ONLY	0.00686065	0.738254
Morn1	A_down_ONLY	0.00473179	0.613784
Msx1os	A_down_ONLY	0.036826	0.517486
Myl3	A_down_ONLY	0.0180911	0
Myoc	A_down_ONLY	0.00274976	0.746119
Naga	A_down_ONLY	0.0473011	0.812536
Nap1l3	A_down_ONLY	0.0434303	0.845863
Negr1	A_down_ONLY	0.0466172	0.857066
Npy1r	A_down_ONLY	0.0119231	0.784196
Nr1d2	A_down_ONLY	0.0261526	0.836039
Ntsr1	A_down_ONLY	0.0114232	0.528751
Nudt4	A_down_ONLY	0.0164602	0.838251
Nxph4	A_down_ONLY	0.000752524	0.384522
Oca2	A_down_ONLY	0.0305721	0.357139
Ogfod3	A_down_ONLY	0.00120865	0.655884
Olfm3	A_down_ONLY	0.0345877	0.725227
Olfr574	A_down_ONLY	0.0243697	0.251366
Opn3	A_down_ONLY	0.00484272	0.409009
Pbx3	A_down_ONLY	0.0452481	0.677698
Pcolce	A_down_ONLY	0.0113056	0.548366
Pcp4	A_down_ONLY	0.0174921	0.80758
Pcp4l1	A_down_ONLY	0.00161062	0.678568
Pde9a	A_down_ONLY	0.0154454	0.748062
Perp	A_down_ONLY	0.0269704	0.547186
Pigz	A_down_ONLY	0.0167958	0.698645
Pip5k1b	A_down_ONLY	0.0262106	0.806062
Pkdcc	A_down_ONLY	0.0351516	0.767693
Pknox2	A_down_ONLY	0.0152675	0.806679
Pla2g16	A_down_ONLY	0.0439874	0.788136
Plcb4	A_down_ONLY	0.0128413	0.681727
Plcd3	A_down_ONLY	0.00914467	0.6963
Plekha7	A_down_ONLY	0.00110627	0.637031
Pltp	A_down_ONLY	0.0198467	0.786153
Ppp1r15a	A_down_ONLY	0.0436733	0.782635
Prap1	A_down_ONLY	0.00016296	0
Prelp	A_down_ONLY	0.00352222	0.668134
Prkacb	A_down_ONLY	0.0283468	0.83546
Prr15	A_down_ONLY	0.0399168	0.404864
Prr32	A_down_ONLY	0.0364469	0.407194
Ptger3	A_down_ONLY	0.00129013	0.368222
Rab33a	A_down_ONLY	0.0256621	0.834477
Rab38	A_down_ONLY	0.00742984	0.469732
Rai2	A_down_ONLY	0.00926872	0.694586
Rassf7	A_down_ONLY	0.0415613	0.483775
Rax	A_down_ONLY	0.0473577	0.145237
Rbks	A_down_ONLY	0.0172829	0.588276
Rbp4	A_down_ONLY	0.0375547	0.7324
Rcan2	A_down_ONLY	0.00725245	0.819403
Rec8	A_down_ONLY	0.00451534	0.500267
Rgs3	A_down_ONLY	0.0246168	0.758782
Rnd1	A_down_ONLY	0.0495033	0.705904
Rps6ka2	A_down_ONLY	0.00295231	0.779016
Rsph9	A_down_ONLY	0.00148456	0.734949
Rxfp1	A_down_ONLY	0.0276773	0.477599
Satb1	A_down_ONLY	0.012961	0.785861
Sec14l3	A_down_ONLY	0.0361027	0.433172
Sema3b	A_down_ONLY	0.00714498	0.409499
Sema3f	A_down_ONLY	0.0123527	0.461953
Serpini1	A_down_ONLY	0.0155971	0.803004
Sfrp5	A_down_ONLY	0.0110498	0.337772
Sgpp2	A_down_ONLY	0.0121999	0.62533
Sh3bgrl2	A_down_ONLY	0.0441153	0.770982
Six3	A_down_ONLY	0.0142822	0.375971
Skap1	A_down_ONLY	0.00858427	0.354525
Slc13a4	A_down_ONLY	0.0302761	0.479845
Slc16a11	A_down_ONLY	0.00300255	0.715505
Slc22a17	A_down_ONLY	0.0139628	0.818854
Slc23a2	A_down_ONLY	0.0373805	0.808269
Slc29a4	A_down_ONLY	0.0354524	0.702986
Slc2a12	A_down_ONLY	0.0482797	0.479856
Slc39a4	A_down_ONLY	0.00386774	0.410112
Slc39a6	A_down_ONLY	0.014525	0.823581
Slc4a10	A_down_ONLY	0.022716	0.801009
Slc4a2	A_down_ONLY	0.0432579	0.624885
Slc6a15	A_down_ONLY	0.0160528	0.820645
Slc6a20a	A_down_ONLY	0.026811	0.675412
Slc8a3	A_down_ONLY	0.00115187	0.655657
Sln	A_down_ONLY	0.00451843	0.459449
Smad6	A_down_ONLY	0.0491387	0.590612
Smim22	A_down_ONLY	0.0265617	0.356928
Smim5	A_down_ONLY	0.00415249	0.435597
Smim6	A_down_ONLY	0.00296978	0.0772057
Sntb1	A_down_ONLY	0.0180489	0.523743
Sorbs3	A_down_ONLY	0.0466305	0.811347
Sowahb	A_down_ONLY	0.0273917	0.53378
Spag16	A_down_ONLY	0.042445	0.483164
Spata24	A_down_ONLY	0.00189458	0.688643
Spink4	A_down_ONLY	0.0203416	0
Spint2	A_down_ONLY	0.000567775	0.464013
Srebf1	A_down_ONLY	0.00598826	0.800514
Srp54b	A_down_ONLY	0.00199934	0.685626
Ssbp2	A_down_ONLY	0.033008	0.811498
Steap1	A_down_ONLY	0.0121277	0.387176
Stim1	A_down_ONLY	0.0408422	0.851861
Stk32c	A_down_ONLY	0.0287232	0.846869
Syt9	A_down_ONLY	0.000299785	0.48988
Sytl2	A_down_ONLY	0.00828854	0.777766
Tbc1d9	A_down_ONLY	0.0344195	0.752193
Tcea3	A_down_ONLY	0.0258262	0.458162
Tenm3	A_down_ONLY	0.0133385	0.769718
Tgtp1	A_down_ONLY	0.00586078	0.30993
Thrb	A_down_ONLY	0.00362489	0.735554
Tiam1	A_down_ONLY	0.0329689	0.813267
Timp3	A_down_ONLY	0.0329183	0.799279
Tmem145	A_down_ONLY	0.024199	0.785562
Tmem163	A_down_ONLY	0.000578372	0.634844
Tmem216	A_down_ONLY	0.01209	0.73933
Tmem255b	A_down_ONLY	0.00554972	0.566454
Tmem88	A_down_ONLY	0.0382928	0.607695
Tmsb10	A_down_ONLY	0.0475856	0.833457
Tob1	A_down_ONLY	0.000411703	0.758121
Tpbg	A_down_ONLY	0.0435455	0.653209
Tpd52l1	A_down_ONLY	0.0289615	0.820499
Trnau1ap	A_down_ONLY	0.0398534	0.827075
Trpc3	A_down_ONLY	0.0211789	0.588371
Tshz3	A_down_ONLY	0.0267801	0.6239
Tspan33	A_down_ONLY	0.0021744	0.67877
Ttc39a	A_down_ONLY	0.0289986	0.481638
Ttc9	A_down_ONLY	0.00232983	0.77986
Tyro3	A_down_ONLY	0.0237103	0.845774
Ube2u	A_down_ONLY	0.0216306	0.197841
Unc13c	A_down_ONLY	0.016951	0.545548
Uncx	A_down_ONLY	0.0444102	0.129612
Vat1l	A_down_ONLY	0.00196206	0.436128
Wfdc2	A_down_ONLY	0.0122712	0.400884
Whrn	A_down_ONLY	5.69822202068e-06	0.588439
Zar1	A_down_ONLY	0.0068845	0.201936
Zdhhc8	A_down_ONLY	0.013729	0.82388
Zfp467	A_down_ONLY	0.0410861	0.799718
Zfp503	A_down_ONLY	0.0205389	0.623702
Zfp648	A_down_ONLY	0.010077	0.376628
Zic2	A_down_ONLY	1.80969753383e-06	0.537601
Zic3	A_down_ONLY	0.00148135	0.448311
Zic4	A_down_ONLY	0.0100961	0.429479
Zic5	A_down_ONLY	0.029705	0.555744
1110051M20Rik	D_down_ONLY			0.0380929	0.850756
1700101I11Rik	D_down_ONLY			0.0458364	0.607209
1700113A16Rik	D_down_ONLY			0.0396708	0.829685
2310022B05Rik	D_down_ONLY			0.00340215	0.818221
2310061I04Rik	D_down_ONLY			0.00116187	0.812307
3110079O15Rik	D_down_ONLY			0.0351162	0.191222
4930479D17Rik	D_down_ONLY			0.0143182	0.45558
4933409K07Rik	D_down_ONLY			2.98727147685e-07	0.226185
4933409K07Rik	D_down_ONLY			0.000261256	0.982486
5430405H02Rik	D_down_ONLY			0.0340728	0.726399
9530082P21Rik	D_down_ONLY			0.0326524	0.841522
AU021063	D_down_ONLY			0.00895446	0.587011
Abhd16a	D_down_ONLY			0.0104027	0.829954
Acd	D_down_ONLY			0.0103496	0.822396
Ache	D_down_ONLY			0.00178784	0.79177
Acsbg1	D_down_ONLY			0.045271	0.862625
Acsf3	D_down_ONLY			0.023784	0.802268
Adm2	D_down_ONLY			0.0378102	0.119329
Afmid	D_down_ONLY			0.0104068	0.472534
Agt	D_down_ONLY			0.00199067	0.733555
Akr7a5	D_down_ONLY			0.00571274	0.810274
Aldh1l1	D_down_ONLY			0.00398543	0.770246
Alg2	D_down_ONLY			0.0443059	0.866378
Alg3	D_down_ONLY			0.0219725	0.786595
Alkbh7	D_down_ONLY			0.00886948	0.804218
Aloxe3	D_down_ONLY			0.0411461	0.611778
Anapc15	D_down_ONLY			0.00277858	0.751027
Ankrd34a	D_down_ONLY			0.00249907	0.814642
Apcdd1	D_down_ONLY			0.0410932	0.822348
Arhgap1	D_down_ONLY			0.0230394	0.826076
Arl9	D_down_ONLY			0.049596	0
Armcx5	D_down_ONLY			0.0272361	0.786695
Arnt2	D_down_ONLY			0.0304981	0.840602
Arpp21	D_down_ONLY			0.046474	0.83137
Arxes2	D_down_ONLY			0.0032689	0.816297
Asic4	D_down_ONLY			0.0161798	0.697541
Aspscr1	D_down_ONLY			0.0211667	0.8271
Atp5d	D_down_ONLY			0.0158421	0.840484
Atp6v0c-ps2	D_down_ONLY			0.00122437	0.533407
BC002163	D_down_ONLY			0.000507167	0.251573
BC029722	D_down_ONLY			0.000300992	0.803462
Blcap	D_down_ONLY			0.00110648	0.798678
Blvrb	D_down_ONLY			0.0485357	0.809825
Bmyc	D_down_ONLY			0.0193417	0.83322
Bscl2	D_down_ONLY			0.0232092	0.843388
C2cd4c	D_down_ONLY			0.0104528	0.618529
Cacng3	D_down_ONLY			0.011438	0.831477
Calcb	D_down_ONLY			0.0329833	0.207259
Cav2	D_down_ONLY			0.0147918	0.801163
Ccdc136	D_down_ONLY			0.0274397	0.814172
Cd200	D_down_ONLY			0.00921372	0.838707
Chchd4	D_down_ONLY			0.0474632	0.860074
Chga	D_down_ONLY			0.00900992	0.825603
Chil1	D_down_ONLY			0.000847024	0.541016
Chst12	D_down_ONLY			0.000431057	0.776905
Cib2	D_down_ONLY			0.0109244	0.776808
Ckmt1	D_down_ONLY			0.0334373	0.835803
Clec2l	D_down_ONLY			0.0141404	0.822384
Cln6	D_down_ONLY			0.0311244	0.781363
Clstn3	D_down_ONLY			0.0111456	0.835445
Cplx1	D_down_ONLY			0.0197228	0.818705
Cpne5	D_down_ONLY			0.0495598	0.792669
Cpne7	D_down_ONLY			0.0169366	0.678099
Crygs	D_down_ONLY			0.0371222	0.21302
Crym	D_down_ONLY			0.000839424	0.702317
Cryz	D_down_ONLY			0.00751696	0.755061
Csdc2	D_down_ONLY			0.0458926	0.857961
Ctxn1	D_down_ONLY			0.0273988	0.840071
Cxcr6	D_down_ONLY			0.0336255	0.208395
Cxx1b	D_down_ONLY			0.0259904	0.850933
Cyb5r1	D_down_ONLY			0.0366305	0.834098
D630023F18Rik	D_down_ONLY			0.00541918	0.681776
Ddt	D_down_ONLY			0.0294537	0.839599
Ddx25	D_down_ONLY			0.00111117	0.796458
Dio3	D_down_ONLY			0.0363641	0.405229
Dlx5	D_down_ONLY			0.0335101	0.704401
Dmwd	D_down_ONLY			0.030847	0.834674
Dnajc30	D_down_ONLY			0.00546819	0.837341
Dpysl4	D_down_ONLY			0.0219468	0.824722
Efnb2	D_down_ONLY			0.0416425	0.75235
Entpd4	D_down_ONLY			0.0342878	0.862916
Entpd4	D_down_ONLY			0.0342878	0.862916
Ephx2	D_down_ONLY			0.0221051	0.809576
Ergic3	D_down_ONLY			0.0182554	0.838489
Faim2	D_down_ONLY			0.0496609	0.861016
Fam173a	D_down_ONLY			0.0492981	0.858324
Fam205a2	D_down_ONLY			0.0214163	0.548106
Fam213b	D_down_ONLY			0.000540228	0.784452
Fam69b	D_down_ONLY			0.0126202	0.823188
Fcgrt	D_down_ONLY			0.00705881	0.78148
Fgf22	D_down_ONLY			0.00875344	0.456341
Fjx1	D_down_ONLY			0.00113593	0.793375
Fkrp	D_down_ONLY			0.0467697	0.862183
Frs3	D_down_ONLY			0.043107	0.814086
Galns	D_down_ONLY			0.041502	0.760828
Gcsh	D_down_ONLY			0.000487358	0.798201
Gdap1l1	D_down_ONLY			0.00375551	0.812922
Gdf1	D_down_ONLY			0.000407383	0.507226
Gfra4	D_down_ONLY			0.00377273	0.804874
Glb1	D_down_ONLY			0.0225289	0.803762
Glrx	D_down_ONLY			0.0116719	0.835492
Gm11468	D_down_ONLY			0.046497	0.356979
Gm15408	D_down_ONLY			0.0396159	0.432554
Gm1821	D_down_ONLY			0.0224271	0.755495
Gm2002	D_down_ONLY			3.76782377501e-05	0.0374034
Gm715	D_down_ONLY			0.025606	0.724706
Gm9866	D_down_ONLY			0.0298269	0.789241
Gng3	D_down_ONLY			0.0255842	0.838044
Gpaa1	D_down_ONLY			0.0283345	0.846956
Gpi1	D_down_ONLY			0.0475466	0.860041
Gpr137	D_down_ONLY			0.0136051	0.848187
Gpr37l1	D_down_ONLY			0.0319655	0.823748
Gprasp2	D_down_ONLY			0.0332864	0.814055
Gstm6	D_down_ONLY			0.0297572	0.797705
Gstp2	D_down_ONLY			0.0333637	0.845637
H2afx	D_down_ONLY			0.0323661	0.840251
Hadh	D_down_ONLY			0.043434	0.836078
Hcfc1r1	D_down_ONLY			0.0204385	0.850261
Hdac11	D_down_ONLY			0.0194096	0.841421
Hint2	D_down_ONLY			0.0364138	0.838014
Hmga1-rs1	D_down_ONLY			0.00844784	0.392152
Hmox1	D_down_ONLY			0.000357057	0.539339
Hnrnpa1	D_down_ONLY			0.0265097	0.847975
Hspb6	D_down_ONLY			0.00584171	0.66812
Hspbp1	D_down_ONLY			0.0194366	0.840169
Ifnb1	D_down_ONLY			0.0174062	0
Igsf8	D_down_ONLY			0.0454856	0.860637
Inafm1	D_down_ONLY			0.010428	0.813499
Kcnip3	D_down_ONLY			0.00168095	0.804228
Kcnk12	D_down_ONLY			0.019526	0.801113
Kit	D_down_ONLY			0.00864849	0.710522
Krt2	D_down_ONLY			0.0398771	0.624865
L1cam	D_down_ONLY			0.0376972	0.816307
LOC106740	D_down_ONLY			0.0153226	0.802339
Lasp1	D_down_ONLY			0.0307481	0.843493
Lcn2	D_down_ONLY			0.000311527	0.386645
Lefty2	D_down_ONLY			0.0232452	0.43543
Lgals2	D_down_ONLY			0.0456163	0.359012
Limk1	D_down_ONLY			0.0131585	0.800903
Lrfn1	D_down_ONLY			0.0146486	0.826039
Lrfn3	D_down_ONLY			0.0212111	0.799129
Lrrc14	D_down_ONLY			0.0163926	0.795033
Lrrc24	D_down_ONLY			0.0174936	0.820147
Lsm10	D_down_ONLY			0.036823	0.801016
Lxn	D_down_ONLY			0.013197	0.826439
Marc2	D_down_ONLY			0.00679281	0.807698
March9	D_down_ONLY			0.0444103	0.841471
Mast1	D_down_ONLY			0.0285412	0.829219
Mcat	D_down_ONLY			0.0221431	0.803297
Mdk	D_down_ONLY			0.00451081	0.775292
Mea1	D_down_ONLY			0.0339418	0.861824
Megf11	D_down_ONLY			0.0194091	0.649664
Mesp2	D_down_ONLY			0.0471828	0.428985
Mettl22	D_down_ONLY			0.0401953	0.813349
Mocs3	D_down_ONLY			0.0498441	0.829769
Mrgpre	D_down_ONLY			0.0371547	0.686334
Mrpl16	D_down_ONLY			0.0185864	0.829222
Mrps18b	D_down_ONLY			0.0197435	0.844172
Mt2	D_down_ONLY			0.000309277	0.649289
Mtx1	D_down_ONLY			0.0112424	0.823137
Mvb12a	D_down_ONLY			0.0318919	0.835541
Myl6b	D_down_ONLY			0.00137963	0.757494
Myoz2	D_down_ONLY			0.0353944	0.146196
Naglu	D_down_ONLY			0.0241618	0.762491
Ndrg2	D_down_ONLY			0.0171583	0.832363
Ndufaf3	D_down_ONLY			0.0173354	0.844771
Ninj1	D_down_ONLY			0.0098467	0.792992
Nnat	D_down_ONLY			0.000336988	0.68695
Nol3	D_down_ONLY			0.0114998	0.762216
Nrip2	D_down_ONLY			0.0353623	0.80204
Nucb2	D_down_ONLY			0.026857	0.785491
Nxph1	D_down_ONLY			0.0408559	0.8035
Oaz1-ps	D_down_ONLY			4.63743541479e-06	0.679711
Olfr316	D_down_ONLY			0.0154384	0.341782
Olfr550	D_down_ONLY			0.0346693	0.354891
Oprl1	D_down_ONLY			0.00871489	0.770464
Osgepl1	D_down_ONLY			0.0490541	0.764565
Pacrg	D_down_ONLY			0.00355492	0.793788
Papss2	D_down_ONLY			0.0232553	0.754006
Paqr6	D_down_ONLY			0.0477942	0.771145
Parl	D_down_ONLY			0.0174553	0.829629
Pcbd1	D_down_ONLY			0.0105032	0.711709
Pcdhga6	D_down_ONLY			0.00606356	0.730163
Pcsk1n	D_down_ONLY			0.000925983	0.796346
Pdk2	D_down_ONLY			0.00448351	0.829838
Pdxp	D_down_ONLY			0.0343626	0.852448
Phyh	D_down_ONLY			0.0281168	0.854285
Pianp	D_down_ONLY			0.0182191	0.849473
Pigt	D_down_ONLY			0.0031432	0.817747
Pigu	D_down_ONLY			0.0303572	0.82426
Pik3ip1	D_down_ONLY			0.0197569	0.824501
Pla2g7	D_down_ONLY			0.0299648	0.843811
Polr2l	D_down_ONLY			0.00726047	0.811053
Pomgnt2	D_down_ONLY			0.012533	0.826565
Ppp2r2b	D_down_ONLY			0.0118536	0.821166
Prdx4	D_down_ONLY			0.0158681	0.794893
Prdx6	D_down_ONLY			0.030598	0.771634
Prrt3	D_down_ONLY			0.0411669	0.816435
Prtn3	D_down_ONLY			0.0317122	0.533728
Psmf1	D_down_ONLY			0.0379538	0.829262
Ptp4a3	D_down_ONLY			0.000378434	0.756795
Ptpn5	D_down_ONLY			0.0109111	0.824085
Ptprcap	D_down_ONLY			0.0183125	0.495039
Qpctl	D_down_ONLY			0.0261615	0.801223
Rab11fip5	D_down_ONLY			0.00281408	0.809943
Rasal1	D_down_ONLY			0.00554193	0.805884
Rasip1	D_down_ONLY			0.0388573	0.738638
Rcn2	D_down_ONLY			0.0189413	0.849835
Reep2	D_down_ONLY			0.015477	0.842499
Reep6	D_down_ONLY			0.0119649	0.723946
Rgs4	D_down_ONLY			9.22647706104e-05	0.768625
Rhbdd3	D_down_ONLY			0.0031944	0.754086
Rhov	D_down_ONLY			0.0111899	0.666948
Rimklb	D_down_ONLY			0.042122	0.799288
Rnd2	D_down_ONLY			0.0493212	0.845697
Rpl39l	D_down_ONLY			0.00578382	0
Rps6ka4	D_down_ONLY			0.0059634	0.826138
Rusc1	D_down_ONLY			0.00201951	0.79787
Rwdd2a	D_down_ONLY			0.0210952	0.810802
Rxra	D_down_ONLY			0.0457758	0.818329
Samd14	D_down_ONLY			2.28494943797e-05	0.711744
Sdsl	D_down_ONLY			0.0489293	0.740298
Sema6b	D_down_ONLY			0.0270528	0.858277
Serpine2	D_down_ONLY			0.0141997	0.835187
Sez6	D_down_ONLY			0.0338109	0.851735
Sfxn1	D_down_ONLY			0.0206549	0.828073
Shd	D_down_ONLY			0.00980658	0.787284
Slbp	D_down_ONLY			0.0275157	0.813352
Slc25a18	D_down_ONLY			0.000120671	0.772795
Slc3a2	D_down_ONLY			0.00631223	0.833786
Slc46a1	D_down_ONLY			0.0442963	0.781097
Slc7a4	D_down_ONLY			0.0151918	0.837429
Slc7a8	D_down_ONLY			0.0188446	0.824633
Smarcb1	D_down_ONLY			0.0362393	0.8536
Smoc1	D_down_ONLY			0.00708813	0.720032
Smpd1	D_down_ONLY			0.0374932	0.855361
Sorcs2	D_down_ONLY			0.0092282	0.800328
Sp3os	D_down_ONLY			0.0278007	0.81237
Spata3	D_down_ONLY			0.00830629	0.436939
Srm	D_down_ONLY			0.0169793	0.836004
Sv2a	D_down_ONLY			0.0448536	0.856172
Syt17	D_down_ONLY			0.0324455	0.781337
Syt3	D_down_ONLY			0.0297275	0.844791
Tbc1d7	D_down_ONLY			0.0101077	0.800459
Tbcc	D_down_ONLY			0.0430641	0.844528
Tcea2	D_down_ONLY			0.0104387	0.807765
Tcta	D_down_ONLY			0.0291225	0.83925
Tex264	D_down_ONLY			0.0271507	0.846317
Tmed3	D_down_ONLY			0.0237073	0.804431
Tmem159	D_down_ONLY			0.0266368	0.789164
Tmem176b	D_down_ONLY			0.00793095	0.772394
Tmem179	D_down_ONLY			0.0117813	0.836739
Tmem44	D_down_ONLY			0.0150796	0.788697
Tmem89	D_down_ONLY			0.000220747	0
Trp53i13	D_down_ONLY			0.00692596	0.715091
Tsen34	D_down_ONLY			0.0373382	0.849127
Tspan4	D_down_ONLY			1.45747616683e-05	0.667983
Tspan9	D_down_ONLY			0.00180087	0.760645
Tst	D_down_ONLY			0.00124527	0.763883
Ttyh1	D_down_ONLY			0.04883	0.85365
Tuba1b	D_down_ONLY			0.00167925	0.800235
Tubb3	D_down_ONLY			0.00505849	0.807706
Ubl7	D_down_ONLY			0.0157003	0.851187
Ugt1a6b	D_down_ONLY			0.0039334	0.329465
Vegfb	D_down_ONLY			0.00633916	0.834681
Vip	D_down_ONLY			0.00927195	0.74089
Vkorc1	D_down_ONLY			0.00401009	0.797283
Vmac	D_down_ONLY			0.0425556	0.793385
Vstm2b	D_down_ONLY			0.0121612	0.793995
Wbp11	D_down_ONLY			0.0144924	0.848062
Wbp2	D_down_ONLY			0.0228549	0.847993
Wbscr16	D_down_ONLY			0.0287325	0.794314
Wnt7b	D_down_ONLY			0.00039858	0.7539
Wwox	D_down_ONLY			0.02825	0.793261
Xlr3a	D_down_ONLY			0.030023	0.450781
Xlr3b	D_down_ONLY			0.0322915	0.579914
Ydjc	D_down_ONLY			0.00288952	0.782279
Yif1b	D_down_ONLY			0.000682349	0.790669
Yipf2	D_down_ONLY			0.0447467	0.844907
Zbed5	D_down_ONLY			0.000549269	0.754934
Zfp358	D_down_ONLY			0.011874	0.800596
Zfp414	D_down_ONLY			0.0287201	0.84284
Zfp580	D_down_ONLY			0.0017109	0.788644
Zfp707	D_down_ONLY			0.0130621	0.753324
Zfp941	D_down_ONLY			0.0202928	0.682615
Znhit2	D_down_ONLY			0.049567	0.86734
