# Supplementary material for: The nBAF complex subunit CREST/SS18L1 regulates hippocampal memory processes via tyrosine 397 and histone acetyltransferase CBP
Source: Cell Rep. Author manuscript; Available in PMC 2026 May 20. (PMC13189212; doi:10.1016/j.celrep.2026.117158)
Supplement: Table_S6 [file NIHMS2168525-supplement-Table_S6.xlsx]

## Sheet: Table S6
	# of DEGs in Venn Diagram				Background 1				Background 2
Figure	Overlap	Left	Right		Total genes	p-value1	q-value (FDR) 1		Total genes	p-value 2	q-value (FDR) 2
5F; Upregulated	52	177	237		14434	2.59e-40	2.59e-40		1333	0.661	0.661
5F; Downregulated	285	304	284		14434	1.22e-264	1.53e-264		1333	0.000188	0.000235
5G; Upregulated	50	179	144		14434	4.71e-47	5.89e-47		1119	0.0501	0.0626
5G; Downregulated	313	276	164		14434	0	0		1119	7.46e-14	1.86e-13
5H; Upregulated	177	112	342		14434	2.06e-189	1.03e-188		1816	5.08e-37	2.54e-36
5H; Downregulated	339	230	621		14434	5.97e-267	9.95e-267		1816	0.000116	0.000194
S12B	2	227	475		14434	0.0374	0.042		1119	9.58e-61	1.06e-60
S14B	96	133	423		14434	1.14e-78	1.91e-78		1798	7.43e-06	1.24e-05
Table S6: Fisher's exact test for Figure 5F-H.
Background 1, p-value_1. Testing total genes from RNA-seq analysis after filtering for FPKM > than 1: Background 1 = 14434.
Background 2, p-value_2. Testing only DEGs from the two group comparison in the Venn diagram.
