# Supplementary material for: The nBAF complex subunit CREST/SS18L1 regulates hippocampal memory processes via tyrosine 397 and histone acetyltransferase CBP
Source: Cell Rep. Author manuscript; Available in PMC 2026 May 20. (PMC13189212; doi:10.1016/j.celrep.2026.117158)
Supplement: Table_S7 [file NIHMS2168525-supplement-Table_S7.xlsx]

## Sheet: Table S7
Table S7: Figure S9 DAVID GO analysis of DEGs in Figure 5F.
VEH-T10_UP															VEH-T10_DOWN
#	OFFICIAL_GENE_SYMBOL	Name	Species												OFFICIAL_GENE_SYMBOL	Name	Species
1	Fam193b	family with sequence similarity 193, member B(Fam193b)	Mus musculus												1810021B22Rik	RIKEN cDNA 1810021B22 gene(1810021B22Rik)	Mus musculus
2	Plin2	perilipin 2(Plin2)	Mus musculus												Unc13c	unc-13 homolog C(Unc13c)	Mus musculus
3	Sat1	spermidine/spermine N1-acetyl transferase 1(Sat1)	Mus musculus												Hmga1	high mobility group AT-hook 1(Hmga1)	Mus musculus
4	Rab32	RAB32, member RAS oncogene family(Rab32)	Mus musculus												Cntfr	ciliary neurotrophic factor receptor(Cntfr)	Mus musculus
5	Rnf186	ring finger protein 186(Rnf186)	Mus musculus												Myoc	myocilin(Myoc)	Mus musculus
6	Nrp1	neuropilin 1(Nrp1)	Mus musculus												Cobl	cordon-bleu WH2 repeat(Cobl)	Mus musculus
7	Mdga1	MAM domain containing glycosylphosphatidylinositol anchor 1(Mdga1)	Mus musculus												Gsta2	glutathione S-transferase, alpha 2 (Yc2)(Gsta2)	Mus musculus
8	Bcl2a1b	B cell leukemia/lymphoma 2 related protein A1b(Bcl2a1b)	Mus musculus												Cacnb4	calcium channel, voltage-dependent, beta 4 subunit(Cacnb4)	Mus musculus
9	Spp1	secreted phosphoprotein 1(Spp1)	Mus musculus												Dpy19l1	dpy-19 like C-mannosyltransferase 1(Dpy19l1)	Mus musculus
10	Scarletltr	Scarletltr, erythroid developmental long intergenic non-protein coding transcript(Scarletltr)	Mus musculus												Fhod3	formin homology 2 domain containing 3(Fhod3)	Mus musculus
11	Traf3	TNF receptor-associated factor 3(Traf3)	Mus musculus												1700024G13Rik	RIKEN cDNA 1700024G13 gene(1700024G13Rik)	Mus musculus
12	Col11a2	collagen, type XI, alpha 2(Col11a2)	Mus musculus												Itga3	integrin alpha 3(Itga3)	Mus musculus
13	Sprr1a	small proline-rich protein 1A(Sprr1a)	Mus musculus												Naga	N-acetyl galactosaminidase, alpha(Naga)	Mus musculus
14	4933409K07Rik	RIKEN cDNA 4933409K07 gene(4933409K07Rik)	Mus musculus												Slc4a10	solute carrier family 4, sodium bicarbonate cotransporter-like, member 10(Slc4a10)	Mus musculus
15	Pfkfb3	6-phosphofructo-2-kinase/fructose-2,6-biphosphatase 3(Pfkfb3)	Mus musculus												Whrn	whirlin(Whrn)	Mus musculus
16	9230009I02Rik	RIKEN cDNA 9230009I02 gene(9230009I02Rik)	Mus musculus												Gstt2	glutathione S-transferase, theta 2(Gstt2)	Mus musculus
17	Traip	TRAF-interacting protein(Traip)	Mus musculus												Ephx1	epoxide hydrolase 1, microsomal(Ephx1)	Mus musculus
18	Lefty1	left right determination factor 1(Lefty1)	Mus musculus												Pkdcc	protein kinase domain containing, cytoplasmic(Pkdcc)	Mus musculus
19	Ferd3l	Fer3 like bHLH transcription factor(Ferd3l)	Mus musculus												9430065F17Rik	RIKEN cDNA 9430065F17 gene(9430065F17Rik)	Mus musculus
20	Col4a1	collagen, type IV, alpha 1(Col4a1)	Mus musculus												Tmem216	transmembrane protein 216(Tmem216)	Mus musculus
21	Rab11fip4os2	RAB11 family interacting protein 4 (class II), opposite strand 2(Rab11fip4os2)	Mus musculus												Grm2	glutamate receptor, metabotropic 2(Grm2)	Mus musculus
22	Col4a2	collagen, type IV, alpha 2(Col4a2)	Mus musculus												Nudt4	nudix hydrolase 4(Nudt4)	Mus musculus
23	Gm20605	predicted gene 20605(Gm20605)	Mus musculus												Slc13a4	solute carrier family 13 (sodium/sulfate symporters), member 4(Slc13a4)	Mus musculus
24	Il11ra2	interleukin 11 receptor subunit alpha 2(Il11ra2)	Mus musculus												Tob1	transducer of ErbB-2.1(Tob1)	Mus musculus
25	Glt8d2	glycosyltransferase 8 domain containing 2(Glt8d2)	Mus musculus												Lgi2	leucine-rich repeat LGI family, member 2(Lgi2)	Mus musculus
26	Hs3st4	heparan sulfate (glucosamine) 3-O-sulfotransferase 4(Hs3st4)	Mus musculus												Sh3bgrl2	SH3 domain binding glutamic acid-rich protein like 2(Sh3bgrl2)	Mus musculus
27	Apoc2	apolipoprotein C2(Apoc2)	Mus musculus												Trpc3	transient receptor potential cation channel, subfamily C, member 3(Trpc3)	Mus musculus
28	Il16	interleukin 16(Il16)	Mus musculus												Aqp1	aquaporin 1(Aqp1)	Mus musculus
29	Plch2	phospholipase C, eta 2(Plch2)	Mus musculus												Erf	Ets2 repressor factor(Erf)	Mus musculus
30	Stamos	signal transducing adaptor molecule (SH3 domain and ITAM motif) 1, opposite strand(Stamos)	Mus musculus												Rxfp1	relaxin/insulin-like family peptide receptor 1(Rxfp1)	Mus musculus
31	Fcer1g	Fc receptor, IgE, high affinity I, gamma polypeptide(Fcer1g)	Mus musculus												Slc4a2	solute carrier family 4 (anion exchanger), member 2(Slc4a2)	Mus musculus
32	Rnf182	ring finger protein 182(Rnf182)	Mus musculus												Efhd1	EF hand domain containing 1(Efhd1)	Mus musculus
33	Fcgr2b	Fc receptor, IgG, low affinity IIb(Fcgr2b)	Mus musculus												Gabra1	gamma-aminobutyric acid type A receptor subunit alpha 1(Gabra1)	Mus musculus
34	Fcgr3	Fc receptor, IgG, low affinity III(Fcgr3)	Mus musculus												Perp	PERP, TP53 apoptosis effector(Perp)	Mus musculus
35	Otub2	OTU domain, ubiquitin aldehyde binding 2(Otub2)	Mus musculus												Ldhal6b	lactate dehydrogenase A-like 6B(Ldhal6b)	Mus musculus
36	Aqp4	aquaporin 4(Aqp4)	Mus musculus												Hddc2	HD domain containing 2(Hddc2)	Mus musculus
37	Klhl2	kelch-like 2, Mayven(Klhl2)	Mus musculus												Arhgef16	Rho guanine nucleotide exchange factor 16(Arhgef16)	Mus musculus
38	Fam3b	FAM3 metabolism regulating signaling molecule B(Fam3b)	Mus musculus												Enkur	enkurin, TRPC channel interacting protein(Enkur)	Mus musculus
39	Wfdc17	WAP four-disulfide core domain 17(Wfdc17)	Mus musculus												Atf7ip2	activating transcription factor 7 interacting protein 2(Atf7ip2)	Mus musculus
40	Lims2	LIM and senescent cell antigen like domains 2(Lims2)	Mus musculus												Slc23a2	solute carrier family 23 (nucleobase transporters), member 2(Slc23a2)	Mus musculus
41	Car4	carbonic anhydrase 4(Car4)	Mus musculus												Morn1	MORN repeat containing 1(Morn1)	Mus musculus
42	Prkab2	protein kinase, AMP-activated, beta 2 non-catalytic subunit(Prkab2)	Mus musculus												Gabrd	gamma-aminobutyric acid (GABA) A receptor, subunit delta(Gabrd)	Mus musculus
43	Clec4d	C-type lectin domain family 4, member d(Clec4d)	Mus musculus												Srp54b	signal recognition particle 54B(Srp54b)	Mus musculus
44	Guca2b	guanylate cyclase activator 2b (retina)(Guca2b)	Mus musculus												Spata24	spermatogenesis associated 24(Spata24)	Mus musculus
45	Mpeg1	macrophage expressed gene 1(Mpeg1)	Mus musculus												Zic5	zinc finger protein of the cerebellum 5(Zic5)	Mus musculus
46	Arg1	arginase, liver(Arg1)	Mus musculus												Dlx1	distal-less homeobox 1(Dlx1)	Mus musculus
47	Parp8	poly (ADP-ribose) polymerase family, member 8(Parp8)	Mus musculus												Adgrd1	adhesion G protein-coupled receptor D1(Adgrd1)	Mus musculus
48	Srp54b	signal recognition particle 54B(Srp54b)	Mus musculus												Gad1	glutamate decarboxylase 1(Gad1)	Mus musculus
49	Olfml2b	olfactomedin-like 2B(Olfml2b)	Mus musculus												Arhgap6	Rho GTPase activating protein 6(Arhgap6)	Mus musculus
50	Smoc2	SPARC related modular calcium binding 2(Smoc2)	Mus musculus												Gad2	glutamic acid decarboxylase 2(Gad2)	Mus musculus
51	Slfn1	schlafen 1(Slfn1)	Mus musculus												Dlx6	distal-less homeobox 6(Dlx6)	Mus musculus
52	Rexo4	REX4, 3'-5' exonuclease(Rexo4)	Mus musculus												Pbx3	pre B cell leukemia homeobox 3(Pbx3)	Mus musculus
53	Slfn4	schlafen 4(Slfn4)	Mus musculus												Tmem255b	transmembrane protein 255B(Tmem255b)	Mus musculus
54	Ifi203	interferon activated gene 203(Ifi203)	Mus musculus												Hyi	hydroxypyruvate isomerase (putative)(Hyi)	Mus musculus
55	Skap2	src family associated phosphoprotein 2(Skap2)	Mus musculus												Fam81a	family with sequence similarity 81, member A(Fam81a)	Mus musculus
56	Ccl7	C-C motif chemokine ligand 7(Ccl7)	Mus musculus												Ube2u	ubiquitin-conjugating enzyme E2U (putative)(Ube2u)	Mus musculus
57	Hpca	hippocalcin(Hpca)	Mus musculus												Rgs3	regulator of G-protein signaling 3(Rgs3)	Mus musculus
58	Egr2	early growth response 2(Egr2)	Mus musculus												Syt9	synaptotagmin IX(Syt9)	Mus musculus
59	Il17c	interleukin 17C(Il17c)	Mus musculus												Defb20	defensin beta 20(Defb20)	Mus musculus
60	Egr4	early growth response 4(Egr4)	Mus musculus												Ldlrad2	low density lipoprotein receptor class A domain containing 2(Ldlrad2)	Mus musculus
61	Bok	BCL2-related ovarian killer(Bok)	Mus musculus												Ahcyl2	S-adenosylhomocysteine hydrolase-like 2(Ahcyl2)	Mus musculus
62	Lst1	leukocyte specific transcript 1(Lst1)	Mus musculus												Arx	aristaless related homeobox(Arx)	Mus musculus
63	Plekhf1	pleckstrin homology domain containing, family F (with FYVE domain) member 1(Plekhf1)	Mus musculus												Trnau1ap	tRNA selenocysteine 1 associated protein 1(Trnau1ap)	Mus musculus
64	Rgs11	regulator of G-protein signaling 11(Rgs11)	Mus musculus												Kcna4	potassium voltage-gated channel, shaker-related subfamily, member 4(Kcna4)	Mus musculus
65	P2ry6	pyrimidinergic receptor P2Y, G-protein coupled, 6(P2ry6)	Mus musculus												Pcolce	procollagen C-endopeptidase enhancer protein(Pcolce)	Mus musculus
66	Lsm11	U7 snRNP-specific Sm-like protein LSM11(Lsm11)	Mus musculus												Prelp	proline arginine-rich end leucine-rich repeat(Prelp)	Mus musculus
67	Chordc1	cysteine and histidine rich domain containing 1(Chordc1)	Mus musculus												Ghrl	ghrelin(Ghrl)	Mus musculus
68	AB124611	cDNA sequence AB124611(AB124611)	Mus musculus												Fndc9	fibronectin type III domain containing 9(Fndc9)	Mus musculus
69	Aif1	allograft inflammatory factor 1(Aif1)	Mus musculus												Pcp4	Purkinje cell protein 4(Pcp4)	Mus musculus
70	Chgb	chromogranin B(Chgb)	Mus musculus												Wfdc2	WAP four-disulfide core domain 2(Wfdc2)	Mus musculus
71	Arhgef17	Rho guanine nucleotide exchange factor 17(Arhgef17)	Mus musculus												Hs3st1	heparan sulfate (glucosamine) 3-O-sulfotransferase 1(Hs3st1)	Mus musculus
72	Pold4	polymerase (DNA-directed), delta 4(Pold4)	Mus musculus												Cbln1	cerebellin 1 precursor protein(Cbln1)	Mus musculus
73	Sebox	SEBOX homeobox(Sebox)	Mus musculus												Gas6	growth arrest specific 6(Gas6)	Mus musculus
74	Ak4	adenylate kinase 4(Ak4)	Mus musculus												Kcnj13	potassium inwardly-rectifying channel, subfamily J, member 13(Kcnj13)	Mus musculus
75	1700054A03Rik	RIKEN cDNA 1700054A03 gene(1700054A03Rik)	Mus musculus												Crhr2	corticotropin releasing hormone receptor 2(Crhr2)	Mus musculus
76	Sirt4	sirtuin 4(Sirt4)	Mus musculus												Ass1	argininosuccinate synthetase 1(Ass1)	Mus musculus
77	Pkp2	plakophilin 2(Pkp2)	Mus musculus												Ogfod3	2-oxoglutarate and iron-dependent oxygenase domain containing 3(Ogfod3)	Mus musculus
78	Hsd11b1	hydroxysteroid 11-beta dehydrogenase 1(Hsd11b1)	Mus musculus												Igf2	insulin-like growth factor 2(Igf2)	Mus musculus
79	Cbs	cystathionine beta-synthase(Cbs)	Mus musculus												Cbx4	chromobox 4(Cbx4)	Mus musculus
80	Chrd	chordin(Chrd)	Mus musculus												Slc29a4	solute carrier family 29 (nucleoside transporters), member 4(Slc29a4)	Mus musculus
81	Ms4a4c	membrane-spanning 4-domains, subfamily A, member 4C(Ms4a4c)	Mus musculus												Baiap2l2	BAI1-associated protein 2-like 2(Baiap2l2)	Mus musculus
82	Fxyd5	FXYD domain-containing ion transport regulator 5(Fxyd5)	Mus musculus												Skap1	src family associated phosphoprotein 1(Skap1)	Mus musculus
83	Dok3	docking protein 3(Dok3)	Mus musculus												Rnd1	Rho family GTPase 1(Rnd1)	Mus musculus
84	Brms1	breast cancer metastasis-suppressor 1(Brms1)	Mus musculus												Igfbp6	insulin-like growth factor binding protein 6(Igfbp6)	Mus musculus
85	Golm1	golgi membrane protein 1(Golm1)	Mus musculus												Rcan2	regulator of calcineurin 2(Rcan2)	Mus musculus
86	Lilrb4a	leukocyte immunoglobulin-like receptor, subfamily B, member 4A(Lilrb4a)	Mus musculus												Tbc1d9	TBC1 domain family, member 9(Tbc1d9)	Mus musculus
87	Tnfaip8l2	tumor necrosis factor, alpha-induced protein 8-like 2(Tnfaip8l2)	Mus musculus												Kcnk3	potassium channel, subfamily K, member 3(Kcnk3)	Mus musculus
88	Cabp7	calcium binding protein 7(Cabp7)	Mus musculus												Rps6ka2	ribosomal protein S6 kinase, polypeptide 2(Rps6ka2)	Mus musculus
89	Raver2	ribonucleoprotein, PTB-binding 2(Raver2)	Mus musculus												Nxph4	neurexophilin 4(Nxph4)	Mus musculus
90	Gpt2	glutamic pyruvate transaminase (alanine aminotransferase) 2(Gpt2)	Mus musculus												Zdhhc8	zinc finger, DHHC domain containing 8(Zdhhc8)	Mus musculus
91	R3hdml	R3H domain containing-like(R3hdml)	Mus musculus												Pde9a	phosphodiesterase 9A(Pde9a)	Mus musculus
92	Rnf112	ring finger protein 112(Rnf112)	Mus musculus												Atoh7	atonal bHLH transcription factor 7(Atoh7)	Mus musculus
93	BC048679	cDNA sequence BC048679(BC048679)	Mus musculus												Ace	angiotensin I converting enzyme(Ace)	Mus musculus
94	Neurod6	neurogenic differentiation 6(Neurod6)	Mus musculus												Gm20878	predicted gene, 20878(Gm20878)	Mus musculus
95	Rasl10a	RAS-like, family 10, member A(Rasl10a)	Mus musculus												Tyro3	TYRO3 protein tyrosine kinase 3(Tyro3)	Mus musculus
96	Hspa1b	heat shock protein 1B(Hspa1b)	Mus musculus												Spag16	sperm associated antigen 16(Spag16)	Mus musculus
97	Adap2	ArfGAP with dual PH domains 2(Adap2)	Mus musculus												H2-Q2	histocompatibility 2, Q region locus 2(H2-Q2)	Mus musculus
98	Ankle1	ankyrin repeat and LEM domain containing 1(Ankle1)	Mus musculus												Sntb1	syntrophin, basic 1(Sntb1)	Mus musculus
99	Tyrobp	TYRO protein tyrosine kinase binding protein(Tyrobp)	Mus musculus												Rbks	ribokinase(Rbks)	Mus musculus
100	Ppp1r3c	protein phosphatase 1, regulatory subunit 3C(Ppp1r3c)	Mus musculus												Slc22a17	solute carrier family 22 (organic cation transporter), member 17(Slc22a17)	Mus musculus
101	4930407G08Rik	RIKEN cDNA 4930407G08 gene(4930407G08Rik)	Mus musculus												Corin	corin, serine peptidase(Corin)	Mus musculus
102	Mid1	midline 1(Mid1)	Mus musculus												Sgpp2	sphingosine-1-phosphate phosphatase 2(Sgpp2)	Mus musculus
103	Ms4a6d	membrane-spanning 4-domains, subfamily A, member 6D(Ms4a6d)	Mus musculus												Gsg1l	GSG1-like(Gsg1l)	Mus musculus
104	Khdrbs3	KH domain containing, RNA binding, signal transduction associated 3(Khdrbs3)	Mus musculus												Prr15	proline rich 15(Prr15)	Mus musculus
105	Ms4a7	membrane-spanning 4-domains, subfamily A, member 7(Ms4a7)	Mus musculus												Abhd11os	abhydrolase domain containing 11, opposite strand(Abhd11os)	Mus musculus
106	Cabp1	calcium binding protein 1(Cabp1)	Mus musculus												Atp6ap1l	ATPase, H+ transporting, lysosomal accessory protein 1-like(Atp6ap1l)	Mus musculus
107	Snhg20	small nucleolar RNA host gene 20(Snhg20)	Mus musculus												Slc6a15	solute carrier family 6 (neurotransmitter transporter), member 15(Slc6a15)	Mus musculus
108	Prm1	protamine 1(Prm1)	Mus musculus												Lzts1	leucine zipper, putative tumor suppressor 1(Lzts1)	Mus musculus
109	Tcirg1	T cell, immune regulator 1, ATPase, H+ transporting, lysosomal V0 protein A3(Tcirg1)	Mus musculus												Prr32	proline rich 32(Prr32)	Mus musculus
110	Ifi30	interferon gamma inducible protein 30(Ifi30)	Mus musculus												Dsc3	desmocollin 3(Dsc3)	Mus musculus
111	Stab1	stabilin 1(Stab1)	Mus musculus												Zfp648	zinc finger protein 648(Zfp648)	Mus musculus
112	AI506816	expressed sequence AI506816(AI506816)	Mus musculus												Msx1os	msh homeobox 1 opposite strand(Msx1os)	Mus musculus
113	Ms4a6c	membrane-spanning 4-domains, subfamily A, member 6C(Ms4a6c)	Mus musculus												Zfp503	zinc finger protein 503(Zfp503)	Mus musculus
114	Pglyrp1	peptidoglycan recognition protein 1(Pglyrp1)	Mus musculus												Htr2c	5-hydroxytryptamine (serotonin) receptor 2C(Htr2c)	Mus musculus
115	Obp2b	odorant binding protein 2B(Obp2b)	Mus musculus												Ttc39a	tetratricopeptide repeat domain 39A(Ttc39a)	Mus musculus
116	Clec4a3	C-type lectin domain family 4, member a3(Clec4a3)	Mus musculus												Rbp4	retinol binding protein 4, plasma(Rbp4)	Mus musculus
117	Ly86	lymphocyte antigen 86(Ly86)	Mus musculus												Pknox2	Pbx/knotted 1 homeobox 2(Pknox2)	Mus musculus
118	Homer3	homer scaffolding protein 3(Homer3)	Mus musculus												Epn3	epsin 3(Epn3)	Mus musculus
119	Scarna6	small Cajal body-specific RNA 6(Scarna6)	Mus musculus												Col8a2	collagen, type VIII, alpha 2(Col8a2)	Mus musculus
120	Rem2	rad and gem related GTP binding protein 2(Rem2)	Mus musculus												Pigz	phosphatidylinositol glycan anchor biosynthesis, class Z(Pigz)	Mus musculus
121	Htr2b	5-hydroxytryptamine (serotonin) receptor 2B(Htr2b)	Mus musculus												Cfap126	cilia and flagella associated protein 126(Cfap126)	Mus musculus
122	Gpr17	G protein-coupled receptor 17(Gpr17)	Mus musculus												4933429O19Rik	RIKEN cDNA 4933429O19 gene(4933429O19Rik)	Mus musculus
123	Fosb	FBJ osteosarcoma oncogene B(Fosb)	Mus musculus												Kcnip1	Kv channel-interacting protein 1(Kcnip1)	Mus musculus
124	Cfp	complement factor properdin(Cfp)	Mus musculus												Sytl2	synaptotagmin-like 2(Sytl2)	Mus musculus
125	Rps27	ribosomal protein S27(Rps27)	Mus musculus												Steap1	six transmembrane epithelial antigen of the prostate 1(Steap1)	Mus musculus
126	Sirpb1b	signal-regulatory protein beta 1B(Sirpb1b)	Mus musculus												Cd247	CD247 antigen(Cd247)	Mus musculus
127	Lyz2	lysozyme 2(Lyz2)	Mus musculus												Tshz3	teashirt zinc finger family member 3(Tshz3)	Mus musculus
128	Fpr2	formyl peptide receptor 2(Fpr2)	Mus musculus												Mab21l1	mab-21-like 1(Mab21l1)	Mus musculus
129	Fpr1	formyl peptide receptor 1(Fpr1)	Mus musculus												Tspan33	tetraspanin 33(Tspan33)	Mus musculus
130	Camk1d	calcium/calmodulin-dependent protein kinase ID(Camk1d)	Mus musculus												Adgra2	adhesion G protein-coupled receptor A2(Adgra2)	Mus musculus
131	Bfsp2	beaded filament structural protein 2, phakinin(Bfsp2)	Mus musculus												Dnajb9	DnaJ heat shock protein family (Hsp40) member B9(Dnajb9)	Mus musculus
132	Tesc	tescalcin(Tesc)	Mus musculus												Etl4	enhancer trap locus 4(Etl4)	Mus musculus
133	Cd53	CD53 antigen(Cd53)	Mus musculus												Serpini1	serine (or cysteine) peptidase inhibitor, clade I, member 1(Serpini1)	Mus musculus
134	Ctla2a	cytotoxic T lymphocyte-associated protein 2 alpha(Ctla2a)	Mus musculus												Smad6	SMAD family member 6(Smad6)	Mus musculus
135	Snurf	SNRPN upstream reading frame(Snurf)	Mus musculus												Etnk2	ethanolamine kinase 2(Etnk2)	Mus musculus
136	Tmem114	transmembrane protein 114(Tmem114)	Mus musculus												Uncx	UNC homeobox(Uncx)	Mus musculus
137	Ctla2b	cytotoxic T lymphocyte-associated protein 2 beta(Ctla2b)	Mus musculus												Tmem145	transmembrane protein 145(Tmem145)	Mus musculus
138	Dgkz	diacylglycerol kinase zeta(Dgkz)	Mus musculus												Rab38	RAB38, member RAS oncogene family(Rab38)	Mus musculus
139	C1qa	complement component 1, q subcomponent, alpha polypeptide(C1qa)	Mus musculus												Ankrd34c	ankyrin repeat domain 34C(Ankrd34c)	Mus musculus
140	Zfpm1	zinc finger protein, multitype 1(Zfpm1)	Mus musculus												Zic2	zinc finger protein of the cerebellum 2(Zic2)	Mus musculus
141	Mmp14	matrix metallopeptidase 14 (membrane-inserted)(Mmp14)	Mus musculus												Zic3	zinc finger protein of the cerebellum 3(Zic3)	Mus musculus
142	C3ar1	complement component 3a receptor 1(C3ar1)	Mus musculus												Zic4	zinc finger protein of the cerebellum 4(Zic4)	Mus musculus
143	Hspa5	heat shock protein 5(Hspa5)	Mus musculus												Npy1r	neuropeptide Y receptor Y1(Npy1r)	Mus musculus
144	Ctsh	cathepsin H(Ctsh)	Mus musculus												Prap1	proline-rich acidic protein 1(Prap1)	Mus musculus
145	Dppa3	developmental pluripotency-associated 3(Dppa3)	Mus musculus												Gtf2ird1	general transcription factor II I repeat domain-containing 1(Gtf2ird1)	Mus musculus
146	Il34	interleukin 34(Il34)	Mus musculus												Magel2	MAGE family member L2(Magel2)	Mus musculus
147	Mafg	v-maf musculoaponeurotic fibrosarcoma oncogene family, protein G (avian)(Mafg)	Mus musculus												Gfra2	glial cell line derived neurotrophic factor family receptor alpha 2(Gfra2)	Mus musculus
148	Klra17	killer cell lectin-like receptor, subfamily A, member 17(Klra17)	Mus musculus												Etfa	electron transferring flavoprotein, alpha polypeptide(Etfa)	Mus musculus
149	Ctss	cathepsin S(Ctss)	Mus musculus												Spink4	serine peptidase inhibitor, Kazal type 4(Spink4)	Mus musculus
150	Trhde	TRH-degrading enzyme(Trhde)	Mus musculus												Spint2	serine protease inhibitor, Kunitz type 2(Spint2)	Mus musculus
151	Gm15987	predicted gene 15987(Gm15987)	Mus musculus												Adcyap1r1	adenylate cyclase activating polypeptide 1 receptor 1(Adcyap1r1)	Mus musculus
152	Scgb1c1	secretoglobin, family 1C, member 1(Scgb1c1)	Mus musculus												Chchd10	coiled-coil-helix-coiled-coil-helix domain containing 10(Chchd10)	Mus musculus
153	Nptx1	neuronal pentraxin 1(Nptx1)	Mus musculus												Satb1	special AT-rich sequence binding protein 1(Satb1)	Mus musculus
154	Nxpe5	neurexophilin and PC-esterase domain family, member 5(Nxpe5)	Mus musculus												Ak8	adenylate kinase 8(Ak8)	Mus musculus
155	Klra13-ps	killer cell lectin-like receptor subfamily A, member 13, pseudogene(Klra13-ps)	Mus musculus												Sowahb	sosondowah ankyrin repeat domain family member B(Sowahb)	Mus musculus
156	Gsg1	germ cell associated 1(Gsg1)	Mus musculus												Ccl21b	C-C motif chemokine ligand 21B (leucine)(Ccl21b)	Mus musculus
157	Fabp4	fatty acid binding protein 4, adipocyte(Fabp4)	Mus musculus												Sec14l3	SEC14-like lipid binding 3(Sec14l3)	Mus musculus
158	Tm6sf2	transmembrane 6 superfamily member 2(Tm6sf2)	Mus musculus												Astn2	astrotactin 2(Astn2)	Mus musculus
159	Gpnmb	glycoprotein (transmembrane) nmb(Gpnmb)	Mus musculus												Gm10714	predicted gene 10714(Gm10714)	Mus musculus
160	Hist1h4j														Ptger3	prostaglandin E receptor 3 (subtype EP3)(Ptger3)	Mus musculus
161	Hist2h4														Fam222a	family with sequence similarity 222, member A(Fam222a)	Mus musculus
162	Gm21188														Plcd3	phospholipase C, delta 3(Plcd3)	Mus musculus
163	Hmga1-rs1														Vat1l	vesicle amine transport protein 1 like(Vat1l)	Mus musculus
164	Theg														Car14	carbonic anhydrase 14(Car14)	Mus musculus
165	Hist1h2ab														Ebf3	early B cell factor 3(Ebf3)	Mus musculus
166	Pyhin1														Arsg	arylsulfatase G(Arsg)	Mus musculus
167	AI607873														Slc6a20a	solute carrier family 6 (neurotransmitter transporter), member 20A(Slc6a20a)	Mus musculus
168	Hist2h2aa2														Krt18	keratin 18(Krt18)	Mus musculus
169	1190002F15Rik														Il11ra1	interleukin 11 receptor subunit alpha 1(Il11ra1)	Mus musculus
170	LOC102634401														Pip5k1b	phosphatidylinositol-4-phosphate 5-kinase, type 1 beta(Pip5k1b)	Mus musculus
171	Etohi1														Gpr153	G protein-coupled receptor 153(Gpr153)	Mus musculus
172	Pvrl3														Slc16a11	solute carrier family 16 (monocarboxylic acid transporters), member 11(Slc16a11)	Mus musculus
173	Fam19a1														Nap1l3	nucleosome assembly protein 1-like 3(Nap1l3)	Mus musculus
174	OTTMUSG00000016609														Opn3	opsin 3(Opn3)	Mus musculus
175	1700027A15Rik														Gm21586	predicted gene, 21586(Gm21586)	Mus musculus
176	Hist1h2ae														Plekha7	pleckstrin homology domain containing, family A member 7(Plekha7)	Mus musculus
177	Mnda														Elmo1	engulfment and cell motility 1(Elmo1)	Mus musculus
															Ntsr1	neurotensin receptor 1(Ntsr1)	Mus musculus
															Tmsb10	thymosin beta 10(Tmsb10)	Mus musculus
Category	Term	Count	%	PValue	-LOG(pval)	Genes	List Total	Pop Hits	Pop Total	Fold Enrichment	Bonferroni	Benjamini	FDR		Galk1	galactokinase 1(Galk1)	Mus musculus
GOTERM_BP_DIRECT	GO:0002376~immune system process	15	9.43396	8.1111e-07	6.09092	C1QA, FCER1G, ARG1, SLFN1, IL34, LST1, LY86, CFP, IFI30, MPEG1, TYROBP, CLEC4D, TRAF3, TNFAIP8L2, PGLYRP1	150	555	29878	5.38342	0.000849682	0.000849232	0.000844365		Slc8a3	solute carrier family 8 (sodium/calcium exchanger), member 3(Slc8a3)	Mus musculus
GOTERM_BP_DIRECT	GO:0006954~inflammatory response	12	7.54717	7.21486e-06	5.14177	CAMK1D, CCL7, IL34, STAB1, FPR1, C3AR1, LY86, FPR2, TCIRG1, LILRB4A, IL17C, AIF1	150	410	29878	5.82985	0.00753269	0.00377698	0.00375534		Rsph9	radial spoke head 9 homolog (Chlamydomonas)(Rsph9)	Mus musculus
GOTERM_BP_DIRECT	GO:0042590~antigen processing and presentation of exogenous peptide antigen via MHC class I	4	2.51572	1.42161e-05	4.84722	FCGR3, FCER1G, IFI30, MPEG1	150	10	29878	79.6747	0.0147881	0.00496141	0.00493298		Zfp467	zinc finger protein 467(Zfp467)	Mus musculus
GOTERM_BP_DIRECT	GO:0045087~innate immune response	12	7.54717	9.64382e-05	4.01575	C1QA, CLEC4D, FCER1G, ARG1, TRAF3, IL34, LY86, TNFAIP8L2, WFDC17, PGLYRP1, CFP, MPEG1	150	545	29878	4.38576	0.0961322	0.0252427	0.0250981		Aebp1	AE binding protein 1(Aebp1)	Mus musculus
GOTERM_BP_DIRECT	GO:0007200~phospholipase C-activating G protein-coupled receptor signaling pathway	6	3.77358	0.000186487	3.72935	GPR17, FPR1, HTR2B, C3AR1, FPR2, PLCH2	150	105	29878	11.3821	0.177541	0.0390504	0.0388266		Krt8	keratin 8(Krt8)	Mus musculus
GOTERM_BP_DIRECT	GO:0019886~antigen processing and presentation of exogenous peptide antigen via MHC class II	4	2.51572	0.000290494	3.53686	FCER1G, FCGR2B, IFI30, CTSS	150	26	29878	30.6441	0.262495	0.0506913	0.0504008		Srebf1	sterol regulatory element binding transcription factor 1(Srebf1)	Mus musculus
GOTERM_BP_DIRECT	GO:0050766~positive regulation of phagocytosis	5	3.14465	0.000356704	3.44769	SIRPB1B, FCGR3, CAMK1D, FCER1G, FCGR2B	150	67	29878	14.8647	0.311949	0.0533528	0.053047		Dusp1	dual specificity phosphatase 1(Dusp1)	Mus musculus
GOTERM_BP_DIRECT	GO:0030593~neutrophil chemotaxis	5	3.14465	0.000768275	3.11448	FCGR3, FCER1G, CCL7, SRP54B, SPP1	150	82	29878	12.1455	0.553119	0.097019	0.096463		Defb9	defensin beta 9(Defb9)	Mus musculus
GOTERM_BP_DIRECT	GO:0006911~phagocytosis, engulfment	4	2.51572	0.000833974	3.07885	FCGR3, FCER1G, FCGR2B, AIF1	150	37	29878	21.5337	0.582875	0.097019	0.096463		Akap7	A kinase anchor protein 7(Akap7)	Mus musculus
GOTERM_BP_DIRECT	GO:0042130~negative regulation of T cell proliferation	4	2.51572	0.00224606	2.64858	GPNMB, ARG1, SLFN1, LILRB4A	150	52	29878	15.3221	0.905251	0.217701	0.216453		Prkacb	protein kinase, cAMP dependent, catalytic, beta(Prkacb)	Mus musculus
GOTERM_BP_DIRECT	GO:0002430~complement receptor mediated signaling pathway	3	1.88679	0.00248566	2.60456	FPR1, C3AR1, FPR2	150	15	29878	39.8373	0.926334	0.217701	0.216453		Tgtp1	T cell specific GTPase 1(Tgtp1)	Mus musculus
GOTERM_BP_DIRECT	GO:0030335~positive regulation of cell migration	7	4.40252	0.00249514	2.60291	MMP14, CCL7, HSPA5, GPNMB, C3AR1, CTSH, AIF1	150	272	29878	5.12613	0.927064	0.217701	0.216453		Zar1	zygote arrest 1(Zar1)	Mus musculus
GOTERM_BP_DIRECT	GO:0007166~cell surface receptor signaling pathway	6	3.77358	0.00420965	2.37575	FCGR3, FCER1G, MS4A7, FCGR2B, MS4A6D, MS4A6C	150	211	29878	5.66408	0.987978	0.339039	0.337096		Efna5	ephrin A5(Efna5)	Mus musculus
GOTERM_BP_DIRECT	GO:0032693~negative regulation of interleukin-10 production	3	1.88679	0.00534489	2.27206	TYROBP, FCGR2B, LILRB4A	150	22	29878	27.1618	0.996363	0.374732	0.372585		Aldh6a1	aldehyde dehydrogenase family 6, subfamily A1(Aldh6a1)	Mus musculus
GOTERM_BP_DIRECT	GO:0006935~chemotaxis	5	3.14465	0.00539192	2.26826	CCL7, FPR1, C3AR1, IL16, FPR2	150	140	29878	7.11381	0.996538	0.374732	0.372585		Thrb	thyroid hormone receptor beta(Thrb)	Mus musculus
GOTERM_BP_DIRECT	GO:0043066~negative regulation of apoptotic process	10	6.28931	0.00584356	2.23332	CAMK1D, HSPA5, CBS, HTR2B, SPP1, CTSH, BCL2A1B, AIF1, HSPA1B, LIMS2	150	657	29878	3.03176	0.997849	0.374732	0.372585		Efnb3	ephrin B3(Efnb3)	Mus musculus
GOTERM_BP_DIRECT	GO:0042742~defense response to bacterium	6	3.77358	0.00608448	2.21578	CLEC4D, FCER1G, LYZ2, STAB1, PGLYRP1, MPEG1	150	230	29878	5.19617	0.998332	0.374732	0.372585		Ankrd34b	ankyrin repeat domain 34B(Ankrd34b)	Mus musculus
GOTERM_BP_DIRECT	GO:0007165~signal transduction	15	9.43396	0.00754891	2.12212	GPR17, PRKAB2, OLFML2B, FCER1G, HTR2B, FPR1, IL16, FPR2, DGKZ, TRAIP, P2RY6, GPNMB, TRAF3, C3AR1, PLCH2	150	1346	29878	2.21976	0.999644	0.439095	0.436578		Negr1	neuronal growth regulator 1(Negr1)	Mus musculus
GOTERM_BP_DIRECT	GO:0030198~extracellular matrix organization	5	3.14465	0.0135007	1.86964	SMOC2, MMP14, OLFML2B, COL4A2, COL4A1	150	183	29878	5.44226	0.999999	0.737958	0.733729		Brinp3	bone morphogenetic protein/retinoic acid inducible neural specific 3(Brinp3)	Mus musculus
GOTERM_BP_DIRECT	GO:0002250~adaptive immune response	6	3.77358	0.0140966	1.85088	CLEC4D, ARG1, SLFN1, LILRB4A, CTSS, MPEG1	150	284	29878	4.20817	1	0.737958	0.733729		Sfrp5	secreted frizzled-related sequence protein 5(Sfrp5)	Mus musculus
GOTERM_BP_DIRECT	GO:0007229~integrin-mediated signaling pathway	4	2.51572	0.0173704	1.76019	NRP1, TYROBP, FCER1G, LIMS2	150	109	29878	7.3096	1	0.797333	0.792764		Tiam1	T cell lymphoma invasion and metastasis 1(Tiam1)	Mus musculus
GOTERM_BP_DIRECT	GO:0006915~apoptotic process	9	5.66038	0.0175421	1.75592	BRMS1, PFKFB3, PLEKHF1, TRAF3, FAM3B, CTSH, TCIRG1, PGLYRP1, BOK	150	657	29878	2.72858	1	0.797333	0.792764		Slc39a4	solute carrier family 39 (zinc transporter), member 4(Slc39a4)	Mus musculus
GOTERM_BP_DIRECT	GO:0001649~osteoblast differentiation	4	2.51572	0.0182225	1.73939	GPNMB, COL11A2, CHRD, SPP1	150	111	29878	7.1779	1	0.797333	0.792764		1500012K07Rik	RIKEN cDNA 1500012K07 gene(1500012K07Rik)	Mus musculus
GOTERM_BP_DIRECT	GO:0032755~positive regulation of interleukin-6 production	4	2.51572	0.0190974	1.71902	TYROBP, FCER1G, IL16, AIF1	150	113	29878	7.05086	1	0.797333	0.792764		Sln	sarcolipin(Sln)	Mus musculus
GOTERM_BP_DIRECT	GO:0001805~positive regulation of type III hypersensitivity	2	1.25786	0.0198001	1.70333	FCGR3, FCER1G	150	4	29878	99.5933	1	0.797333	0.792764		Timp3	tissue inhibitor of metalloproteinase 3(Timp3)	Mus musculus
GOTERM_BP_DIRECT	GO:0002292~T cell differentiation involved in immune response	2	1.25786	0.0198001	1.70333	CLEC4D, FCER1G	150	4	29878	99.5933	1	0.797333	0.792764		Cdh18	cadherin 18(Cdh18)	Mus musculus
GOTERM_BP_DIRECT	GO:0032760~positive regulation of tumor necrosis factor production	4	2.51572	0.0218601	1.66035	FCGR3, TYROBP, FCER1G, FCGR2B	150	119	29878	6.69535	1	0.847685	0.842828		Smim22	small integral membrane protein 22(Smim22)	Mus musculus
GOTERM_BP_DIRECT	GO:0071673~positive regulation of smooth muscle cell chemotaxis	2	1.25786	0.0246889	1.6075	NRP1, AIF1	150	5	29878	79.6747	1	0.923189	0.917898		Ttc9	tetratricopeptide repeat domain 9(Ttc9)	Mus musculus
GOTERM_BP_DIRECT	GO:0050776~regulation of immune response	3	1.88679	0.0258841	1.58697	FCGR3, FCER1G, FCGR2B	150	50	29878	11.9512	1	0.934507	0.929151		4930509E16Rik	RIKEN cDNA 4930509E16 gene(4930509E16Rik)	Mus musculus
GOTERM_BP_DIRECT	GO:0030316~osteoclast differentiation	3	1.88679	0.0288369	1.54005	TYROBP, FCER1G, TCIRG1	150	53	29878	11.2747	1	0.998147	0.992427		Mef2c	myocyte enhancer factor 2C(Mef2c)	Mus musculus
GOTERM_BP_DIRECT	GO:0038094~Fc-gamma receptor signaling pathway	2	1.25786	0.0295536	1.52939	CLEC4D, FCER1G	150	6	29878	66.3956	1	0.998147	0.992427		Plcb4	phospholipase C, beta 4(Plcb4)	Mus musculus
GOTERM_BP_DIRECT	GO:0070374~positive regulation of ERK1 and ERK2 cascade	5	3.14465	0.0339299	1.46942	NRP1, P2RY6, CCL7, GPNMB, HTR2B	150	243	29878	4.09849	1	1	0.99522		Fank1	fibronectin type 3 and ankyrin repeat domains 1(Fank1)	Mus musculus
GOTERM_BP_DIRECT	GO:0001788~antibody-dependent cellular cytotoxicity	2	1.25786	0.0343941	1.46352	FCGR3, FCGR2B	150	7	29878	56.9105	1	1	0.99522		Pcp4l1	Purkinje cell protein 4-like 1(Pcp4l1)	Mus musculus
GOTERM_BP_DIRECT	GO:0002283~neutrophil activation involved in immune response	2	1.25786	0.0343941	1.46352	TYROBP, FCER1G	150	7	29878	56.9105	1	1	0.99522		Cox6b2	cytochrome c oxidase subunit 6B2(Cox6b2)	Mus musculus
GOTERM_BP_DIRECT	GO:0016358~dendrite development	3	1.88679	0.0351212	1.45443	NRP1, LST1, FCGR2B	150	59	29878	10.1281	1	1	0.99522		Sema3b	sema domain, immunoglobulin domain (Ig), short basic domain, secreted, (semaphorin) 3B(Sema3b)	Mus musculus
GOTERM_BP_DIRECT	GO:0001812~positive regulation of type I hypersensitivity	2	1.25786	0.0392106	1.4066	FCGR3, FCER1G	150	8	29878	49.7967	1	1	0.99522		Olfm3	olfactomedin 3(Olfm3)	Mus musculus
GOTERM_BP_DIRECT	GO:0001798~positive regulation of type IIa hypersensitivity	2	1.25786	0.0392106	1.4066	FCGR3, FCER1G	150	8	29878	49.7967	1	1	0.99522		Sema3f	sema domain, immunoglobulin domain (Ig), short basic domain, secreted, (semaphorin) 3F(Sema3f)	Mus musculus
GOTERM_BP_DIRECT	GO:0051603~proteolysis involved in protein catabolic process	3	1.88679	0.0407232	1.39016	HSPA5, CTSH, CTSS	150	64	29878	9.33687	1	1	0.99522		Bmp7	bone morphogenetic protein 7(Bmp7)	Mus musculus
GOTERM_BP_DIRECT	GO:0045766~positive regulation of angiogenesis	4	2.51572	0.0484207	1.31497	NRP1, SMOC2, C3AR1, CTSH	150	163	29878	4.88802	1	1	0.99522		Stim1	stromal interaction molecule 1(Stim1)	Mus musculus
GOTERM_BP_DIRECT	GO:0021612~facial nerve structural organization	2	1.25786	0.0487723	1.31183	NRP1, EGR2	150	10	29878	39.8373	1	1	0.99522		Rab33a	RAB33A, member RAS oncogene family(Rab33a)	Mus musculus
GOTERM_BP_DIRECT	GO:0097067~cellular response to thyroid hormone stimulus	2	1.25786	0.0535176	1.2715	CTSH, CTSS	150	11	29878	36.2158	1	1	0.99522		Stk32c	serine/threonine kinase 32C(Stk32c)	Mus musculus
GOTERM_BP_DIRECT	GO:0002862~negative regulation of inflammatory response to antigenic stimulus	2	1.25786	0.0535176	1.2715	GPR17, FCGR2B	150	11	29878	36.2158	1	1	0.99522		Ano1	anoctamin 1, calcium activated chloride channel(Ano1)	Mus musculus
GOTERM_BP_DIRECT	GO:0060385~axonogenesis involved in innervation	2	1.25786	0.0535176	1.2715	NRP1, NPTX1	150	11	29878	36.2158	1	1	0.99522		Lamc2	laminin, gamma 2(Lamc2)	Mus musculus
GOTERM_BP_DIRECT	GO:0032088~negative regulation of NF-kappaB transcription factor activity	3	1.88679	0.0566992	1.24642	BRMS1, TRAF3, TRAIP	150	77	29878	7.76052	1	1	0.99522		Gpc3	glypican 3(Gpc3)	Mus musculus
GOTERM_BP_DIRECT	GO:0030219~megakaryocyte differentiation	2	1.25786	0.0582394	1.23478	TESC, ZFPM1	150	12	29878	33.1978	1	1	0.99522		Pltp	phospholipid transfer protein(Pltp)	Mus musculus
GOTERM_BP_DIRECT	GO:0002638~negative regulation of immunoglobulin production	2	1.25786	0.0582394	1.23478	FCGR2B, LILRB4A	150	12	29878	33.1978	1	1	0.99522		AA465934	expressed sequence AA465934(AA465934)	Mus musculus
GOTERM_BP_DIRECT	GO:0001525~angiogenesis	5	3.14465	0.0600825	1.22125	NRP1, MMP14, COL4A2, COL4A1, SAT1	150	294	29878	3.38753	1	1	0.99522		Cab39l	calcium binding protein 39-like(Cab39l)	Mus musculus
GOTERM_BP_DIRECT	GO:0072659~protein localization to plasma membrane	4	2.51572	0.0614693	1.21134	PLEKHF1, FCER1G, TESC, PKP2	150	180	29878	4.42637	1	1	0.99522		Slc2a12	solute carrier family 2 (facilitated glucose transporter), member 12(Slc2a12)	Mus musculus
GOTERM_BP_DIRECT	GO:0038063~collagen-activated tyrosine kinase receptor signaling pathway	2	1.25786	0.0629378	1.20109	COL4A2, COL4A1	150	13	29878	30.6441	1	1	0.99522		Aldh2	aldehyde dehydrogenase 2, mitochondrial(Aldh2)	Mus musculus
GOTERM_BP_DIRECT	GO:0001938~positive regulation of endothelial cell proliferation	3	1.88679	0.0633367	1.19834	POLD4, ARG1, HTR2B	150	82	29878	7.28732	1	1	0.99522		Cyp2s1	cytochrome P450, family 2, subfamily s, polypeptide 1(Cyp2s1)	Mus musculus
GOTERM_BP_DIRECT	GO:0015909~long-chain fatty acid transport	2	1.25786	0.0676129	1.16997	FABP4, PLIN2	150	14	29878	28.4552	1	1	0.99522		Tcea3	transcription elongation factor A (SII), 3(Tcea3)	Mus musculus
GOTERM_BP_DIRECT	GO:0015670~carbon dioxide transport	2	1.25786	0.0722648	1.14107	AQP4, CAR4	150	15	29878	26.5582	1	1	0.99522		Ssbp2	single-stranded DNA binding protein 2(Ssbp2)	Mus musculus
GOTERM_BP_DIRECT	GO:0007507~heart development	5	3.14465	0.0733523	1.13459	NRP1, ADAP2, HTR2B, PKP2, ZFPM1	150	315	29878	3.16169	1	1	0.99522		Tenm3	teneurin transmembrane protein 3(Tenm3)	Mus musculus
GOTERM_BP_DIRECT	GO:0050729~positive regulation of inflammatory response	3	1.88679	0.0744655	1.12805	FABP4, IL16, CTSS	150	90	29878	6.63956	1	1	0.99522		Cit	citron(Cit)	Mus musculus
GOTERM_BP_DIRECT	GO:0046007~negative regulation of activated T cell proliferation	2	1.25786	0.0768937	1.11411	ARG1, LILRB4A	150	16	29878	24.8983	1	1	0.99522		Mgp	matrix Gla protein(Mgp)	Mus musculus
GOTERM_BP_DIRECT	GO:0010952~positive regulation of peptidase activity	2	1.25786	0.0814997	1.08884	CTSH, CTSS	150	17	29878	23.4337	1	1	0.99522		Lbp	lipopolysaccharide binding protein(Lbp)	Mus musculus
GOTERM_BP_DIRECT	GO:0061760~antifungal innate immune response	2	1.25786	0.0814997	1.08884	CLEC4A3, CLEC4D	150	17	29878	23.4337	1	1	0.99522		Rec8	REC8 meiotic recombination protein(Rec8)	Mus musculus
GOTERM_BP_DIRECT	GO:0050808~synapse organization	3	1.88679	0.0846723	1.07226	C1QA, CHRD, MDGA1	150	97	29878	6.16041	1	1	0.99522		Acbd7	acyl-Coenzyme A binding domain containing 7(Acbd7)	Mus musculus
GOTERM_BP_DIRECT	GO:0050918~positive chemotaxis	2	1.25786	0.0860828	1.06508	NRP1, FPR2	150	18	29878	22.1319	1	1	0.99522		Alox12e	arachidonate lipoxygenase, epidermal(Alox12e)	Mus musculus
GOTERM_BP_DIRECT	GO:0030851~granulocyte differentiation	2	1.25786	0.0906432	1.04266	SRP54B, ZFPM1	150	19	29878	20.967	1	1	0.99522		Nr1d2	nuclear receptor subfamily 1, group D, member 2(Nr1d2)	Mus musculus
GOTERM_BP_DIRECT	GO:0002764~immune response-regulating signaling pathway	2	1.25786	0.0906432	1.04266	CTSH, LILRB4A	150	19	29878	20.967	1	1	0.99522		Rassf7	Ras association (RalGDS/AF-6) domain family (N-terminal) member 7(Rassf7)	Mus musculus
GOTERM_BP_DIRECT	GO:0030889~negative regulation of B cell proliferation	2	1.25786	0.095181	1.02145	TYROBP, FCGR2B	150	20	29878	19.9187	1	1	0.99522		Klhdc8a	kelch domain containing 8A(Klhdc8a)	Mus musculus
GOTERM_BP_DIRECT	GO:0019722~calcium-mediated signaling	3	1.88679	0.0952738	1.02103	HPCA, HTR2B, C3AR1	150	104	29878	5.74577	1	1	0.99522		Smim6	small integral membrane protein 6(Smim6)	Mus musculus
GOTERM_BP_DIRECT	GO:0045576~mast cell activation	2	1.25786	0.0996963	1.00132	FCGR3, FCER1G	150	21	29878	18.9702	1	1	0.99522		Cacng5	calcium channel, voltage-dependent, gamma subunit 5(Cacng5)	Mus musculus
GOTERM_BP_DIRECT	GO:0042026~protein refolding	2	1.25786	0.0996963	1.00132	HSPA5, HSPA1B	150	21	29878	18.9702	1	1	0.99522		C030006K11Rik	RIKEN cDNA C030006K11 gene(C030006K11Rik)	Mus musculus
GOTERM_CC_DIRECT	GO:0005576~extracellular region	30	18.8679	6.10299e-08	7.21446	C1QA, OLFML2B, LYZ2, COL11A2, CHRD, AQP4, CFP, IFI30, CTSS, CCL7, SPP1, FAM3B, NPTX1, PGLYRP1, CHGB, R3HDML, LEFTY1, CTLA2A, HSPA5, IL34, LY86, GUCA2B, IL16, SMOC2, COL4A2, COL4A1, SCGB1C1, APOC2, FCGR2B, IL17C	152	1887	30060	3.14409	1.29383e-05	1.29383e-05	1.26942e-05		Klhdc8b	kelch domain containing 8B(Klhdc8b)	Mus musculus
GOTERM_CC_DIRECT	GO:0005615~extracellular space	28	17.6101	3.835e-06	5.41623	C1QA, OLFML2B, LYZ2, COL11A2, CHRD, CFP, TRHDE, CTSS, CCL7, OBP2B, SPP1, FAM3B, CTSH, WFDC17, PGLYRP1, CHGB, R3HDML, LEFTY1, ARG1, GPT2, IL34, IL16, SMOC2, MMP14, COL4A2, COL4A1, APOC2, IL17C	152	2055	30060	2.69458	0.000812691	0.00040651	0.00039884		Sorbs3	sorbin and SH3 domain containing 3(Sorbs3)	Mus musculus
GOTERM_CC_DIRECT	GO:0005737~cytoplasm	58	36.478	0.000295746	3.52908	NRP1, ANKLE1, PLEKHF1, LST1, HTR2B, AQP4, SAT1, RNF112, RAVER2, STAB1, HOMER3, TNFAIP8L2, PGLYRP1, BCL2A1B, BOK, PRKAB2, CAMK1D, ARG1, TESC, IL16, MID1, DGKZ, TRAIP, MMP14, BRMS1, DOK3, TRAF3, DPPA3, PKP2, FAM193B, PLIN2, SKAP2, CABP7, SLFN1, HPCA, FPR1, AK4, CABP1, FPR2, AIF1, TRHDE, ADAP2, CBS, SPP1, SRP54B, EGR2, HSPA5, IFI203, KLHL2, BFSP2, FABP4, RNF182, PLCH2, RGS11, FCGR2B, SPRR1A, HSPA1B,…	152	7472	30060	1.5351	0.0607818	0.0208994	0.0205051		Bcam	basal cell adhesion molecule(Bcam)	Mus musculus
GOTERM_CC_DIRECT	GO:0005886~plasma membrane	51	32.0755	0.000406547	3.39089	SIRPB1B, NRP1, MS4A7, LST1, HTR2B, AQP4, TCIRG1, MS4A4C, STAB1, GSG1, C3AR1, HOMER3, CAR4, CD53, FCER1G, TESC, KLRA17, IL16, DGKZ, FCGR3, MMP14, TYROBP, CLEC4D, DOK3, PKP2, PLIN2, SKAP2, CABP7, FPR1, CABP1, FPR2, AIF1, MS4A6D, MS4A6C, P2RY6, ADAP2, GPNMB, REM2, GPR17, RASL10A, HSPA5, LILRB4A, BFSP2, TMEM114, PLCH2, RGS11, FXYD5, FCGR2B, MDGA1, HSPA1B, LIMS2	152	6350	30060	1.58833	0.0825943	0.021547	0.0211404		Grb10	growth factor receptor bound protein 10(Grb10)	Mus musculus
GOTERM_CC_DIRECT	GO:0009986~cell surface	12	7.54717	0.00298534	2.52501	CD53, NRP1, FCGR3, TYROBP, FCER1G, HSPA5, CHRD, FCGR2B, LILRB4A, MDGA1, CTSS, CAR4	152	821	30060	2.89057	0.469449	0.117342	0.115128		Mapk4	mitogen-activated protein kinase 4(Mapk4)	Mus musculus
GOTERM_CC_DIRECT	GO:0016020~membrane	61	38.3648	0.00332101	2.47873	SIRPB1B, NRP1, LST1, HTR2B, AQP4, CTSS, RNF112, STAB1, GSG1, C3AR1, CAR4, BOK, CD53, IL11RA2, NXPE5, FCER1G, TESC, KLRA17, DGKZ, MPEG1, PARP8, RAB32, FCGR3, MMP14, TYROBP, CLEC4D, DOK3, COL4A2, COL4A1, PLIN2, OTUB2, CABP7, HPCA, FPR1, GLT8D2, FPR2, AIF1, TRHDE, MS4A6D, MS4A6C, HSD11B1, P2RY6, ADAP2, GPNMB, AB124611, REM2, GPR17, RASL10A, HSPA5, GOLM1, TM6SF2, BFSP2, TMEM114, MAFG, RNF182, PLCH2, …	152	8760	30060	1.37712	0.506003	0.117342	0.115128		Klf5	Kruppel-like transcription factor 5(Klf5)	Mus musculus
GOTERM_CC_DIRECT	GO:0005634~nucleus	48	30.1887	0.00719256	2.14312	OTUB2, PLEKHF1, ANKLE1, KHDRBS3, SLFN1, SLFN4, CABP1, TCIRG1, AIF1, FERD3L, RNF112, POLD4, LSM11, NEUROD6, CBS, RAVER2, SRP54B, TNFAIP8L2, BOK, PRKAB2, EGR2, CAMK1D, PRM1, RASL10A, EGR4, HSPA5, ARG1, TESC, IFI203, SEBOX, SIRT4, IL16, DGKZ, REXO4, TRAIP, MMP14, BRMS1, RPS27, FABP4, DPPA3, MAFG, SNURF, PKP2, FOSB, FAM193B, PLIN2, ZFPM1, HSPA1B	152	6691	30060	1.41872	0.783536	0.211053	0.207071		Folr1	folate receptor alpha(Folr1)	Mus musculus
GOTERM_CC_DIRECT	GO:0005581~collagen trimer	4	2.51572	0.00796426	2.09885	C1QA, COL4A2, COL4A1, COL11A2	152	81	30060	9.76608	0.816434	0.211053	0.207071		Erich4	glutamate rich 4(Erich4)	Mus musculus
GOTERM_CC_DIRECT	GO:0009897~external side of plasma membrane	9	5.66038	0.00994369	2.00245	IL11RA2, FCGR3, CLEC4A3, CLEC4D, FCER1G, AQP4, FCGR2B, LILRB4A, CAR4	152	588	30060	3.02699	0.879802	0.21171	0.207716		Btg3	BTG anti-proliferation factor 3(Btg3)	Mus musculus
GOTERM_CC_DIRECT	GO:0045335~phagocytic vesicle	4	2.51572	0.00998633	2.00059	RAB32, TCIRG1, CTSS, MPEG1	152	88	30060	8.98923	0.880894	0.21171	0.207716		Rai2	retinoic acid induced 2(Rai2)	Mus musculus
GOTERM_CC_DIRECT	GO:0005829~cytosol	33	20.7547	0.0268002	1.57186	NRP1, PFKFB3, ANKLE1, SLFN1, SLFN4, HPCA, LST1, IFI30, SAT1, AIF1, SRP54B, CTSH, HOMER3, PRKAB2, PRM1, HSPA5, ARG1, TESC, IFI203, KLHL2, IL16, DGKZ, MID1, MMP14, RPS27, FABP4, PPP1R3C, DPPA3, APOC2, FOSB, PLIN2, HSPA1B, SKAP2	152	4529	30060	1.44098	0.996846	0.474263	0.465314		Slc39a6	solute carrier family 39 (metal ion transporter), member 6(Slc39a6)	Mus musculus
GOTERM_CC_DIRECT	GO:0016607~nuclear speck	7	4.40252	0.0270013	1.56862	SNURF, SRP54B, FAM193B, IL16, DGKZ, HSPA1B, REXO4	152	452	30060	3.0627	0.996981	0.474263	0.465314		Tmem88	transmembrane protein 88(Tmem88)	Mus musculus
GOTERM_CC_DIRECT	GO:0005802~trans-Golgi network	5	3.14465	0.0290821	1.53637	RAB32, MS4A7, MS4A6D, MS4A6C, CAR4	152	230	30060	4.2992	0.998083	0.474263	0.465314		Ppp1r15a	protein phosphatase 1, regulatory subunit 15A(Ppp1r15a)	Mus musculus
GOTERM_CC_DIRECT	GO:0005764~lysosome	7	4.40252	0.0329392	1.48229	RAB32, PLEKHF1, CTSH, TCIRG1, TNFAIP8L2, IFI30, CTSS	152	474	30060	2.92055	0.999175	0.498793	0.489382		Laptm4b	lysosomal-associated protein transmembrane 4B(Laptm4b)	Mus musculus
GOTERM_CC_DIRECT	GO:0005587~collagen type IV trimer	2	1.25786	0.0394913	1.4035	COL4A2, COL4A1	152	8	30060	49.4408	0.999805	0.558144	0.547613		C130074G19Rik	RIKEN cDNA C130074G19 gene(C130074G19Rik)	Mus musculus
GOTERM_CC_DIRECT	GO:0030670~phagocytic vesicle membrane	3	1.88679	0.0535282	1.27142	RAB32, TCIRG1, MPEG1	152	74	30060	8.01743	0.999991	0.709249	0.695867		Fam117a	family with sequence similarity 117, member A(Fam117a)	Mus musculus
GOTERM_CC_DIRECT	GO:0030141~secretory granule	4	2.51572	0.0774859	1.11078	LYZ2, CABP1, CFP, CHGB	152	197	30060	4.0155	1	0.859457	0.843241		Grin2b	glutamate receptor, ionotropic, NMDA2B (epsilon 2)(Grin2b)	Mus musculus
GOTERM_CC_DIRECT	GO:0014069~postsynaptic density	5	3.14465	0.0804106	1.09469	RNF112, RPS27, HOMER3, CABP1, DGKZ	152	323	30060	3.06135	1	0.859457	0.843241		Cntn4	contactin 4(Cntn4)	Mus musculus
GOTERM_CC_DIRECT	GO:0030027~lamellipodium	4	2.51572	0.0878487	1.05626	TESC, KLHL2, DGKZ, AIF1	152	208	30060	3.80314	1	0.859457	0.843241		Tpbg	trophoblast glycoprotein(Tpbg)	Mus musculus
GOTERM_CC_DIRECT	GO:0042470~melanosome	3	1.88679	0.0887498	1.05183	RAB32, MMP14, HSPA5	152	99	30060	5.99282	1	0.859457	0.843241		Ly6g6d	lymphocyte antigen 6 family member G6D(Ly6g6d)	Mus musculus
GOTERM_CC_DIRECT	GO:0005741~mitochondrial outer membrane	4	2.51572	0.0895443	1.04796	RAB32, ARG1, BCL2A1B, BOK	152	210	30060	3.76692	1	0.859457	0.843241		Lrrtm3	leucine rich repeat transmembrane neuronal 3(Lrrtm3)	Mus musculus
GOTERM_CC_DIRECT	GO:0051286~cell tip	2	1.25786	0.091274	1.03965	PKP2, RGS11	152	19	30060	20.8172	1	0.859457	0.843241		Smim5	small integral membrane protein 5(Smim5)	Mus musculus
GOTERM_CC_DIRECT	GO:0062023~collagen-containing extracellular matrix	5	3.14465	0.0981157	1.00826	SMOC2, COL4A2, COL4A1, COL11A2, IL16	152	347	30060	2.84961	1	0.859457	0.843241		Tmem163	transmembrane protein 163(Tmem163)	Mus musculus
GOTERM_MF_DIRECT	GO:0005125~cytokine activity	8	5.03145	0.000244409	3.61188	LEFTY1, CCL7, IL34, FAM3B, SPP1, IL16, PGLYRP1, IL17C	151	239	29205	6.47399	0.0756915	0.0531241	0.0524662		Lhb	luteinizing hormone beta(Lhb)	Mus musculus
GOTERM_MF_DIRECT	GO:0005515~protein binding	47	29.5597	0.000328942	3.48288	NRP1, C1QA, SLFN1, HPCA, CHRD, AQP4, CABP1, TCIRG1, AIF1, RNF112, LSM11, RAVER2, CHORDC1, GSG1, HOMER3, TNFAIP8L2, BOK, CHGB, CAR4, GPR17, CTLA2B, EGR2, FCER1G, HSPA5, SIRT4, LY86, IL16, DGKZ, MID1, TRAIP, RAB32, BFSP2, BRMS1, RPS27, TYROBP, DOK3, TRAF3, DPPA3, MAFG, PKP2, PLIN2, RGS11, FCGR2B, MDGA1, ZFPM1, HSPA1B, SKAP2	151	5504	29205	1.65158	0.100518	0.0531241	0.0524662		Tpd52l1	tumor protein D52-like 1(Tpd52l1)	Mus musculus
GOTERM_MF_DIRECT	GO:0019864~IgG binding	3	1.88679	0.000718995	3.14327	FCGR3, FCER1G, FCGR2B	151	8	29205	72.529	0.206736	0.0774118	0.0764531		Gstk1	glutathione S-transferase kappa 1(Gstk1)	Mus musculus
GOTERM_MF_DIRECT	GO:0046872~metal ion binding	34	21.3836	0.00149725	2.82471	NRP1, PLEKHF1, CABP7, COL11A2, HPCA, CABP1, AIF1, TRHDE, RNF112, ADAP2, CBS, CHORDC1, NPTX1, CAR4, EGR2, FCER1G, EGR4, ARG1, TESC, SIRT4, DGKZ, MID1, TRAIP, SMOC2, MMP14, CLEC4D, RPS27, TYROBP, TRAF3, RNF182, PLCH2, RNF186, ZFPM1, LIMS2	151	3789	29205	1.73554	0.382746	0.107218	0.10589		Myl3	myosin, light polypeptide 3(Myl3)	Mus musculus
GOTERM_MF_DIRECT	GO:0042802~identical protein binding	22	13.8365	0.00192466	2.71565	CD53, KHDRBS3, OLFML2B, FCER1G, ARG1, IL34, LYZ2, IFI203, HPCA, KLHL2, AQP4, CABP1, SAT1, MID1, TRAIP, TM6SF2, TYROBP, TRAF3, CBS, APOC2, MAFG, HOMER3	151	2053	29205	2.07259	0.462237	0.107218	0.10589		Fst	follistatin(Fst)	Mus musculus
GOTERM_MF_DIRECT	GO:0031625~ubiquitin protein ligase binding	8	5.03145	0.00203696	2.69102	EGR2, HSPA5, CBS, TRAF3, RNF186, MID1, HSPA1B, BOK	151	343	29205	4.51103	0.481373	0.107218	0.10589		Lurap1	leucine rich adaptor protein 1(Lurap1)	Mus musculus
GOTERM_MF_DIRECT	GO:0004875~complement receptor activity	3	1.88679	0.00263333	2.57949	FPR1, C3AR1, FPR2	151	15	29205	38.6821	0.572179	0.107218	0.10589		Rax	retina and anterior neural fold homeobox(Rax)	Mus musculus
GOTERM_MF_DIRECT	GO:0008201~heparin binding	6	3.77358	0.00265555	2.57585	NRP1, SMOC2, CCL7, GPNMB, COL11A2, CHRD	151	184	29205	6.30687	0.575238	0.107218	0.10589		Ap1s2	adaptor-related protein complex 1, sigma 2 subunit(Ap1s2)	Mus musculus
GOTERM_MF_DIRECT	GO:0050840~extracellular matrix binding	3	1.88679	0.0124659	1.90428	SMOC2, OLFML2B, SPP1	151	33	29205	17.5828	0.982389	0.447386	0.441846		Ccdc85c	coiled-coil domain containing 85C(Ccdc85c)	Mus musculus
GOTERM_MF_DIRECT	GO:0019770~IgG receptor activity	2	1.25786	0.0203877	1.69063	FCGR3, FCGR2B	151	4	29205	96.7053	0.998683	0.658524	0.650369		Ap1m2	adaptor protein complex AP-1, mu 2 subunit(Ap1m2)	Mus musculus
GOTERM_MF_DIRECT	GO:0030020~extracellular matrix structural constituent conferring tensile strength	3	1.88679	0.0243584	1.61335	COL4A2, COL4A1, COL11A2	151	47	29205	12.3454	0.999644	0.668004	0.659732		Hlf	hepatic leukemia factor(Hlf)	Mus musculus
GOTERM_MF_DIRECT	GO:0060090~molecular adaptor activity	5	3.14465	0.0248175	1.60524	TYROBP, PPP1R3C, COL4A2, PKP2, PGLYRP1	151	214	29205	4.51894	0.999694	0.668004	0.659732		Six3	sine oculis-related homeobox 3(Six3)	Mus musculus
GOTERM_MF_DIRECT	GO:0140803~NAD+- protein-cysteine ADP-ribosyltransferase activity	2	1.25786	0.0304262	1.51675	SIRT4, PARP8	151	6	29205	64.4702	0.999952	0.755974	0.746613		Oca2	oculocutaneous albinism II(Oca2)	Mus musculus
GOTERM_MF_DIRECT	GO:0004982~N-formyl peptide receptor activity	2	1.25786	0.0354071	1.45091	FPR1, FPR2	151	7	29205	55.2602	0.999991	0.768544	0.759026		Efcab1
GOTERM_MF_DIRECT	GO:0005509~calcium ion binding	9	5.66038	0.0356909	1.44744	SMOC2, CLEC4A3, CABP7, TESC, HPCA, STAB1, PLCH2, CABP1, AIF1	151	732	29205	2.378	0.999992	0.768544	0.759026		Hist1h4d
GOTERM_MF_DIRECT	GO:0045545~syndecan binding	2	1.25786	0.0452927	1.34397	GPNMB, CHRD	151	9	29205	42.9801	1	0.860561	0.849904		1190002N15Rik
GOTERM_MF_DIRECT	GO:0005124~scavenger receptor binding	2	1.25786	0.0452927	1.34397	FPR1, FPR2	151	9	29205	42.9801	1	0.860561	0.849904		A230065H16Rik
GOTERM_MF_DIRECT	GO:0005178~integrin binding	4	2.51572	0.0512385	1.2904	MMP14, GPNMB, SPP1, LILRB4A	151	162	29205	4.77557	1	0.871329	0.860539		2610100L16Rik
GOTERM_MF_DIRECT	GO:0005525~GTP binding	6	3.77358	0.0512547	1.29027	RAB32, RNF112, RASL10A, SRP54B, AK4, REM2	151	390	29205	2.97555	1	0.871329	0.860539		Gm13308
GOTERM_MF_DIRECT	GO:0050786~RAGE receptor binding	2	1.25786	0.0599327	1.22234	FPR1, FPR2	151	12	29205	32.2351	1	0.958147	0.946281		Gm2694
GOTERM_MF_DIRECT	GO:0051400~BH domain binding	2	1.25786	0.0647629	1.18867	BCL2A1B, BOK	151	13	29205	29.7555	1	0.958147	0.946281		Olfr574
GOTERM_MF_DIRECT	GO:0043022~ribosome binding	3	1.88679	0.0652608	1.18535	HSPA5, SLFN1, SLFN4	151	81	29205	7.16336	1	0.958147	0.946281		Gucy1a3
GOTERM_MF_DIRECT	GO:0042803~protein homodimerization activity	9	5.66038	0.0690591	1.16078	HSD11B1, TYROBP, FCER1G, CBS, TESC, KLHL2, MID1, BCL2A1B, BOK	151	841	29205	2.06979	1	0.96983	0.95782		Fam65b
GOTERM_MF_DIRECT	GO:0016740~transferase activity	15	9.43396	0.0753191	1.1231	EGR2, CAMK1D, GPT2, SIRT4, GLT8D2, AK4, DGKZ, SAT1, MID1, PARP8, TRAIP, RNF112, TRAF3, RNF182, RNF186	151	1784	29205	1.62621	1	1	0.990683		Chd3os
GOTERM_MF_DIRECT	GO:0003924~GTPase activity	5	3.14465	0.0833568	1.07906	RAB32, RNF112, RASL10A, SRP54B, REM2	151	320	29205	3.02204	1	1	0.990683		4930539E08Rik
GOTERM_MF_DIRECT	GO:0005201~extracellular matrix structural constituent	3	1.88679	0.0874596	1.05819	COL4A2, COL4A1, COL11A2	151	96	29205	6.04408	1	1	0.990683		Gm1987
GOTERM_MF_DIRECT	GO:0019899~enzyme binding	6	3.77358	0.0922725	1.03493	PRKAB2, PPP1R3C, HSPA5, CBS, MID1, HSPA1B	151	465	29205	2.49562	1	1	0.990683		1700016C15Rik
															0610011F06Rik
															Gm13305
															Fam132a
															4932411E22Rik
															2700046G09Rik
															0610009O20Rik
															4833427G06Rik
															Pla2g16
															A730017C20Rik
															Category	Term	Count	%	PValue	-log(pval)	Genes	List Total	Pop Hits	Pop Total	Fold Enrichment	Bonferroni	Benjamini	FDR
															GOTERM_BP_DIRECT	GO:0007275~multicellular organism development	34	12.0996	3.0012e-09	8.5227	DLX1, ADCYAP1R1, PKDCC, TSHZ3, DLX6, ARX, SEMA3B, RAX, EFNA5, ATOH7, EFNB3, ZIC2, CCDC85C, TMEM88, ZIC3, SPATA24, SIX3, MEF2C, FST, UNCX, EBF3, ZIC5, BMP7, CIT, ZAR1, ANO1, SFRP5, MAB21L1, MGP, ETL4, TYRO3, PRR15, GTF2IRD1, CDH18	274	1111	29878	3.33707	5.09003e-06	5.08704e-06	5.06003e-06
															GOTERM_BP_DIRECT	GO:0030154~cell differentiation	27	9.60854	2.13927e-06	5.66974	DLX1, ADCYAP1R1, THRB, PKDCC, TENM3, DLX6, ARX, SEMA3B, SLC4A2, EFNA5, ATOH7, EFNB3, ZIC2, ZIC3, SPATA24, MEF2C, FST, UNCX, NR1D2, ZIC5, SMAD6, BMP7, CIT, ZAR1, SFRP5, MGP, ERF	274	1005	29878	2.92953	0.00362163	0.00181303	0.0018034
															GOTERM_BP_DIRECT	GO:0006811~monoatomic ion transport	19	6.76157	1.34593e-05	4.87098	SLC23A2, GABRA1, TRPC3, KCNIP1, KCNJ13, SLC6A15, SLC4A10, KCNA4, SLC4A2, GRIN2B, SLC8A3, ANO1, CACNB4, STIM1, SLC22A17, SLC39A6, GABRD, KCNK3, SLC39A4	274	605	29878	3.42452	0.0225686	0.00760451	0.00756413
															GOTERM_BP_DIRECT	GO:0007399~nervous system development	15	5.33808	5.92887e-05	4.22703	MEF2C, ARX, SEMA3B, UNCX, ZIC5, EFNA5, GFRA2, CIT, ATOH7, EFNB3, ZIC2, ZIC3, TYRO3, CNTN4, BRINP3	274	439	29878	3.72587	0.095666	0.0251236	0.0249902
															GOTERM_BP_DIRECT	GO:0008285~negative regulation of cell population proliferation	13	4.62633	0.000301127	3.52125	PPP1R15A, BTG3, DUSP1, TPBG, ZFP503, HMGA1, SMAD6, BMP7, TOB1, CACNB4, RPS6KA2, SFRP5, GPC3	274	394	29878	3.59789	0.399978	0.102082	0.10154
															GOTERM_BP_DIRECT	GO:0055085~transmembrane transport	14	4.98221	0.00036384	3.43909	SLC23A2, OCA2, SLC13A4, TRPC3, SLC2A12, SLC4A10, SLC16A11, KCNA4, SLC4A2, AQP1, SLC8A3, SLC22A17, SLC39A6, SLC39A4	274	462	29878	3.30436	0.460539	0.102785	0.102239
															GOTERM_BP_DIRECT	GO:0007411~axon guidance	9	3.20285	0.000691195	3.1604	MEF2C, EFNB3, ARX, SEMA3B, LAMC2, CNTN4, SEMA3F, EFNA5, BMP7	274	208	29878	4.71824	0.690461	0.167368	0.166479
															GOTERM_BP_DIRECT	GO:0098989~NMDA selective glutamate receptor signaling pathway	3	1.06762	0.000816857	3.08785	TIAM1, MEF2C, GRIN2B	274	5	29878	65.4263	0.749915	0.173072	0.172153
															GOTERM_BP_DIRECT	GO:0007188~adenylate cyclase-modulating G protein-coupled receptor signaling pathway	5	1.77936	0.00112857	2.94747	ADCYAP1R1, PTGER3, RXFP1, PRKACB, CRHR2	274	50	29878	10.9044	0.852678	0.201532	0.200462
															GOTERM_BP_DIRECT	GO:0001654~eye development	5	1.77936	0.00121591	2.9151	RBP4, MAB21L1, SIX3, PBX3, BMP7	274	51	29878	10.6906	0.872984	0.201532	0.200462
															GOTERM_BP_DIRECT	GO:0045907~positive regulation of vasoconstriction	5	1.77936	0.00130788	2.88343	ACE, PTGER3, NPY1R, HTR2C, SMAD6	274	52	29878	10.485	0.891349	0.201532	0.200462
															GOTERM_BP_DIRECT	GO:0030324~lung development	7	2.4911	0.00173148	2.76158	SREBF1, RBP4, TSHZ3, ITGA3, ZIC3, MGP, GPC3	274	138	29878	5.53121	0.947089	0.236371	0.235116
															GOTERM_BP_DIRECT	GO:0009790~embryo development	6	2.13523	0.00190761	2.71951	DLX1, RBP4, ZFP467, DLX6, GTF2IRD1, GRIN2B	274	96	29878	6.81524	0.960773	0.236371	0.235116
															GOTERM_BP_DIRECT	GO:0048593~camera-type eye morphogenesis	4	1.42349	0.00208725	2.68042	TENM3, COL8A2, BMP7, AQP1	274	28	29878	15.5777	0.971093	0.236371	0.235116
															GOTERM_BP_DIRECT	GO:0007389~pattern specification process	5	1.77936	0.00209178	2.67948	ZIC3, FST, RAX, UNCX, BMP7	274	59	29878	9.241	0.971315	0.236371	0.235116
															GOTERM_BP_DIRECT	GO:0007165~signal transduction	24	8.54093	0.00312117	2.50568	GABRA1, ADCYAP1R1, OPN3, TENM3, MYOC, PTGER3, RASSF7, NPY1R, HTR2C, ARHGAP6, RXFP1, RND1, CRHR2, GRM2, TIAM1, GPR153, OLFM3, ADGRA2, GRB10, PLCD3, GAS6, GABRD, NTSR1, PDE9A	274	1346	29878	1.94432	0.995017	0.330649	0.328893
															GOTERM_BP_DIRECT	GO:0034220~monoatomic ion transmembrane transport	10	3.55872	0.00396287	2.40199	GABRA1, ANO1, CACNB4, TRPC3, KCNIP1, KCNJ13, KCNA4, GABRD, GRIN2B, KCNK3	274	336	29878	3.24535	0.998811	0.395122	0.393024
															GOTERM_BP_DIRECT	GO:0000122~negative regulation of transcription by RNA polymerase II	19	6.76157	0.00497366	2.30332	PPP1R15A, DLX1, SREBF1, MEF2C, MAGEL2, THRB, CBX4, SATB1, FST, DLX6, ARX, HMGA1, IGF2, NR1D2, AEBP1, SORBS3, KLF5, ERF, GTF2IRD1	274	997	29878	2.07807	0.999787	0.468353	0.465866
															GOTERM_BP_DIRECT	GO:0010466~negative regulation of peptidase activity	6	2.13523	0.00631967	2.19931	SPINK4, GPC3, TIMP3, SERPINI1, SPINT2, WFDC2	274	127	29878	5.15168	0.999979	0.563781	0.560788
															GOTERM_BP_DIRECT	GO:0051965~positive regulation of synapse assembly	5	1.77936	0.00682917	2.16563	LRRTM3, TPBG, GHRL, EFNA5, CBLN1	274	82	29878	6.64901	0.999991	0.578772	0.575699
															GOTERM_BP_DIRECT	GO:0014033~neural crest cell differentiation	3	1.06762	0.00807494	2.09286	MEF2C, ZIC2, ZIC5	274	15	29878	21.8088	0.999999	0.651763	0.648303
															GOTERM_BP_DIRECT	GO:0009410~response to xenobiotic stimulus	9	3.20285	0.0089458	2.04838	SREBF1, ADCYAP1R1, ACE, ITGA3, IGF2, GAD2, HTR2C, ASS1, KCNK3	274	316	29878	3.10568	1	0.689233	0.685573
															GOTERM_BP_DIRECT	GO:0016477~cell migration	9	3.20285	0.0102194	1.99057	TIAM1, TYRO3, GPC3, LAMC2, IGFBP6, LURAP1, CDH18, AQP1, RND1	274	324	29878	3.02899	1	0.753125	0.749126
															GOTERM_BP_DIRECT	GO:0007155~cell adhesion	13	4.62633	0.0113699	1.94424	SLC23A2, TENM3, NEGR1, ITGA3, LAMC2, SORBS3, BCAM, PERP, COL8A2, TYRO3, CNTN4, FOLR1, DSC3	274	614	29878	2.30874	1	0.753158	0.749158
															GOTERM_BP_DIRECT	GO:0006355~regulation of DNA-templated transcription	22	7.82918	0.011535	1.93798	DLX1, SREBF1, MEF2C, ZFP467, THRB, HLF, SATB1, DLX6, ATF7IP2, ARX, HMGA1, RAX, PBX3, UNCX, NR1D2, EBF3, AEBP1, SMAD6, ATOH7, ERF, GTF2IRD1, PKNOX2	274	1336	29878	1.79563	1	0.753158	0.749158
															GOTERM_BP_DIRECT	GO:0001764~neuron migration	6	2.13523	0.0117904	1.92847	MEF2C, ITGA3, ARX, TYRO3, GAS6, ASTN2	274	148	29878	4.42069	1	0.753158	0.749158
															GOTERM_BP_DIRECT	GO:0006816~calcium ion transport	6	2.13523	0.0124383	1.90524	SLC8A3, CACNB4, TRPC3, STIM1, GRIN2B, CACNG5	274	150	29878	4.36175	1	0.753158	0.749158
															GOTERM_BP_DIRECT	GO:0015701~bicarbonate transport	3	1.06762	0.0128388	1.89148	PTGER3, SLC4A10, SLC4A2	274	19	29878	17.2174	1	0.753158	0.749158
															GOTERM_BP_DIRECT	GO:0045944~positive regulation of transcription by RNA polymerase II	21	7.47331	0.0128859	1.88989	DLX1, SREBF1, MEF2C, ZFP467, THRB, HLF, ARX, HMGA1, IGF2, RAX, PBX3, NR1D2, EBF3, BMP7, ATOH7, KLF5, ZIC2, ZIC3, SIX3, SSBP2, SKAP1	274	1264	29878	1.81165	1	0.753158	0.749158
															GOTERM_BP_DIRECT	GO:0051649~establishment of localization in cell	7	2.4911	0.0135977	1.86653	ANO1, STIM1, WHRN, AP1S2, TYRO3, AQP1, CBLN1	274	212	29878	3.6005	1	0.768269	0.76419
															GOTERM_BP_DIRECT	GO:0001843~neural tube closure	5	1.77936	0.0148904	1.82709	ZIC2, COBL, ZIC5, SPINT2, PRKACB	274	103	29878	5.29339	1	0.769782	0.765695
															GOTERM_BP_DIRECT	GO:0009887~animal organ morphogenesis	6	2.13523	0.0148948	1.82697	THRB, IGF2, PBX3, GPC3, LAMC2, BMP7	274	157	29878	4.16728	1	0.769782	0.765695
															GOTERM_BP_DIRECT	GO:0035249~synaptic transmission, glutamatergic	4	1.42349	0.0153579	1.81367	UNC13C, GRM2, CACNB4, GRIN2B	274	57	29878	7.6522	1	0.769782	0.765695
															GOTERM_BP_DIRECT	GO:0051897~positive regulation of phosphatidylinositol 3-kinase/protein kinase B signal transduction	7	2.4911	0.0154411	1.81132	GRM2, MYOC, TPBG, IGF2, TYRO3, GAS6, CCL21B	274	218	29878	3.50141	1	0.769782	0.765695
															GOTERM_BP_DIRECT	GO:0071320~cellular response to cAMP	4	1.42349	0.0160885	1.79349	SLC8A3, AKAP7, ASS1, AQP1	274	58	29878	7.52026	1	0.779142	0.775005
															GOTERM_BP_DIRECT	GO:0043950~positive regulation of cAMP-mediated signaling	3	1.06762	0.017035	1.76866	ADCYAP1R1, PTGER3, CRHR2	274	22	29878	14.8696	1	0.802065	0.797806
															GOTERM_BP_DIRECT	GO:0035283~central nervous system segmentation	2	0.711744	0.0181911	1.74014	ZIC2, ZIC3	274	2	29878	109.044	1	0.817743	0.813401
															GOTERM_BP_DIRECT	GO:0007268~chemical synaptic transmission	6	2.13523	0.0185042	1.73273	UNC13C, GABRA1, CACNB4, HTR2C, GABRD, GRIN2B	274	166	29878	3.94134	1	0.817743	0.813401
															GOTERM_BP_DIRECT	GO:0035264~multicellular organism growth	6	2.13523	0.0188153	1.72549	PKDCC, ETNK2, SIX3, HMGA1, SLC4A10, H2-Q2	274	167	29878	3.91774	1	0.817743	0.813401
															GOTERM_BP_DIRECT	GO:0007417~central nervous system development	5	1.77936	0.0208076	1.68178	ZIC2, ADGRA2, ZIC3, ZIC4, ZIC5	274	114	29878	4.78262	1	0.847496	0.842996
															GOTERM_BP_DIRECT	GO:0051209~release of sequestered calcium ion into cytosol	4	1.42349	0.0208772	1.68033	PLCB4, HTR2C, PLCD3, CCL21B	274	64	29878	6.81524	1	0.847496	0.842996
															GOTERM_BP_DIRECT	GO:0006357~regulation of transcription by RNA polymerase II	23	8.18505	0.0209999	1.67778	DLX1, SREBF1, ZFP467, THRB, HLF, TSHZ3, ZFP648, SATB1, DLX6, ARX, RAX, PBX3, ZIC4, EBF3, ZIC5, SMAD6, ATOH7, KLF5, ZIC2, SFRP5, SIX3, ERF, PKNOX2	274	1506	29878	1.66534	1	0.847496	0.842996
															GOTERM_BP_DIRECT	GO:0031589~cell-substrate adhesion	3	1.06762	0.0217307	1.66293	GAS6, SMAD6, SORBS3	274	25	29878	13.0853	1	0.856592	0.852044
															GOTERM_BP_DIRECT	GO:0006874~intracellular calcium ion homeostasis	5	1.77936	0.0226383	1.64516	SLC8A3, CACNB4, STIM1, HTR2C, GRIN2B	274	117	29878	4.65999	1	0.872089	0.867459
															GOTERM_BP_DIRECT	GO:0072659~protein localization to plasma membrane	6	2.13523	0.0251896	1.59878	TMEM88, TPBG, GAS6, TSPAN33, SKAP1, SYTL2	274	180	29878	3.63479	1	0.908844	0.904018
															GOTERM_BP_DIRECT	GO:0051932~synaptic transmission, GABAergic	3	1.06762	0.0268957	1.57032	GABRA1, TPBG, GABRD	274	28	29878	11.6833	1	0.908844	0.904018
															GOTERM_BP_DIRECT	GO:2000050~regulation of non-canonical Wnt signaling pathway	2	0.711744	0.0271627	1.56603	TIAM1, GPC3	274	3	29878	72.6959	1	0.908844	0.904018
															GOTERM_BP_DIRECT	GO:1904346~positive regulation of gastric mucosal blood circulation	2	0.711744	0.0271627	1.56603	PTGER3, GHRL	274	3	29878	72.6959	1	0.908844	0.904018
															GOTERM_BP_DIRECT	GO:0001840~neural plate development	2	0.711744	0.0271627	1.56603	ZIC2, ZIC3	274	3	29878	72.6959	1	0.908844	0.904018
															GOTERM_BP_DIRECT	GO:2001023~regulation of response to drug	2	0.711744	0.0271627	1.56603	GRM2, C130074G19RIK	274	3	29878	72.6959	1	0.908844	0.904018
															GOTERM_BP_DIRECT	GO:0048167~regulation of synaptic plasticity	4	1.42349	0.0273458	1.56311	MEF2C, ACE, GRIN2B, LZTS1	274	71	29878	6.14331	1	0.908844	0.904018
															GOTERM_BP_DIRECT	GO:0030001~metal ion transport	3	1.06762	0.0287167	1.54187	SLC8A3, SLC39A6, SLC39A4	274	29	29878	11.2804	1	0.936053	0.931083
															GOTERM_BP_DIRECT	GO:0010976~positive regulation of neuron projection development	6	2.13523	0.029475	1.53055	TIAM1, PCP4, TENM3, NEGR1, ITGA3, SERPINI1	274	188	29878	3.48012	1	0.942645	0.93764
															GOTERM_BP_DIRECT	GO:0001556~oocyte maturation	3	1.06762	0.0305856	1.51448	RPS6KA2, REC8, ZAR1	274	30	29878	10.9044	1	0.960047	0.954949
															GOTERM_BP_DIRECT	GO:0008286~insulin receptor signaling pathway	4	1.42349	0.0325457	1.48751	SREBF1, HMGA1, IGF2, GRB10	274	76	29878	5.73915	1	1	0.995277
															GOTERM_BP_DIRECT	GO:0072657~protein localization to membrane	3	1.06762	0.034463	1.46265	TIAM1, ANO1, RAB38	274	32	29878	10.2229	1	1	0.995277
															GOTERM_BP_DIRECT	GO:0046878~positive regulation of saliva secretion	2	0.711744	0.0360525	1.44306	NEGR1, AQP1	274	4	29878	54.5219	1	1	0.995277
															GOTERM_BP_DIRECT	GO:0071838~cell proliferation in bone marrow	2	0.711744	0.0360525	1.44306	MEF2C, ACE	274	4	29878	54.5219	1	1	0.995277
															GOTERM_BP_DIRECT	GO:0044241~lipid digestion	2	0.711744	0.0360525	1.44306	ARX, AQP1	274	4	29878	54.5219	1	1	0.995277
															GOTERM_BP_DIRECT	GO:0007631~feeding behavior	3	1.06762	0.0364696	1.43807	NEGR1, NPY1R, HTR2C	274	33	29878	9.91307	1	1	0.995277
															GOTERM_BP_DIRECT	GO:0007214~gamma-aminobutyric acid signaling pathway	3	1.06762	0.0364696	1.43807	GABRA1, CACNB4, GABRD	274	33	29878	9.91307	1	1	0.995277
															GOTERM_BP_DIRECT	GO:0045665~negative regulation of neuron differentiation	4	1.42349	0.0382232	1.41767	SIX3, CNTN4, BMP7, CIT	274	81	29878	5.38488	1	1	0.995277
															GOTERM_BP_DIRECT	GO:0006813~potassium ion transport	5	1.77936	0.0390215	1.4087	KCNIP1, KCNJ13, KCNA4, KCNK3, AQP1	274	139	29878	3.92244	1	1	0.995277
															GOTERM_BP_DIRECT	GO:0030335~positive regulation of cell migration	7	2.4911	0.0399293	1.39871	TIAM1, MYOC, SEMA3B, LAMC2, SEMA3F, SMIM22, CCL21B	274	272	29878	2.80627	1	1	0.995277
															GOTERM_BP_DIRECT	GO:0006821~chloride transport	4	1.42349	0.0443706	1.3529	GABRA1, ANO1, SLC4A2, GABRD	274	86	29878	5.0718	1	1	0.995277
															GOTERM_BP_DIRECT	GO:1901877~negative regulation of calcium ion binding	2	0.711744	0.0448615	1.34813	SLN, SMIM6	274	5	29878	43.6175	1	1	0.995277
															GOTERM_BP_DIRECT	GO:0051447~negative regulation of meiotic cell cycle	2	0.711744	0.0448615	1.34813	DUSP1, PRKACB	274	5	29878	43.6175	1	1	0.995277
															GOTERM_BP_DIRECT	GO:0046960~sensitization	2	0.711744	0.0448615	1.34813	HTR2C, GRIN2B	274	5	29878	43.6175	1	1	0.995277
															GOTERM_BP_DIRECT	GO:0007166~cell surface receptor signaling pathway	6	2.13523	0.0449951	1.34684	ADGRD1, ADCYAP1R1, ADGRA2, CD247, GAS6, CRHR2	274	211	29878	3.10077	1	1	0.995277
															GOTERM_BP_DIRECT	GO:0048013~ephrin receptor signaling pathway	3	1.06762	0.047142	1.32659	TIAM1, EFNB3, EFNA5	274	38	29878	8.60872	1	1	0.995277
															GOTERM_BP_DIRECT	GO:0051968~positive regulation of synaptic transmission, glutamatergic	3	1.06762	0.0493979	1.30629	TSHZ3, GRIN2B, CACNG5	274	39	29878	8.38798	1	1	0.995277
															GOTERM_BP_DIRECT	GO:0099560~synaptic membrane adhesion	3	1.06762	0.0493979	1.30629	TENM3, ITGA3, EFNA5	274	39	29878	8.38798	1	1	0.995277
															GOTERM_BP_DIRECT	GO:0010628~positive regulation of gene expression	11	3.91459	0.0496151	1.30439	PPP1R15A, MEF2C, ITGA3, WHRN, RPS6KA2, PTGER3, ARX, GAS6, BMP7, NTSR1, CRHR2	274	598	29878	2.00582	1	1	0.995277
															GOTERM_BP_DIRECT	GO:0035725~sodium ion transmembrane transport	4	1.42349	0.050978	1.29262	SLC8A3, SLC23A2, SLC6A15, SLC6A20A	274	91	29878	4.79313	1	1	0.995277
															GOTERM_BP_DIRECT	GO:0044331~cell-cell adhesion mediated by cadherin	3	1.06762	0.0516921	1.28658	CDH18, PLEKHA7, DSC3	274	40	29878	8.17828	1	1	0.995277
															GOTERM_BP_DIRECT	GO:0016310~phosphorylation	12	4.27046	0.0519617	1.28432	PKDCC, ETNK2, RPS6KA2, TYRO3, PIP5K1B, PRKACB, AK8, RBKS, STK32C, MAPK4, CIT, GALK1	274	684	29878	1.91305	1	1	0.995277
															GOTERM_BP_DIRECT	GO:0009449~gamma-aminobutyric acid biosynthetic process	2	0.711744	0.0535902	1.27091	GAD1, GAD2	274	6	29878	36.3479	1	1	0.995277
															GOTERM_BP_DIRECT	GO:0050877~nervous system process	3	1.06762	0.0540238	1.26741	GABRA1, CACNB4, GABRD	274	41	29878	7.97881	1	1	0.995277
															GOTERM_BP_DIRECT	GO:0032956~regulation of actin cytoskeleton organization	4	1.42349	0.060978	1.21483	SLC4A2, EFNA5, SMIM22, RND1	274	98	29878	4.45077	1	1	0.995277
															GOTERM_BP_DIRECT	GO:0021516~dorsal spinal cord development	2	0.711744	0.0622394	1.20593	PBX3, UNCX	274	7	29878	31.1554	1	1	0.995277
															GOTERM_BP_DIRECT	GO:1901895~negative regulation of ATPase-coupled calcium transmembrane transporter activity	2	0.711744	0.0622394	1.20593	SLN, SMIM6	274	7	29878	31.1554	1	1	0.995277
															GOTERM_BP_DIRECT	GO:0014054~positive regulation of gamma-aminobutyric acid secretion	2	0.711744	0.0622394	1.20593	HTR2C, NTSR1	274	7	29878	31.1554	1	1	0.995277
															GOTERM_BP_DIRECT	GO:0034616~response to laminar fluid shear stress	2	0.711744	0.0622394	1.20593	ACE, SMAD6	274	7	29878	31.1554	1	1	0.995277
															GOTERM_BP_DIRECT	GO:0046676~negative regulation of insulin secretion	3	1.06762	0.0637078	1.19581	SREBF1, PTGER3, GHRL	274	45	29878	7.26959	1	1	0.995277
															GOTERM_BP_DIRECT	GO:0060079~excitatory postsynaptic potential	3	1.06762	0.0637078	1.19581	MEF2C, GHRL, GRIN2B	274	45	29878	7.26959	1	1	0.995277
															GOTERM_BP_DIRECT	GO:0014070~response to organic cyclic compound	4	1.42349	0.0639912	1.19388	ALDH2, FST, EPHX1, IGF2	274	100	29878	4.36175	1	1	0.995277
															GOTERM_BP_DIRECT	GO:0001662~behavioral fear response	3	1.06762	0.0662139	1.17905	GRM2, HTR2C, GRIN2B	274	46	29878	7.11155	1	1	0.995277
															GOTERM_BP_DIRECT	GO:0042220~response to cocaine	3	1.06762	0.0662139	1.17905	TIAM1, GRM2, GAD2	274	46	29878	7.11155	1	1	0.995277
															GOTERM_BP_DIRECT	GO:0030501~positive regulation of bone mineralization	3	1.06762	0.0662139	1.17905	MEF2C, PKDCC, BMP7	274	46	29878	7.11155	1	1	0.995277
															GOTERM_BP_DIRECT	GO:0045444~fat cell differentiation	4	1.42349	0.0670721	1.17346	SREBF1, NEGR1, AP1S2, SMAD6	274	102	29878	4.27623	1	1	0.995277
															GOTERM_BP_DIRECT	GO:0007015~actin filament organization	5	1.77936	0.0687838	1.16251	ELMO1, ARHGAP6, TMSB10, CRHR2, RND1	274	168	29878	3.24535	1	1	0.995277
															GOTERM_BP_DIRECT	GO:0046649~lymphocyte activation	2	0.711744	0.0708099	1.14991	SLC39A6, TYRO3	274	8	29878	27.2609	1	1	0.995277
															GOTERM_BP_DIRECT	GO:0048318~axial mesoderm development	2	0.711744	0.0708099	1.14991	ZIC2, ZIC3	274	8	29878	27.2609	1	1	0.995277
															GOTERM_BP_DIRECT	GO:0090281~negative regulation of calcium ion import	2	0.711744	0.0708099	1.14991	ACE, CRHR2	274	8	29878	27.2609	1	1	0.995277
															GOTERM_BP_DIRECT	GO:0010700~negative regulation of norepinephrine secretion	2	0.711744	0.0708099	1.14991	PTGER3, CRHR2	274	8	29878	27.2609	1	1	0.995277
															GOTERM_BP_DIRECT	GO:0030855~epithelial cell differentiation	4	1.42349	0.0718178	1.14377	GSTK1, DLX6, BMP7, CRHR2	274	105	29878	4.15405	1	1	0.995277
															GOTERM_BP_DIRECT	GO:0007200~phospholipase C-activating G protein-coupled receptor signaling pathway	4	1.42349	0.0718178	1.14377	ANO1, STIM1, PTGER3, HTR2C	274	105	29878	4.15405	1	1	0.995277
															GOTERM_BP_DIRECT	GO:0001657~ureteric bud development	3	1.06762	0.0765548	1.11603	TSHZ3, SMAD6, BMP7	274	50	29878	6.54263	1	1	0.995277
															GOTERM_BP_DIRECT	GO:0045666~positive regulation of neuron differentiation	4	1.42349	0.0767099	1.11515	PCP4, MEF2C, BRINP3, BMP7	274	108	29878	4.03866	1	1	0.995277
															GOTERM_BP_DIRECT	GO:0045786~negative regulation of cell cycle	3	1.06762	0.0792151	1.10119	RPS6KA2, BRINP3, BMP7	274	51	29878	6.41434	1	1	0.995277
															GOTERM_BP_DIRECT	GO:0042789~mRNA transcription by RNA polymerase II	3	1.06762	0.0792151	1.10119	SREBF1, THRB, ZIC3	274	51	29878	6.41434	1	1	0.995277
															GOTERM_BP_DIRECT	GO:0014016~neuroblast differentiation	2	0.711744	0.0793023	1.10071	DLX1, SIX3	274	9	29878	24.232	1	1	0.995277
															GOTERM_BP_DIRECT	GO:0036305~ameloblast differentiation	2	0.711744	0.0793023	1.10071	FST, BMP7	274	9	29878	24.232	1	1	0.995277
															GOTERM_BP_DIRECT	GO:0046010~positive regulation of circadian sleep/wake cycle, non-REM sleep	2	0.711744	0.0793023	1.10071	PTGER3, GHRL	274	9	29878	24.232	1	1	0.995277
															GOTERM_BP_DIRECT	GO:0030641~regulation of cellular pH	2	0.711744	0.0793023	1.10071	ATP6AP1L, SLC4A10	274	9	29878	24.232	1	1	0.995277
															GOTERM_BP_DIRECT	GO:0060732~positive regulation of inositol phosphate biosynthetic process	2	0.711744	0.0793023	1.10071	ADCYAP1R1, NTSR1	274	9	29878	24.232	1	1	0.995277
															GOTERM_BP_DIRECT	GO:0043066~negative regulation of apoptotic process	11	3.91459	0.0808647	1.09224	FANK1, OPN3, KRT18, ALDH2, DUSP1, GHRL, GAS6, SMAD6, PRAP1, NTSR1, AQP1	274	657	29878	1.8257	1	1	0.995277
															GOTERM_BP_DIRECT	GO:0050852~T cell receptor signaling pathway	4	1.42349	0.0817447	1.08754	CACNB4, SLC39A6, CD247, SKAP1	274	111	29878	3.92951	1	1	0.995277
															GOTERM_BP_DIRECT	GO:0045892~negative regulation of DNA-templated transcription	11	3.91459	0.0833608	1.07904	MAGEL2, THRB, CBX4, ZIC2, TSHZ3, ZFP503, SIX3, HMGA1, NR1D2, GAS6, BMP7	274	661	29878	1.81465	1	1	0.995277
															GOTERM_BP_DIRECT	GO:0048706~embryonic skeletal system development	3	1.06762	0.0846208	1.07252	DLX1, RBP4, ETL4	274	53	29878	6.17229	1	1	0.995277
															GOTERM_BP_DIRECT	GO:0070588~calcium ion transmembrane transport	4	1.42349	0.0851787	1.06967	SLC8A3, CACNB4, TRPC3, GAS6	274	113	29878	3.85996	1	1	0.995277
															GOTERM_BP_DIRECT	GO:0099175~regulation of postsynapse organization	3	1.06762	0.0873647	1.05866	TIAM1, GHRL, SEMA3F	274	54	29878	6.05799	1	1	0.995277
															GOTERM_BP_DIRECT	GO:0097151~positive regulation of inhibitory postsynaptic potential	2	0.711744	0.0877174	1.05691	GRIN2B, NTSR1	274	10	29878	21.8088	1	1	0.995277
															GOTERM_BP_DIRECT	GO:0071578~zinc ion import across plasma membrane	2	0.711744	0.0877174	1.05691	SLC39A6, SLC39A4	274	10	29878	21.8088	1	1	0.995277
															GOTERM_BP_DIRECT	GO:0035095~behavioral response to nicotine	2	0.711744	0.0877174	1.05691	GRM2, HTR2C	274	10	29878	21.8088	1	1	0.995277
															GOTERM_BP_DIRECT	GO:0060710~chorio-allantoic fusion	2	0.711744	0.0877174	1.05691	ERF, BMP7	274	10	29878	21.8088	1	1	0.995277
															GOTERM_BP_DIRECT	GO:0048023~positive regulation of melanin biosynthetic process	2	0.711744	0.0877174	1.05691	OPN3, RAB38	274	10	29878	21.8088	1	1	0.995277
															GOTERM_BP_DIRECT	GO:0006119~oxidative phosphorylation	2	0.711744	0.0877174	1.05691	CHCHD10, COX6B2	274	10	29878	21.8088	1	1	0.995277
															GOTERM_BP_DIRECT	GO:0048512~circadian behavior	2	0.711744	0.0877174	1.05691	SIX3, NR1D2	274	10	29878	21.8088	1	1	0.995277
															GOTERM_BP_DIRECT	GO:0030178~negative regulation of Wnt signaling pathway	3	1.06762	0.0929307	1.03184	SFRP5, SIX3, GRB10	274	56	29878	5.84163	1	1	0.995277
															GOTERM_BP_DIRECT	GO:0010467~gene expression	7	2.4911	0.0939491	1.02711	GRM2, MEF2C, ZIC2, ZIC3, HMGA1, GRB10, ARSG	274	341	29878	2.23844	1	1	0.995277
															GOTERM_BP_DIRECT	GO:0035914~skeletal muscle cell differentiation	3	1.06762	0.0957516	1.01885	MEF2C, KLF5, HLF	274	57	29878	5.73915	1	1	0.995277
															GOTERM_BP_DIRECT	GO:0006749~glutathione metabolic process	3	1.06762	0.0957516	1.01885	GSTK1, GSTA2, GSTT2	274	57	29878	5.73915	1	1	0.995277
															GOTERM_BP_DIRECT	GO:0060068~vagina development	2	0.711744	0.0960559	1.01748	RBP4, TYRO3	274	11	29878	19.8261	1	1	0.995277
															GOTERM_BP_DIRECT	GO:0031017~exocrine pancreas development	2	0.711744	0.0960559	1.01748	IGF2, SRP54B	274	11	29878	19.8261	1	1	0.995277
															GOTERM_BP_DIRECT	GO:0010738~regulation of protein kinase A signaling	2	0.711744	0.0960559	1.01748	AKAP7, GRIN2B	274	11	29878	19.8261	1	1	0.995277
															GOTERM_BP_DIRECT	GO:0032940~secretion by cell	2	0.711744	0.0960559	1.01748	TYRO3, AQP1	274	11	29878	19.8261	1	1	0.995277
															GOTERM_BP_DIRECT	GO:1902895~positive regulation of miRNA transcription	3	1.06762	0.0985967	1.00614	SREBF1, KLF5, SMAD6	274	58	29878	5.6402	1	1	0.995277
															GOTERM_CC_DIRECT	GO:0005886~plasma membrane	96	34.1637	5.1481e-08	7.28835	CNTFR, SLC23A2, TENM3, SLC6A20A, HTR2C, SLC4A2, SPINT2, RXFP1, RND1, AQP1, GRM2, LAPTM4B, BAIAP2L2, RGS3, LRRTM3, SLC22A17, TMEM88, ADGRA2, SLC39A6, CAR14, LZTS1, PRKACB, SLC39A4, UNC13C, SLC13A4, TRPC3, ITGA3, SLC6A15, SLC2A12, NPY1R, COBL, GFRA2, RAB33A, SYTL2, EPN3, ANO1, TIAM1, BCAM, CACNB4, PLCB4, STIM1, TYRO3, ELMO1, SLC29A4, RAB38, STEAP1, SKAP1, PDE9A, DSC3, ADCYAP1R1, TSHZ3, PTGER3, SEMA…	270	6350	30060	1.68315	1.70401e-05	1.70402e-05	1.63195e-05
															GOTERM_CC_DIRECT	GO:0005576~extracellular region	41	14.5907	3.55185e-07	6.44955	SPAG16, DEFB9, PKDCC, LHB, SEMA3B, LAMC2, RSPH9, PRELP, AEBP1, SEMA3F, DEFB20, WFDC2, GPC3, TIMP3, IGFBP6, LBP, PLTP, BRINP3, IL11RA1, CORIN, SPINK4, ACE, MYOC, FST, LGI2, IGF2, PCOLCE, BMP7, PRAP1, RBP4, OLFM3, SFRP5, MGP, COL8A2, GHRL, CNTN4, SERPINI1, GAS6, FOLR1, DSC3, CBLN1	270	1887	30060	2.41901	0.000117559	5.87831e-05	5.62968e-05
															GOTERM_CC_DIRECT	GO:0045202~synapse	28	9.96441	8.73544e-07	6.05872	NXPH4, HTR2C, TMEM163, GRM2, LRRTM3, AP1S2, GSG1L, LY6G6D, GABRD, LZTS1, CACNG5, UNC13C, GABRA1, ITGA3, WHRN, GAD1, SLC4A10, GAD2, SYT9, GRIN2B, SLC8A3, ANO1, TIAM1, CACNB4, OLFM3, STIM1, SNTB1, CBLN1	270	1042	30060	2.99168	0.000289101	9.6381e-05	9.23045e-05
															GOTERM_CC_DIRECT	GO:0016020~membrane	116	41.2811	1.26512e-06	5.89787	CNTFR, SLC23A2, OGFOD3, LDLRAD2, SLC4A2, ZDHHC8, SPINT2, RXFP1, AQP1, LAPTM4B, TMEM145, BAIAP2L2, RGS3, SLN, TMEM88, ADGRA2, SLC39A6, AP1S2, CAR14, PRKACB, LZTS1, SLC39A4, UNC13C, SLC6A15, NPY1R, FNDC9, COX6B2, SYTL2, TIAM1, BCAM, STIM1, ELMO1, TYRO3, RAB38, ASTN2, STEAP1, SKAP1, PDE9A, DSC3, DLX1, SMIM5, ADCYAP1R1, EFNA5, SMIM6, CFAP126, CRHR2, EFNB3, GSG1L, PIP5K1B, BRINP3, IL11RA1, NTSR1, AP1M…	270	8760	30060	1.47428	0.000418668	0.000104689	0.000100261
															GOTERM_CC_DIRECT	GO:0005737~cytoplasm	101	35.9431	4.56395e-06	5.34066	FHOD3, HDDC2, SLC23A2, AHCYL2, SPINT2, NUDT4, AQP1, RGS3, RPS6KA2, SPATA24, GRB10, TMSB10, PRKACB, LZTS1, PKNOX2, UNC13C, MEF2C, FST, KRT8, ENKUR, SYTL2, PCP4, STIM1, ELMO1, ASTN2, SKAP1, PDE9A, DSC3, MAGEL2, LHB, GSTT2, AEBP1, AK8, CFAP126, SEC14L3, SRP54B, PIP5K1B, BRINP3, ANKRD34B, ACBD7, OPN3, ACE, HMGA1, RASSF7, NR1D2, KLHDC8B, SMAD6, GRIN2B, RCAN2, CYP2S1, ETL4, GALK1, LDHAL6B, FANK1, BTG3,…	270	7472	30060	1.50491	0.00150953	0.000302133	0.000289354
															GOTERM_CC_DIRECT	GO:0098978~glutamatergic synapse	22	7.82918	1.43348e-05	4.84361	TENM3, ITGA3, NPY1R, KCNA4, ZDHHC8, SEMA3F, GRIN2B, GRM2, ANO1, TIAM1, CACNB4, EFNB3, PLCB4, LRRTM3, ELMO1, GSG1L, GHRL, GABRD, FAM81A, LZTS1, CACNG5, CBLN1	270	808	30060	3.03135	0.0047336	0.000790801	0.000757354
															GOTERM_CC_DIRECT	GO:0042995~cell projection	28	9.96441	3.52913e-05	4.45233	SPAG16, FANK1, TENM3, TSHZ3, KCNA4, RSPH9, AK8, CFAP126, ATOH7, LAPTM4B, GRM2, ADGRA2, SLC39A6, LY6G6D, LZTS1, UNC13C, MYOC, KCNIP1, ITGA3, WHRN, SLC4A10, COBL, GAD2, ENKUR, SLC8A3, ANO1, TMEM216, PDE9A	270	1278	30060	2.43923	0.0116137	0.00166877	0.00159819
															GOTERM_CC_DIRECT	GO:0030424~axon	16	5.69395	0.000101709	3.99264	TENM3, GAD1, NPY1R, COBL, KCNA4, GAD2, AQP1, CRHR2, SLC8A3, ATOH7, GRM2, PCP4, GHRL, CNTN4, GABRD, NTSR1	270	532	30060	3.34837	0.0331071	0.00420823	0.00403024
															GOTERM_CC_DIRECT	GO:0043025~neuronal cell body	18	6.40569	0.000136472	3.86496	NEGR1, KCNIP1, WHRN, GAD1, PTGER3, SLC4A10, COBL, GAD2, GRIN2B, ASS1, CIT, CRHR2, SLC8A3, TIAM1, SERPINI1, GABRD, BRINP3, NTSR1	270	674	30060	2.97329	0.0441701	0.00495336	0.00474385
															GOTERM_CC_DIRECT	GO:0016324~apical plasma membrane	15	5.33808	0.000149648	3.82493	SLC23A2, CNTFR, SLC4A10, SLC6A20A, AKAP7, SLC4A2, CFAP126, AQP1, ANO1, SLC39A6, SLC29A4, CAR14, FOLR1, LZTS1, SLC39A4	270	490	30060	3.40816	0.0483303	0.00495336	0.00474385
															GOTERM_CC_DIRECT	GO:0043679~axon terminus	7	2.4911	0.00037284	3.42848	SLC8A3, GAD1, TPBG, SLC4A10, NTSR1, AQP1, CRHR2	270	105	30060	7.42222	0.116119	0.0112191	0.0107446
															GOTERM_CC_DIRECT	GO:0098552~side of membrane	8	2.84698	0.000456846	3.34023	CNTFR, NEGR1, GPC3, CNTN4, EFNA5, LY6G6D, FOLR1, GFRA2	270	152	30060	5.85965	0.140368	0.0119947	0.0114873
															GOTERM_CC_DIRECT	GO:0045211~postsynaptic membrane	11	3.91459	0.00047109	3.3269	SLC8A3, GRM2, GABRA1, LRRTM3, ITGA3, KCNA4, GABRD, GRIN2B, LZTS1, CACNG5, CBLN1	270	306	30060	4.00218	0.144413	0.0119947	0.0114873
															GOTERM_CC_DIRECT	GO:0043204~perikaryon	9	3.20285	0.00102946	2.98739	ATOH7, SLC8A3, SLC4A10, SERPINI1, ASTN2, NTSR1, PDE9A, ASS1, CRHR2	270	226	30060	4.43363	0.288888	0.0243393	0.0233098
															GOTERM_CC_DIRECT	GO:0042734~presynaptic membrane	8	2.84698	0.00231167	2.63607	UNC13C, GRM2, ANO1, EFNB3, NPY1R, GAD2, KCNA4, GRIN2B	270	201	30060	4.43118	0.535153	0.0510108	0.0488533
															GOTERM_CC_DIRECT	GO:0070161~anchoring junction	11	3.91459	0.00262511	2.58085	SLC8A3, TIAM1, BAIAP2L2, CCDC85C, ITGA3, PERP, SORBS3, TSPAN33, PLEKHA7, SNTB1, DSC3	270	385	30060	3.18095	0.581072	0.0543071	0.0520101
															GOTERM_CC_DIRECT	GO:0005615~extracellular space	32	11.3879	0.00311814	2.5061	DEFB9, LHB, LAMC2, H2-Q2, PRELP, AEBP1, SEMA3F, WFDC2, LRRTM3, TIMP3, IGFBP6, ARSG, LBP, PLTP, CCL21B, ACE, MYOC, FST, LGI2, IGF2, KRT8, PCOLCE, BMP7, RBP4, KRT18, OLFM3, SFRP5, MGP, COL8A2, GHRL, SERPINI1, GAS6	270	2055	30060	1.73366	0.644318	0.0607121	0.0581442
															GOTERM_CC_DIRECT	GO:0098688~parallel fiber to Purkinje cell synapse	4	1.42349	0.00671593	2.17289	UNC13C, PLCB4, GRIN2B, CBLN1	270	43	30060	10.3566	0.892522	0.122402	0.117225
															GOTERM_CC_DIRECT	GO:0009897~external side of plasma membrane	13	4.62633	0.0070261	2.15329	CNTFR, ACE, ITGA3, HTR2C, H2-Q2, EFNA5, GFRA2, ANO1, KRT18, LY6G6D, FOLR1, IL11RA1, CCL21B	270	588	30060	2.46145	0.903078	0.122402	0.117225
															GOTERM_CC_DIRECT	GO:0098794~postsynapse	10	3.55872	0.00810961	2.091	SLC8A3, GABRA1, MEF2C, PLCB4, WHRN, SLC4A10, ELMO1, GHRL, ZDHHC8, GRIN2B	270	384	30060	2.89931	0.932473	0.134214	0.128537
															GOTERM_CC_DIRECT	GO:0098839~postsynaptic density membrane	6	2.13523	0.011147	1.95284	EFNB3, LRRTM3, GSG1L, GRIN2B, LZTS1, CACNG5	270	149	30060	4.48322	0.975531	0.175698	0.168266
															GOTERM_CC_DIRECT	GO:0030425~dendrite	13	4.62633	0.0132698	1.87714	NEGR1, KCNIP1, TPBG, SLC4A10, COBL, HTR2C, CRHR2, SLC8A3, GRM2, PLCB4, GABRD, BRINP3, NTSR1	270	641	30060	2.25793	0.987986	0.184949	0.177126
															GOTERM_CC_DIRECT	GO:0031410~cytoplasmic vesicle	16	5.69395	0.0132892	1.8765	SREBF1, GABRA1, MYOC, GAD2, SYT9, TMEM163, EPN3, BAIAP2L2, AP1S2, RAB38, SERPINI1, ASTN2, FOLR1, CORIN, AP1M2, SLC39A4	270	878	30060	2.02885	0.988064	0.184949	0.177126
															GOTERM_CC_DIRECT	GO:0062023~collagen-containing extracellular matrix	9	3.20285	0.0134102	1.87257	MYOC, MGP, IGF2, GPC3, PCOLCE, PRELP, LAMC2, IGFBP6, BMP7	270	347	30060	2.88761	0.988539	0.184949	0.177126
															GOTERM_CC_DIRECT	GO:0033162~melanosome membrane	3	1.06762	0.0163796	1.7857	OCA2, RAB38, SYTL2	270	22	30060	15.1818	0.995774	0.210698	0.201787
															GOTERM_CC_DIRECT	GO:0009986~cell surface	15	5.33808	0.0165503	1.78119	ADCYAP1R1, ITGA3, PTGER3, HTR2C, KCNA4, H2-Q2, GRIN2B, TSPAN33, BCAM, ADGRA2, GPC3, TYRO3, LBP, NTSR1, CORIN	270	821	30060	2.0341	0.99601	0.210698	0.201787
															GOTERM_CC_DIRECT	GO:0061202~clathrin-sculpted gamma-aminobutyric acid transport vesicle membrane	2	0.711744	0.0178178	1.74915	GAD1, GAD2	270	2	30060	111.333	0.997396	0.211415	0.202473
															GOTERM_CC_DIRECT	GO:0098982~GABA-ergic synapse	6	2.13523	0.017884	1.74753	GABRA1, NXPH4, GAD1, GAD2, EFNA5, GABRD	270	168	30060	3.97619	0.997454	0.211415	0.202473
															GOTERM_CC_DIRECT	GO:0098686~hippocampal mossy fiber to CA3 synapse	4	1.42349	0.0222994	1.65171	EFNB3, AKAP7, SYT9, GRIN2B	270	67	30060	6.64677	0.999427	0.248187	0.23769
															GOTERM_CC_DIRECT	GO:0016323~basolateral plasma membrane	8	2.84698	0.0228422	1.64126	SLC23A2, ITGA3, SLC4A10, SLC29A4, CAR14, SLC4A2, FOLR1, AQP1	270	312	30060	2.8547	0.999523	0.248187	0.23769
															GOTERM_CC_DIRECT	GO:0048471~perinuclear region of cytoplasm	15	5.33808	0.0232441	1.63369	ITGA3, WHRN, GAD1, SLC2A12, COBL, GAD2, LAMC2, ZDHHC8, TPD52L1, SLC8A3, EPN3, KRT18, RAB38, PRKACB, PDE9A	270	858	30060	1.94639	0.999584	0.248187	0.23769
															GOTERM_CC_DIRECT	GO:0005912~adherens junction	6	2.13523	0.0258198	1.58805	CCDC85C, EFNA5, TSPAN33, CDH18, DSC3, RND1	270	185	30060	3.61081	0.999826	0.267074	0.255778
															GOTERM_CC_DIRECT	GO:0043198~dendritic shaft	4	1.42349	0.0288406	1.54	WHRN, KCNA4, LZTS1, NTSR1	270	74	30060	6.01802	0.999938	0.286582	0.27446
															GOTERM_CC_DIRECT	GO:0070382~exocytic vesicle	3	1.06762	0.0294374	1.5311	AKAP7, SYT9, SYTL2	270	30	30060	11.1333	0.999949	0.286582	0.27446
															GOTERM_CC_DIRECT	GO:0030136~clathrin-coated vesicle	4	1.42349	0.0308762	1.51038	EPN3, ASTN2, FOLR1, AP1M2	270	76	30060	5.85965	0.999969	0.287648	0.275482
															GOTERM_CC_DIRECT	GO:0097440~apical dendrite	3	1.06762	0.031285	1.50466	WHRN, SLC4A10, GRIN2B	270	31	30060	10.7742	0.999973	0.287648	0.275482
															GOTERM_CC_DIRECT	GO:0098793~presynapse	8	2.84698	0.0342462	1.46539	UNC13C, GRM2, CACNB4, WHRN, GAD1, AP1S2, GAD2, SLC29A4	270	340	30060	2.61961	0.99999	0.306365	0.293407
															GOTERM_CC_DIRECT	GO:0031526~brush border membrane	4	1.42349	0.0397506	1.40066	ACE, PTGER3, FOLR1, AQP1	270	84	30060	5.30159	0.999999	0.346249	0.331604
															GOTERM_CC_DIRECT	GO:0042383~sarcolemma	5	1.77936	0.0434683	1.36183	SLC8A3, KRT8, PDE9A, SNTB1, AQP1	270	147	30060	3.78685	1	0.368924	0.353319
															GOTERM_CC_DIRECT	GO:0043197~dendritic spine	6	2.13523	0.046277	1.33463	SLC8A3, TIAM1, KCNA4, GRIN2B, LZTS1, NTSR1	270	217	30060	3.07834	1	0.382942	0.366745
															GOTERM_CC_DIRECT	GO:0005789~endoplasmic reticulum membrane	16	5.69395	0.0600111	1.22177	PPP1R15A, SREBF1, OCA2, TGTP1, EPHX1, SLC16A11, PIGZ, SGPP2, SMIM6, GRIN2B, SLC8A3, DPY19L1, STIM1, SLN, CYP2S1, TYRO3	270	1074	30060	1.6586	1	0.48448	0.463988
															GOTERM_CC_DIRECT	GO:0097729~9+2 motile cilium	3	1.06762	0.0638499	1.19484	RSPH9, AK8, ENKUR	270	46	30060	7.26087	1	0.503198	0.481915
															GOTERM_CC_DIRECT	GO:0043005~neuron projection	8	2.84698	0.0686885	1.16312	GRM2, GABRA1, AHCYL2, TENM3, WHRN, NPY1R, GABRD, GRIN2B	270	399	30060	2.23225	1	0.528742	0.506378
															GOTERM_CC_DIRECT	GO:0071944~cell periphery	4	1.42349	0.074671	1.12685	KRT18, ITGA3, KRT8, EFNA5	270	109	30060	4.08563	1	0.56173	0.537971
															GOTERM_CC_DIRECT	GO:0070062~extracellular exosome	5	1.77936	0.0838474	1.07651	ACE, MYOC, GSTA2, PRELP, AQP1	270	184	30060	3.02536	1	0.579336	0.554832
															GOTERM_CC_DIRECT	GO:0034707~chloride channel complex	3	1.06762	0.0843243	1.07405	GABRA1, ANO1, GABRD	270	54	30060	6.18519	1	0.579336	0.554832
															GOTERM_CC_DIRECT	GO:0070852~cell body fiber	2	0.711744	0.0859811	1.0656	ASS1, CRHR2	270	10	30060	22.2667	1	0.579336	0.554832
															GOTERM_CC_DIRECT	GO:0005794~Golgi apparatus	19	6.76157	0.0860276	1.06536	PPP1R15A, SREBF1, PKDCC, TGTP1, MYOC, GAD2, H2-Q2, ZDHHC8, SMAD6, RAB33A, HS3ST1, KLF5, OLFM3, PERP, AP1S2, RAB38, CD247, AP1M2, PDE9A	270	1416	30060	1.49388	1	0.579336	0.554832
															GOTERM_CC_DIRECT	GO:0005769~early endosome	7	2.4911	0.087469	1.05815	LAPTM4B, MAGEL2, AP1S2, RAB38, H2-Q2, TPD52L1, ASTN2	270	341	30060	2.28543	1	0.579336	0.554832
															GOTERM_CC_DIRECT	GO:0005604~basement membrane	4	1.42349	0.0914283	1.03892	COL8A2, TIMP3, LAMC2, EFNA5	270	119	30060	3.7423	1	0.579336	0.554832
															GOTERM_CC_DIRECT	GO:0060091~kinocilium	2	0.711744	0.0941632	1.02612	TIAM1, RSPH9	270	11	30060	20.2424	1	0.579336	0.554832
															GOTERM_CC_DIRECT	GO:0030121~AP-1 adaptor complex	2	0.711744	0.0941632	1.02612	AP1S2, AP1M2	270	11	30060	20.2424	1	0.579336	0.554832
															GOTERM_CC_DIRECT	GO:0005856~cytoskeleton	19	6.76157	0.0942226	1.02584	SPAG16, FHOD3, FANK1, RASSF7, COBL, RSPH9, SORBS3, GRIN2B, PLEKHA7, AK8, CFAP126, ENKUR, RND1, KRT18, STIM1, TMEM216, ETL4, TMSB10, SNTB1	270	1431	30060	1.47822	1	0.579336	0.554832
															GOTERM_CC_DIRECT	GO:0005929~cilium	8	2.84698	0.094514	1.0245	SPAG16, FANK1, MYOC, WHRN, TMEM216, RSPH9, CFAP126, ENKUR	270	431	30060	2.06651	1	0.579336	0.554832
															GOTERM_CC_DIRECT	GO:0005938~cell cortex	5	1.77936	0.0985936	1.00615	EPN3, GAD1, COBL, LAMC2, ASTN2	270	195	30060	2.8547	1	0.59309	0.568004
															GOTERM_MF_DIRECT	GO:0005515~protein binding	95	33.8078	4.429e-10	9.35369	SPAG16, CNTFR, BTG3, TENM3, THRB, HTR2C, LAMC2, ETFA, ZDHHC8, ALDH2, SLN, ZIC2, SLC22A17, TMEM88, ZIC3, RPS6KA2, SPATA24, SIX3, GRB10, SLC39A6, AP1S2, SH3BGRL2, SREBF1, GSTK1, MEF2C, MYOC, TRPC3, ITGA3, SLC2A12, KRT8, COBL, EBF3, PCOLCE, TRNAU1AP, PRAP1, CIT, ENKUR, SYTL2, ANO1, TIAM1, RBP4, CACNB4, PLCB4, OLFM3, STIM1, TYRO3, ELMO1, RAB38, ASTN2, SKAP1, DLX1, ZFP467, MAGEL2, ADCYAP1R1, TSHZ3, PT…	272	5504	29205	1.85325	2.36066e-07	2.36066e-07	2.31637e-07
															GOTERM_MF_DIRECT	GO:1990837~sequence-specific double-stranded DNA binding	17	6.04982	5.84094e-05	4.23352	DLX1, SREBF1, MEF2C, THRB, HLF, DLX6, ARX, RAX, UNCX, NR1D2, ZIC4, ZIC5, ATOH7, KLF5, ZIC3, SIX3, PKNOX2	272	546	29205	3.34306	0.0306535	0.0155661	0.0152741
															GOTERM_MF_DIRECT	GO:0000981~DNA-binding transcription factor activity, RNA polymerase II-specific	23	8.18505	0.00167114	2.77699	DLX1, SREBF1, MEF2C, ZFP467, HLF, TSHZ3, ZFP648, SATB1, DLX6, ARX, RAX, PBX3, UNCX, ZIC4, EBF3, ZIC5, ATOH7, KLF5, ZIC2, ZIC3, SIX3, ERF, PKNOX2	272	1184	29205	2.08576	0.589945	0.214007	0.209992
															GOTERM_MF_DIRECT	GO:0000977~RNA polymerase II transcription regulatory region sequence-specific DNA binding	12	4.27046	0.00210436	2.67688	SREBF1, DLX1, MEF2C, ZFP467, ZIC2, ZIC3, SATB1, ARX, ZIC4, AEBP1, ZIC5, PKNOX2	272	422	29205	3.05321	0.674634	0.214007	0.209992
															GOTERM_MF_DIRECT	GO:0003785~actin monomer binding	4	1.42349	0.00218027	2.66149	MYL3, COBL, TMSB10, PKNOX2	272	28	29205	15.3388	0.687562	0.214007	0.209992
															GOTERM_MF_DIRECT	GO:0000978~RNA polymerase II cis-regulatory region sequence-specific DNA binding	23	8.18505	0.00277455	2.55681	DLX1, SREBF1, MEF2C, ZFP467, THRB, HLF, ZFP648, SATB1, DLX6, ARX, HMGA1, RAX, PBX3, NR1D2, ZIC4, EBF3, ZIC5, KLF5, ZIC2, ZIC3, SIX3, GTF2IRD1, PKNOX2	272	1234	29205	2.00125	0.772566	0.214007	0.209992
															GOTERM_MF_DIRECT	GO:0003700~DNA-binding transcription factor activity	15	5.33808	0.00285089	2.54502	SREBF1, MEF2C, THRB, HLF, SATB1, PBX3, NR1D2, EBF3, ZIC5, ATOH7, KLF5, ZIC2, ZIC3, ERF, GTF2IRD1	272	641	29205	2.51259	0.781658	0.214007	0.209992
															GOTERM_MF_DIRECT	GO:0046875~ephrin receptor binding	4	1.42349	0.00321211	2.49321	TIAM1, EFNB3, EFNA5, AQP1	272	32	29205	13.4214	0.820002	0.214007	0.209992
															GOTERM_MF_DIRECT	GO:0004888~transmembrane signaling receptor activity	8	2.84698	0.00388116	2.41104	GABRA1, ADGRD1, ADCYAP1R1, ADGRA2, SLC22A17, CD247, GABRD, CRHR2	272	213	29205	4.03273	0.874152	0.229851	0.225538
															GOTERM_MF_DIRECT	GO:0003677~DNA binding	30	10.6762	0.0044072	2.35584	DLX1, ZFP467, THRB, HLF, TSHZ3, SATB1, DLX6, ARX, RAX, AEBP1, ATOH7, ZIC2, ZIC3, SPATA24, SIX3, PKNOX2, SREBF1, MEF2C, HMGA1, PBX3, UNCX, EBF3, NR1D2, ZIC4, ZIC5, KLF5, TCEA3, ERF, GTF2IRD1, SSBP2	272	1861	29205	1.73086	0.905033	0.231473	0.227131
															GOTERM_MF_DIRECT	GO:0015293~symporter activity	6	2.13523	0.00531512	2.27449	SLC23A2, SLC6A15, SLC2A12, SLC4A10, SLC16A11, SLC6A20A	272	120	29205	5.36857	0.941604	0.231473	0.227131
															GOTERM_MF_DIRECT	GO:0001228~DNA-binding transcription activator activity, RNA polymerase II-specific	13	4.62633	0.00577255	2.23863	SREBF1, MEF2C, ZFP467, HLF, ARX, HMGA1, RAX, PBX3, EBF3, KLF5, ZIC2, ZIC3, SIX3	272	552	29205	2.52867	0.954301	0.231473	0.227131
															GOTERM_MF_DIRECT	GO:0030971~receptor tyrosine kinase binding	5	1.77936	0.00577508	2.23844	TIAM1, MYOC, ARHGEF16, GAS6, TOB1	272	77	29205	6.97216	0.954363	0.231473	0.227131
															GOTERM_MF_DIRECT	GO:0043565~sequence-specific DNA binding	12	4.27046	0.00617837	2.20913	SREBF1, MEF2C, KLF5, HLF, THRB, ZIC3, SATB1, SIX3, ERF, PBX3, NR1D2, PKNOX2	272	488	29205	2.64028	0.963238	0.231473	0.227131
															GOTERM_MF_DIRECT	GO:0030414~peptidase inhibitor activity	6	2.13523	0.00651426	2.18613	SPINK4, GPC3, TIMP3, SERPINI1, SPINT2, WFDC2	272	126	29205	5.11292	0.969299	0.231473	0.227131
															GOTERM_MF_DIRECT	GO:0016595~glutamate binding	3	1.06762	0.0072528	2.13949	GAD1, GAD2, GRIN2B	272	14	29205	23.0081	0.979346	0.241609	0.237076
															GOTERM_MF_DIRECT	GO:0022857~transmembrane transporter activity	7	2.4911	0.0101953	1.9916	SLC23A2, SLC13A4, SLC22A17, SLC2A12, SLC16A11, SLC4A2, AQP1	272	196	29205	3.83469	0.995755	0.305493	0.299762
															GOTERM_MF_DIRECT	GO:0097110~scaffold protein binding	5	1.77936	0.0103168	1.98645	GRM2, KRT18, KRT8, GRIN2B, CIT	272	91	29205	5.89952	0.996024	0.305493	0.299762
															GOTERM_MF_DIRECT	GO:0005516~calmodulin binding	7	2.4911	0.0133666	1.87398	SLC8A3, UNC13C, PCP4, ACE, AEBP1, SNTB1, ENKUR	272	208	29205	3.61346	0.999233	0.37497	0.367935
															GOTERM_MF_DIRECT	GO:0003682~chromatin binding	12	4.27046	0.0172788	1.76249	SREBF1, DLX1, MEF2C, THRB, CBX4, TSHZ3, SATB1, ARX, HMGA1, NAP1L3, SMAD6, REC8	272	566	29205	2.27642	0.999908	0.460481	0.451842
															GOTERM_MF_DIRECT	GO:0004351~glutamate decarboxylase activity	2	0.711744	0.0184727	1.73347	GAD1, GAD2	272	2	29205	107.371	0.999952	0.468854	0.460058
															GOTERM_MF_DIRECT	GO:0005509~calcium ion binding	14	4.98221	0.0201954	1.69475	UNC13C, KCNIP1, TBC1D9, SYT9, PCP4, PLCB4, STIM1, MGP, MYL3, EFHD1, ASTN2, GAS6, CDH18, DSC3	272	732	29205	2.05355	0.999981	0.489278	0.480099
															GOTERM_MF_DIRECT	GO:0005216~monoatomic ion channel activity	6	2.13523	0.0224692	1.64841	GABRA1, TRPC3, KCNA4, GABRD, GRIN2B, KCNK3	272	172	29205	3.74551	0.999995	0.520699	0.510929
															GOTERM_MF_DIRECT	GO:0015370~solute:sodium symporter activity	2	0.711744	0.0275811	1.55939	SLC13A4, SLC6A20A	272	3	29205	71.5809	1	0.605612	0.59425
															GOTERM_MF_DIRECT	GO:0045499~chemorepellent activity	3	1.06762	0.0295421	1.52956	SEMA3B, SEMA3F, EFNA5	272	29	29205	11.1074	1	0.605612	0.59425
															GOTERM_MF_DIRECT	GO:0004602~glutathione peroxidase activity	3	1.06762	0.0295421	1.52956	GSTK1, GSTA2, GSTT2	272	29	29205	11.1074	1	0.605612	0.59425
															GOTERM_MF_DIRECT	GO:0051019~mitogen-activated protein kinase binding	3	1.06762	0.0314618	1.50222	ACE, PLCB4, DUSP1	272	30	29205	10.7371	1	0.62108	0.609427
															GOTERM_MF_DIRECT	GO:0017124~SH3 domain binding	5	1.77936	0.0348629	1.45764	ELMO1, SH3BGRL2, ARHGAP6, ENKUR, CIT	272	132	29205	4.0671	1	0.651436	0.639214
															GOTERM_MF_DIRECT	GO:0030594~neurotransmitter receptor activity	3	1.06762	0.035444	1.45046	GABRA1, HTR2C, GABRD	272	32	29205	10.0661	1	0.651436	0.639214
															GOTERM_MF_DIRECT	GO:0005254~chloride channel activity	4	1.42349	0.0373027	1.42826	GABRA1, ANO1, OCA2, GABRD	272	79	29205	5.43652	1	0.662745	0.650311
															GOTERM_MF_DIRECT	GO:0004364~glutathione transferase activity	3	1.06762	0.0396094	1.4022	GSTK1, GSTA2, GSTT2	272	34	29205	9.47394	1	0.674459	0.661805
															GOTERM_MF_DIRECT	GO:0005267~potassium channel activity	4	1.42349	0.0409488	1.38776	KCNIP1, KCNA4, KCNK3, AQP1	272	82	29205	5.23763	1	0.674459	0.661805
															GOTERM_MF_DIRECT	GO:0008528~G protein-coupled peptide receptor activity	3	1.06762	0.0417582	1.37926	ADCYAP1R1, RXFP1, CRHR2	272	35	29205	9.20326	1	0.674459	0.661805
															GOTERM_MF_DIRECT	GO:0001968~fibronectin binding	3	1.06762	0.0439499	1.35704	MYOC, ITGA3, IGFBP6	272	36	29205	8.94761	1	0.679287	0.666543
															GOTERM_MF_DIRECT	GO:0016301~kinase activity	12	4.27046	0.0446061	1.35061	PKDCC, ETNK2, RPS6KA2, TYRO3, PIP5K1B, PRKACB, AK8, RBKS, STK32C, MAPK4, CIT, GALK1	272	660	29205	1.95221	1	0.679287	0.666543
															GOTERM_MF_DIRECT	GO:0046872~metal ion binding	46	16.3701	0.0483972	1.31518	HDDC2, ZFP467, THRB, TSHZ3, ZFP503, OGFOD3, RXFP1, NUDT4, ZIC2, ZIC3, ALOX12E, CAR14, TIMP3, EFHD1, ARSG, STK32C, SLC39A4, UNC13C, ACE, MYOC, KCNIP1, TRPC3, EBF3, NR1D2, ZIC4, ZIC5, SYT9, SMAD6, GRIN2B, CIT, ZAR1, SLC8A3, ANO1, KLF5, STIM1, CYP2S1, MAB21L1, TCEA3, TYRO3, ASTN2, PLCD3, STEAP1, GAS6, PDE9A, RBKS, DSC3	272	3789	29205	1.30353	1	0.715296	0.701876
															GOTERM_MF_DIRECT	GO:0005102~signaling receptor binding	9	3.20285	0.0496547	1.30404	CNTFR, ANO1, NXPH4, SIX3, H2-Q2, LBP, GAS6, GRIN2B, RND1	272	432	29205	2.2369	1	0.715296	0.701876
															GOTERM_MF_DIRECT	GO:0005298~proline:sodium symporter activity	2	0.711744	0.0544043	1.26437	SLC6A15, SLC6A20A	272	6	29205	35.7904	1	0.763091	0.748774
															GOTERM_MF_DIRECT	GO:0140410~monoatomic cation:bicarbonate symporter activity	2	0.711744	0.0631805	1.19942	SLC39A6, SLC39A4	272	7	29205	30.6775	1	0.863466	0.847266
															GOTERM_MF_DIRECT	GO:0097001~ceramide binding	2	0.711744	0.0804902	1.09426	LAPTM4B, PLTP	272	9	29205	23.8603	1	1	0.983083
															GOTERM_MF_DIRECT	GO:0016830~carbon-carbon lyase activity	2	0.711744	0.0804902	1.09426	GAD1, GAD2	272	9	29205	23.8603	1	1	0.983083
															GOTERM_MF_DIRECT	GO:1904315~transmitter-gated monoatomic ion channel activity involved in regulation of postsynaptic membrane potential	3	1.06762	0.0813328	1.08973	GABRA1, GABRD, GRIN2B	272	51	29205	6.31596	1	1	0.983083
															GOTERM_MF_DIRECT	GO:0004879~nuclear receptor activity	3	1.06762	0.0868679	1.06114	SREBF1, THRB, NR1D2	272	53	29205	6.07762	1	1	0.983083
															GOTERM_MF_DIRECT	GO:0003680~minor groove of adenine-thymine-rich DNA binding	2	0.711744	0.0890251	1.05049	MEF2C, HMGA1	272	10	29205	21.4743	1	1	0.983083
															GOTERM_MF_DIRECT	GO:0019992~diacylglycerol binding	2	0.711744	0.0890251	1.05049	UNC13C, PLTP	272	10	29205	21.4743	1	1	0.983083
VEH-T3_UP															VEH-T3_DOWN
OFFICIAL_GENE_SYMBOL	Name	Species													1	Arhgap1	Rho GTPase activating protein 1(Arhgap1)	Mus musculus
Arhgef12	Rho guanine nucleotide exchange factor 12(Arhgef12)	Mus musculus													2	Cxcr6	C-X-C motif chemokine receptor 6(Cxcr6)	Mus musculus
Cacna1e	calcium channel, voltage-dependent, R type, alpha 1E subunit(Cacna1e)	Mus musculus													3	Hmox1	heme oxygenase 1(Hmox1)	Mus musculus
Wdr20	WD repeat domain 20(Wdr20)	Mus musculus													4	Slbp	stem-loop binding protein(Slbp)	Mus musculus
Ppp1r12a	protein phosphatase 1, regulatory subunit 12A(Ppp1r12a)	Mus musculus													5	Lsm10	U7 snRNP-specific Sm-like protein LSM10(Lsm10)	Mus musculus
Hmbox1	homeobox containing 1(Hmbox1)	Mus musculus													6	Mrgpre	MAS-related GPR, member E(Mrgpre)	Mus musculus
Epha4	Eph receptor A4(Epha4)	Mus musculus													7	Yipf2	Yip1 domain family, member 2(Yipf2)	Mus musculus
Epha5	Eph receptor A5(Epha5)	Mus musculus													8	Gstm6	glutathione S-transferase, mu 6(Gstm6)	Mus musculus
2900026A02Rik	RIKEN cDNA 2900026A02 gene(2900026A02Rik)	Mus musculus													9	Pcdhga6	protocadherin gamma subfamily A, 6(Pcdhga6)	Mus musculus
Epha7	Eph receptor A7(Epha7)	Mus musculus													10	Gstp2	glutathione S-transferase, pi 2(Gstp2)	Mus musculus
Gm12250	predicted gene 12250(Gm12250)	Mus musculus													11	Hnrnpa1	heterogeneous nuclear ribonucleoprotein A1(Hnrnpa1)	Mus musculus
Gng11	guanine nucleotide binding protein (G protein), gamma 11(Gng11)	Mus musculus													12	Tbcc	tubulin-specific chaperone C(Tbcc)	Mus musculus
Itga7	integrin alpha 7(Itga7)	Mus musculus													13	Phyh	phytanoyl-CoA hydroxylase(Phyh)	Mus musculus
Mobp	myelin-associated oligodendrocytic basic protein(Mobp)	Mus musculus													14	Ephx2	epoxide hydrolase 2, cytoplasmic(Ephx2)	Mus musculus
Plxna4	plexin A4(Plxna4)	Mus musculus													15	Tspan4	tetraspanin 4(Tspan4)	Mus musculus
Spred2	sprouty-related EVH1 domain containing 2(Spred2)	Mus musculus													16	2310061I04Rik	RIKEN cDNA 2310061I04 gene(2310061I04Rik)	Mus musculus
Fstl4	follistatin-like 4(Fstl4)	Mus musculus													17	Tsen34	tRNA splicing endonuclease subunit 34(Tsen34)	Mus musculus
Sacs	sacsin(Sacs)	Mus musculus													18	Atp6v0c-ps2	ATPase, H+ transporting, lysosomal V0 subunit C, pseudogene 2(Atp6v0c-ps2)	Mus musculus
4930470H14Rik	RIKEN cDNA 4930470H14 gene(4930470H14Rik)	Mus musculus													19	Gcsh	glycine cleavage system protein H (aminomethyl carrier)(Gcsh)	Mus musculus
Gm13238	predicted gene 13238(Gm13238)	Mus musculus													20	Samd14	sterile alpha motif domain containing 14(Samd14)	Mus musculus
Aff4	AF4/FMR2 family, member 4(Aff4)	Mus musculus													21	Adm2	adrenomedullin 2(Adm2)	Mus musculus
1600014C23Rik	RIKEN cDNA 1600014C23 gene(1600014C23Rik)	Mus musculus													22	Megf11	multiple EGF-like-domains 11(Megf11)	Mus musculus
Trpc5	transient receptor potential cation channel, subfamily C, member 5(Trpc5)	Mus musculus													23	Fgf22	fibroblast growth factor 22(Fgf22)	Mus musculus
Cort	cortistatin(Cort)	Mus musculus													24	Sv2a	synaptic vesicle glycoprotein 2a(Sv2a)	Mus musculus
Ncoa3	nuclear receptor coactivator 3(Ncoa3)	Mus musculus													25	Blvrb	biliverdin reductase B(Blvrb)	Mus musculus
Rbfox1	RNA binding protein, fox-1 homolog (C. elegans) 1(Rbfox1)	Mus musculus													26	Lrrc24	leucine rich repeat containing 24(Lrrc24)	Mus musculus
Gabrb1	gamma-aminobutyric acid type A receptor subunit beta 1(Gabrb1)	Mus musculus													27	Gm11468	predicted gene 11468(Gm11468)	Mus musculus
Mafa	MAF bZIP transcription factor A(Mafa)	Mus musculus													28	Tmed3	transmembrane p24 trafficking protein 3(Tmed3)	Mus musculus
Ak6	adenylate kinase 6(Ak6)	Mus musculus													29	Cd200	CD200 molecule(Cd200)	Mus musculus
Sdhaf3	succinate dehydrogenase complex assembly factor 3(Sdhaf3)	Mus musculus													30	Dio3	deiodinase, iodothyronine type III(Dio3)	Mus musculus
Zeb2	zinc finger E-box binding homeobox 2(Zeb2)	Mus musculus													31	Dnajc30	DnaJ heat shock protein family (Hsp40) member C30(Dnajc30)	Mus musculus
Plac8	placenta-specific 8(Plac8)	Mus musculus													32	Gm715	predicted gene 715(Gm715)	Mus musculus
Ano3	anoctamin 3(Ano3)	Mus musculus													33	Nucb2	nucleobindin 2(Nucb2)	Mus musculus
Arl4d	ADP-ribosylation factor-like 4D(Arl4d)	Mus musculus													34	Smoc1	SPARC related modular calcium binding 1(Smoc1)	Mus musculus
Dlgap2	DLG associated protein 2(Dlgap2)	Mus musculus													35	Rpl39l	ribosomal protein L39-like(Rpl39l)	Mus musculus
E030003E18Rik	RIKEN cDNA E030003E18 gene(E030003E18Rik)	Mus musculus													36	Reep2	receptor accessory protein 2(Reep2)	Mus musculus
Abl2	ABL proto-oncogene 2, non-receptor tyrosine kinase(Abl2)	Mus musculus													37	Pigt	phosphatidylinositol glycan anchor biosynthesis, class T(Pigt)	Mus musculus
Slc24a2	solute carrier family 24 (sodium/potassium/calcium exchanger), member 2(Slc24a2)	Mus musculus													38	Rnd2	Rho family GTPase 2(Rnd2)	Mus musculus
Manf	mesencephalic astrocyte-derived neurotrophic factor(Manf)	Mus musculus													39	Dlx5	distal-less homeobox 5(Dlx5)	Mus musculus
Rgs1	regulator of G-protein signaling 1(Rgs1)	Mus musculus													40	Clec2l	C-type lectin domain family 2, member L(Clec2l)	Mus musculus
Kmt2d	lysine (K)-specific methyltransferase 2D(Kmt2d)	Mus musculus													41	Arnt2	aryl hydrocarbon receptor nuclear translocator 2(Arnt2)	Mus musculus
Malat1	metastasis associated lung adenocarcinoma transcript 1 (non-coding RNA)(Malat1)	Mus musculus													42	Dmwd	dystrophia myotonica-containing WD repeat motif(Dmwd)	Mus musculus
Lrrc7	leucine rich repeat containing 7(Lrrc7)	Mus musculus													43	Mettl22	methyltransferase 22, Kin17 lysine(Mettl22)	Mus musculus
Nrip1	nuclear receptor interacting protein 1(Nrip1)	Mus musculus													44	Cplx1	complexin 1(Cplx1)	Mus musculus
Rims1	regulating synaptic membrane exocytosis 1(Rims1)	Mus musculus													45	Pla2g7	phospholipase A2, group VII (platelet-activating factor acetylhydrolase, plasma)(Pla2g7)	Mus musculus
Luc7l3	LUC7-like 3 (S. cerevisiae)(Luc7l3)	Mus musculus													46	Sdsl	serine dehydratase-like(Sdsl)	Mus musculus
Klhl11	kelch-like 11(Klhl11)	Mus musculus													47	Acsf3	acyl-CoA synthetase family member 3(Acsf3)	Mus musculus
Prr18	proline rich 18(Prr18)	Mus musculus													48	Zfp414	zinc finger protein 414(Zfp414)	Mus musculus
4933433G15Rik	RIKEN cDNA 4933433G15 gene(4933433G15Rik)	Mus musculus													49	Tst	thiosulfate sulfurtransferase, mitochondrial(Tst)	Mus musculus
Nfib	nuclear factor I/B(Nfib)	Mus musculus													50	Cav2	caveolin 2(Cav2)	Mus musculus
Apoo-ps	apolipoprotein O, pseudogene(Apoo-ps)	Mus musculus													51	Cacng3	calcium channel, voltage-dependent, gamma subunit 3(Cacng3)	Mus musculus
Lct	lactase(Lct)	Mus musculus													52	Lrfn3	leucine rich repeat and fibronectin type III domain containing 3(Lrfn3)	Mus musculus
Gpr63	G protein-coupled receptor 63(Gpr63)	Mus musculus													53	Rusc1	RUN and SH3 domain containing 1(Rusc1)	Mus musculus
Crebbp	CREB binding protein(Crebbp)	Mus musculus													54	Ifnb1	interferon beta 1, fibroblast(Ifnb1)	Mus musculus
Cbl	Casitas B-lineage lymphoma(Cbl)	Mus musculus													55	Parl	presenilin associated, rhomboid-like(Parl)	Mus musculus
Tgoln2	trans-golgi network protein 2(Tgoln2)	Mus musculus													56	Smarcb1	SWI/SNF related, matrix associated, actin dependent regulator of chromatin, subfamily b, member 1(Smarcb1)	Mus musculus
Gas5	growth arrest specific 5(Gas5)	Mus musculus													57	Rimklb	ribosomal modification protein rimK-like family member B(Rimklb)	Mus musculus
2410021H03Rik	RIKEN cDNA 2410021H03 gene(2410021H03Rik)	Mus musculus													58	Znhit2	zinc finger, HIT domain containing 2(Znhit2)	Mus musculus
1700025B11Rik	RIKEN cDNA 1700025B11 gene(1700025B11Rik)	Mus musculus													59	Ndrg2	N-myc downstream regulated gene 2(Ndrg2)	Mus musculus
Pcdh20	protocadherin 20(Pcdh20)	Mus musculus													60	Smpd1	sphingomyelin phosphodiesterase 1, acid lysosomal(Smpd1)	Mus musculus
Dgki	diacylglycerol kinase, iota(Dgki)	Mus musculus													61	Akr7a5	aldo-keto reductase family 7, member A5(Akr7a5)	Mus musculus
Gm6793	predicted gene 6793(Gm6793)	Mus musculus													62	Slc25a18	solute carrier family 25 (mitochondrial carrier), member 18(Slc25a18)	Mus musculus
Mrps18c	mitochondrial ribosomal protein S18C(Mrps18c)	Mus musculus													63	Myoz2	myozenin 2(Myoz2)	Mus musculus
Defb47	defensin beta 47(Defb47)	Mus musculus													64	Tuba1b	tubulin, alpha 1B(Tuba1b)	Mus musculus
2310068J16Rik	RIKEN cDNA 2310068J16 gene(2310068J16Rik)	Mus musculus													65	Dpysl4	dihydropyrimidinase-like 4(Dpysl4)	Mus musculus
Sdf2l1	stromal cell-derived factor 2-like 1(Sdf2l1)	Mus musculus													66	Prdx4	peroxiredoxin 4(Prdx4)	Mus musculus
Gm10052	predicted pseudogene 10052(Gm10052)	Mus musculus													67	Tubb3	tubulin, beta 3 class III(Tubb3)	Mus musculus
Kcnj6	potassium inwardly-rectifying channel, subfamily J, member 6(Kcnj6)	Mus musculus													68	Lxn	latexin(Lxn)	Mus musculus
Kmt2a	lysine (K)-specific methyltransferase 2A(Kmt2a)	Mus musculus													69	Kcnip3	Kv channel interacting protein 3, calsenilin(Kcnip3)	Mus musculus
Rgs7bp	regulator of G-protein signalling 7 binding protein(Rgs7bp)	Mus musculus													70	Fkrp	fukutin related protein(Fkrp)	Mus musculus
Kcnma1	potassium large conductance calcium-activated channel, subfamily M, alpha member 1(Kcnma1)	Mus musculus													71	Vmac	vimentin-type intermediate filament associated coiled-coil protein(Vmac)	Mus musculus
Arhgap12	Rho GTPase activating protein 12(Arhgap12)	Mus musculus													72	Ndufaf3	NADH:ubiquinone oxidoreductase complex assembly factor 3(Ndufaf3)	Mus musculus
Rbakdn	RB-associated KRAB zinc finger downstream neighbor (non-protein coding)(Rbakdn)	Mus musculus													73	Chst12	carbohydrate sulfotransferase 12(Chst12)	Mus musculus
Macf1	microtubule-actin crosslinking factor 1(Macf1)	Mus musculus													74	Ache	acetylcholinesterase(Ache)	Mus musculus
Samd12	sterile alpha motif domain containing 12(Samd12)	Mus musculus													75	Ninj1	ninjurin 1(Ninj1)	Mus musculus
Gatad2b	GATA zinc finger domain containing 2B(Gatad2b)	Mus musculus													76	Gpr137	G protein-coupled receptor 137(Gpr137)	Mus musculus
Ninj2	ninjurin 2(Ninj2)	Mus musculus													77	Calcb	calcitonin-related polypeptide, beta(Calcb)	Mus musculus
Gm2560	predicted gene 2560(Gm2560)	Mus musculus													78	Anapc15	anaphase promoting complex C subunit 15(Anapc15)	Mus musculus
Trak2	trafficking protein, kinesin binding 2(Trak2)	Mus musculus													79	Crygs	crystallin, gamma S(Crygs)	Mus musculus
Sntb2	syntrophin, basic 2(Sntb2)	Mus musculus													80	Crym	crystallin, mu(Crym)	Mus musculus
Zbtb20	zinc finger and BTB domain containing 20(Zbtb20)	Mus musculus													81	Cryz	crystallin, zeta(Cryz)	Mus musculus
Kif13b	kinesin family member 13B(Kif13b)	Mus musculus													82	4930479D17Rik	RIKEN cDNA 4930479D17 gene(4930479D17Rik)	Mus musculus
Cypt12	cysteine-rich perinuclear theca 12(Cypt12)	Mus musculus													83	Pdk2	pyruvate dehydrogenase kinase, isoenzyme 2(Pdk2)	Mus musculus
Gm14288	predicted gene 14288(Gm14288)	Mus musculus													84	Arxes2	adipocyte-related X-chromosome expressed sequence 2(Arxes2)	Mus musculus
Gjc3	gap junction protein, gamma 3(Gjc3)	Mus musculus													85	Cib2	calcium and integrin binding family member 2(Cib2)	Mus musculus
Strn	striatin, calmodulin binding protein(Strn)	Mus musculus													86	Rhov	ras homolog family member V(Rhov)	Mus musculus
Zfp652	zinc finger protein 652(Zfp652)	Mus musculus													87	Arl9	ADP-ribosylation factor-like 9(Arl9)	Mus musculus
Son	Son DNA binding protein(Son)	Mus musculus													88	Reep6	receptor accessory protein 6(Reep6)	Mus musculus
Bhlhe22	basic helix-loop-helix family, member e22(Bhlhe22)	Mus musculus													89	Pacrg	PARK2 co-regulated(Pacrg)	Mus musculus
Srrm2	serine/arginine repetitive matrix 2(Srrm2)	Mus musculus													90	Nnat	neuronatin(Nnat)	Mus musculus
Prox1	prospero homeobox 1(Prox1)	Mus musculus													91	Tspan9	tetraspanin 9(Tspan9)	Mus musculus
Ly96	lymphocyte antigen 96(Ly96)	Mus musculus													92	Zfp358	zinc finger protein 358(Zfp358)	Mus musculus
Oxsr1	oxidative-stress responsive 1(Oxsr1)	Mus musculus													93	Hspbp1	HSPA (heat shock 70kDa) binding protein, cytoplasmic cochaperone 1(Hspbp1)	Mus musculus
Nr3c2	nuclear receptor subfamily 3, group C, member 2(Nr3c2)	Mus musculus													94	Pdxp	pyridoxal (pyridoxine, vitamin B6) phosphatase(Pdxp)	Mus musculus
H2-T24	histocompatibility 2, T region locus 24(H2-T24)	Mus musculus													95	Ugt1a6b	UDP glucuronosyltransferase 1 family, polypeptide A6B(Ugt1a6b)	Mus musculus
Ube3a	ubiquitin protein ligase E3A(Ube3a)	Mus musculus													96	Faim2	Fas apoptotic inhibitory molecule 2(Faim2)	Mus musculus
Tnpo1	transportin 1(Tnpo1)	Mus musculus													97	Hspb6	heat shock protein, alpha-crystallin-related, B6(Hspb6)	Mus musculus
Atp8a1	ATPase phospholipid transporting 8A1(Atp8a1)	Mus musculus													98	Abhd16a	abhydrolase domain containing 16A(Abhd16a)	Mus musculus
Uhmk1	U2AF homology motif (UHM) kinase 1(Uhmk1)	Mus musculus													99	Kit	KIT proto-oncogene receptor tyrosine kinase(Kit)	Mus musculus
Foxn3	forkhead box N3(Foxn3)	Mus musculus													100	Lefty2	left-right determination factor 2(Lefty2)	Mus musculus
Ddi2	DNA-damage inducible protein 2(Ddi2)	Mus musculus													101	Mast1	microtubule associated serine/threonine kinase 1(Mast1)	Mus musculus
Rab30	RAB30, member RAS oncogene family(Rab30)	Mus musculus													102	Prtn3	proteinase 3(Prtn3)	Mus musculus
Gm9895	predicted gene 9895(Gm9895)	Mus musculus													103	Rhbdd3	rhomboid domain containing 3(Rhbdd3)	Mus musculus
Hapln2	hyaluronan and proteoglycan link protein 2(Hapln2)	Mus musculus													104	Sp3os	trans-acting transcription factor 3, opposite strand(Sp3os)	Mus musculus
Zmym1	zinc finger, MYM domain containing 1(Zmym1)	Mus musculus													105	Rxra	retinoid X receptor alpha(Rxra)	Mus musculus
Mycbp2	MYC binding protein 2, E3 ubiquitin protein ligase(Mycbp2)	Mus musculus													106	Hcfc1r1	host cell factor C1 regulator 1 (XPO1-dependent)(Hcfc1r1)	Mus musculus
Flnb	filamin, beta(Flnb)	Mus musculus													107	Ccdc136	coiled-coil domain containing 136(Ccdc136)	Mus musculus
Klf9	Kruppel-like transcription factor 9(Klf9)	Mus musculus													108	Gdf1	growth differentiation factor 1(Gdf1)	Mus musculus
Fam135b	family with sequence similarity 135, member B(Fam135b)	Mus musculus													109	Aldh1l1	aldehyde dehydrogenase 1 family, member L1(Aldh1l1)	Mus musculus
Ryr2	ryanodine receptor 2, cardiac(Ryr2)	Mus musculus													110	Ppp2r2b	protein phosphatase 2, regulatory subunit B, beta(Ppp2r2b)	Mus musculus
Ccnl2	cyclin L2(Ccnl2)	Mus musculus													111	Galns	galactosamine (N-acetyl)-6-sulfatase(Galns)	Mus musculus
S100a5	S100 calcium binding protein A5(S100a5)	Mus musculus													112	Lgals2	lectin, galactose-binding, soluble 2(Lgals2)	Mus musculus
Lsm8	LSM8 homolog, U6 small nuclear RNA associated(Lsm8)	Mus musculus													113	Sfxn1	sideroflexin 1(Sfxn1)	Mus musculus
Cyp26b1	cytochrome P450, family 26, subfamily b, polypeptide 1(Cyp26b1)	Mus musculus													114	Cln6	ceroid-lipofuscinosis, neuronal 6(Cln6)	Mus musculus
Pet117	PET117 homolog(Pet117)	Mus musculus													115	Ddx25	DEAD box helicase 25(Ddx25)	Mus musculus
Ccnt2	cyclin T2(Ccnt2)	Mus musculus													116	Serpine2	serine (or cysteine) peptidase inhibitor, clade E, member 2(Serpine2)	Mus musculus
Ceacam16	CEA cell adhesion molecule 16(Ceacam16)	Mus musculus													117	Slc46a1	solute carrier family 46, member 1(Slc46a1)	Mus musculus
Klri1	killer cell lectin-like receptor family I member 1(Klri1)	Mus musculus													118	Prrt3	proline-rich transmembrane protein 3(Prrt3)	Mus musculus
Shank1	SH3 and multiple ankyrin repeat domains 1(Shank1)	Mus musculus													119	Alg3	ALG3 alpha-1,3- mannosyltransferase(Alg3)	Mus musculus
Pclo	piccolo (presynaptic cytomatrix protein)(Pclo)	Mus musculus													120	Slc7a8	solute carrier family 7 (cationic amino acid transporter, y+ system), member 8(Slc7a8)	Mus musculus
Snhg3	small nucleolar RNA host gene 3(Snhg3)	Mus musculus													121	Gm15408	predicted gene 15408(Gm15408)	Mus musculus
Gm5907	predicted gene 5907(Gm5907)	Mus musculus													122	5430405H02Rik	RIKEN cDNA 5430405H02 gene(5430405H02Rik)	Mus musculus
Slc7a14	solute carrier family 7 (cationic amino acid transporter, y+ system), member 14(Slc7a14)	Mus musculus													123	Aloxe3	arachidonate lipoxygenase 3(Aloxe3)	Mus musculus
Cdc7	cell division cycle 7(Cdc7)	Mus musculus													124	Bmyc	brain expressed myelocytomatosis oncogene(Bmyc)	Mus musculus
Arfgef3	ARFGEF family member 3(Arfgef3)	Mus musculus													125	Gfra4	glial cell line derived neurotrophic factor family receptor alpha 4(Gfra4)	Mus musculus
Kcnq3	potassium voltage-gated channel, subfamily Q, member 3(Kcnq3)	Mus musculus													126	Mocs3	molybdenum cofactor synthesis 3(Mocs3)	Mus musculus
Ear2	eosinophil-associated, ribonuclease A family, member 2(Ear2)	Mus musculus													127	Inafm1	InaF motif containing 1(Inafm1)	Mus musculus
Srsf10	serine and arginine-rich splicing factor 10(Srsf10)	Mus musculus													128	Zfp941	zinc finger protein 941(Zfp941)	Mus musculus
Rgs5	regulator of G-protein signaling 5(Rgs5)	Mus musculus													129	Hadh	hydroxyacyl-Coenzyme A dehydrogenase(Hadh)	Mus musculus
Zhx3	zinc fingers and homeoboxes 3(Zhx3)	Mus musculus													130	Tex264	testis expressed gene 264 ER-phagy receptor(Tex264)	Mus musculus
Cpne9	copine family member IX(Cpne9)	Mus musculus													131	Tmem89	transmembrane protein 89(Tmem89)	Mus musculus
4930451I11Rik	RIKEN cDNA 4930451I11 gene(4930451I11Rik)	Mus musculus													132	Igsf8	immunoglobulin superfamily, member 8(Igsf8)	Mus musculus
Cdkl5	cyclin dependent kinase like 5(Cdkl5)	Mus musculus													133	Rasip1	Ras interacting protein 1(Rasip1)	Mus musculus
Mbp	myelin basic protein(Mbp)	Mus musculus													134	4933409K07Rik	RIKEN cDNA 4933409K07 gene(4933409K07Rik)	Mus musculus
Tanc1	tetratricopeptide repeat, ankyrin repeat and coiled-coil containing 1(Tanc1)	Mus musculus													135	Slc7a4	solute carrier family 7 (cationic amino acid transporter, y+ system), member 4(Slc7a4)	Mus musculus
Slfn5	schlafen 5(Slfn5)	Mus musculus													136	Rgs4	regulator of G-protein signaling 4(Rgs4)	Mus musculus
Prkca	protein kinase C, alpha(Prkca)	Mus musculus													137	Ankrd34a	ankyrin repeat domain 34A(Ankrd34a)	Mus musculus
Ccl12	C-C motif chemokine ligand 12(Ccl12)	Mus musculus													138	Naglu	alpha-N-acetylglucosaminidase (Sanfilippo disease IIIB)(Naglu)	Mus musculus
8430430B14Rik	RIKEN cDNA 8430430B14 gene(8430430B14Rik)	Mus musculus													139	Oaz1-ps	ornithine decarboxylase antizyme 1, pseudogene(Oaz1-ps)	Mus musculus
Gm3020	predicted gene 3020(Gm3020)	Mus musculus													140	Zbed5	zinc finger BED-type containing 5(Zbed5)	Mus musculus
Defb35	defensin beta 35(Defb35)	Mus musculus													141	Rps6ka4	ribosomal protein S6 kinase, polypeptide 4(Rps6ka4)	Mus musculus
Mcpt2	mast cell protease 2(Mcpt2)	Mus musculus													142	Qpctl	glutaminyl-peptide cyclotransferase-like(Qpctl)	Mus musculus
Gm6083	predicted gene 6083(Gm6083)	Mus musculus													143	Krt2	keratin 2(Krt2)	Mus musculus
Sik2	salt inducible kinase 2(Sik2)	Mus musculus													144	Hdac11	histone deacetylase 11(Hdac11)	Mus musculus
Rimbp2	RIMS binding protein 2(Rimbp2)	Mus musculus													145	Ptp4a3	protein tyrosine phosphatase 4a3(Ptp4a3)	Mus musculus
Tial1	Tia1 cytotoxic granule-associated RNA binding protein-like 1(Tial1)	Mus musculus													146	9530082P21Rik	RIKEN cDNA 9530082P21 gene(9530082P21Rik)	Mus musculus
Egr3	early growth response 3(Egr3)	Mus musculus													147	Hint2	histidine triad nucleotide binding protein 2(Hint2)	Mus musculus
Gm13546	predicted gene 13546(Gm13546)	Mus musculus													148	Fcgrt	Fc fragment of IgG receptor and transporter(Fcgrt)	Mus musculus
Frrs1l	ferric-chelate reductase 1 like(Frrs1l)	Mus musculus													149	Kcnk12	potassium channel, subfamily K, member 12(Kcnk12)	Mus musculus
Pura	purine rich element binding protein A(Pura)	Mus musculus													150	Nxph1	neurexophilin 1(Nxph1)	Mus musculus
Gnaq	guanine nucleotide binding protein, alpha q polypeptide(Gnaq)	Mus musculus													151	Glb1	galactosidase, beta 1(Glb1)	Mus musculus
Zbp1	Z-DNA binding protein 1(Zbp1)	Mus musculus													152	Ptpn5	protein tyrosine phosphatase, non-receptor type 5(Ptpn5)	Mus musculus
Sfpq	splicing factor proline/glutamine rich (polypyrimidine tract binding protein associated)(Sfpq)	Mus musculus													153	Ergic3	ERGIC and golgi 3(Ergic3)	Mus musculus
Pla2g2f	phospholipase A2, group IIF(Pla2g2f)	Mus musculus													154	Ptprcap	protein tyrosine phosphatase receptor type C polypeptide-associated protein(Ptprcap)	Mus musculus
Fgf2	fibroblast growth factor 2(Fgf2)	Mus musculus													155	Wwox	WW domain-containing oxidoreductase(Wwox)	Mus musculus
Slc25a41	solute carrier family 25, member 41(Slc25a41)	Mus musculus													156	Vegfb	vascular endothelial growth factor B(Vegfb)	Mus musculus
Prickle2	prickle planar cell polarity protein 2(Prickle2)	Mus musculus													157	Vkorc1	vitamin K epoxide reductase complex, subunit 1(Vkorc1)	Mus musculus
Rab26os	RAB26, member RAS oncogene family, opposite strand(Rab26os)	Mus musculus													158	Efnb2	ephrin B2(Efnb2)	Mus musculus
Tra2a	transformer 2 alpha(Tra2a)	Mus musculus													159	Srm	spermidine synthase(Srm)	Mus musculus
Bcl11b	B cell leukemia/lymphoma 11B(Bcl11b)	Mus musculus													160	Aspscr1	ASPSCR1 tether for SLC2A4, UBX domain containing(Aspscr1)	Mus musculus
Pxn	paxillin(Pxn)	Mus musculus													161	Vstm2b	V-set and transmembrane domain containing 2B(Vstm2b)	Mus musculus
Prpf38b	PRP38 pre-mRNA processing factor 38 (yeast) domain containing B(Prpf38b)	Mus musculus													162	Cyb5r1	cytochrome b5 reductase 1(Cyb5r1)	Mus musculus
Ppp1r14a	protein phosphatase 1, regulatory inhibitor subunit 14A(Ppp1r14a)	Mus musculus													163	Vip	vasoactive intestinal polypeptide(Vip)	Mus musculus
Stat2	signal transducer and activator of transcription 2(Stat2)	Mus musculus													164	Ubl7	ubiquitin-like 7 (bone marrow stromal cell-derived)(Ubl7)	Mus musculus
Kctd16	potassium channel tetramerisation domain containing 16(Kctd16)	Mus musculus													165	C2cd4c	C2 calcium-dependent domain containing 4C(C2cd4c)	Mus musculus
E030011O05Rik	RIKEN cDNA E030011O05 gene(E030011O05Rik)	Mus musculus													166	Mt2	metallothionein 2(Mt2)	Mus musculus
4930557K07Rik	RIKEN cDNA 4930557K07 gene(4930557K07Rik)	Mus musculus													167	Agt	angiotensinogen(Agt)	Mus musculus
Chrm3	cholinergic receptor, muscarinic 3, cardiac(Chrm3)	Mus musculus													168	Rab11fip5	RAB11 family interacting protein 5 (class I)(Rab11fip5)	Mus musculus
Sema5a	sema domain, seven thrombospondin repeats (type 1 and type 1-like), transmembrane domain (TM) and short cytoplasmic domain, (semaphorin) 5A(Sema5a)	Mus musculus													169	L1cam	L1 cell adhesion molecule(L1cam)	Mus musculus
Atp2b1	ATPase, Ca++ transporting, plasma membrane 1(Atp2b1)	Mus musculus													170	Tmem44	transmembrane protein 44(Tmem44)	Mus musculus
Taok1	TAO kinase 1(Taok1)	Mus musculus													171	Mdk	midkine(Mdk)	Mus musculus
Dot1l	DOT1 like histone lysine methyltransferase(Dot1l)	Mus musculus													172	Paqr6	progestin and adipoQ receptor family member VI(Paqr6)	Mus musculus
Aym1	activator of yeast meiotic promoters 1(Aym1)	Mus musculus													173	Nol3	nucleolar protein 3 (apoptosis repressor with CARD domain)(Nol3)	Mus musculus
Mib1	MIB E3 ubiquitin protein ligase 1(Mib1)	Mus musculus													174	Alkbh7	alkB homolog 7(Alkbh7)	Mus musculus
Clmp	CXADR-like membrane protein(Clmp)	Mus musculus													175	1700113A16Rik	RIKEN cDNA 1700113A16 gene(1700113A16Rik)	Mus musculus
Neat1	nuclear paraspeckle assembly transcript 1 (non-protein coding)(Neat1)	Mus musculus													176	Pcsk1n	proprotein convertase subtilisin/kexin type 1 inhibitor(Pcsk1n)	Mus musculus
Usp31	ubiquitin specific peptidase 31(Usp31)	Mus musculus													177	Gprasp2	G protein-coupled receptor associated sorting protein 2(Gprasp2)	Mus musculus
Elk4	ELK4, member of ETS oncogene family(Elk4)	Mus musculus													178	Slc3a2	solute carrier family 3 (activators of dibasic and neutral amino acid transport), member 2(Slc3a2)	Mus musculus
Adcy1	adenylate cyclase 1(Adcy1)	Mus musculus													179	Mea1	male enhanced antigen 1(Mea1)	Mus musculus
Wnk1	WNK lysine deficient protein kinase 1(Wnk1)	Mus musculus													180	Wbp2	WW domain binding protein 2(Wbp2)	Mus musculus
Hipk2	homeodomain interacting protein kinase 2(Hipk2)	Mus musculus													181	Lrfn1	leucine rich repeat and fibronectin type III domain containing 1(Lrfn1)	Mus musculus
4933411E08Rik	RIKEN cDNA 4933411E08 gene(4933411E08Rik)	Mus musculus													182	Chga	chromogranin A(Chga)	Mus musculus
Celsr3	cadherin, EGF LAG seven-pass G-type receptor 3(Celsr3)	Mus musculus													183	Mrpl16	mitochondrial ribosomal protein L16(Mrpl16)	Mus musculus
Lnpep	leucyl/cystinyl aminopeptidase(Lnpep)	Mus musculus													184	Gng3	guanine nucleotide binding protein (G protein), gamma 3(Gng3)	Mus musculus
Tcf4	transcription factor 4(Tcf4)	Mus musculus													185	Bscl2	BSCL2 lipid droplet biogenesis associated, seipin(Bscl2)	Mus musculus
Med13l	mediator complex subunit 13-like(Med13l)	Mus musculus													186	Blcap	bladder cancer associated protein(Blcap)	Mus musculus
Ago2	argonaute RISC catalytic subunit 2(Ago2)	Mus musculus													187	Arpp21	cyclic AMP-regulated phosphoprotein, 21(Arpp21)	Mus musculus
Klhl34	kelch-like 34(Klhl34)	Mus musculus													188	Pianp	PILR alpha associated neural protein(Pianp)	Mus musculus
Zc3h11a	zinc finger CCCH type containing 11A(Zc3h11a)	Mus musculus													189	Pcbd1	pterin 4 alpha carbinolamine dehydratase/dimerization cofactor of hepatocyte nuclear factor 1 alpha (TCF1) 1(Pcbd1)	Mus musculus
Zfp106	zinc finger protein 106(Zfp106)	Mus musculus													190	Zfp580	zinc finger protein 580(Zfp580)	Mus musculus
Pabpn1	poly(A) binding protein, nuclear 1(Pabpn1)	Mus musculus													191	Csdc2	cold shock domain containing C2, RNA binding(Csdc2)	Mus musculus
Prr14l	proline rich 14-like(Prr14l)	Mus musculus													192	Armcx5	armadillo repeat containing, X-linked 5(Armcx5)	Mus musculus
Cnksr2	connector enhancer of kinase suppressor of Ras 2(Cnksr2)	Mus musculus													193	Tcta	T cell leukemia translocation altered gene(Tcta)	Mus musculus
Mrln	myoregulin(Mrln)	Mus musculus													194	Trp53i13	transformation related protein 53 inducible protein 13(Trp53i13)	Mus musculus
Zfp369	zinc finger protein 369(Zfp369)	Mus musculus													195	Sema6b	sema domain, transmembrane domain (TM), and cytoplasmic domain, (semaphorin) 6B(Sema6b)	Mus musculus
2010308F09Rik	RIKEN cDNA 2010308F09 gene(2010308F09Rik)	Mus musculus													196	Cpne7	copine VII(Cpne7)	Mus musculus
Amer2	APC membrane recruitment 2(Amer2)	Mus musculus													197	Myl6b	myosin, light polypeptide 6B(Myl6b)	Mus musculus
Homer2	homer scaffolding protein 2(Homer2)	Mus musculus													198	Entpd4	ectonucleoside triphosphate diphosphohydrolase 4(Entpd4)	Mus musculus
Kctd4	potassium channel tetramerisation domain containing 4(Kctd4)	Mus musculus													199	Afmid	arylformamidase(Afmid)	Mus musculus
Tnks	tankyrase, TRF1-interacting ankyrin-related ADP-ribose polymerase(Tnks)	Mus musculus													200	Gpaa1	GPI anchor attachment protein 1(Gpaa1)	Mus musculus
Syce1l	synaptonemal complex central element protein 1 like(Syce1l)	Mus musculus													201	Mesp2	mesoderm posterior 2(Mesp2)	Mus musculus
Oas3	2'-5' oligoadenylate synthetase 3(Oas3)	Mus musculus													202	Fjx1	four jointed box 1(Fjx1)	Mus musculus
Elovl6	ELOVL fatty acid elongase 6(Elovl6)	Mus musculus													203	Rwdd2a	RWD domain containing 2A(Rwdd2a)	Mus musculus
Pygo1	pygopus 1(Pygo1)	Mus musculus													204	Ddt	D-dopachrome tautomerase(Ddt)	Mus musculus
Hbb-bs	hemoglobin, beta adult s chain(Hbb-bs)	Mus musculus													205	Sez6	seizure related gene 6(Sez6)	Mus musculus
Tnr	tenascin R(Tnr)	Mus musculus													206	Osgepl1	O-sialoglycoprotein endopeptidase-like 1(Osgepl1)	Mus musculus
Gm20319	predicted gene, 20319(Gm20319)	Mus musculus													207	Wnt7b	wingless-type MMTV integration site family, member 7B(Wnt7b)	Mus musculus
Uqcrb	ubiquinol-cytochrome c reductase binding protein(Uqcrb)	Mus musculus													208	Tcea2	transcription elongation factor A (SII), 2(Tcea2)	Mus musculus
Dnajb14	DnaJ heat shock protein family (Hsp40) member B14(Dnajb14)	Mus musculus													209	Mrps18b	mitochondrial ribosomal protein S18B(Mrps18b)	Mus musculus
Xkr4	X-linked Kx blood group related 4(Xkr4)	Mus musculus													210	Lasp1	LIM and SH3 protein 1(Lasp1)	Mus musculus
Ubxn2b	UBX domain protein 2B(Ubxn2b)	Mus musculus													211	Zfp707	zinc finger protein 707(Zfp707)	Mus musculus
Trps1	transcriptional repressor GATA binding 1(Trps1)	Mus musculus													212	Gpi1	glucose-6-phosphate isomerase 1(Gpi1)	Mus musculus
Grin2a	glutamate receptor, ionotropic, NMDA2A (epsilon 1)(Grin2a)	Mus musculus													213	Wbp11	WW domain binding protein 11(Wbp11)	Mus musculus
Myh9	myosin, heavy polypeptide 9, non-muscle(Myh9)	Mus musculus													214	Alg2	ALG2 alpha-1,3/1,6-mannosyltransferase(Alg2)	Mus musculus
Ddx17	DEAD box helicase 17(Ddx17)	Mus musculus													215	Psmf1	proteasome (prosome, macropain) inhibitor subunit 1(Psmf1)	Mus musculus
Zbed6	zinc finger, BED type containing 6(Zbed6)	Mus musculus													216	Mtx1	metaxin 1(Mtx1)	Mus musculus
Ccl19	C-C motif chemokine ligand 19(Ccl19)	Mus musculus													217	Papss2	3'-phosphoadenosine 5'-phosphosulfate synthase 2(Papss2)	Mus musculus
Gsc	goosecoid homeobox(Gsc)	Mus musculus													218	Tmem176b	transmembrane protein 176B(Tmem176b)	Mus musculus
Ppp1r16b	protein phosphatase 1, regulatory subunit 16B(Ppp1r16b)	Mus musculus													219	Ckmt1	creatine kinase, mitochondrial 1, ubiquitous(Ckmt1)	Mus musculus
Trim2	tripartite motif-containing 2(Trim2)	Mus musculus													220	Spata3	spermatogenesis associated 3(Spata3)	Mus musculus
Dgkh	diacylglycerol kinase, eta(Dgkh)	Mus musculus													221	Xlr3a	X-linked lymphocyte-regulated 3A(Xlr3a)	Mus musculus
Lmbrd2	LMBR1 domain containing 2(Lmbrd2)	Mus musculus													222	2310022B05Rik	RIKEN cDNA 2310022B05 gene(2310022B05Rik)	Mus musculus
Vpreb2															223	Apcdd1	adenomatosis polyposis coli down-regulated 1(Apcdd1)	Mus musculus
1700020I14Rik															224	Ttyh1	tweety family member 1(Ttyh1)	Mus musculus
Hist1h2be															225	Clstn3	calsyntenin 3(Clstn3)	Mus musculus
Hist1h3e															226	Sorcs2	sortilin-related VPS10 domain containing receptor 2(Sorcs2)	Mus musculus
Hist1h1d															227	Lrrc14	leucine rich repeat containing 14(Lrrc14)	Mus musculus
2810403A07Rik															228	Lcn2	lipocalin 2(Lcn2)	Mus musculus
Pydc3															229	Tmem179	transmembrane protein 179(Tmem179)	Mus musculus
Hist1h2bk															230	Cpne5	copine V(Cpne5)	Mus musculus
Gm1987															231	Nrip2	nuclear receptor interacting protein 2(Nrip2)	Mus musculus
1810022K09Rik															232	Polr2l	polymerase (RNA) II (DNA directed) polypeptide L(Polr2l)	Mus musculus
Hist1h2ao															233	Pik3ip1	phosphoinositide-3-kinase interacting protein 1(Pik3ip1)	Mus musculus
Nupr1l															234	1700101I11Rik	RIKEN cDNA 1700101I11 gene(1700101I11Rik)	Mus musculus
D830031N03Rik															235	Frs3	fibroblast growth factor receptor substrate 3(Frs3)	Mus musculus
Fam205a2															236	Ctxn1	cortexin 1(Ctxn1)	Mus musculus
2900055J20Rik															237	Shd	src homology 2 domain-containing transforming protein D(Shd)	Mus musculus
Hist3h2bb-ps															238	Pomgnt2	protein O-linked mannose beta 1,4-N-acetylglucosaminyltransferase 2(Pomgnt2)	Mus musculus
															239	Yif1b	Yip1 interacting factor homolog B (S. cerevisiae)(Yif1b)	Mus musculus
Category	Term	Count	%	PValue	-LOG(pval)	Genes	List Total	Pop Hits	Pop Total	Fold Enrichment	Bonferroni	Benjamini	FDR		240	Gpr37l1	G protein-coupled receptor 37-like 1(Gpr37l1)	Mus musculus
GOTERM_BP_DIRECT	GO:0045944~positive regulation of transcription by RNA polymerase II	30	13.5747	2.22001e-08	7.65364	KMT2D, CCNT2, KMT2A, TNKS, DOT1L, UBE3A, BHLHE22, FGF2, NR3C2, PLAC8, ELK4, NRIP1, DDX17, AYM1, CREBBP, PPP1R12A, EGR3, BCL11B, STAT2, NCOA3, PROX1, MAFA, HIPK2, PYGO1, ZEB2, SFPQ, NFIB, KLF9, AGO2, TCF4	211	1264	29878	3.3608	3.08577e-05	3.0836e-05	3.04807e-05		241	Pigu	phosphatidylinositol glycan anchor biosynthesis, class U(Pigu)	Mus musculus
GOTERM_BP_DIRECT	GO:0048511~rhythmic process	10	4.52489	1.54781e-06	5.81028	CREBBP, SFPQ, GRIN2A, KMT2A, NRIP1, MYCBP2, KLF9, UBE3A, ADCY1, PROX1	211	154	29878	9.19493	0.00214914	0.00107495	0.00106257		242	Oprl1	opioid receptor-like 1(Oprl1)	Mus musculus
GOTERM_BP_DIRECT	GO:0050804~modulation of chemical synaptic transmission	9	4.0724	1.05775e-05	4.97562	EPHA7, GRIN2A, CDKL5, WNK1, TNR, UBE3A, ADCY1, DLGAP2, SHANK1	211	148	29878	8.61093	0.0145953	0.0048974	0.00484099		243	Rasal1	RAS protein activator like 1 (GAP1 like)(Rasal1)	Mus musculus
GOTERM_BP_DIRECT	GO:0016310~phosphorylation	16	7.23982	0.000109985	3.95867	EPHA5, EPHA4, EPHA7, CDKL5, CDC7, PRKCA, OXSR1, AK6, UHMK1, HIPK2, WNK1, TAOK1, ABL2, SIK2, DGKI, DGKH	211	684	29878	3.31233	0.141774	0.0381163	0.0376772		244	Asic4	acid-sensing ion channel family member 4(Asic4)	Mus musculus
GOTERM_BP_DIRECT	GO:0006468~protein phosphorylation	15	6.78733	0.000137208	3.86262	EPHA5, EPHA4, EPHA7, CDKL5, CDC7, PRKCA, OXSR1, CBL, UHMK1, HIPK2, WNK1, TAOK1, KCNQ3, ABL2, SIK2	211	620	29878	3.42585	0.173646	0.0381163	0.0376772		245	Acsbg1	acyl-CoA synthetase bubblegum family member 1(Acsbg1)	Mus musculus
GOTERM_BP_DIRECT	GO:0008380~RNA splicing	10	4.52489	0.000277797	3.55627	DDX17, SRRM2, LSM8, PRPF38B, SFPQ, RBFOX1, SON, TRA2A, LUC7L3, SRSF10	211	298	29878	4.75174	0.320359	0.0570735	0.056416		246	Tbc1d7	TBC1 domain family, member 7(Tbc1d7)	Mus musculus
GOTERM_BP_DIRECT	GO:0001938~positive regulation of endothelial cell proliferation	6	2.71493	0.000287627	3.54117	SEMA5A, PPP1R16B, EGR3, PRKCA, PROX1, FGF2	211	82	29878	10.3611	0.329586	0.0570735	0.056416		247	Mcat	malonyl CoA:ACP acyltransferase (mitochondrial)(Mcat)	Mus musculus
GOTERM_BP_DIRECT	GO:0006397~mRNA processing	11	4.97738	0.000368484	3.43358	DDX17, SRRM2, LSM8, PRPF38B, SFPQ, RBFOX1, SON, PABPN1, TRA2A, LUC7L3, SRSF10	211	378	29878	4.12069	0.400876	0.063978	0.063241		248	Chchd4	coiled-coil-helix-coiled-coil-helix domain containing 4(Chchd4)	Mus musculus
GOTERM_BP_DIRECT	GO:0006816~calcium ion transport	7	3.16742	0.000693126	3.15919	SLC24A2, RYR2, TRPC5, CCL12, GRIN2A, ATP2B1, CACNA1E	211	150	29878	6.60809	0.618552	0.103852	0.102655		249	Syt17	synaptotagmin XVII(Syt17)	Mus musculus
GOTERM_BP_DIRECT	GO:0007162~negative regulation of cell adhesion	5	2.26244	0.000747672	3.12629	SEMA5A, EPHA5, EPHA4, TNR, PLXNA4	211	58	29878	12.2071	0.646423	0.103852	0.102655		250	Ydjc	YdjC homolog (bacterial)(Ydjc)	Mus musculus
GOTERM_BP_DIRECT	GO:0006357~regulation of transcription by RNA polymerase II	23	10.4072	0.000982462	3.00768	DDX17, ZFP369, CCNT2, EGR3, ZHX3, STAT2, PROX1, MAFA, NR3C2, MED13L, TRAK2, ELK4, PURA, ZEB2, NFIB, TRPS1, GSC, NRIP1, KLF9, TCF4, CCNL2, ZBED6, ZFP652	211	1506	29878	2.16258	0.744949	0.123497	0.122074		251	Xlr3b	X-linked lymphocyte-regulated 3B(Xlr3b)	Mus musculus
GOTERM_BP_DIRECT	GO:0045766~positive regulation of angiogenesis	7	3.16742	0.00106692	2.97187	SEMA5A, WNK1, PXN, AGO2, PRKCA, FGF2, HIPK2	211	163	29878	6.08106	0.773229	0.123497	0.122074		252	Prdx6	peroxiredoxin 6(Prdx6)	Mus musculus
GOTERM_BP_DIRECT	GO:0050885~neuromuscular process controlling balance	5	2.26244	0.00121577	2.91515	RBFOX1, KCNMA1, ABL2, TNR, SHANK1	211	66	29878	10.7274	0.815655	0.123977	0.122549		253	Mvb12a	multivesicular body subunit 12A(Mvb12a)	Mus musculus
GOTERM_BP_DIRECT	GO:0021960~anterior commissure morphogenesis	3	1.35747	0.00133884	2.87327	NFIB, BHLHE22, PLXNA4	211	8	29878	53.1007	0.844675	0.123977	0.122549		254	AU021063	expressed sequence AU021063(AU021063)	Mus musculus
GOTERM_BP_DIRECT	GO:0021957~corticospinal tract morphogenesis	3	1.35747	0.00133884	2.87327	EPHA4, ZEB2, BHLHE22	211	8	29878	53.1007	0.844675	0.123977	0.122549		255	Rcn2	reticulocalbin 2(Rcn2)	Mus musculus
GOTERM_BP_DIRECT	GO:0000122~negative regulation of transcription by RNA polymerase II	17	7.69231	0.0019278	2.71494	CREBBP, ZHX3, ZBTB20, PROX1, GATAD2B, HIPK2, ELK4, PURA, ZEB2, HMBOX1, SFPQ, NFIB, TRPS1, GSC, NRIP1, TCF4, ZBED6	211	997	29878	2.41448	0.931589	0.167357	0.165429		256	Acd	adrenocortical dysplasia(Acd)	Mus musculus
GOTERM_BP_DIRECT	GO:0008542~visual learning	5	2.26244	0.00225383	2.64708	TANC1, GRIN2A, KMT2A, ABL2, CACNA1E	211	78	29878	9.07704	0.956559	0.177534	0.175489		257	Syt3	synaptotagmin III(Syt3)	Mus musculus
GOTERM_BP_DIRECT	GO:0065003~protein-containing complex assembly	6	2.71493	0.00230066	2.63815	SLC24A2, RIMS1, KMT2A, KCNQ3, DNAJB14, SHANK1	211	130	29878	6.53547	0.959303	0.177534	0.175489		258	Limk1	LIM domain kinase 1(Limk1)	Mus musculus
GOTERM_BP_DIRECT	GO:0043087~regulation of GTPase activity	5	2.26244	0.00258623	2.58733	EPHA5, EPHA4, DGKI, PLXNA4, ARHGAP12	211	81	29878	8.74086	0.972663	0.186303	0.184157		259	Gdap1l1	ganglioside-induced differentiation-associated protein 1-like 1(Gdap1l1)	Mus musculus
GOTERM_BP_DIRECT	GO:0034220~monoatomic ion transmembrane transport	9	4.0724	0.00271904	2.56558	SLC24A2, RYR2, GABRB1, TRPC5, KCNJ6, GRIN2A, KCNMA1, KCNQ3, CACNA1E	211	336	29878	3.79291	0.977282	0.186303	0.184157		260	Glrx	glutaredoxin(Glrx)	Mus musculus
GOTERM_BP_DIRECT	GO:0006355~regulation of DNA-templated transcription	20	9.04977	0.00292545	2.53381	ZFP369, CREBBP, GM14288, KMT2A, STAT2, NCOA3, FOXN3, PROX1, MAFA, GATAD2B, NR3C2, ELK4, SFPQ, NFIB, TRPS1, GSC, AGO2, KLF9, TCF4, SRSF10	211	1336	29878	2.11979	0.982962	0.186303	0.184157		261	D630023F18Rik	RIKEN cDNA D630023F18 gene(D630023F18Rik)	Mus musculus
GOTERM_BP_DIRECT	GO:0008217~regulation of blood pressure	5	2.26244	0.00295081	2.53006	ARHGEF12, WNK1, GNAQ, LNPEP, ATP2B1	211	84	29878	8.42868	0.983554	0.186303	0.184157		262	marc2
GOTERM_BP_DIRECT	GO:0007399~nervous system development	10	4.52489	0.00407721	2.38964	SEMA5A, EPHA5, PURA, EPHA4, EPHA7, RBFOX1, TCF4, BHLHE22, PLXNA4, SHANK1	211	439	29878	3.22556	0.996583	0.244928	0.242107		263	Hmga1-rs1
GOTERM_BP_DIRECT	GO:0032793~positive regulation of CREB transcription factor activity	3	1.35747	0.00423202	2.37345	EPHA5, CREBBP, ADCY1	211	14	29878	30.3433	0.997247	0.244928	0.242107		264	Olfr550
GOTERM_BP_DIRECT	GO:0007628~adult walking behavior	4	1.80995	0.00526174	2.27887	EPHA4, KCNMA1, ABL2, HIPK2	211	50	29878	11.3282	0.999346	0.292342	0.288975		265	Chil1
GOTERM_BP_DIRECT	GO:0001768~establishment of T cell polarity	3	1.35747	0.00698518	2.15582	CYP26B1, MYH9, CCL19	211	18	29878	23.6003	0.999941	0.342063	0.338123		266	Wbscr16
GOTERM_BP_DIRECT	GO:0016322~neuron remodeling	3	1.35747	0.00698518	2.15582	GNAQ, KCNQ3, ABL2	211	18	29878	23.6003	0.999941	0.342063	0.338123		267	Cxx1b
GOTERM_BP_DIRECT	GO:0007165~signal transduction	19	8.59729	0.00698525	2.15582	CHRM3, GABRB1, PPP1R12A, STAT2, GPR63, CDC7, LNPEP, OXSR1, CBL, GNG11, CELSR3, NR3C2, ARHGAP12, WNK1, RGS1, GNAQ, ABL2, DGKI, DGKH	211	1346	29878	1.99884	0.999941	0.342063	0.338123		268	March9
GOTERM_BP_DIRECT	GO:0018105~peptidyl-serine phosphorylation	6	2.71493	0.00722232	2.14132	WNK1, TNKS, CDC7, PRKCA, HIPK2, UHMK1	211	170	29878	4.99771	0.999958	0.342063	0.338123		269	Gm9866
GOTERM_BP_DIRECT	GO:0045892~negative regulation of DNA-templated transcription	12	5.42986	0.00738797	2.13147	PURA, ZEB2, SFPQ, HMBOX1, ZHX3, TRPS1, ZBTB20, BHLHE22, PROX1, FOXN3, ZBED6, GATAD2B	211	661	29878	2.57068	0.999967	0.342063	0.338123		270	LOC106740
GOTERM_BP_DIRECT	GO:0099171~presynaptic modulation of chemical synaptic transmission	4	1.80995	0.0083341	2.07914	PRKCA, ADCY1, DGKI, NR3C2	211	59	29878	9.60013	0.999991	0.343781	0.339821		271	Fam69b
GOTERM_BP_DIRECT	GO:0090263~positive regulation of canonical Wnt signaling pathway	5	2.26244	0.00841507	2.07494	SEMA5A, ZEB2, WNK1, TNKS, FGF2	211	113	29878	6.26557	0.999992	0.343781	0.339821		272	Fam173a
GOTERM_BP_DIRECT	GO:0070588~calcium ion transmembrane transport	5	2.26244	0.00841507	2.07494	SLC24A2, RYR2, TRPC5, ATP2B1, CACNA1E	211	113	29878	6.26557	0.999992	0.343781	0.339821		273	BC029722
GOTERM_BP_DIRECT	GO:0009791~post-embryonic development	5	2.26244	0.00841507	2.07494	BCL11B, KMT2A, GNAQ, AGO2, ABL2	211	113	29878	6.26557	0.999992	0.343781	0.339821		274	Olfr316
GOTERM_BP_DIRECT	GO:0018107~peptidyl-threonine phosphorylation	4	1.80995	0.008728	2.05909	WNK1, TNKS, OXSR1, HIPK2	211	60	29878	9.44013	0.999995	0.346377	0.342387		275	Fam213b
GOTERM_BP_DIRECT	GO:0006874~intracellular calcium ion homeostasis	5	2.26244	0.00948238	2.02308	SLC24A2, RYR2, CCL12, PRKCA, ATP2B1	211	117	29878	6.05136	0.999998	0.365862	0.361648		276	Tmem159
GOTERM_BP_DIRECT	GO:0006811~monoatomic ion transport	11	4.97738	0.0109162	1.96193	SLC24A2, RYR2, GABRB1, TRPC5, KCNJ6, GRIN2A, WNK1, KCNMA1, KCNQ3, ATP2B1, CACNA1E	211	605	29878	2.57458	1	0.409799	0.405079		277	H2afx
GOTERM_BP_DIRECT	GO:0035556~intracellular signal transduction	9	4.0724	0.0117632	1.92947	CNKSR2, ARHGEF12, WNK1, PRKCA, OXSR1, SIK2, ADCY1, DGKI, DGKH	211	432	29878	2.95004	1	0.414678	0.409901		278	Gm2002
GOTERM_BP_DIRECT	GO:0030334~regulation of cell migration	5	2.26244	0.0118726	1.92545	MACF1, CORT, TNR, FGF2, PLXNA4	211	125	29878	5.66408	1	0.414678	0.409901		279	Gm1821
GOTERM_BP_DIRECT	GO:0007155~cell adhesion	11	4.97738	0.0119418	1.92293	EPHA4, NINJ2, PCDH20, PXN, ITGA7, ABL2, TNR, MYH9, PRKCA, CELSR3, HAPLN2	211	614	29878	2.53684	1	0.414678	0.409901		280	3110079O15Rik
GOTERM_BP_DIRECT	GO:0042752~regulation of circadian rhythm	4	1.80995	0.0122709	1.91112	SFPQ, UBE3A, ADCY1, PROX1	211	68	29878	8.32952	1	0.415714	0.410926		281	1110051M20Rik
GOTERM_BP_DIRECT	GO:0048167~regulation of synaptic plasticity	4	1.80995	0.0137822	1.86068	RIMS1, GRIN2A, KCNQ3, UBE3A	211	71	29878	7.97757	1	0.451475	0.446275		282	Atp5d
GOTERM_BP_DIRECT	GO:1902748~positive regulation of lens fiber cell differentiation	2	0.904977	0.014008	1.85362	ZEB2, FGF2	211	2	29878	141.602	1	0.451475	0.446275		283	Fam205a2
GOTERM_BP_DIRECT	GO:0061178~regulation of insulin secretion involved in cellular response to glucose stimulus	3	1.35747	0.0143016	1.84462	EPHA5, ZBED6, CACNA1E	211	26	29878	16.3387	1	0.451475	0.446275		284	BC002163
GOTERM_BP_DIRECT	GO:0007411~axon guidance	6	2.71493	0.0160169	1.79542	SEMA5A, EPHA5, EPHA4, EPHA7, MYCBP2, PLXNA4	211	208	29878	4.08467	1	0.494388	0.488693
GOTERM_BP_DIRECT	GO:0007612~learning	4	1.80995	0.0165262	1.78183	SLC24A2, GRIN2A, ATP8A1, ABL2	211	76	29878	7.45273	1	0.499018	0.49327
GOTERM_BP_DIRECT	GO:0051649~establishment of localization in cell	6	2.71493	0.0172884	1.76225	SLC24A2, RYR2, KCNQ3, ABL2, CACNA1E, ANO3	211	212	29878	4.0076	1	0.510927	0.505042		Category	Term	Count	%	PValue	-LOG(PVAL)	Genes	List Total	Pop Hits	Pop Total	Fold Enrichment	Bonferroni	Benjamini	FDR
GOTERM_BP_DIRECT	GO:0048169~regulation of long-term neuronal synaptic plasticity	3	1.35747	0.0187943	1.72597	RIMS1, GRIN2A, LNPEP	211	30	29878	14.1602	1	0.543859	0.537594		GOTERM_BP_DIRECT	GO:0030154~cell differentiation	21	8.04598	0.000336091	3.47354	SEMA6B, SYT3, SERPINE2, CPNE5, CAV2, DDX25, DLX5, TMEM176B, CCDC136, VEGFB, RASAL1, MEA1, NDRG2, L1CAM, SYT17, EFNB2, RXRA, MDK, SMOC1, KIT, FGF22	251	1005	29878	2.48732	0.380187	0.478257	0.478257
GOTERM_BP_DIRECT	GO:0038116~chemokine (C-C motif) ligand 21 signaling pathway	2	0.904977	0.0209386	1.67905	WNK1, OXSR1	211	3	29878	94.4013	1	0.589895	0.5831		GOTERM_BP_DIRECT	GO:0016255~attachment of GPI anchor to protein	3	1.14943	0.000685844	3.16377	PIGU, PIGT, GPAA1	251	5	29878	71.4215	0.623294	0.487978	0.487978
GOTERM_BP_DIRECT	GO:0060078~regulation of postsynaptic membrane potential	3	1.35747	0.0212345	1.67296	GRIN2A, RGS7BP, NR3C2	211	32	29878	13.2752	1	0.589895	0.5831		GOTERM_BP_DIRECT	GO:0006629~lipid metabolic process	16	6.13027	0.00160172	2.79541	FKRP, EPHX2, SDSL, ACSF3, MCAT, PRDX6, PLA2G7, BSCL2, CYB5R1, AKR7A5, HINT2, ABHD16A, SMPD1, ACSBG1, HADH, ALOXE3	251	742	29878	2.56681	0.897825	0.526232	0.526232
GOTERM_BP_DIRECT	GO:0030511~positive regulation of transforming growth factor beta receptor signaling pathway	3	1.35747	0.0225013	1.64779	CREBBP, ZEB2, HIPK2	211	33	29878	12.8729	1	0.601046	0.594122		GOTERM_BP_DIRECT	GO:1903861~positive regulation of dendrite extension	4	1.53257	0.00180078	2.74454	SYT3, CPNE5, RASAL1, SYT17	251	29	29878	16.4187	0.923067	0.526232	0.526232
GOTERM_BP_DIRECT	GO:0010001~glial cell differentiation	3	1.35747	0.0225013	1.64779	NFIB, FGF2, HAPLN2	211	33	29878	12.8729	1	0.601046	0.594122		GOTERM_BP_DIRECT	GO:0071277~cellular response to calcium ion	6	2.29885	0.00184902	2.73306	SYT3, CPNE5, SMPD1, CPNE7, RASAL1, SYT17	251	104	29878	6.86745	0.92818	0.526232	0.526232
GOTERM_BP_DIRECT	GO:0051726~regulation of cell cycle	6	2.71493	0.0247814	1.60587	ZFP369, SFPQ, SON, CCNL2, FGF2, UHMK1	211	233	29878	3.6464	1	0.645623	0.638186		GOTERM_BP_DIRECT	GO:0070327~thyroid hormone transport	3	1.14943	0.00300212	2.52257	SLC7A8, SLC3A2, CRYM	251	10	29878	35.7108	0.986136	0.685182	0.685182
GOTERM_BP_DIRECT	GO:0045807~positive regulation of endocytosis	3	1.35747	0.025126	1.59988	MYH9, CCL19, MIB1	211	35	29878	12.1373	1	0.645623	0.638186		GOTERM_BP_DIRECT	GO:1904706~negative regulation of vascular associated smooth muscle cell proliferation	4	1.53257	0.00337054	2.4723	GSTP2, HMOX1, NDRG2, AGT	251	36	29878	13.2262	0.991806	0.685182	0.685182
GOTERM_BP_DIRECT	GO:0046777~protein autophosphorylation	5	2.26244	0.0256513	1.59089	EPHA4, CDKL5, OXSR1, SIK2, UHMK1	211	158	29878	4.48107	1	0.645623	0.638186		GOTERM_BP_DIRECT	GO:0021680~cerebellar Purkinje cell layer development	3	1.14943	0.00872992	2.05899	NAGLU, SEZ6, FAIM2	251	17	29878	21.0063	0.999996	1	1
GOTERM_BP_DIRECT	GO:0016055~Wnt signaling pathway	6	2.71493	0.0272909	1.56398	PYGO1, MACF1, AMER2, TNKS, GSC, STRN	211	239	29878	3.55486	1	0.645623	0.638186		GOTERM_BP_DIRECT	GO:0007264~small GTPase-mediated signal transduction	5	1.91571	0.0103759	1.98398	ARHGAP1, HMOX1, RHOV, RND2, NUCB2	251	101	29878	5.89286	1	1	1
GOTERM_BP_DIRECT	GO:0098963~dendritic transport of messenger ribonucleoprotein complex	2	0.904977	0.0278207	1.55563	PURA, SFPQ	211	4	29878	70.8009	1	0.645623	0.638186		GOTERM_BP_DIRECT	GO:0019722~calcium-mediated signaling	5	1.91571	0.0114618	1.94075	SAMD14, SLC7A8, OPRL1, CXCR6, L1CAM	251	104	29878	5.72288	1	1	1
GOTERM_BP_DIRECT	GO:0008045~motor neuron axon guidance	3	1.35747	0.0278687	1.55488	EPHA4, MYCBP2, PLXNA4	211	37	29878	11.4812	1	0.645623	0.638186		GOTERM_BP_DIRECT	GO:0042445~hormone metabolic process	3	1.14943	0.011997	1.92093	NAGLU, PAPSS2, AGT	251	20	29878	17.8554	1	1	1
GOTERM_BP_DIRECT	GO:0060999~positive regulation of dendritic spine development	3	1.35747	0.0278687	1.55488	CREBBP, CDKL5, SHANK1	211	37	29878	11.4812	1	0.645623	0.638186		GOTERM_BP_DIRECT	GO:0010595~positive regulation of endothelial cell migration	4	1.53257	0.0158977	1.79867	GPI1, LCN2, ZFP580, AGT	251	63	29878	7.55783	1	1	1
GOTERM_BP_DIRECT	GO:0070374~positive regulation of ERK1 and ERK2 cascade	6	2.71493	0.0291523	1.53533	CCL12, ABL2, MYH9, PRKCA, CCL19, FGF2	211	243	29878	3.49634	1	0.645623	0.638186		GOTERM_BP_DIRECT	GO:0006865~amino acid transport	4	1.53257	0.0210042	1.67769	SLC7A4, SLC7A8, SLC3A2, SFXN1	251	70	29878	6.80205	1	1	1
GOTERM_BP_DIRECT	GO:0048013~ephrin receptor signaling pathway	3	1.35747	0.0292831	1.53338	EPHA5, EPHA4, EPHA7	211	38	29878	11.1791	1	0.645623	0.638186		GOTERM_BP_DIRECT	GO:0006954~inflammatory response	9	3.44828	0.0228337	1.64142	RPS6KA4, LXN, FKRP, NAGLU, NINJ1, KIT, ZFP580, CXCR6, PLA2G7	251	410	29878	2.61298	1	1	1
GOTERM_BP_DIRECT	GO:2000463~positive regulation of excitatory postsynaptic potential	3	1.35747	0.0292831	1.53338	RIMS1, GRIN2A, SHANK1	211	38	29878	11.1791	1	0.645623	0.638186		GOTERM_BP_DIRECT	GO:0015829~valine transport	2	0.766284	0.0248935	1.60391	SLC7A8, SLC3A2	251	3	29878	79.3572	1	1	1
GOTERM_BP_DIRECT	GO:0045197~establishment or maintenance of epithelial cell apical/basal polarity	3	1.35747	0.0292831	1.53338	LRRC7, PRICKLE2, CELSR3	211	38	29878	11.1791	1	0.645623	0.638186		GOTERM_BP_DIRECT	GO:1904465~negative regulation of matrix metallopeptidase secretion	2	0.766284	0.0248935	1.60391	IFNB1, CD200	251	3	29878	79.3572	1	1	1
GOTERM_BP_DIRECT	GO:0007268~chemical synaptic transmission	5	2.26244	0.030005	1.52281	CHRM3, GABRB1, GRIN2A, KCNMA1, CACNA1E	211	166	29878	4.26512	1	0.651203	0.643701		GOTERM_BP_DIRECT	GO:1903801~L-leucine import across plasma membrane	2	0.766284	0.0248935	1.60391	SLC7A8, SLC3A2	251	3	29878	79.3572	1	1	1
GOTERM_BP_DIRECT	GO:0032570~response to progesterone	3	1.35747	0.0307257	1.5125	GABRB1, UBE3A, MBP	211	39	29878	10.8925	1	0.656584	0.64902		GOTERM_BP_DIRECT	GO:0043524~negative regulation of neuron apoptotic process	6	2.29885	0.0285327	1.54466	GPI1, MDK, VEGFB, HMOX1, FAIM2, AGT	251	203	29878	3.5183	1	1	1
GOTERM_BP_DIRECT	GO:0043542~endothelial cell migration	3	1.35747	0.0321958	1.4922	ZEB2, PXN, FGF2	211	40	29878	10.6201	1	0.677576	0.669771		GOTERM_BP_DIRECT	GO:0006631~fatty acid metabolic process	6	2.29885	0.0290604	1.5367	ACSBG1, ALKBH7, HADH, ACSF3, ALOXE3, MCAT	251	204	29878	3.50105	1	1	1
GOTERM_BP_DIRECT	GO:0008284~positive regulation of cell population proliferation	10	4.52489	0.033551	1.47429	PLAC8, PURA, KMT2D, EPHA4, TRPC5, DOT1L, CDC7, PROX1, FGF2, HIPK2	211	627	29878	2.2584	1	0.695557	0.687545		GOTERM_BP_DIRECT	GO:1902042~negative regulation of extrinsic apoptotic signaling pathway via death domain receptors	3	1.14943	0.0293322	1.53266	HMOX1, FAIM2, NOL3	251	32	29878	11.1596	1	1	1
GOTERM_BP_DIRECT	GO:0072178~nephric duct morphogenesis	2	0.904977	0.0346547	1.46024	EPHA4, EPHA7	211	5	29878	56.6408	1	0.707872	0.699718		GOTERM_BP_DIRECT	GO:0043523~regulation of neuron apoptotic process	3	1.14943	0.0293322	1.53266	KCNIP3, FAIM2, PTPN5	251	32	29878	11.1596	1	1	1
GOTERM_BP_DIRECT	GO:0071277~cellular response to calcium ion	4	1.80995	0.037158	1.42995	CPNE9, WNK1, KCNQ3, ADCY1	211	104	29878	5.44623	1	0.729528	0.721125		GOTERM_BP_DIRECT	GO:0010628~positive regulation of gene expression	11	4.21456	0.029917	1.52408	DLX5, WNT7B, ADM2, EPHX2, KIT, LCN2, ZFP580, BMYC, HNRNPA1, AGT, FGF22	251	598	29878	2.18962	1	1	1
GOTERM_BP_DIRECT	GO:0000398~mRNA splicing, via spliceosome	5	2.26244	0.0386315	1.41306	SRRM2, LSM8, PRPF38B, TRA2A, SRSF10	211	180	29878	3.93339	1	0.729528	0.721125		GOTERM_BP_DIRECT	GO:0043651~linoleic acid metabolic process	3	1.14943	0.0310553	1.50786	GSTP2, EPHX2, ALOXE3	251	33	29878	10.8214	1	1	1
GOTERM_BP_DIRECT	GO:0007623~circadian rhythm	4	1.80995	0.0389711	1.40926	KCNMA1, KLF9, ADCY1, PROX1	211	106	29878	5.34347	1	0.729528	0.721125		GOTERM_BP_DIRECT	GO:0006506~GPI anchor biosynthetic process	3	1.14943	0.0310553	1.50786	PIGU, PIGT, GPAA1	251	33	29878	10.8214	1	1	1
GOTERM_BP_DIRECT	GO:0042391~regulation of membrane potential	4	1.80995	0.0408286	1.38904	RIMS1, GABRB1, GRIN2A, KCNMA1	211	108	29878	5.24451	1	0.729528	0.721125		GOTERM_BP_DIRECT	GO:0001938~positive regulation of endothelial cell proliferation	4	1.53257	0.0316078	1.50021	CAV2, VEGFB, ZFP580, VIP	251	82	29878	5.80663	1	1	1
GOTERM_BP_DIRECT	GO:0003056~regulation of vascular associated smooth muscle contraction	2	0.904977	0.0414408	1.38257	CHRM3, ATP2B1	211	6	29878	47.2006	1	0.729528	0.721125		GOTERM_BP_DIRECT	GO:1904273~L-alanine import across plasma membrane	2	0.766284	0.0330533	1.48078	SLC7A8, SLC3A2	251	4	29878	59.5179	1	1	1
GOTERM_BP_DIRECT	GO:0097485~neuron projection guidance	2	0.904977	0.0414408	1.38257	SEMA5A, EPHA4	211	6	29878	47.2006	1	0.729528	0.721125		GOTERM_BP_DIRECT	GO:0021681~cerebellar granular layer development	2	0.766284	0.0330533	1.48078	MDK, FAIM2	251	4	29878	59.5179	1	1	1
GOTERM_BP_DIRECT	GO:0045773~positive regulation of axon extension	3	1.35747	0.0415722	1.3812	MACF1, TRPC5, CDKL5	211	46	29878	9.23491	1	0.729528	0.721125		GOTERM_BP_DIRECT	GO:0001573~ganglioside metabolic process	2	0.766284	0.0330533	1.48078	NAGLU, CLN6	251	4	29878	59.5179	1	1	1
GOTERM_BP_DIRECT	GO:0007169~cell surface receptor protein tyrosine kinase signaling pathway	4	1.80995	0.04273	1.36927	EPHA5, EPHA4, EPHA7, SAMD12	211	110	29878	5.14916	1	0.729528	0.721125		GOTERM_BP_DIRECT	GO:0042167~heme catabolic process	2	0.766284	0.0330533	1.48078	HMOX1, BLVRB	251	4	29878	59.5179	1	1	1
GOTERM_BP_DIRECT	GO:0051017~actin filament bundle assembly	3	1.35747	0.0432234	1.36428	MACF1, ABL2, MYH9	211	47	29878	9.03842	1	0.729528	0.721125		GOTERM_BP_DIRECT	GO:0008152~metabolic process	6	2.29885	0.0358589	1.4454	MOCS3, GLB1, SMPD1, EPHX2, PRDX6, PAPSS2	251	216	29878	3.30655	1	1	1
GOTERM_BP_DIRECT	GO:0030335~positive regulation of cell migration	6	2.71493	0.0436515	1.36	SEMA5A, EPHA4, CCL12, ATP8A1, PRKCA, CCL19	211	272	29878	3.12357	1	0.729528	0.721125		GOTERM_BP_DIRECT	GO:0001525~angiogenesis	7	2.68199	0.0379475	1.42082	EFNB2, WNT7B, ADM2, NINJ1, VEGFB, HMOX1, RASIP1	251	294	29878	2.83419	1	1	1
GOTERM_BP_DIRECT	GO:0022008~neurogenesis	4	1.80995	0.0446753	1.34993	GRIN2A, NFIB, CELSR3, TRAK2	211	112	29878	5.05721	1	0.729528	0.721125		GOTERM_BP_DIRECT	GO:0050729~positive regulation of inflammatory response	4	1.53257	0.0399624	1.39835	LGALS2, DDT, MDK, NINJ1	251	90	29878	5.29048	1	1	1
GOTERM_BP_DIRECT	GO:0007616~long-term memory	3	1.35747	0.0448987	1.34777	CREBBP, ADCY1, SHANK1	211	48	29878	8.85012	1	0.729528	0.721125		GOTERM_BP_DIRECT	GO:1990791~dorsal root ganglion development	2	0.766284	0.0411452	1.38568	RGS4, TUBB3	251	5	29878	47.6143	1	1	1
GOTERM_BP_DIRECT	GO:2000300~regulation of synaptic vesicle exocytosis	3	1.35747	0.0448987	1.34777	RIMS1, PRKCA, CACNA1E	211	48	29878	8.85012	1	0.729528	0.721125		GOTERM_BP_DIRECT	GO:0015827~tryptophan transport	2	0.766284	0.0411452	1.38568	SLC7A8, SLC3A2	251	5	29878	47.6143	1	1	1
GOTERM_BP_DIRECT	GO:0043507~positive regulation of JUN kinase activity	3	1.35747	0.0448987	1.34777	EPHA4, ZEB2, CCL19	211	48	29878	8.85012	1	0.729528	0.721125		GOTERM_BP_DIRECT	GO:0002551~mast cell chemotaxis	2	0.766284	0.0411452	1.38568	CHGA, KIT	251	5	29878	47.6143	1	1	1
GOTERM_BP_DIRECT	GO:0055085~transmembrane transport	8	3.61991	0.0455995	1.34104	SLC24A2, RYR2, TRPC5, KCNMA1, SLC7A14, SLC25A41, KCNQ3, CACNA1E	211	462	29878	2.45198	1	0.729528	0.721125		GOTERM_BP_DIRECT	GO:0032386~regulation of intracellular transport	2	0.766284	0.0411452	1.38568	REEP2, REEP6	251	5	29878	47.6143	1	1	1
GOTERM_BP_DIRECT	GO:0051480~regulation of cytosolic calcium ion concentration	3	1.35747	0.0465978	1.33163	RYR2, TRPC5, ATP2B1	211	49	29878	8.6695	1	0.729528	0.721125		GOTERM_BP_DIRECT	GO:0043303~mast cell degranulation	3	1.14943	0.0421883	1.37481	CHGA, SLC7A8, KIT	251	39	29878	9.1566	1	1	1
GOTERM_BP_DIRECT	GO:0021785~branchiomotor neuron axon guidance	2	0.904977	0.0481795	1.31714	MYCBP2, PLXNA4	211	7	29878	40.4577	1	0.729528	0.721125		GOTERM_BP_DIRECT	GO:0045879~negative regulation of smoothened signaling pathway	3	1.14943	0.0421883	1.37481	SERPINE2, WNT7B, GPR37L1	251	39	29878	9.1566	1	1	1
GOTERM_BP_DIRECT	GO:0046541~saliva secretion	2	0.904977	0.0481795	1.31714	CHRM3, KCNMA1	211	7	29878	40.4577	1	0.729528	0.721125		GOTERM_BP_DIRECT	GO:0010667~negative regulation of cardiac muscle cell apoptotic process	3	1.14943	0.0421883	1.37481	HSPB6, MDK, NOL3	251	39	29878	9.1566	1	1	1
GOTERM_BP_DIRECT	GO:0099505~regulation of presynaptic membrane potential	2	0.904977	0.0481795	1.31714	KCNJ6, RIMBP2	211	7	29878	40.4577	1	0.729528	0.721125		GOTERM_BP_DIRECT	GO:0007275~multicellular organism development	16	6.13027	0.0477184	1.32131	SEMA6B, MESP2, SERPINE2, DDX25, DLX5, WNT7B, VEGFB, MEA1, NDRG2, L1CAM, EFNB2, MDK, SMOC1, KIT, NNAT, LEFTY2	251	1111	29878	1.71429	1	1	1
GOTERM_BP_DIRECT	GO:0150037~regulation of calcium-dependent activation of synaptic vesicle fusion	2	0.904977	0.0481795	1.31714	RIMS1, RIMBP2	211	7	29878	40.4577	1	0.729528	0.721125		GOTERM_BP_DIRECT	GO:0045671~negative regulation of osteoclast differentiation	3	1.14943	0.0482321	1.31666	IFNB1, GPR137, TCTA	251	42	29878	8.50256	1	1	1
GOTERM_BP_DIRECT	GO:0060059~embryonic retina morphogenesis in camera-type eye	2	0.904977	0.0481795	1.31714	PROX1, HIPK2	211	7	29878	40.4577	1	0.729528	0.721125		GOTERM_BP_DIRECT	GO:0045766~positive regulation of angiogenesis	5	1.91571	0.0487227	1.31227	HSPB6, ADM2, NINJ1, VEGFB, HMOX1	251	163	29878	3.65141	1	1	1
GOTERM_BP_DIRECT	GO:1904062~regulation of monoatomic cation transmembrane transport	2	0.904977	0.0481795	1.31714	GRIN2A, WNK1	211	7	29878	40.4577	1	0.729528	0.721125		GOTERM_BP_DIRECT	GO:0048659~smooth muscle cell proliferation	2	0.766284	0.0491696	1.3083	NOL3, AGT	251	6	29878	39.6786	1	1	1
GOTERM_BP_DIRECT	GO:2001014~regulation of skeletal muscle cell differentiation	2	0.904977	0.0481795	1.31714	DDX17, RBFOX1	211	7	29878	40.4577	1	0.729528	0.721125		GOTERM_BP_DIRECT	GO:0022417~protein maturation by protein folding	2	0.766284	0.0491696	1.3083	CHCHD4, PRDX4	251	6	29878	39.6786	1	1	1
GOTERM_BP_DIRECT	GO:0001508~action potential	3	1.35747	0.0483201	1.31587	GRIN2A, GNAQ, KCNQ3	211	50	29878	8.49611	1	0.729528	0.721125		GOTERM_BP_DIRECT	GO:0043407~negative regulation of MAP kinase activity	3	1.14943	0.0503126	1.29832	GSTP2, SMPD1, AGT	251	43	29878	8.30483	1	1	1
GOTERM_BP_DIRECT	GO:0007605~sensory perception of sound	6	2.71493	0.0489866	1.30992	GJC3, CEACAM16, HOMER2, KCNMA1, KCNQ3, MBP	211	281	29878	3.02353	1	0.731638	0.72321		GOTERM_BP_DIRECT	GO:0009410~response to xenobiotic stimulus	7	2.68199	0.0505406	1.29636	ARNT2, TRP53I13, FKRP, RHBDD3, SMPD1, LCN2, HADH	251	316	29878	2.63687	1	1	1
GOTERM_BP_DIRECT	GO:0009611~response to wounding	4	1.80995	0.0497276	1.3034	GRIN2A, MRLN, NFIB, NEAT1	211	117	29878	4.84109	1	0.734804	0.72634		GOTERM_BP_DIRECT	GO:0120162~positive regulation of cold-induced thermogenesis	4	1.53257	0.0530792	1.27508	BSCL2, ACHE, LCN2, HADH	251	101	29878	4.71429	1	1	1
GOTERM_BP_DIRECT	GO:0032760~positive regulation of tumor necrosis factor production	4	1.80995	0.0518233	1.28547	OAS3, ZBTB20, LY96, CCL19	211	119	29878	4.75973	1	0.757712	0.748983		GOTERM_BP_DIRECT	GO:0007420~brain development	6	2.29885	0.0560111	1.25173	ARNT2, FKRP, DNAJC30, NNAT, MAST1, L1CAM	251	245	29878	2.91516	1	1	1
GOTERM_BP_DIRECT	GO:0046959~habituation	2	0.904977	0.054871	1.26066	DGKI, SHANK1	211	8	29878	35.4005	1	0.785697	0.776647		GOTERM_BP_DIRECT	GO:0048662~negative regulation of smooth muscle cell proliferation	3	1.14943	0.0567425	1.24609	HMOX1, VIP, AGT	251	46	29878	7.76321	1	1	1
GOTERM_BP_DIRECT	GO:0021540~corpus callosum morphogenesis	2	0.904977	0.054871	1.26066	ZEB2, BHLHE22	211	8	29878	35.4005	1	0.785697	0.776647		GOTERM_BP_DIRECT	GO:0030203~glycosaminoglycan metabolic process	2	0.766284	0.0571272	1.24316	NAGLU, CLN6	251	7	29878	34.0102	1	1	1
GOTERM_BP_DIRECT	GO:0099175~regulation of postsynapse organization	3	1.35747	0.0554344	1.25622	TANC1, EPHA7, CDKL5	211	54	29878	7.86677	1	0.785697	0.776647		GOTERM_BP_DIRECT	GO:0006398~mRNA 3'-end processing by stem-loop binding and cleavage	2	0.766284	0.0571272	1.24316	LSM10, SLBP	251	7	29878	34.0102	1	1	1
GOTERM_BP_DIRECT	GO:0051402~neuron apoptotic process	4	1.80995	0.0606245	1.21735	EPHA7, TRPC5, KCNQ3, HIPK2	211	127	29878	4.4599	1	0.829566	0.82001		GOTERM_BP_DIRECT	GO:0051480~regulation of cytosolic calcium ion concentration	3	1.14943	0.063441	1.19763	CHGA, CALCB, CAV2	251	49	29878	7.28791	1	1	1
GOTERM_BP_DIRECT	GO:0097553~calcium ion transmembrane import into cytosol	2	0.904977	0.0615157	1.21101	RYR2, GRIN2A	211	9	29878	31.4671	1	0.829566	0.82001		GOTERM_BP_DIRECT	GO:0034440~lipid oxidation	2	0.766284	0.0650184	1.18696	ALOXE3, PLA2G7	251	8	29878	29.759	1	1	1
GOTERM_BP_DIRECT	GO:0071474~cellular hyperosmotic response	2	0.904977	0.0615157	1.21101	WNK1, OXSR1	211	9	29878	31.4671	1	0.829566	0.82001		GOTERM_BP_DIRECT	GO:0160040~mitocytosis	2	0.766284	0.0650184	1.18696	TSPAN9, TSPAN4	251	8	29878	29.759	1	1	1
GOTERM_BP_DIRECT	GO:0048671~negative regulation of collateral sprouting	2	0.904977	0.0615157	1.21101	EPHA7, FSTL4	211	9	29878	31.4671	1	0.829566	0.82001		GOTERM_BP_DIRECT	GO:0002232~leukocyte chemotaxis involved in inflammatory response	2	0.766284	0.0650184	1.18696	MDK, NINJ1	251	8	29878	29.759	1	1	1
GOTERM_BP_DIRECT	GO:0070782~phosphatidylserine exposure on apoptotic cell surface	2	0.904977	0.0615157	1.21101	TRPC5, XKR4	211	9	29878	31.4671	1	0.829566	0.82001		GOTERM_BP_DIRECT	GO:0012501~programmed cell death	3	1.14943	0.0657305	1.18223	NINJ1, KIT, ALKBH7	251	50	29878	7.14215	1	1	1
GOTERM_BP_DIRECT	GO:0008283~cell population proliferation	6	2.71493	0.0640975	1.19316	PURA, NFIB, PRKCA, PROX1, FGF2, HIPK2	211	304	29878	2.79477	1	0.837258	0.827614		GOTERM_BP_DIRECT	GO:0019233~sensory perception of pain	3	1.14943	0.0680473	1.16719	KCNIP3, OPRL1, ALOXE3	251	51	29878	7.00211	1	1	1
GOTERM_BP_DIRECT	GO:0045471~response to ethanol	4	1.80995	0.0664566	1.17746	GRIN2A, PRKCA, CBL, LCT	211	132	29878	4.29097	1	0.837258	0.827614		GOTERM_BP_DIRECT	GO:0015820~L-leucine transport	2	0.766284	0.080604	1.09364	SLC7A8, SLC3A2	251	10	29878	23.8072	1	1	1
GOTERM_BP_DIRECT	GO:0009968~negative regulation of signal transduction	3	1.35747	0.0667375	1.17563	RGS5, RGS1, RGS7BP	211	60	29878	7.08009	1	0.837258	0.827614		GOTERM_BP_DIRECT	GO:0071636~positive regulation of transforming growth factor beta production	2	0.766284	0.080604	1.09364	IFNB1, CD200	251	10	29878	23.8072	1	1	1
GOTERM_BP_DIRECT	GO:0051897~positive regulation of phosphatidylinositol 3-kinase/protein kinase B signal transduction	5	2.26244	0.0676463	1.16976	SEMA5A, UBE3A, CCL19, CBL, FGF2	211	218	29878	3.24775	1	0.837258	0.827614		GOTERM_BP_DIRECT	GO:0150079~negative regulation of neuroinflammatory response	2	0.766284	0.080604	1.09364	IFNB1, CD200	251	10	29878	23.8072	1	1	1
GOTERM_BP_DIRECT	GO:0031666~positive regulation of lipopolysaccharide-mediated signaling pathway	2	0.904977	0.0681139	1.16676	LY96, PRKCA	211	10	29878	28.3204	1	0.837258	0.827614		GOTERM_BP_DIRECT	GO:0016311~dephosphorylation	4	1.53257	0.081455	1.08908	PTP4A3, EPHX2, PDXP, PTPN5	251	121	29878	3.93507	1	1	1
GOTERM_BP_DIRECT	GO:0010586~miRNA metabolic process	2	0.904977	0.0681139	1.16676	DDX17, AGO2	211	10	29878	28.3204	1	0.837258	0.827614		GOTERM_BP_DIRECT	GO:0035357~peroxisome proliferator activated receptor signaling pathway	2	0.766284	0.0882995	1.05404	RXRA, ALOXE3	251	11	29878	21.6429	1	1	1
GOTERM_BP_DIRECT	GO:0023052~signaling	2	0.904977	0.0681139	1.16676	ABL2, DLGAP2	211	10	29878	28.3204	1	0.837258	0.827614		GOTERM_BP_DIRECT	GO:0016042~lipid catabolic process	4	1.53257	0.0893909	1.04871	BSCL2, HINT2, PLA2G7, PRDX6	251	126	29878	3.77892	1	1	1
GOTERM_BP_DIRECT	GO:0007215~glutamate receptor signaling pathway	2	0.904977	0.0681139	1.16676	GRIN2A, GNAQ	211	10	29878	28.3204	1	0.837258	0.827614		GOTERM_BP_DIRECT	GO:0051384~response to glucocorticoid	3	1.14943	0.0951647	1.02152	RXRA, FKRP, ACSBG1	251	62	29878	5.7598	1	1	1
GOTERM_BP_DIRECT	GO:0097151~positive regulation of inhibitory postsynaptic potential	2	0.904977	0.0681139	1.16676	RIMS1, GRIN2A	211	10	29878	28.3204	1	0.837258	0.827614		GOTERM_BP_DIRECT	GO:1990874~vascular associated smooth muscle cell proliferation	2	0.766284	0.0959308	1.01804	NDRG2, AGT	251	12	29878	19.8393	1	1	1
GOTERM_BP_DIRECT	GO:0007207~phospholipase C-activating G protein-coupled acetylcholine receptor signaling pathway	2	0.904977	0.0681139	1.16676	CHRM3, GNAQ	211	10	29878	28.3204	1	0.837258	0.827614		GOTERM_BP_DIRECT	GO:0007411~axon guidance	5	1.91571	0.0983083	1.00741	SEMA6B, EFNB2, DLX5, TUBB3, L1CAM	251	208	29878	2.86144	1	1	1
GOTERM_BP_DIRECT	GO:0010595~positive regulation of endothelial cell migration	3	1.35747	0.0726514	1.13876	PRKCA, PROX1, FGF2	211	63	29878	6.74295	1	0.883446	0.873269		GOTERM_BP_DIRECT	GO:0006397~mRNA processing	7	2.68199	0.098729	1.00556	LSM10, TSEN34, SLBP, CSDC2, NOL3, WBP11, HNRNPA1	251	378	29878	2.20437	1	1	1
GOTERM_BP_DIRECT	GO:0051209~release of sequestered calcium ion into cytosol	3	1.35747	0.0746591	1.12692	RYR2, CCL19, FGF2	211	64	29878	6.63759	1	0.883446	0.873269		GOTERM_CC_DIRECT	GO:0016020~membrane	116	44.4444	5.62343e-08	7.25	SLC46A1, CLSTN3, CPNE7, CIB2, FAIM2, MRGPRE, FCGRT, TMEM89, SEMA6B, ATP6V0C-PS2, PAQR6, ENTPD4, ALG2, DIO3, ALG3, GPR37L1, FRS3, BSCL2, DNAJC30, NINJ1, PRTN3, PTPRCAP, TCTA, CTXN1, IGSF8, TEX264, TTYH1, SPATA3, APCDD1, EFNB2, CYB5R1, ASIC4, TRP53I13, CHST12, TSPAN9, TSPAN4, HMOX1, RAB11FIP5, PRRT3, SYT3, RHBDD3, CAV2, CCDC136, ASPSCR1, 2310061I04RIK, L1CAM, LRFN3, LRFN1, REEP2, NDUFAF3, SFXN1, RE…	257	8760	30060	1.54885	1.54081e-05	1.54082e-05	1.49021e-05
GOTERM_BP_DIRECT	GO:0099105~ion channel modulating, G protein-coupled receptor signaling pathway	2	0.904977	0.0746659	1.12688	CHRM3, GNAQ	211	11	29878	25.7458	1	0.883446	0.873269		GOTERM_CC_DIRECT	GO:0005739~mitochondrion	40	15.3257	3.6071e-07	6.44284	ALDH1L1, HSPB6, OSGEPL1, GPAA1, GSTP2, MRPL16, GLRX, SDSL, NOL3, ALKBH7, PARL, GCSH, CHCHD4, CYB5R1, CKMT1, AKR7A5, PRDX4, RXRA, HINT2, HADH, CRYM, ZBED5, PDK2, RAB11FIP5, WWOX, PHYH, PACRG, MTX1, CCDC136, MRPS18B, 2310061I04RIK, ACSF3, MCAT, PRDX6, SLC25A18, TST, DNAJC30, PPP2R2B, NDUFAF3, SFXN1	257	1911	30060	2.44825	9.88297e-05	4.94173e-05	4.77941e-05
GOTERM_BP_DIRECT	GO:0046834~lipid phosphorylation	2	0.904977	0.0746659	1.12688	DGKI, DGKH	211	11	29878	25.7458	1	0.883446	0.873269		GOTERM_CC_DIRECT	GO:0005737~cytoplasm	93	35.6322	4.83739e-05	4.31539	ALDH1L1, SLC46A1, PIGT, MOCS3, HSPB6, CPNE7, HDAC11, MAST1, ARHGAP1, CIB2, MEA1, RGS4, GPI1, GCSH, RPS6KA4, AKR7A5, LASP1, SAMD14, TUBA1B, HINT2, DPYSL4, TUBB3, RUSC1, HCFC1R1, HADH, GPRASP2, MYOZ2, UBL7, PACRG, KRT2, ALG2, WBP11, FRS3, VMAC, PTP4A3, 2310022B05RIK, DMWD, KIT, TBC1D7, BLVRB, ACSBG1, LRRC14, SLBP, LXN, TEX264, GSTP2, DLX5, WBP2, DDX25, SEZ6, PDXP, GLRX, NOL3, NDRG2, CPLX1, RASIP1, …	257	7472	30060	1.4558	0.0131673	0.00441815	0.00427303
GOTERM_BP_DIRECT	GO:0006813~potassium ion transport	4	1.80995	0.0750515	1.12464	SLC24A2, KCNJ6, KCNMA1, KCNQ3	211	139	29878	4.07487	1	0.883446	0.873269		GOTERM_CC_DIRECT	GO:0005783~endoplasmic reticulum	30	11.4943	0.000306194	3.514	PIGU, PIGT, TEX264, GPAA1, CLSTN3, SEZ6, FAIM2, ARXES2, HSPBP1, CLN6, PRDX4, SV2A, TMED3, HMOX1, PSMF1, VKORC1, FKRP, KCNIP3, ALG3, POMGNT2, UGT1A6B, YIF1B, BSCL2, RCN2, REEP2, ACSBG1, REEP6, ERGIC3, PTPN5, NUCB2	257	1702	30060	2.06166	0.080486	0.0209743	0.0202854
GOTERM_BP_DIRECT	GO:0006366~transcription by RNA polymerase II	5	2.26244	0.0802896	1.09534	PLAC8, BCL11B, PROX1, FGF2, MED13L	211	231	29878	3.06498	1	0.88778	0.877553		GOTERM_CC_DIRECT	GO:0042765~GPI-anchor transamidase complex	3	1.14943	0.000710331	3.14854	PIGU, PIGT, GPAA1	257	5	30060	70.179	0.176918	0.0389262	0.0376476
GOTERM_BP_DIRECT	GO:0042742~defense response to bacterium	5	2.26244	0.0805568	1.0939	PLAC8, OAS3, DEFB47, DEFB35, GM12250	211	230	29878	3.0783	1	0.88778	0.877553		GOTERM_CC_DIRECT	GO:0030425~dendrite	15	5.74713	0.0012892	2.88968	ACHE, CLSTN3, KCNIP3, MAST1, GLRX, L1CAM, CPLX1, LRFN3, EFNB2, SAMD14, GNG3, TUBB3, SV2A, DMWD, CACNG3	257	641	30060	2.73709	0.297751	0.0588733	0.0569395
GOTERM_BP_DIRECT	GO:0072089~stem cell proliferation	3	1.35747	0.0807867	1.09266	TIAL1, NFIB, FGF2	211	67	29878	6.34038	1	0.88778	0.877553		GOTERM_CC_DIRECT	GO:0031410~cytoplasmic vesicle	18	6.89655	0.00151736	2.81891	CHGA, SYT3, PIGT, CAV2, TEX264, ENTPD4, CCDC136, OPRL1, RND2, SORCS2, RUSC1, SV2A, TBC1D7, LCN2, TMED3, ACSBG1, REEP6, RAB11FIP5	257	878	30060	2.39792	0.340368	0.0593939	0.057443
GOTERM_BP_DIRECT	GO:0034115~negative regulation of heterotypic cell-cell adhesion	2	0.904977	0.0811721	1.09059	WNK1, MBP	211	12	29878	23.6003	1	0.88778	0.877553		GOTERM_CC_DIRECT	GO:0005615~extracellular space	31	11.8774	0.00280473	2.55211	ACHE, LXN, CALCB, SERPINE2, HSPBP1, PLA2G7, GPI1, PCSK1N, PRDX4, DDT, FCGRT, SMPD1, LEFTY2, CHGA, FKRP, LRRC24, IFNB1, WNT7B, KRT2, VEGFB, GDF1, AGT, GFRA4, PIK3IP1, GLB1, SMOC1, KIT, LCN2, PRTN3, FJX1, NUCB2	257	2055	30060	1.76444	0.536791	0.0960621	0.0929068
GOTERM_BP_DIRECT	GO:0050847~progesterone receptor signaling pathway	2	0.904977	0.0811721	1.09059	KLF9, UBE3A	211	12	29878	23.6003	1	0.88778	0.877553		GOTERM_CC_DIRECT	GO:0005829~cytosol	56	21.4559	0.00367549	2.43468	ALDH1L1, MOCS3, HSPB6, SERPINE2, GPAA1, CIB2, RND2, GPI1, RPS6KA4, AKR7A5, TUBA1B, DPYSL4, RUSC1, GPRASP2, PDK2, UBL7, PACRG, WBP11, SORCS2, BSCL2, 2310022B05RIK, TBC1D7, BLVRB, PRTN3, SLBP, TEX264, GSTP2, WBP2, PDXP, RASAL1, C2CD4C, CPLX1, PAPSS2, CRYZ, SRM, CYB5R1, PRDX4, AFMID, MVB12A, HMOX1, PCBD1, PSMF1, CRYM, WWOX, FKRP, KCNIP3, EPHX2, LIMK1, ASPSCR1, TBCC, MT2, PRDX6, PPP2R2B, LCN2, PTPN5,…	257	4529	30060	1.44624	0.635395	0.103327	0.0999333
GOTERM_BP_DIRECT	GO:0010764~negative regulation of fibroblast migration	2	0.904977	0.0811721	1.09059	ZEB2, FGF2	211	12	29878	23.6003	1	0.88778	0.877553		GOTERM_CC_DIRECT	GO:0045202~synapse	19	7.27969	0.00377107	2.42354	IGSF8, ACHE, CAV2, TTYH1, CLSTN3, CPNE7, SEZ6, SLC3A2, FAIM2, SORCS2, CPLX1, RPS6KA4, LRFN3, GNG3, RUSC1, SV2A, LRFN1, NINJ1, HNRNPA1	257	1042	30060	2.13276	0.644854	0.103327	0.0999333
GOTERM_BP_DIRECT	GO:0021952~central nervous system projection neuron axonogenesis	2	0.904977	0.0811721	1.09059	MYCBP2, BHLHE22	211	12	29878	23.6003	1	0.88778	0.877553		GOTERM_CC_DIRECT	GO:0005794~Golgi apparatus	23	8.81226	0.00502699	2.29869	WWOX, ACHE, FKRP, YIPF2, CAV2, ENTPD4, CLSTN3, QPCTL, KCNIP3, FAIM2, NDRG2, RASIP1, YIF1B, AKR7A5, PCSK1N, RUSC1, CHST12, GLB1, TMED3, ERGIC3, FGF22, NUCB2, RAB11FIP5	257	1416	30060	1.89985	0.74864	0.12464	0.120546
GOTERM_BP_DIRECT	GO:0098815~modulation of excitatory postsynaptic potential	2	0.904977	0.0811721	1.09059	GRIN2A, PCLO	211	12	29878	23.6003	1	0.88778	0.877553		GOTERM_CC_DIRECT	GO:0043025~neuronal cell body	14	5.36398	0.00545867	2.26291	ACHE, SERPINE2, CPNE5, MAST1, SEZ6, SLC3A2, GLRX, L1CAM, CPLX1, TUBB3, SV2A, VIP, PTPN5, CD200	257	674	30060	2.42954	0.776819	0.12464	0.120546
GOTERM_BP_DIRECT	GO:0071218~cellular response to misfolded protein	2	0.904977	0.0811721	1.09059	SDF2L1, DNAJB14	211	12	29878	23.6003	1	0.88778	0.877553		GOTERM_CC_DIRECT	GO:0098839~postsynaptic density membrane	6	2.29885	0.0091356	2.03926	LRFN3, EFNB2, CLSTN3, LRFN1, SORCS2, CACNG3	257	149	30060	4.71	0.919109	0.19255	0.186226
GOTERM_BP_DIRECT	GO:0098609~cell-cell adhesion	5	2.26244	0.0836392	1.07759	LRRC7, ITGA7, ABL2, MYH9, CELSR3	211	234	29878	3.02568	1	0.901644	0.891257		GOTERM_CC_DIRECT	GO:0043204~perikaryon	7	2.68199	0.0132557	1.8776	CKMT1, CPNE5, DMWD, SORCS2, CPLX1, PTPN5, NUCB2	257	226	30060	3.62281	0.974174	0.259434	0.250912
GOTERM_BP_DIRECT	GO:0008360~regulation of cell shape	4	1.80995	0.084071	1.07535	PXN, ITGA7, MYH9, PLXNA4	211	146	29878	3.8795	1	0.901644	0.891257		GOTERM_CC_DIRECT	GO:0030424~axon	11	4.21456	0.0163268	1.7871	LRFN3, IGSF8, ACHE, RXRA, TTYH1, TUBB3, KCNIP3, MAST1, L1CAM, PTPN5, CD200	257	532	30060	2.41845	0.989007	0.298237	0.288441
GOTERM_BP_DIRECT	GO:0002062~chondrocyte differentiation	3	1.35747	0.087064	1.06016	NFIB, TRPS1, PRKCA	211	70	29878	6.06865	1	0.901644	0.891257		GOTERM_CC_DIRECT	GO:0005743~mitochondrial inner membrane	11	4.21456	0.0186583	1.72913	CKMT1, SLC25A18, MTX1, TST, DNAJC30, MRPS18B, MRPL16, NDUFAF3, SFXN1, HADH, PARL	257	543	30060	2.36946	0.994262	0.309991	0.299809
GOTERM_BP_DIRECT	GO:0000381~regulation of alternative mRNA splicing, via spliceosome	3	1.35747	0.087064	1.06016	DDX17, RBFOX1, MALAT1	211	70	29878	6.06865	1	0.901644	0.891257		GOTERM_CC_DIRECT	GO:0005576~extracellular region	26	9.96169	0.019233	1.71595	ACHE, HSPB6, SERPINE2, SEZ6, PLA2G7, GPI1, PCSK1N, MDK, SMPD1, NXPH1, LEFTY2, CHGA, FKRP, IFNB1, WNT7B, VEGFB, GDF1, GFRA4, SMOC1, ADM2, NINJ1, LCN2, PRTN3, VIP, FJX1, NUCB2	257	1887	30060	1.6116	0.995113	0.309991	0.299809
GOTERM_BP_DIRECT	GO:1990806~ligand-gated ion channel signaling pathway	2	0.904977	0.0876327	1.05733	CHRM3, GNAQ	211	13	29878	21.7849	1	0.901644	0.891257		GOTERM_CC_DIRECT	GO:0043005~neuron projection	9	3.44828	0.0216643	1.66425	PACRG, CPNE5, SV2A, LIMK1, MAST1, OPRL1, VIP, SORCS2, CD200	257	399	30060	2.63831	0.997524	0.32978	0.318947
GOTERM_BP_DIRECT	GO:0033148~positive regulation of intracellular estrogen receptor signaling pathway	2	0.904977	0.0876327	1.05733	KMT2D, NCOA3	211	13	29878	21.7849	1	0.901644	0.891257		GOTERM_CC_DIRECT	GO:0097060~synaptic membrane	4	1.53257	0.0263047	1.57997	SYT3, NINJ1, OPRL1, PTPN5	257	75	30060	6.23813	0.999327	0.379342	0.366881
GOTERM_BP_DIRECT	GO:0097062~dendritic spine maintenance	2	0.904977	0.0876327	1.05733	TANC1, ABL2	211	13	29878	21.7849	1	0.901644	0.891257		GOTERM_CC_DIRECT	GO:0005768~endosome	13	4.98084	0.0298582	1.52494	SLC46A1, SYT3, YIPF2, DIO3, L1CAM, SORCS2, PTP4A3, RUSC1, FCGRT, SMPD1, MVB12A, RHOV, RAB11FIP5	257	757	30060	2.00865	0.999753	0.409057	0.395621
GOTERM_BP_DIRECT	GO:0003334~keratinocyte development	2	0.904977	0.0876327	1.05733	BCL11B, FLNB	211	13	29878	21.7849	1	0.901644	0.891257		GOTERM_CC_DIRECT	GO:0002080~acrosomal membrane	3	1.14943	0.0357492	1.44673	CAV2, CCDC136, RND2	257	35	30060	10.0256	0.999953	0.466442	0.451121
GOTERM_BP_DIRECT	GO:1901224~positive regulation of non-canonical NF-kappaB signal transduction	3	1.35747	0.0913275	1.0394	CREBBP, CCL19, NR3C2	211	72	29878	5.90008	1	0.926475	0.915803		GOTERM_CC_DIRECT	GO:0005793~endoplasmic reticulum-Golgi intermediate compartment	4	1.53257	0.0464896	1.33264	TMED3, ERGIC3, NUCB2, YIF1B	257	94	30060	4.97723	0.999998	0.555934	0.537673
GOTERM_BP_DIRECT	GO:0006915~apoptotic process	9	4.0724	0.0935146	1.02912	TIAL1, ZBP1, ZFP369, EPHA7, BCL11B, TAOK1, PRKCA, XKR4, HIPK2	211	657	29878	1.93975	1	0.926475	0.915803		GOTERM_CC_DIRECT	GO:0042995~cell projection	18	6.89655	0.0473747	1.32445	PACRG, CPNE5, CLSTN3, MAST1, LIMK1, SEZ6, PDXP, CIB2, GPR37L1, NDRG2, L1CAM, SORCS2, CPLX1, LRFN3, TUBB3, SV2A, MDK, DMWD	257	1278	30060	1.64739	0.999998	0.555934	0.537673
GOTERM_BP_DIRECT	GO:0007275~multicellular organism development	13	5.88235	0.0938097	1.02775	SEMA5A, EPHA5, EPHA4, RYR2, EPHA7, PROX1, FGF2, FSTL4, CELSR3, SPRED2, GSC, AGO2, TCF4	211	1111	29878	1.65691	1	0.926475	0.915803		GOTERM_CC_DIRECT	GO:0030134~COPII-coated ER to Golgi transport vesicle	3	1.14943	0.0497749	1.30299	TMED3, ERGIC3, YIF1B	257	42	30060	8.35464	0.999999	0.555934	0.537673
GOTERM_BP_DIRECT	GO:0010820~positive regulation of T cell chemotaxis	2	0.904977	0.0940482	1.02665	WNK1, OXSR1	211	14	29878	20.2288	1	0.926475	0.915803		GOTERM_CC_DIRECT	GO:0005764~lysosome	9	3.44828	0.0515294	1.28795	GALNS, WWOX, GLB1, SMPD1, TBC1D7, GPR137, PRTN3, SLC3A2, PRDX6	257	474	30060	2.22085	0.999999	0.555934	0.537673
GOTERM_BP_DIRECT	GO:0046339~diacylglycerol metabolic process	2	0.904977	0.0940482	1.02665	DGKI, DGKH	211	14	29878	20.2288	1	0.926475	0.915803		GOTERM_CC_DIRECT	GO:0098982~GABA-ergic synapse	5	1.91571	0.0559449	1.25224	CLSTN3, SV2A, NXPH1, L1CAM, FGF22	257	168	30060	3.4811	1	0.555934	0.537673
GOTERM_BP_DIRECT	GO:2001028~positive regulation of endothelial cell chemotaxis	2	0.904977	0.0940482	1.02665	SEMA5A, FGF2	211	14	29878	20.2288	1	0.926475	0.915803		GOTERM_CC_DIRECT	GO:0045121~membrane raft	6	2.29885	0.055974	1.25201	TUBA1B, SLC7A8, CAV2, PRTN3, FAIM2, CLN6	257	241	30060	2.91199	1	0.555934	0.537673
GOTERM_BP_DIRECT	GO:0030182~neuron differentiation	5	2.26244	0.0971359	1.01262	TRPC5, KCNQ3, ABL2, HIPK2, MIB1	211	247	29878	2.86644	1	0.943509	0.932641		GOTERM_CC_DIRECT	GO:0005886~plasma membrane	66	25.2874	0.0568108	1.24557	ACHE, PIGU, SLC46A1, CPNE5, GPAA1, MEGF11, CLSTN3, CPNE7, HDAC11, MAST1, ARHGAP1, CIB2, FAIM2, MRGPRE, RND2, GPI1, FCGRT, SMPD1, SEMA6B, PCDHGA6, PAQR6, KCNK12, DIO3, GPR37L1, SORCS2, GFRA4, SLC7A4, PTP4A3, SLC7A8, NINJ1, KIT, BLVRB, PRTN3, ACSBG1, RHOV, PTPRCAP, IGSF8, GSTP2, TTYH1, SEZ6, OPRL1, PDXP, RASAL1, SLC3A2, CXCR6, APCDD1, EFNB2, ASIC4, GNG3, TRP53I13, TSPAN9, TSPAN4, WWOX, SYT3, FKRP, …	257	6350	30060	1.2157	1	0.555934	0.537673
GOTERM_BP_DIRECT	GO:0051607~defense response to virus	5	2.26244	0.0971359	1.01262	DDX17, ZBP1, OAS3, STAT2, GM12250	211	247	29878	2.86644	1	0.943509	0.932641		GOTERM_CC_DIRECT	GO:0048471~perinuclear region of cytoplasm	13	4.98084	0.0649237	1.1876	CHGA, ACHE, CAV2, LIMK1, ALG2, ARHGAP1, ASPSCR1, SEZ6, NDRG2, PRDX6, RASIP1, HMOX1, PSMF1	257	858	30060	1.7722	1	0.604091	0.584248
GOTERM_CC_DIRECT	GO:0098978~glutamatergic synapse	28	12.6697	2.45795e-11	10.6094	CHRM3, ATP8A1, PRICKLE2, UBE3A, ADCY1, CELSR3, NR3C2, PURA, RIMS1, GRIN2A, PCLO, TNR, ABL2, DLGAP2, EPHA4, EPHA7, CDKL5, HOMER2, ATP2B1, MIB1, CNKSR2, TANC1, LRRC7, KCNMA1, RIMBP2, RGS7BP, DGKI, SHANK1	213	808	30060	4.89053	7.32468e-09	7.32469e-09	6.85768e-09		GOTERM_CC_DIRECT	GO:0140494~migrasome	2	0.766284	0.0661413	1.17953	TSPAN9, TSPAN4	257	8	30060	29.2412	1	0.604091	0.584248
GOTERM_CC_DIRECT	GO:0030425~dendrite	22	9.95475	6.54789e-09	8.1839	EPHA5, EPHA4, CHRM3, GABRB1, KCNJ6, EPHA7, TRPC5, HOMER2, PRKCA, TRAK2, TANC1, PURA, SFPQ, PCLO, GNAQ, AGO2, KCNMA1, KCNQ3, STRN, DLGAP2, SRSF10, SHANK1	213	641	30060	4.84366	1.95127e-06	9.75635e-07	9.1343e-07		GOTERM_CC_DIRECT	GO:0033116~endoplasmic reticulum-Golgi intermediate compartment membrane	3	1.14943	0.0774726	1.11085	ASPSCR1, TMED3, ERGIC3	257	54	30060	6.49805	1	0.654117	0.632631
GOTERM_CC_DIRECT	GO:0005634~nucleus	82	37.1041	1.04428e-07	6.98118	ZFP369, CCNT2, USP31, UBXN2B, ZBTB20, UBE3A, AFF4, FGF2, NR3C2, ELK4, TIAL1, TRPS1, SACS, KIF13B, CCNL2, TNPO1, SRRM2, ZBP1, DDX17, PPP1R16B, RBFOX1, ZHX3, CDKL5, NCOA3, PRKCA, DNAJB14, PROX1, UHMK1, PYGO1, ARL4D, ZEB2, SFPQ, OAS3, MYH9, LUC7L3, S100A5, MALAT1, RGS7BP, SIK2, ZFP652, DGKI, ZFP106, SLFN5, KMT2D, KMT2A, TNKS, DOT1L, MYCBP2, WDR20, BHLHE22, AK6, TRAK2, PLAC8, PURA, HMBOX1, PABPN1, GS…	213	6691	30060	1.72955	3.11191e-05	1.03732e-05	9.71181e-06		GOTERM_CC_DIRECT	GO:0005788~endoplasmic reticulum lumen	4	1.53257	0.080056	1.09661	ACHE, RCN2, WNT7B, CLN6	257	118	30060	3.96491	1	0.654117	0.632631
GOTERM_CC_DIRECT	GO:0043025~neuronal cell body	20	9.04977	3.60899e-07	6.44261	EPHA5, EPHA7, TRPC5, HOMER2, PRKCA, LNPEP, CACNA1E, TRAK2, CNKSR2, TANC1, PURA, PCLO, KCNMA1, KCNQ3, S100A5, MBP, STRN, FLNB, SRSF10, DGKI	213	674	30060	4.18774	0.000107542	2.6887e-05	2.51727e-05		GOTERM_CC_DIRECT	GO:0030133~transport vesicle	3	1.14943	0.0824716	1.0837	CHGA, YIPF2, CAV2	257	56	30060	6.26598	1	0.654117	0.632631
GOTERM_CC_DIRECT	GO:0014069~postsynaptic density	14	6.33484	5.68566e-07	6.24522	MACF1, EPHA4, HOMER2, PRICKLE2, ADCY1, MIB1, CNKSR2, RIMS1, PURA, GRIN2A, PCLO, LRRC7, DGKI, SHANK1	213	323	30060	6.11695	0.000169418	3.38865e-05	3.1726e-05		GOTERM_CC_DIRECT	GO:0005811~lipid droplet	4	1.53257	0.0832251	1.07975	BSCL2, CLSTN3, CAV2, SMPD1	257	120	30060	3.89883	1	0.654117	0.632631
GOTERM_CC_DIRECT	GO:0045211~postsynaptic membrane	13	5.88235	2.04649e-06	5.68899	EPHA4, CHRM3, GABRB1, EPHA7, CACNA1E, CNKSR2, GRIN2A, CLMP, LRRC7, KCNMA1, STRN, KCTD16, SHANK1	213	306	30060	5.99558	0.000609667	0.000101642	9.51616e-05		GOTERM_CC_DIRECT	GO:0031594~neuromuscular junction	4	1.53257	0.0848297	1.07145	ACHE, SERPINE2, SV2A, CIB2	257	121	30060	3.86661	1	0.654117	0.632631
GOTERM_CC_DIRECT	GO:0016607~nuclear speck	15	6.78733	4.51291e-06	5.34554	DDX17, ZFP106, SRRM2, PPP1R16B, AK6, GATAD2B, UHMK1, SFPQ, SON, PABPN1, NRIP1, LUC7L3, MALAT1, CCNL2, SRSF10	213	452	30060	4.68341	0.00134395	0.000190742	0.000178581		GOTERM_CC_DIRECT	GO:0010008~endosome membrane	5	1.91571	0.0859423	1.06579	SLC46A1, FCGRT, ARHGAP1, DIO3, RHOV	257	195	30060	2.9991	1	0.654117	0.632631
GOTERM_CC_DIRECT	GO:0045202~synapse	23	10.4072	5.1206e-06	5.29068	EPHA4, CHRM3, GABRB1, EGR3, ATP8A1, HOMER2, ATP2B1, HAPLN2, RIMS1, TANC1, GRIN2A, PCLO, LRRC7, FRRS1L, GNAQ, KCNQ3, RIMBP2, STRN, DLGAP2, DGKI, SNTB2, KCTD16, SHANK1	213	1042	30060	3.11508	0.00152478	0.000190742	0.000178581		GOTERM_MF_DIRECT	GO:0016491~oxidoreductase activity	17	6.51341	5.12153e-05	4.2906	VKORC1, WWOX, ALDH1L1, PHYH, DIO3, ALKBH7, PRDX6, CRYZ, CHCHD4, CYB5R1, AKR7A5, PRDX4, HMOX1, BLVRB, HADH, CRYM, ALOXE3	244	603	29205	3.37442	0.0238344	0.0241224	0.02402
GOTERM_CC_DIRECT	GO:0005654~nucleoplasm	48	21.7195	3.52989e-05	4.45224	KMT2D, CCNT2, KMT2A, TNKS, DOT1L, MYCBP2, GPR63, SLC7A14, ZBTB20, BHLHE22, AK6, AFF4, NR3C2, PLAC8, ELK4, TIAL1, TGOLN2, HMBOX1, DDI2, TRPS1, GSC, TRA2A, NRIP1, ABL2, CCNL2, ZBED6, SRSF10, CREBBP, RBFOX1, EGR3, ZHX3, CDKL5, NCOA3, CDC7, ATP2B1, PROX1, GATAD2B, UHMK1, HIPK2, MED13L, ZEB2, SFPQ, LRRC7, NFIB, OAS3, KLF9, LUC7L3, SNTB2	213	3681	30060	1.84028	0.0104641	0.00116878	0.00109426		GOTERM_MF_DIRECT	GO:0042803~protein homodimerization activity	19	7.27969	0.000261674	3.58224	ACHE, SYT3, HSPB6, CAV2, EPHX2, PDXP, CIB2, SLC3A2, UGT1A6B, CLN6, RASIP1, SRM, GLB1, KIT, HMOX1, PSMF1, CRYM, PDK2, GSTM6	244	841	29205	2.70411	0.11597	0.0616242	0.0613625
GOTERM_CC_DIRECT	GO:0005737~cytoplasm	79	35.7466	7.17364e-05	4.14426	ZFP369, CCNT2, MCPT2, UBXN2B, ZBTB20, UBE3A, FGF2, NR3C2, TIAL1, RGS5, SPRED2, CYP26B1, RGS1, TRIM2, SACS, KIF13B, TNPO1, ZBP1, DDX17, PPP1R16B, EPHA4, RBFOX1, ARHGEF12, PPP1R12A, CDKL5, NCOA3, PRKCA, PROX1, OXSR1, UHMK1, CNKSR2, ARL4D, RAB30, SFPQ, LRRC7, OAS3, ITGA7, MYH9, RGS7BP, SIK2, DGKI, SHANK1, DGKH, MACF1, TNKS, DOT1L, MYCBP2, PXN, PRICKLE2, WDR20, ADCY1, AK6, CBL, ARHGAP12, TRAK2, PURA,…	213	7472	30060	1.49211	0.0211513	0.00213774	0.00200144		GOTERM_MF_DIRECT	GO:0005515~protein binding	67	25.6705	0.000926367	3.03322	ACHE, ALDH1L1, SMARCB1, CLSTN3, HDAC11, MAST1, ARHGAP1, FAIM2, RND2, GPI1, RPS6KA4, CHCHD4, LASP1, TUBA1B, DPYSL4, TUBB3, MDK, HADH, PDK2, PHYH, PACRG, GPR37L1, WBP11, SORCS2, BSCL2, RCN2, KIT, PRTN3, IGSF8, DLX5, WBP2, PDXP, SLC3A2, NOL3, RASIP1, PARL, EFNB2, CKMT1, PCSK1N, PRDX4, RXRA, NRIP2, TSPAN4, HMOX1, PCBD1, CACNG3, FGF22, CHGA, WWOX, ARNT2, ACD, SYT3, FKRP, RHBDD3, CAV2, KCNIP3, WNT7B, T…	244	5504	29205	1.45701	0.353719	0.115183	0.114694
GOTERM_CC_DIRECT	GO:0098839~postsynaptic density membrane	8	3.61991	9.45227e-05	4.02446	EPHA4, CHRM3, EPHA7, GRIN2A, LRRC7, RGS7BP, ADCY1, CELSR3	213	149	30060	7.57728	0.0277761	0.00239271	0.00224016		GOTERM_MF_DIRECT	GO:0003824~catalytic activity	10	3.83142	0.000978204	3.00957	CKMT1, ALDH1L1, PHYH, HINT2, MOCS3, EPHX2, ALOXE3, PRDX6, PAPSS2, SRM	244	300	29205	3.98975	0.369322	0.115183	0.114694
GOTERM_CC_DIRECT	GO:0042734~presynaptic membrane	9	4.0724	9.63508e-05	4.01614	RIMS1, EPHA4, CHRM3, KCNJ6, GRIN2A, RGS7BP, ATP2B1, CACNA1E, KCTD16	213	201	30060	6.31911	0.0283056	0.00239271	0.00224016		GOTERM_MF_DIRECT	GO:0015180~L-alanine transmembrane transporter activity	3	1.14943	0.00238829	2.62191	SLC7A8, SLC3A2, SFXN1	244	9	29205	39.8975	0.675746	0.224977	0.224021
GOTERM_CC_DIRECT	GO:0032839~dendrite cytoplasm	5	2.26244	0.000180107	3.74447	PURA, SFPQ, CDKL5, TRAK2, UHMK1	213	40	30060	17.6408	0.0522616	0.00412861	0.00386538		GOTERM_MF_DIRECT	GO:0098632~cell-cell adhesion mediator activity	4	1.53257	0.00480368	2.31843	CLSTN3, NINJ1, L1CAM, CD200	244	41	29205	11.6773	0.89648	0.377089	0.375488
GOTERM_CC_DIRECT	GO:0005886~plasma membrane	67	30.3167	0.000401464	3.39635	SEMA5A, CPNE9, CHRM3, GABRB1, CCNT2, ATP8A1, GPR63, SLC7A14, CELSR3, SPRED2, RIMS1, FRRS1L, RGS1, DLGAP2, KLRI1, EPHA5, PPP1R16B, EPHA4, EPHA7, TRPC5, PPP1R12A, PRKCA, ANO3, CNKSR2, ARL4D, LMBRD2, OAS3, KCNMA1, KCNQ3, MYH9, RGS7BP, DGKI, KCTD16, SHANK1, DGKH, SLC24A2, MACF1, AMER2, MYCBP2, PXN, LY96, ADCY1, CBL, TRAK2, TGOLN2, GJC3, GRIN2A, CLMP, ABL2, MBP, FLNB, PLXNA4, PLA2G2F, KCNJ6, HOMER2, S…	213	6350	30060	1.48905	0.112778	0.00800051	0.00749041		GOTERM_MF_DIRECT	GO:0008083~growth factor activity	6	2.29885	0.0090097	2.04529	GPI1, MDK, VEGFB, GDF1, LEFTY2, FGF22	244	152	29205	4.72471	0.985917	0.511442	0.50927
GOTERM_CC_DIRECT	GO:0098831~presynaptic active zone cytoplasmic component	4	1.80995	0.000418798	3.378	RIMS1, PCLO, RIMBP2, NR3C2	213	21	30060	26.8813	0.117351	0.00800051	0.00749041		GOTERM_MF_DIRECT	GO:0005102~signaling receptor binding	10	3.83142	0.0106457	1.97283	EFNB2, SERPINE2, PIK3IP1, TSPAN9, WNT7B, MAST1, PRTN3, NXPH1, VIP, NOL3	244	432	29205	2.77066	0.993533	0.511442	0.50927
GOTERM_CC_DIRECT	GO:0099092~postsynaptic density, intracellular component	5	2.26244	0.000429558	3.36698	TANC1, GRIN2A, CDKL5, DLGAP2, NR3C2	213	50	30060	14.1127	0.120178	0.00800051	0.00749041		GOTERM_MF_DIRECT	GO:0043167~ion binding	3	1.14943	0.01074	1.96899	RXRA, KCNIP3, NUCB2	244	19	29205	18.8988	0.993817	0.511442	0.50927
GOTERM_CC_DIRECT	GO:0016020~membrane	85	38.4615	0.000662035	3.17912	SEMA5A, RYR2, CHRM3, GABRB1, USP31, ATP8A1, GPR63, SLC7A14, CELSR3, NR3C2, RGS5, SPRED2, RIMS1, CYP26B1, FRRS1L, RGS1, TRPS1, SLC25A41, DLGAP2, KLRI1, ARFGEF3, EPHA5, PPP1R16B, EPHA4, EPHA7, TRPC5, ARHGEF12, PRKCA, ELOVL6, DNAJB14, ANO3, CNKSR2, ARL4D, ZEB2, RAB30, LMBRD2, NINJ2, OAS3, KCNMA1, KCNQ3, ITGA7, RGS7BP, LCT, DGKI, KCTD16, SHANK1, DGKH, ZFP106, SLC24A2, MACF1, AMER2, KMT2D, MRLN, UQCRB…	213	8760	30060	1.36938	0.179098	0.0116051	0.0108652		GOTERM_MF_DIRECT	GO:0005544~calcium-dependent phospholipid binding	4	1.53257	0.0108586	1.96422	SYT3, CPNE5, CPNE7, SYT17	244	55	29205	8.70492	0.994156	0.511442	0.50927
GOTERM_CC_DIRECT	GO:0098685~Schaffer collateral - CA1 synapse	7	3.16742	0.000866008	3.06248	EPHA4, GABRB1, EPHA7, TNR, ADCY1, DGKI, SHANK1	213	156	30060	6.33261	0.227545	0.0143372	0.0134231		GOTERM_MF_DIRECT	GO:0042802~identical protein binding	28	10.728	0.0124776	1.90387	SLBP, ACHE, SMARCB1, BMYC, SDSL, NOL3, APCDD1, SRM, CRYZ, CKMT1, AKR7A5, PRDX4, RXRA, HMOX1, PCBD1, HADH, HNRNPA1, PDK2, WWOX, SYT3, FKRP, VEGFB, L1CAM, FRS3, PRDX6, LCN2, PTPN5, GSTM6	244	2053	29205	1.63244	0.997298	0.534269	0.532001
GOTERM_CC_DIRECT	GO:0043197~dendritic spine	8	3.61991	0.00091634	3.03794	EPHA4, GRIN2A, LRRC7, ABL2, STRN, DLGAP2, DGKI, SHANK1	213	217	30060	5.20283	0.239055	0.0143721	0.0134557		GOTERM_MF_DIRECT	GO:0000287~magnesium ion binding	7	2.68199	0.0161502	1.79182	RPS6KA4, EPHX2, KCNIP3, MAST1, PDXP, CIB2, YDJC	244	242	29205	3.46218	0.999533	0.633894	0.631202
GOTERM_CC_DIRECT	GO:0098982~GABA-ergic synapse	7	3.16742	0.00126904	2.89652	RIMS1, GABRB1, PCLO, WNK1, ATP2B1, CACNA1E, NR3C2	213	168	30060	5.88028	0.315054	0.0189088	0.0177032		GOTERM_MF_DIRECT	GO:0019905~syntaxin binding	4	1.53257	0.0191771	1.71722	SYT3, CAV2, CPLX1, SYT17	244	68	29205	7.04074	0.999891	0.694801	0.691851
GOTERM_CC_DIRECT	GO:0032991~protein-containing complex	16	7.23982	0.00299008	2.52432	RYR2, CREBBP, NCOA3, DOT1L, PRKCA, CELSR3, HIPK2, WNK1, TRPS1, KCNMA1, MYH9, MBP, STRN, DGKI, SNTB2, DGKH	213	942	30060	2.39706	0.59032	0.0424307	0.0397254		GOTERM_MF_DIRECT	GO:0000033~alpha-1,3-mannosyltransferase activity	2	0.766284	0.0247552	1.60633	ALG2, ALG3	244	3	29205	79.7951	0.999993	0.780614	0.777299
GOTERM_CC_DIRECT	GO:0043679~axon terminus	5	2.26244	0.00660184	2.18033	TANC1, EPHA4, CHRM3, SRSF10, DGKI	213	105	30060	6.72032	0.861082	0.089425	0.0837234		GOTERM_MF_DIRECT	GO:0000149~SNARE binding	4	1.53257	0.0265177	1.57646	SYT3, CAV2, CPLX1, SYT17	244	77	29205	6.2178	0.999997	0.780614	0.777299
GOTERM_CC_DIRECT	GO:0048471~perinuclear region of cytoplasm	14	6.33484	0.00824408	2.08386	EPHA5, PPP1R16B, CDKL5, CCNT2, NCOA3, PRKCA, LNPEP, CBL, MANF, PCLO, MOBP, TAOK1, KCNMA1, DGKI	213	858	30060	2.30277	0.915154	0.106815	0.100004		GOTERM_MF_DIRECT	GO:0031072~heat shock protein binding	4	1.53257	0.0265177	1.57646	METTL22, PACRG, LIMK1, PDXP	244	77	29205	6.2178	0.999997	0.780614	0.777299
GOTERM_CC_DIRECT	GO:0031594~neuromuscular junction	5	2.26244	0.0107585	1.96825	EPHA4, EPHA7, PCLO, ITGA7, MYH9	213	121	30060	5.83168	0.960181	0.133585	0.125068		GOTERM_MF_DIRECT	GO:0016783~sulfurtransferase activity	2	0.766284	0.0409187	1.38808	MOCS3, TST	244	5	29205	47.877	1	1	0.997136
GOTERM_CC_DIRECT	GO:0030424~axon	10	4.52489	0.0136703	1.86422	EPHA5, EPHA4, KCNJ6, PCLO, MYCBP2, KIF13B, PRKCA, RGS7BP, CBL, UHMK1	213	532	30060	2.65276	0.983458	0.16295	0.15256		GOTERM_MF_DIRECT	GO:0004792~thiosulfate sulfurtransferase activity	2	0.766284	0.0409187	1.38808	MOCS3, TST	244	5	29205	47.877	1	1	0.997136
GOTERM_CC_DIRECT	GO:0016604~nuclear body	8	3.61991	0.0145362	1.83755	CREBBP, HMBOX1, TNKS, ZBTB20, MYH9, MALAT1, NEAT1, HIPK2	213	361	30060	3.12746	0.987267	0.166607	0.155984		GOTERM_MF_DIRECT	GO:0005509~calcium ion binding	12	4.5977	0.043632	1.36019	PCDHGA6, SYT3, RCN2, TTYH1, CLSTN3, SMOC1, KCNIP3, CIB2, MYL6B, NOL3, NUCB2, SYT17	244	732	29205	1.96217	1	1	0.997136
GOTERM_CC_DIRECT	GO:0048787~presynaptic active zone membrane	4	1.80995	0.017264	1.76286	GABRB1, KCNMA1, ATP2B1, CELSR3	213	77	30060	7.33126	0.994426	0.190543	0.178394		GOTERM_MF_DIRECT	GO:0046982~protein heterodimerization activity	8	3.06513	0.0455413	1.34159	ARNT2, SYT3, SLC7A8, CAV2, ALG2, SLC3A2, PSMF1, UGT1A6B	244	390	29205	2.45523	1	1	0.997136
GOTERM_CC_DIRECT	GO:0043235~receptor complex	6	2.71493	0.0209243	1.67935	EPHA5, GABRB1, GPR63, LY96, NR3C2, KCTD16	213	222	30060	3.81424	0.998167	0.222694	0.208496		GOTERM_MF_DIRECT	GO:0046872~metal ion binding	42	16.092	0.0463832	1.33364	ZFP941, MOCS3, OSGEPL1, CPNE5, CPNE7, MAST1, PDXP, ZFP707, CIB2, RASAL1, NOL3, ALKBH7, LASP1, ZNHIT2, TUBA1B, RXRA, TUBB3, SMPD1, HMOX1, ZFP580, RIMKLB, ALOXE3, POLR2L, ZFP414, ZFP358, PHYH, PAQR6, SYT3, FKRP, KCNIP3, EPHX2, QPCTL, LIMK1, MT2, YDJC, GALNS, RCN2, SMOC1, KIT, TCEA2, RHOV, NUCB2	244	3789	29205	1.32676	1	1	0.997136
GOTERM_CC_DIRECT	GO:0030658~transport vesicle membrane	3	1.35747	0.0266505	1.57429	SPRED2, ARFGEF3, SNTB2	213	36	30060	11.7606	0.999681	0.273857	0.256396		GOTERM_MF_DIRECT	GO:0016829~lyase activity	5	1.91571	0.0468019	1.32974	TSEN34, DDT, PCBD1, SDSL, ALOXE3	244	162	29205	3.69422	1	1	0.997136
GOTERM_CC_DIRECT	GO:0098891~extrinsic component of presynaptic active zone membrane	2	0.904977	0.0279146	1.55417	RIMS1, DGKI	213	4	30060	70.5634	0.999783	0.277285	0.259606		GOTERM_MF_DIRECT	GO:0015190~L-leucine transmembrane transporter activity	2	0.766284	0.0489	1.31069	SLC7A8, SLC3A2	244	6	29205	39.8975	1	1	0.997136
GOTERM_CC_DIRECT	GO:0010494~cytoplasmic stress granule	4	1.80995	0.0322649	1.49127	TIAL1, RBFOX1, AGO2, HIPK2	213	98	30060	5.76028	0.999943	0.310159	0.290384		GOTERM_MF_DIRECT	GO:0003924~GTPase activity	7	2.68199	0.0521265	1.28294	ARL9, GNG3, TUBA1B, TUBB3, TBCC, RHOV, RND2	244	320	29205	2.61828	1	1	0.997872
GOTERM_CC_DIRECT	GO:0098793~presynapse	7	3.16742	0.0342168	1.46576	SLC24A2, TRPC5, KCNJ6, PRKCA, RGS7BP, ADCY1, DGKI	213	340	30060	2.90555	0.999969	0.318644	0.298328		GOTERM_MF_DIRECT	GO:0051920~peroxiredoxin activity	2	0.766284	0.0568153	1.24553	PRDX4, PRDX6	244	7	29205	34.1979	1	1	0.997872
GOTERM_CC_DIRECT	GO:0005829~cytosol	43	19.457	0.0362337	1.44089	ZFP106, CCNT2, ATP8A1, KMT2A, UBXN2B, TNKS, MYCBP2, PXN, GPR63, SLC7A14, UBE3A, CBL, ELK4, TIAL1, RGS5, HMBOX1, MOBP, PABPN1, RGS1, DDI2, NRIP1, KIF13B, FLNB, SRSF10, ZBP1, DDX17, PPP1R12A, HOMER2, STAT2, NCOA3, PRKCA, OXSR1, PROX1, ZEB2, WNK1, LRRC7, OAS3, DEFB47, KLF9, AGO2, MYH9, LCT, DGKI	213	4529	30060	1.33991	0.999983	0.322396	0.301841		GOTERM_MF_DIRECT	GO:0016936~galactoside binding	2	0.766284	0.0646649	1.18933	LGALS2, GLB1	244	8	29205	29.9232	1	1	0.997872
GOTERM_CC_DIRECT	GO:0098688~parallel fiber to Purkinje cell synapse	3	1.35747	0.0369965	1.43184	KCNJ6, GRIN2A, PCLO	213	43	30060	9.84605	0.999987	0.322396	0.301841		GOTERM_MF_DIRECT	GO:0008201~heparin binding	5	1.91571	0.0681739	1.16638	LXN, SERPINE2, MDK, SMOC1, VEGFB	244	184	29205	3.25252	1	1	0.997872
GOTERM_CC_DIRECT	GO:0042995~cell projection	16	7.23982	0.0378653	1.42176	EPHA5, PPP1R16B, MACF1, EPHA4, CDKL5, HOMER2, MYCBP2, ATP2B1, CBL, RIMS1, GRIN2A, PCLO, MBP, STRN, DGKI, KCTD16	213	1278	30060	1.76685	0.99999	0.322396	0.301841		GOTERM_MF_DIRECT	GO:0016740~transferase activity	22	8.42912	0.0693907	1.1587	FKRP, MOCS3, OSGEPL1, GSTP2, QPCTL, MAST1, LIMK1, ALG2, ALG3, POMGNT2, MCAT, PRDX6, PAPSS2, SRM, RPS6KA4, CKMT1, METTL22, TST, CHST12, KIT, PDK2, GSTM6	244	1784	29205	1.47603	1	1	0.997872
GOTERM_CC_DIRECT	GO:0016328~lateral plasma membrane	4	1.80995	0.0393045	1.40556	CHRM3, PRICKLE2, MYH9, ATP2B1	213	106	30060	5.32554	0.999994	0.324054	0.303393		GOTERM_MF_DIRECT	GO:0015075~monoatomic ion transmembrane transporter activity	2	0.766284	0.0724495	1.13996	LASP1, SFXN1	244	9	29205	26.5984	1	1	0.997872
GOTERM_CC_DIRECT	GO:0001725~stress fiber	4	1.80995	0.0402349	1.3954	PPP1R12A, PXN, MYH9, FLNB	213	107	30060	5.27577	0.999995	0.324054	0.303393		GOTERM_MF_DIRECT	GO:0031957~very long-chain fatty acid-CoA ligase activity	2	0.766284	0.0724495	1.13996	ACSBG1, ACSF3	244	9	29205	26.5984	1	1	0.997872
GOTERM_CC_DIRECT	GO:0015629~actin cytoskeleton	6	2.71493	0.0441822	1.35475	MACF1, PPP1R12A, LRRC7, ABL2, MYH9, DGKH	213	272	30060	3.11309	0.999999	0.346482	0.32439		GOTERM_MF_DIRECT	GO:0034235~GPI anchor binding	2	0.766284	0.0724495	1.13996	PIGU, GPAA1	244	9	29205	26.5984	1	1	0.997872
GOTERM_CC_DIRECT	GO:0005938~cell cortex	5	2.26244	0.049763	1.30309	MACF1, ZHX3, PXN, MYH9, FLNB	213	195	30060	3.61863	1	0.38024	0.355997		GOTERM_MF_DIRECT	GO:0047499~calcium-independent phospholipase A2 activity	2	0.766284	0.0801696	1.09599	PLA2G7, PRDX6	244	10	29205	23.9385	1	1	0.997872
GOTERM_CC_DIRECT	GO:0005681~spliceosomal complex	5	2.26244	0.0513049	1.28984	SRRM2, LSM8, PRPF38B, TRA2A, SRSF10	213	197	30060	3.5819	1	0.382221	0.357851		GOTERM_MF_DIRECT	GO:0022857~transmembrane transporter activity	5	1.91571	0.0816182	1.08821	SLC7A4, SLC46A1, SLC7A8, SV2A, SFXN1	244	196	29205	3.05338	1	1	0.997872
GOTERM_CC_DIRECT	GO:0009898~cytoplasmic side of plasma membrane	4	1.80995	0.0533268	1.27305	RGS1, MYH9, ATP2B1, SAMD12	213	120	30060	4.70423	1	0.387595	0.362882		GOTERM_MF_DIRECT	GO:0016787~hydrolase activity	20	7.66284	0.0867827	1.06157	ACHE, DDX25, EPHX2, HDAC11, PDXP, YDJC, PRDX6, PLA2G7, PARL, GALNS, PTP4A3, TUBA1B, HINT2, DPYSL4, ABHD16A, GLB1, SMPD1, AFMID, PRTN3, PTPN5	244	1628	29205	1.47043	1	1	0.997872
GOTERM_CC_DIRECT	GO:0048788~cytoskeleton of presynaptic active zone	2	0.904977	0.0550535	1.25921	RIMS1, PCLO	213	8	30060	35.2817	1	0.387848	0.36312		GOTERM_MF_DIRECT	GO:0005179~hormone activity	4	1.53257	0.0997464	1.0011	CALCB, ADM2, VIP, AGT	244	133	29205	3.59978	1	1	0.997872
GOTERM_CC_DIRECT	GO:0098794~postsynapse	7	3.16742	0.0559647	1.25209	SLC24A2, PURA, KCNJ6, GRIN2A, FRRS1L, ABL2, RGS7BP	213	384	30060	2.57262	1	0.387848	0.36312
GOTERM_CC_DIRECT	GO:0015030~Cajal body	3	1.35747	0.0576129	1.23948	SRRM2, HMBOX1, AK6	213	55	30060	7.69782	1	0.390196	0.365318
GOTERM_CC_DIRECT	GO:0042382~paraspeckles	2	0.904977	0.0683389	1.16533	SFPQ, NEAT1	213	10	30060	28.2254	1	0.433297	0.405671
GOTERM_CC_DIRECT	GO:0099147~extrinsic component of postsynaptic density membrane	2	0.904977	0.0683389	1.16533	CNKSR2, DGKI	213	10	30060	28.2254	1	0.433297	0.405671
GOTERM_CC_DIRECT	GO:0072534~perineuronal net	2	0.904977	0.0683389	1.16533	TNR, HAPLN2	213	10	30060	28.2254	1	0.433297	0.405671
GOTERM_CC_DIRECT	GO:0090575~RNA polymerase II transcription regulator complex	4	1.80995	0.0731151	1.13599	CREBBP, SFPQ, NCOA3, HIPK2	213	137	30060	4.12049	1	0.444582	0.416236
GOTERM_CC_DIRECT	GO:0043231~intracellular membrane-bounded organelle	13	5.88235	0.0738624	1.13158	MCPT2, ATP8A1, DOT1L, MYCBP2, SLC7A14, ATP2B1, UHMK1, RGS5, CYP26B1, RAB30, TRA2A, CCNL2, DGKH	213	1061	30060	1.72917	1	0.444582	0.416236
GOTERM_CC_DIRECT	GO:0000785~chromatin	8	3.61991	0.0745942	1.12729	CREBBP, ZEB2, SFPQ, TRPS1, NCOA3, NRIP1, TCF4, NR3C2	213	517	30060	2.18378	1	0.444582	0.416236
GOTERM_CC_DIRECT	GO:0034702~monoatomic ion channel complex	4	1.80995	0.0781717	1.10695	KCNJ6, KCNMA1, KCNQ3, CACNA1E	213	141	30060	4.0036	1	0.456768	0.427645
GOTERM_CC_DIRECT	GO:0005802~trans-Golgi network	5	2.26244	0.0803315	1.09511	TGOLN2, RAB30, RBFOX1, PCLO, ATP8A1	213	230	30060	3.06797	1	0.456894	0.427763
GOTERM_CC_DIRECT	GO:0098686~hippocampal mossy fiber to CA3 synapse	3	1.35747	0.0812596	1.09013	EPHA7, TNR, ADCY1	213	67	30060	6.31911	1	0.456894	0.427763
GOTERM_CC_DIRECT	GO:0005826~actomyosin contractile ring	2	0.904977	0.0943544	1.02524	MACF1, MYH9	213	14	30060	20.161	1	0.511365	0.478761
GOTERM_CC_DIRECT	GO:0031410~cytoplasmic vesicle	11	4.97738	0.0943794	1.02512	SPRED2, GRIN2A, ATP8A1, ABL2, MYH9, ATP2B1, DGKI, ARFGEF3, TRAK2, SNTB2, MIB1	213	878	30060	1.7681	1	0.511365	0.478761
GOTERM_MF_DIRECT	GO:0005515~protein binding	82	37.1041	1.04988e-11	10.9789	ZFP369, RYR2, CHRM3, CCNT2, ATP8A1, UBE3A, AFF4, FGF2, NR3C2, TIAL1, SPRED2, RIMS1, PCLO, TRPS1, TRIM2, KIF13B, CCNL2, TNPO1, EPHA5, ZBP1, DDX17, EPHA4, EPHA7, TRPC5, ARHGEF12, PPP1R12A, ZHX3, NCOA3, PRKCA, PROX1, OXSR1, NEAT1, UHMK1, CNKSR2, PYGO1, SFPQ, KCNMA1, KCNQ3, ITGA7, MYH9, MALAT1, RGS7BP, SIK2, SHANK1, MACF1, KMT2D, MRLN, KMT2A, MYCBP2, PXN, PRICKLE2, LY96, BHLHE22, CBL, CACNA1E, PLAC8,…	209	5504	29205	2.08184	4.30452e-09	4.31502e-09	4.07354e-09
GOTERM_MF_DIRECT	GO:0046872~metal ion binding	53	23.9819	1.86493e-06	5.72934	CPNE9, ZFP369, GM14288, ATP8A1, ZBTB20, UBE3A, NR3C2, RIMS1, CYP26B1, PCLO, TRPS1, TRIM2, ZHX3, PRKCA, OXSR1, PYGO1, ZEB2, ZC3H11A, OAS3, KCNMA1, ITGA7, S100A5, SIK2, ZFP652, DGKI, DGKH, ZFP106, MACF1, KMT2D, KMT2A, TNKS, MYCBP2, PXN, PRICKLE2, ADCY1, CBL, CACNA1E, FSTL4, GRIN2A, ABL2, ZBED6, PLA2G2F, CREBBP, EGR3, BCL11B, CDC7, LNPEP, ATP2B1, GATAD2B, MIB1, GNAQ, AGO2, KLF9	209	3789	29205	1.95462	0.000764329	0.000383243	0.000361796
GOTERM_MF_DIRECT	GO:0019901~protein kinase binding	16	7.23982	2.17505e-05	4.66253	RYR2, PPP1R12A, CCNT2, PXN, OXSR1, CBL, CNKSR2, RIMS1, SPRED2, GRIN2A, LRRC7, WNK1, TAOK1, KIF13B, KCNQ3, MYH9	209	585	29205	3.82186	0.00887815	0.00297982	0.00281306
GOTERM_MF_DIRECT	GO:0003700~DNA-binding transcription factor activity	16	7.23982	6.14272e-05	4.21164	ZHX3, BCL11B, STAT2, FOXN3, BHLHE22, PROX1, MAFA, NR3C2, ELK4, PURA, ZEB2, NFIB, TRPS1, KLF9, TCF4, ZFP652	209	641	29205	3.48797	0.0248714	0.00631164	0.00595843
GOTERM_MF_DIRECT	GO:0004672~protein kinase activity	14	6.33484	8.25147e-05	4.08347	EPHA5, EPHA4, CCL12, EPHA7, CDKL5, CDC7, PRKCA, OXSR1, UHMK1, HIPK2, WNK1, TAOK1, ABL2, SIK2	209	510	29205	3.83591	0.0332665	0.00678271	0.00640314
GOTERM_MF_DIRECT	GO:0044877~protein-containing complex binding	16	7.23982	0.000132017	3.87937	CREBBP, UQCRB, HOMER2, NCOA3, PXN, HBB-BS, NR3C2, HMBOX1, GRIN2A, FRRS1L, GNAQ, KCNMA1, ITGA7, MALAT1, STRN, SHANK1	209	687	29205	3.25442	0.0526914	0.00904314	0.00853708
GOTERM_MF_DIRECT	GO:0016740~transferase activity	28	12.6697	0.000179098	3.74691	KMT2D, KMT2A, TNKS, MYCBP2, UBE3A, CBL, TRIM2, ABL2, EPHA5, EPHA4, EPHA7, CREBBP, CDKL5, NCOA3, CDC7, ELOVL6, PRKCA, OXSR1, UHMK1, MIB1, HIPK2, WNK1, OAS3, TAOK1, SIK2, LCT, DGKI, DGKH	209	1784	29205	2.19318	0.070805	0.0105156	0.00992714
GOTERM_MF_DIRECT	GO:0016301~kinase activity	15	6.78733	0.000294817	3.53045	EPHA5, EPHA4, EPHA7, CDKL5, CDC7, PRKCA, OXSR1, UHMK1, HIPK2, WNK1, TAOK1, ABL2, SIK2, DGKI, DGKH	209	660	29205	3.17584	0.113871	0.0151462	0.0142986
GOTERM_MF_DIRECT	GO:1990837~sequence-specific double-stranded DNA binding	13	5.88235	0.000584303	3.23336	ZFP369, EGR3, BCL11B, ZBTB20, BHLHE22, PROX1, MAFA, NR3C2, ELK4, HMBOX1, NFIB, GSC, TCF4	209	546	29205	3.32707	0.213084	0.0266832	0.02519
GOTERM_MF_DIRECT	GO:0005524~ATP binding	24	10.8597	0.000652707	3.18528	DDX17, EPHA5, EPHA4, SLFN5, EPHA7, CDKL5, ATP8A1, CDC7, PRKCA, OXSR1, ATP2B1, ADCY1, AK6, UHMK1, HIPK2, WNK1, OAS3, TAOK1, KIF13B, ABL2, MYH9, SIK2, DGKI, DGKH	209	1538	29205	2.18055	0.234861	0.0268263	0.025325
GOTERM_MF_DIRECT	GO:0005516~calmodulin binding	8	3.61991	0.000759828	3.11928	RYR2, KCNQ3, MYH9, STRN, MBP, ADCY1, ATP2B1, SNTB2	209	208	29205	5.37449	0.267761	0.0271277	0.0256096
GOTERM_MF_DIRECT	GO:0003677~DNA binding	27	12.2172	0.00079205	3.10125	ZFP369, KMT2A, ZBTB20, NR3C2, ELK4, TIAL1, PURA, HMBOX1, TRPS1, GSC, ZBED6, ZBP1, CREBBP, EGR3, ZHX3, STAT2, FOXN3, PROX1, MAFA, ZEB2, SFPQ, SON, NFIB, KLF9, LUC7L3, TCF4, ZFP652	209	1861	29205	2.02735	0.277378	0.0271277	0.0256096
GOTERM_MF_DIRECT	GO:0005004~GPI-linked ephrin receptor activity	3	1.35747	0.00103545	2.98487	EPHA5, EPHA4, EPHA7	209	7	29205	59.8872	0.34607	0.0327361	0.0309042
GOTERM_MF_DIRECT	GO:0098882~structural constituent of presynaptic active zone	3	1.35747	0.00137413	2.86197	RIMS1, PCLO, RIMBP2	209	8	29205	52.4013	0.430945	0.0385876	0.0364282
GOTERM_MF_DIRECT	GO:0000166~nucleotide binding	25	11.3122	0.00141666	2.84873	SLFN5, ATP8A1, ADCY1, ABL2, EPHA5, DDX17, EPHA4, EPHA7, CDKL5, CDC7, PRKCA, OXSR1, ATP2B1, UHMK1, HIPK2, ARL4D, RAB30, WNK1, OAS3, TAOK1, GNAQ, MYH9, SIK2, DGKI, DGKH	209	1732	29205	2.01699	0.440796	0.0385876	0.0364282
GOTERM_MF_DIRECT	GO:0005216~monoatomic ion channel activity	7	3.16742	0.00150219	2.82327	RYR2, GABRB1, TRPC5, GRIN2A, KCNMA1, KCNQ3, CACNA1E	209	172	29205	5.68696	0.460095	0.0385876	0.0364282
GOTERM_MF_DIRECT	GO:0008270~zinc ion binding	15	6.78733	0.00182188	2.73948	CREBBP, KMT2A, TNKS, MYCBP2, PRICKLE2, PRKCA, LNPEP, GATAD2B, NR3C2, MIB1, ZMYM1, GRIN2A, TRPS1, TRIM2, S100A5	209	797	29205	2.62993	0.526522	0.0440466	0.0415817
GOTERM_MF_DIRECT	GO:0003713~transcription coactivator activity	8	3.61991	0.00194811	2.71039	DDX17, KMT2D, CREBBP, NCOA3, NRIP1, DOT1L, UBE3A, HIPK2	209	245	29205	4.56284	0.550449	0.0444819	0.0419927
GOTERM_MF_DIRECT	GO:0003676~nucleic acid binding	12	5.42986	0.00247762	2.60597	DDX17, TIAL1, SFPQ, RBFOX1, SON, PABPN1, DOT1L, AGO2, TRA2A, EAR2, SRSF10, UHMK1	209	563	29205	2.97841	0.638352	0.0535948	0.0505955
GOTERM_MF_DIRECT	GO:0005262~calcium channel activity	5	2.26244	0.00350895	2.45482	SLC24A2, RYR2, TRPC5, GRIN2A, CACNA1E	209	87	29205	8.03085	0.763356	0.0721088	0.0680735
GOTERM_MF_DIRECT	GO:0005003~ephrin receptor activity	3	1.35747	0.00434196	2.36231	EPHA5, EPHA4, EPHA7	209	14	29205	29.9436	0.832049	0.0849784	0.0802229
GOTERM_MF_DIRECT	GO:0106310~protein serine kinase activity	9	4.0724	0.00487191	2.3123	CDKL5, WNK1, TAOK1, CDC7, PRKCA, OXSR1, SIK2, HIPK2, UHMK1	209	366	29205	3.43615	0.864985	0.0891076	0.0841211
GOTERM_MF_DIRECT	GO:0005005~transmembrane-ephrin receptor activity	3	1.35747	0.00498656	2.3022	EPHA5, EPHA4, EPHA7	209	15	29205	27.9474	0.871214	0.0891076	0.0841211
GOTERM_MF_DIRECT	GO:0005178~integrin binding	6	2.71493	0.0062022	2.20745	PXN, ITGA7, TNR, MYH9, PRKCA, FGF2	209	162	29205	5.17544	0.921982	0.106213	0.100269
GOTERM_MF_DIRECT	GO:0043565~sequence-specific DNA binding	10	4.52489	0.00861336	2.06483	ELK4, ZFP369, HMBOX1, EGR3, BCL11B, TRPS1, PROX1, FOXN3, GATAD2B, NR3C2	209	488	29205	2.86346	0.971183	0.141604	0.133679
GOTERM_MF_DIRECT	GO:0046983~protein dimerization activity	6	2.71493	0.0101778	1.99235	ZMYM1, NCOA3, TCF4, BHLHE22, ZBED6, ANO3	209	183	29205	4.58154	0.984918	0.160887	0.151884
GOTERM_MF_DIRECT	GO:0042802~identical protein binding	25	11.3122	0.0115722	1.93658	RYR2, KMT2A, MYCBP2, BHLHE22, FGF2, NR3C2, HMBOX1, GJC3, PABPN1, DDI2, TRA2A, SACS, FLNB, ZBP1, EPHA4, CEACAM16, HOMER2, STAT2, OXSR1, CNKSR2, KCNMA1, MYH9, TCF4, SHANK1, DGKH	209	2053	29205	1.70162	0.991539	0.176155	0.166297
GOTERM_MF_DIRECT	GO:0099507~ligand-gated monoatomic ion channel activity involved in regulation of presynaptic membrane potential	3	1.35747	0.0125683	1.90072	GABRB1, GRIN2A, KCNMA1	209	24	29205	17.4671	0.994404	0.184484	0.17416
GOTERM_MF_DIRECT	GO:0004674~protein serine/threonine kinase activity	9	4.0724	0.0140018	1.85382	CDKL5, WNK1, TAOK1, CDC7, PRKCA, OXSR1, SIK2, HIPK2, UHMK1	209	440	29205	2.85825	0.996915	0.193863	0.183014
GOTERM_MF_DIRECT	GO:0004713~protein tyrosine kinase activity	5	2.26244	0.0141506	1.84923	EPHA5, EPHA4, EPHA7, ABL2, HIPK2	209	130	29205	5.37449	0.9971	0.193863	0.183014
GOTERM_MF_DIRECT	GO:0001228~DNA-binding transcription activator activity, RNA polymerase II-specific	10	4.52489	0.0179265	1.74651	ELK4, KMT2D, ZEB2, EGR3, BCL11B, NFIB, NCOA3, KLF9, TCF4, MAFA	209	552	29205	2.53146	0.999399	0.23767	0.22437
GOTERM_MF_DIRECT	GO:0001664~G protein-coupled receptor binding	4	1.80995	0.0195871	1.70803	CORT, ARHGEF12, GNAQ, SHANK1	209	80	29205	6.98684	0.9997	0.248669	0.234753
GOTERM_MF_DIRECT	GO:0017022~myosin binding	3	1.35747	0.0204972	1.68831	MOBP, TRIM2, TRAK2	209	31	29205	13.5229	0.999795	0.248669	0.234753
GOTERM_MF_DIRECT	GO:0003682~chromatin binding	10	4.52489	0.0206644	1.68478	PLAC8, ELK4, ZFP369, CREBBP, SFPQ, CCNT2, KMT2A, NCOA3, TCF4, BHLHE22	209	566	29205	2.46885	0.999809	0.248669	0.234753
GOTERM_MF_DIRECT	GO:0046875~ephrin receptor binding	3	1.35747	0.0217626	1.66229	EPHA4, EPHA7, CBL	209	32	29205	13.1003	0.999879	0.248669	0.234753
GOTERM_MF_DIRECT	GO:0003779~actin binding	8	3.61991	0.0222056	1.65354	MACF1, TRPC5, MOBP, HOMER2, KCNMA1, MYH9, FLNB, SNTB2	209	390	29205	2.8664	0.9999	0.248669	0.234753
GOTERM_MF_DIRECT	GO:0000981~DNA-binding transcription factor activity, RNA polymerase II-specific	16	7.23982	0.0228345	1.64141	ZFP369, EGR3, ZHX3, STAT2, ZBTB20, BHLHE22, PROX1, MAFA, ELK4, PURA, ZEB2, NFIB, GSC, KLF9, TCF4, ZFP652	209	1184	29205	1.88834	0.999923	0.248669	0.234753
GOTERM_MF_DIRECT	GO:0003723~RNA binding	14	6.33484	0.0229913	1.63844	DDX17, ZFP106, ZBP1, RBFOX1, UHMK1, TIAL1, LSM8, SFPQ, SON, PABPN1, OAS3, AGO2, TRA2A, SRSF10	209	975	29205	2.00648	0.999928	0.248669	0.234753
GOTERM_MF_DIRECT	GO:0097110~scaffold protein binding	4	1.80995	0.0273733	1.56267	RYR2, GRIN2A, MYH9, SHANK1	209	91	29205	6.14228	0.999989	0.288472	0.272329
GOTERM_MF_DIRECT	GO:0030160~synaptic receptor adaptor activity	2	0.904977	0.0281868	1.54995	HOMER2, SHANK1	209	4	29205	69.8684	0.999992	0.289619	0.273412
GOTERM_MF_DIRECT	GO:0001965~G-protein alpha-subunit binding	3	1.35747	0.0376575	1.42415	KCNJ6, RGS1, MYH9	209	43	29205	9.74908	1	0.377494	0.356369
GOTERM_MF_DIRECT	GO:0001093~TFIIB-class transcription factor binding	2	0.904977	0.0419823	1.37693	CREBBP, TCF4	209	6	29205	46.5789	1	0.410826	0.387836
GOTERM_MF_DIRECT	GO:0016922~nuclear receptor binding	3	1.35747	0.0477087	1.3214	NCOA3, NRIP1, PROX1	209	49	29205	8.55532	1	0.456007	0.430488
GOTERM_MF_DIRECT	GO:0004857~enzyme inhibitor activity	3	1.35747	0.051253	1.29028	PPP1R16B, MRLN, PPP1R12A	209	51	29205	8.21981	1	0.475928	0.449294
GOTERM_MF_DIRECT	GO:0004714~transmembrane receptor protein tyrosine kinase activity	3	1.35747	0.0548885	1.26052	EPHA5, EPHA4, EPHA7	209	53	29205	7.90963	1	0.475928	0.449294
GOTERM_MF_DIRECT	GO:0030331~nuclear estrogen receptor binding	3	1.35747	0.0548885	1.26052	NCOA3, NRIP1, STRN	209	53	29205	7.90963	1	0.475928	0.449294
GOTERM_MF_DIRECT	GO:0140945~histone H3K4 monomethyltransferase activity	2	0.904977	0.0555828	1.25506	KMT2D, KMT2A	209	8	29205	34.9342	1	0.475928	0.449294
GOTERM_MF_DIRECT	GO:0022843~voltage-gated monoatomic cation channel activity	2	0.904977	0.0555828	1.25506	GRIN2A, CACNA1E	209	8	29205	34.9342	1	0.475928	0.449294
GOTERM_MF_DIRECT	GO:0001223~transcription coactivator binding	3	1.35747	0.0586121	1.23201	CREBBP, CCNT2, NR3C2	209	55	29205	7.62201	1	0.484201	0.457104
GOTERM_MF_DIRECT	GO:0000978~RNA polymerase II cis-regulatory region sequence-specific DNA binding	15	6.78733	0.0589052	1.22985	ZFP369, EGR3, BCL11B, STAT2, ZBTB20, PROX1, MAFA, ELK4, ZEB2, NFIB, GSC, NRIP1, KLF9, TCF4, ZFP652	209	1234	29205	1.69858	1	0.484201	0.457104
GOTERM_MF_DIRECT	GO:0046332~SMAD binding	3	1.35747	0.0605059	1.2182	PURA, CREBBP, HIPK2	209	56	29205	7.4859	1	0.487606	0.460319
GOTERM_MF_DIRECT	GO:0099626~voltage-gated calcium channel activity involved in regulation of presynaptic cytosolic calcium levels	2	0.904977	0.0623109	1.20544	RIMBP2, CACNA1E	209	9	29205	31.0526	1	0.492496	0.464935
GOTERM_MF_DIRECT	GO:0017124~SH3 domain binding	4	1.80995	0.0685507	1.16399	ZFP106, RIMS1, CBL, SHANK1	209	132	29205	4.23445	1	0.515553	0.486702
GOTERM_MF_DIRECT	GO:0140999~histone H3K4 trimethyltransferase activity	2	0.904977	0.0689912	1.16121	KMT2D, KMT2A	209	10	29205	27.9474	1	0.515553	0.486702
GOTERM_MF_DIRECT	GO:0003691~double-stranded telomeric DNA binding	2	0.904977	0.0689912	1.16121	PURA, HMBOX1	209	10	29205	27.9474	1	0.515553	0.486702
GOTERM_MF_DIRECT	GO:0030544~Hsp70 protein binding	3	1.35747	0.0722919	1.14091	AGO2, SACS, DNAJB14	209	62	29205	6.76146	1	0.526806	0.497325
GOTERM_MF_DIRECT	GO:0003729~mRNA binding	6	2.71493	0.0755131	1.12198	TIAL1, SRRM2, LSM8, RBFOX1, AGO2, LUC7L3	209	315	29205	2.66165	1	0.526806	0.497325
GOTERM_MF_DIRECT	GO:0004143~ATP-dependent diacylglycerol kinase activity	2	0.904977	0.0756242	1.12134	DGKI, DGKH	209	11	29205	25.4067	1	0.526806	0.497325
GOTERM_MF_DIRECT	GO:0019911~structural constituent of myelin sheath	2	0.904977	0.0756242	1.12134	MOBP, MBP	209	11	29205	25.4067	1	0.526806	0.497325
GOTERM_MF_DIRECT	GO:0005509~calcium ion binding	10	4.52489	0.0791947	1.1013	PLA2G2F, MACF1, RYR2, PCLO, PCDH20, S100A5, CBL, CACNA1E, FSTL4, CELSR3	209	732	29205	1.90897	1	0.542484	0.512126
GOTERM_MF_DIRECT	GO:0000977~RNA polymerase II transcription regulatory region sequence-specific DNA binding	7	3.16742	0.0824615	1.08375	PURA, CREBBP, ZHX3, TRPS1, NCOA3, KLF9, TCF4	209	422	29205	2.31791	1	0.555601	0.524509
GOTERM_MF_DIRECT	GO:0030291~protein serine/threonine kinase inhibitor activity	2	0.904977	0.0887494	1.05183	SPRED2, WNK1	209	13	29205	21.498	1	0.588323	0.555399
GOTERM_MF_DIRECT	GO:0019904~protein domain specific binding	6	2.71493	0.091743	1.03743	CREBBP, HOMER2, TRPS1, MYH9, STRN, DLGAP2	209	334	29205	2.51024	1	0.598514	0.56502
GOTERM_MF_DIRECT	GO:0000287~magnesium ion binding	5	2.26244	0.095257	1.0211	ATP8A1, WNK1, ABL2, OXSR1, SIK2	209	242	29205	2.88712	1	0.611729	0.577496
GOTERM_MF_DIRECT	GO:0005096~GTPase activator activity	5	2.26244	0.0985347	1.00641	RGS5, ARHGEF12, RGS1, GNAQ, ARHGAP12	209	245	29205	2.85177	1	0.623042	0.588176
Overlap_UP															Overlap_DOWN
#	OFFICIAL_GENE_SYMBOL	Name	Species													OFFICIAL_GENE_SYMBOL	Name	Species
1	Dnajb5	DnaJ heat shock protein family (Hsp40) member B5(Dnajb5)	Mus musculus												1	Isl1	ISL1 transcription factor, LIM/homeodomain(Isl1)	Mus musculus
2	Doc2b	double C2, beta(Doc2b)	Mus musculus												2	Pcdhgc4	protocadherin gamma subfamily C, 4(Pcdhgc4)	Mus musculus
3	Zgpat	zinc finger, CCCH-type with G patch domain(Zgpat)	Mus musculus												3	Eml2	echinoderm microtubule associated protein like 2(Eml2)	Mus musculus
4	Col11a1	collagen, type XI, alpha 1(Col11a1)	Mus musculus												4	Gstm1	glutathione S-transferase, mu 1(Gstm1)	Mus musculus
5	Lrrc10b	leucine rich repeat containing 10B(Lrrc10b)	Mus musculus												5	Necab3	N-terminal EF-hand calcium binding protein 3(Necab3)	Mus musculus
6	Epha6	Eph receptor A6(Epha6)	Mus musculus												6	Pth2r	parathyroid hormone 2 receptor(Pth2r)	Mus musculus
7	Dusp6	dual specificity phosphatase 6(Dusp6)	Mus musculus												7	Calb2	calbindin 2(Calb2)	Mus musculus
8	P4ha1	procollagen-proline, 2-oxoglutarate 4-dioxygenase (proline 4-hydroxylase), alpha 1 polypeptide(P4ha1)	Mus musculus												8	Camk2d	calcium/calmodulin-dependent protein kinase II, delta(Camk2d)	Mus musculus
9	Vps13c	vacuolar protein sorting 13C(Vps13c)	Mus musculus												9	B630019K06Rik	RIKEN cDNA B630019K06 gene(B630019K06Rik)	Mus musculus
10	Abracl	ABRA C-terminal like(Abracl)	Mus musculus												10	Trhr	thyrotropin releasing hormone receptor(Trhr)	Mus musculus
11	Zfp950	zinc finger protein 950(Zfp950)	Mus musculus												11	Camk2g	calcium/calmodulin-dependent protein kinase II gamma(Camk2g)	Mus musculus
12	Bcas1	brain enriched myelin associated protein 1(Bcas1)	Mus musculus												12	Nr2f2	nuclear receptor subfamily 2, group F, member 2(Nr2f2)	Mus musculus
13	Dok6	docking protein 6(Dok6)	Mus musculus												13	Tshz2	teashirt zinc finger family member 2(Tshz2)	Mus musculus
14	Tnfrsf25	tumor necrosis factor receptor superfamily, member 25(Tnfrsf25)	Mus musculus												14	Slc35f1	solute carrier family 35, member F1(Slc35f1)	Mus musculus
15	Gpr68	G protein-coupled receptor 68(Gpr68)	Mus musculus												15	Atcayos	ataxia, cerebellar, Cayman type, opposite strand(Atcayos)	Mus musculus
16	Ttc14	tetratricopeptide repeat domain 14(Ttc14)	Mus musculus												16	Gaa	glucosidase, alpha, acid(Gaa)	Mus musculus
17	Homer1	homer scaffolding protein 1(Homer1)	Mus musculus												17	Abat	4-aminobutyrate aminotransferase(Abat)	Mus musculus
18	Smg1	SMG1 nonsense mediated mRNA decay associated PI3K related kinase(Smg1)	Mus musculus												18	Hs3st2	heparan sulfate (glucosamine) 3-O-sulfotransferase 2(Hs3st2)	Mus musculus
19	Iyd	iodotyrosine deiodinase(Iyd)	Mus musculus												19	Gabra3	gamma-aminobutyric acid type A receptor subunit alpha 3(Gabra3)	Mus musculus
20	Pnisr	PNN interacting serine/arginine-rich(Pnisr)	Mus musculus												20	Cox6a2	cytochrome c oxidase subunit 6A2(Cox6a2)	Mus musculus
21	Robo3	roundabout guidance receptor 3(Robo3)	Mus musculus												21	A930005H10Rik	RIKEN cDNA A930005H10 gene(A930005H10Rik)	Mus musculus
22	Per2	period circadian clock 2(Per2)	Mus musculus												22	Ier3	immediate early response 3(Ier3)	Mus musculus
23	Fos	FBJ osteosarcoma oncogene(Fos)	Mus musculus												23	Nr1i3	nuclear receptor subfamily 1, group I, member 3(Nr1i3)	Mus musculus
24	Ccdc3	coiled-coil domain containing 3(Ccdc3)	Mus musculus												24	Gabrg1	gamma-aminobutyric acid type A receptor subunit gamma 1(Gabrg1)	Mus musculus
25	Nr4a3	nuclear receptor subfamily 4, group A, member 3(Nr4a3)	Mus musculus												25	Gm10416	predicted pseudogene 10416(Gm10416)	Mus musculus
26	Banp	BTG3 associated nuclear protein(Banp)	Mus musculus												26	Tox2	TOX high mobility group box family member 2(Tox2)	Mus musculus
27	Klk8	kallikrein related-peptidase 8(Klk8)	Mus musculus												27	Cntnap4	contactin associated protein-like 4(Cntnap4)	Mus musculus
28	Ifi204	interferon activated gene 204(Ifi204)	Mus musculus												28	Dlk1	delta like non-canonical Notch ligand 1(Dlk1)	Mus musculus
29	Snhg11	small nucleolar RNA host gene 11(Snhg11)	Mus musculus												29	Cdh22	cadherin 22(Cdh22)	Mus musculus
30	Wdfy2	WD repeat and FYVE domain containing 2(Wdfy2)	Mus musculus												30	Nr1d1	nuclear receptor subfamily 1, group D, member 1(Nr1d1)	Mus musculus
31	Atxn7l1	ataxin 7-like 1(Atxn7l1)	Mus musculus												31	Gpr25	G protein-coupled receptor 25(Gpr25)	Mus musculus
32	Egr1	early growth response 1(Egr1)	Mus musculus												32	Lhfpl5	lipoma HMGIC fusion partner-like 5(Lhfpl5)	Mus musculus
33	A330023F24Rik	RIKEN cDNA A330023F24 gene(A330023F24Rik)	Mus musculus												33	Pgrmc1	progesterone receptor membrane component 1(Pgrmc1)	Mus musculus
34	Gse1	genetic suppressor element 1, coiled-coil protein(Gse1)	Mus musculus												34	Cpne2	copine II(Cpne2)	Mus musculus
35	Mir124a-1hg	Mir124-1 host gene (non-protein coding)(Mir124a-1hg)	Mus musculus												35	Arl4a	ADP-ribosylation factor-like 4A(Arl4a)	Mus musculus
36	Gm19705	predicted gene, 19705(Gm19705)	Mus musculus												36	Slc45a1	solute carrier family 45, member 1(Slc45a1)	Mus musculus
37	Leng8	leukocyte receptor cluster (LRC) member 8(Leng8)	Mus musculus												37	Slpi	secretory leukocyte peptidase inhibitor(Slpi)	Mus musculus
38	Lurap1l	leucine rich adaptor protein 1-like(Lurap1l)	Mus musculus												38	A330040F15Rik	RIKEN cDNA A330040F15 gene(A330040F15Rik)	Mus musculus
39	Kdm7a	lysine (K)-specific demethylase 7A(Kdm7a)	Mus musculus												39	Prrg2	proline-rich Gla (G-carboxyglutamic acid) polypeptide 2(Prrg2)	Mus musculus
40	Ryr3	ryanodine receptor 3(Ryr3)	Mus musculus												40	Gap43	growth associated protein 43(Gap43)	Mus musculus
41	Ipw	imprinted gene in the Prader-Willi syndrome region(Ipw)	Mus musculus												41	Hs6st2	heparan sulfate 6-O-sulfotransferase 2(Hs6st2)	Mus musculus
42	Rpl26	ribosomal protein L26(Rpl26)	Mus musculus												42	Hrh1	histamine receptor H1(Hrh1)	Mus musculus
43	Meg3	maternally expressed 3(Meg3)	Mus musculus												43	Plagl1	pleiomorphic adenoma gene-like 1(Plagl1)	Mus musculus
44	Spink8	serine peptidase inhibitor, Kazal type 8(Spink8)	Mus musculus												44	C330013E15Rik	RIKEN cDNA C330013E15 gene(C330013E15Rik)	Mus musculus
45	Mndal	myeloid nuclear differentiation antigen like(Mndal)	Mus musculus												45	Kcnf1	potassium voltage-gated channel, subfamily F, member 1(Kcnf1)	Mus musculus
46	Bmp1	bone morphogenetic protein 1(Bmp1)	Mus musculus												46	Pdzk1ip1	PDZK1 interacting protein 1(Pdzk1ip1)	Mus musculus
47	Lime1	Lck interacting transmembrane adaptor 1(Lime1)	Mus musculus												47	Slc17a6	solute carrier family 17 (sodium-dependent inorganic phosphate cotransporter), member 6(Slc17a6)	Mus musculus
48	Cdh24	cadherin-like 24(Cdh24)	Mus musculus												48	Zfp385a	zinc finger protein 385A(Zfp385a)	Mus musculus
49	Hist3h2a														49	Cbln2	cerebellin 2 precursor protein(Cbln2)	Mus musculus
50	Hist1h4k														50	Kirrel3	kirre like nephrin family adhesion molecule 3(Kirrel3)	Mus musculus
51	Gm2115														51	Nkg7	natural killer cell group 7 sequence(Nkg7)	Mus musculus
52	Ccl21c														52	Hes6	hairy and enhancer of split 6(Hes6)	Mus musculus
															53	Fam110b	family with sequence similarity 110, member B(Fam110b)	Mus musculus
															54	Rhbdd2	rhomboid domain containing 2(Rhbdd2)	Mus musculus
Category	Term	Count	%	PValue	-LOG(pval)	Genes	List Total	Pop Hits	Pop Total	Fold Enrichment	Bonferroni	Benjamini	FDR		55	Sstr1	somatostatin receptor 1(Sstr1)	Mus musculus
GOTERM_BP_DIRECT	GO:0032868~response to insulin	3	6.25	0.00943109	2.02544	EGR1, VPS13C, FOS	46	97	29878	20.0883	0.958181	1	1		56	Cdk18	cyclin dependent kinase 18(Cdk18)	Mus musculus
GOTERM_BP_DIRECT	GO:0045893~positive regulation of DNA-templated transcription	5	10.4167	0.0231453	1.63554	EGR1, NR4A3, FOS, KDM7A, BANP	46	723	29878	4.49185	0.999608	1	1		57	Fam24a	family with sequence similarity 24, member A(Fam24a)	Mus musculus
GOTERM_BP_DIRECT	GO:0006357~regulation of transcription by RNA polymerase II	7	14.5833	0.0246097	1.60889	EGR1, ZFP950, NR4A3, IFI204, FOS, LIME1, KDM7A	46	1506	29878	3.01903	0.999763	1	1		58	Kcnh2	potassium voltage-gated channel, subfamily H (eag-related), member 2(Kcnh2)	Mus musculus
GOTERM_BP_DIRECT	GO:0007411~axon guidance	3	6.25	0.0392603	1.40605	ROBO3, EPHA6, NR4A3	46	208	29878	9.3681	0.999999	1	1		59	Meis2	Meis homeobox 2(Meis2)	Mus musculus
GOTERM_BP_DIRECT	GO:0071480~cellular response to gamma radiation	2	4.16667	0.0413434	1.38359	EGR1, RPL26	46	28	29878	46.3944	0.999999	1	1		60	Usp2	ubiquitin specific peptidase 2(Usp2)	Mus musculus
GOTERM_BP_DIRECT	GO:0048008~platelet-derived growth factor receptor signaling pathway	2	4.16667	0.0613836	1.21195	ZFP950, NR4A3	46	42	29878	30.9296	1	1	1		61	Crtac1	cartilage acidic protein 1(Crtac1)	Mus musculus
GOTERM_BP_DIRECT	GO:0000122~negative regulation of transcription by RNA polymerase II	5	10.4167	0.0624874	1.20421	PER2, EGR1, ZGPAT, NR4A3, DNAJB5	46	997	29878	3.25738	1	1	1		62	Grm4	glutamate receptor, metabotropic 4(Grm4)	Mus musculus
GOTERM_BP_DIRECT	GO:0002218~activation of innate immune response	2	4.16667	0.0754467	1.12236	IFI204, MNDAL	46	52	29878	24.9816	1	1	1		63	Ly6g6e	lymphocyte antigen 6 family member G6E(Ly6g6e)	Mus musculus
GOTERM_BP_DIRECT	GO:0045600~positive regulation of fat cell differentiation	2	4.16667	0.0796253	1.09895	WDFY2, CCDC3	46	55	29878	23.619	1	1	1		64	Sncb	synuclein, beta(Sncb)	Mus musculus
GOTERM_BP_DIRECT	GO:0048705~skeletal system morphogenesis	2	4.16667	0.0796253	1.09895	ZFP950, COL11A1	46	55	29878	23.619	1	1	1		65	Plxdc1	plexin domain containing 1(Plxdc1)	Mus musculus
GOTERM_BP_DIRECT	GO:0035914~skeletal muscle cell differentiation	2	4.16667	0.0824007	1.08407	EGR1, FOS	46	57	29878	22.7902	1	1	1		66	Doc2a	double C2, alpha(Doc2a)	Mus musculus
GOTERM_BP_DIRECT	GO:1902895~positive regulation of miRNA transcription	2	4.16667	0.0837854	1.07683	EGR1, FOS	46	58	29878	22.3973	1	1	1		67	Tmem130	transmembrane protein 130(Tmem130)	Mus musculus
GOTERM_BP_DIRECT	GO:0007275~multicellular organism development	5	10.4167	0.085368	1.0687	ROBO3, BMP1, IFI204, CDH24, BANP	46	1111	29878	2.92314	1	1	1		68	Kcnj4	potassium inwardly-rectifying channel, subfamily J, member 4(Kcnj4)	Mus musculus
GOTERM_BP_DIRECT	GO:0030199~collagen fibril organization	2	4.16667	0.0893036	1.04913	P4HA1, COL11A1	46	62	29878	20.9523	1	1	1		69	Tmem255a	transmembrane protein 255A(Tmem255a)	Mus musculus
GOTERM_BP_DIRECT	GO:0002931~response to ischemia	2	4.16667	0.0988825	1.00488	PER2, EGR1	46	69	29878	18.8267	1	1	1		70	Amn	amnionless(Amn)	Mus musculus
GOTERM_CC_DIRECT	GO:0005654~nucleoplasm	15	31.25	0.000680502	3.16717	PNISR, EGR1, SMG1, ZFP950, ZGPAT, EPHA6, IFI204, FOS, DUSP6, MNDAL, PER2, IYD, RPL26, KDM7A, BANP	46	3681	30060	2.66291	0.0555775	0.0571622	0.0571622		71	Kcnj9	potassium inwardly-rectifying channel, subfamily J, member 9(Kcnj9)	Mus musculus
GOTERM_MF_DIRECT	GO:0003690~double-stranded DNA binding	4	8.33333	0.0020494	2.68837	EGR1, IFI204, FOS, MNDAL	44	171	29205	15.5263	0.227783	0.260274	0.260274		72	Arhgap36	Rho GTPase activating protein 36(Arhgap36)	Mus musculus
GOTERM_MF_DIRECT	GO:0046872~metal ion binding	12	25	0.0188398	1.72492	EGR1, SMG1, ZFP950, BMP1, ZGPAT, NR4A3, P4HA1, COL11A1, CDH24, WDFY2, DOC2B, KDM7A	44	3789	29205	2.10214	0.908961	0.656414	0.656414		73	Nxph3	neurexophilin 3(Nxph3)	Mus musculus
GOTERM_MF_DIRECT	GO:0005515~protein binding	15	31.25	0.0225882	1.64612	TTC14, ROBO3, IFI204, HOMER1, DOC2B, FOS, LIME1, DUSP6, PER2, BMP1, DNAJB5, DOK6, RPL26, WDFY2, BANP	44	5504	29205	1.80891	0.943795	0.656414	0.656414		74	Samd10	sterile alpha motif domain containing 10(Samd10)	Mus musculus
GOTERM_MF_DIRECT	GO:0042802~identical protein binding	8	16.6667	0.0290979	1.53614	PER2, BMP1, P4HA1, HOMER1, IFI204, FOS, MNDAL, BANP	44	2053	29205	2.58646	0.975784	0.656414	0.656414		75	Pnck	pregnancy upregulated non-ubiquitously expressed CaM kinase(Pnck)	Mus musculus
GOTERM_MF_DIRECT	GO:0000978~RNA polymerase II cis-regulatory region sequence-specific DNA binding	6	12.5	0.0340716	1.46761	PER2, EGR1, ZFP950, ZGPAT, NR4A3, FOS	44	1234	29205	3.22731	0.987322	0.656414	0.656414		76	Ebag9	estrogen receptor-binding fragment-associated gene 9(Ebag9)	Mus musculus
GOTERM_MF_DIRECT	GO:0043565~sequence-specific DNA binding	4	8.33333	0.0349518	1.45653	EGR1, ZGPAT, NR4A3, FOS	44	488	29205	5.44057	0.988698	0.656414	0.656414		77	Henmt1	HEN1 methyltransferase homolog 1 (Arabidopsis)(Henmt1)	Mus musculus
GOTERM_MF_DIRECT	GO:0000979~RNA polymerase II core promoter sequence-specific DNA binding	2	4.16667	0.0361803	1.44153	EGR1, FOS	44	25	29205	53.1	0.990373	0.656414	0.656414		78	Kcns1	K+ voltage-gated channel, subfamily S, 1(Kcns1)	Mus musculus
GOTERM_MF_DIRECT	GO:0035035~histone acetyltransferase binding	2	4.16667	0.0432614	1.3639	EGR1, NR4A3	44	30	29205	44.25	0.996198	0.686774	0.686774		79	Adgra1	adhesion G protein-coupled receptor A1(Adgra1)	Mus musculus
GOTERM_MF_DIRECT	GO:0000976~transcription cis-regulatory region binding	3	6.25	0.0639699	1.19402	PER2, EGR1, FOS	44	280	29205	7.11161	0.999759	0.864511	0.864511		80	Tpsab1	tryptase alpha/beta 1(Tpsab1)	Mus musculus
GOTERM_MF_DIRECT	GO:0003700~DNA-binding transcription factor activity	4	8.33333	0.0680717	1.16703	EGR1, ZGPAT, NR4A3, FOS	44	641	29205	4.14197	0.999861	0.864511	0.864511		81	Syt5	synaptotagmin V(Syt5)	Mus musculus
GOTERM_MF_DIRECT	GO:0005509~calcium ion binding	4	8.33333	0.0926686	1.03307	BMP1, CDH24, DOC2B, RYR3	44	732	29205	3.62705	0.999995	1	1		82	Chrna4	cholinergic receptor, nicotinic, alpha polypeptide 4(Chrna4)	Mus musculus
															83	Cspg5	chondroitin sulfate proteoglycan 5(Cspg5)	Mus musculus
															84	Sod3	superoxide dismutase 3, extracellular(Sod3)	Mus musculus
															85	Sox1	SRY (sex determining region Y)-box 1(Sox1)	Mus musculus
															86	Prph	peripherin(Prph)	Mus musculus
															87	Col23a1	collagen, type XXIII, alpha 1(Col23a1)	Mus musculus
															88	Cdkl4	cyclin dependent kinase like 4(Cdkl4)	Mus musculus
															89	Pamr1	peptidase domain containing associated with muscle regeneration 1(Pamr1)	Mus musculus
															90	Spaca5	sperm acrosome associated 5(Spaca5)	Mus musculus
															91	Ms4a10	membrane-spanning 4-domains, subfamily A, member 10(Ms4a10)	Mus musculus
															92	Rbm3	RNA binding motif (RNP1, RRM) protein 3(Rbm3)	Mus musculus
															93	1700001K23Rik	RIKEN cDNA 1700001K23 gene(1700001K23Rik)	Mus musculus
															94	Prss12	serine protease 12 neurotrypsin (motopsin)(Prss12)	Mus musculus
															95	Nog	noggin(Nog)	Mus musculus
															96	Glp2r	glucagon-like peptide 2 receptor(Glp2r)	Mus musculus
															97	Krt77	keratin 77(Krt77)	Mus musculus
															98	Bex4	brain expressed X-linked 4(Bex4)	Mus musculus
															99	Stard10	StAR related lipid transfer domain containing 10(Stard10)	Mus musculus
															100	Ngef	neuronal guanine nucleotide exchange factor(Ngef)	Mus musculus
															101	Wdr6	WD repeat domain 6(Wdr6)	Mus musculus
															102	Tmem91	transmembrane protein 91(Tmem91)	Mus musculus
															103	Pak6	p21 (RAC1) activated kinase 6(Pak6)	Mus musculus
															104	Slc7a3	solute carrier family 7 (cationic amino acid transporter, y+ system), member 3(Slc7a3)	Mus musculus
															105	Rxrg	retinoid X receptor gamma(Rxrg)	Mus musculus
															106	Fxyd6	FXYD domain-containing ion transport regulator 6(Fxyd6)	Mus musculus
															107	Rcn1	reticulocalbin 1(Rcn1)	Mus musculus
															108	Wnt9a	wingless-type MMTV integration site family, member 9A(Wnt9a)	Mus musculus
															109	Mgat5b	mannoside acetylglucosaminyltransferase 5, isoenzyme B(Mgat5b)	Mus musculus
															110	Ciart	circadian associated repressor of transcription(Ciart)	Mus musculus
															111	C1ra	complement component 1, r subcomponent A(C1ra)	Mus musculus
															112	Gpr52	G protein-coupled receptor 52(Gpr52)	Mus musculus
															113	Npas2	neuronal PAS domain protein 2(Npas2)	Mus musculus
															114	Zbtb22	zinc finger and BTB domain containing 22(Zbtb22)	Mus musculus
															115	Madcam1	mucosal vascular addressin cell adhesion molecule 1(Madcam1)	Mus musculus
															116	Necab1	N-terminal EF-hand calcium binding protein 1(Necab1)	Mus musculus
															117	Rnf208	ring finger protein 208(Rnf208)	Mus musculus
															118	Crip2	cysteine rich protein 2(Crip2)	Mus musculus
															119	Shisa4	shisa family member 4(Shisa4)	Mus musculus
															120	Saa3	serum amyloid A 3(Saa3)	Mus musculus
															121	Ngb	neuroglobin(Ngb)	Mus musculus
															122	Zic1	zinc finger protein of the cerebellum 1(Zic1)	Mus musculus
															123	Osbpl10	oxysterol binding protein-like 10(Osbpl10)	Mus musculus
															124	Zdhhc22	zinc finger, DHHC-type containing 22(Zdhhc22)	Mus musculus
															125	Gfra1	glial cell line derived neurotrophic factor family receptor alpha 1(Gfra1)	Mus musculus
															126	Ntn5	netrin 5(Ntn5)	Mus musculus
															127	Adcyap1	adenylate cyclase activating polypeptide 1(Adcyap1)	Mus musculus
															128	Gm5797	predicted gene 5797(Gm5797)	Mus musculus
															129	Gpsm1	G-protein signalling modulator 1 (AGS3-like, C. elegans)(Gpsm1)	Mus musculus
															130	Resp18	regulated endocrine-specific protein 18(Resp18)	Mus musculus
															131	Cyb561	cytochrome b-561(Cyb561)	Mus musculus
															132	Npsr1	neuropeptide S receptor 1(Npsr1)	Mus musculus
															133	Bex1	brain expressed X-linked 1(Bex1)	Mus musculus
															134	Ghrh	growth hormone releasing hormone(Ghrh)	Mus musculus
															135	Cdh13	cadherin 13(Cdh13)	Mus musculus
															136	Hap1	huntingtin-associated protein 1(Hap1)	Mus musculus
															137	AA413626	expressed sequence AA413626(AA413626)	Mus musculus
															138	Mboat7	membrane bound O-acyltransferase domain containing 7(Mboat7)	Mus musculus
															139	Gm15104	predicted gene 15104(Gm15104)	Mus musculus
															140	Cnih3	cornichon family AMPA receptor auxiliary protein 3(Cnih3)	Mus musculus
															141	Rab3b	RAB3B, member RAS oncogene family(Rab3b)	Mus musculus
															142	Dnajc5b	DnaJ heat shock protein family (Hsp40) member C5 beta(Dnajc5b)	Mus musculus
															143	Tekt5	tektin 5(Tekt5)	Mus musculus
															144	Pnpo	pyridoxine 5'-phosphate oxidase(Pnpo)	Mus musculus
															145	Ecel1	endothelin converting enzyme-like 1(Ecel1)	Mus musculus
															146	Adra2a	adrenergic receptor, alpha 2a(Adra2a)	Mus musculus
															147	Osbpl1a	oxysterol binding protein-like 1A(Osbpl1a)	Mus musculus
															148	Rprm	reprimo, TP53 dependent G2 arrest mediator candidate(Rprm)	Mus musculus
															149	Gm6938	predicted gene 6938(Gm6938)	Mus musculus
															150	Slc5a5	solute carrier family 5 (sodium iodide symporter), member 5(Slc5a5)	Mus musculus
															151	Rspo2	R-spondin 2(Rspo2)	Mus musculus
															152	Scn5a	sodium channel, voltage-gated, type V, alpha(Scn5a)	Mus musculus
															153	Pou1f1	POU domain, class 1, transcription factor 1(Pou1f1)	Mus musculus
															154	G6pc3	glucose 6 phosphatase, catalytic, 3(G6pc3)	Mus musculus
															155	Mapk3	mitogen-activated protein kinase 3(Mapk3)	Mus musculus
															156	Mc3r	melanocortin 3 receptor(Mc3r)	Mus musculus
															157	Npffr1	neuropeptide FF receptor 1(Npffr1)	Mus musculus
															158	Dpp10	dipeptidylpeptidase 10(Dpp10)	Mus musculus
															159	Rit2	Ras-like without CAAX 2(Rit2)	Mus musculus
															160	Vax1	ventral anterior homeobox 1(Vax1)	Mus musculus
															161	Cdc42ep3	CDC42 effector protein 3(Cdc42ep3)	Mus musculus
															162	Glp1r	glucagon-like peptide 1 receptor(Glp1r)	Mus musculus
															163	Cyp46a1	cytochrome P450, family 46, subfamily a, polypeptide 1(Cyp46a1)	Mus musculus
															164	Bglap3	bone gamma-carboxyglutamate protein 3(Bglap3)	Mus musculus
															165	Trpt1	tRNA phosphotransferase 1(Trpt1)	Mus musculus
															166	Defb10	defensin beta 10(Defb10)	Mus musculus
															167	Nts	neurotensin(Nts)	Mus musculus
															168	Slc32a1	solute carrier family 32 (GABA vesicular transporter), member 1(Slc32a1)	Mus musculus
															169	Gm6644	predicted gene 6644(Gm6644)	Mus musculus
															170	Impact	impact, RWD domain protein(Impact)	Mus musculus
															171	Chst8	carbohydrate sulfotransferase 8(Chst8)	Mus musculus
															172	Atxn7l1	ataxin 7-like 1(Atxn7l1)	Mus musculus
															173	Camk2n2	calcium/calmodulin-dependent protein kinase II inhibitor 2(Camk2n2)	Mus musculus
															174	Fgf12	fibroblast growth factor 12(Fgf12)	Mus musculus
															175	Tacr3	tachykinin receptor 3(Tacr3)	Mus musculus
															176	2010109A12Rik	RIKEN cDNA 2010109A12 gene(2010109A12Rik)	Mus musculus
															177	Vpreb3	V-set pre-B cell surrogate light chain 3(Vpreb3)	Mus musculus
															178	Hpcal1	hippocalcin-like 1(Hpcal1)	Mus musculus
															179	Timp2	tissue inhibitor of metalloproteinase 2(Timp2)	Mus musculus
															180	Nsun3	NOL1/NOP2/Sun domain family member 3(Nsun3)	Mus musculus
															181	Cds1	CDP-diacylglycerol synthase 1(Cds1)	Mus musculus
															182	Rhof	ras homolog family member F (in filopodia)(Rhof)	Mus musculus
															183	Grp	gastrin releasing peptide(Grp)	Mus musculus
															184	Fbxw13	F-box and WD-40 domain protein 13(Fbxw13)	Mus musculus
															185	Dhrs7c	dehydrogenase/reductase 7C(Dhrs7c)	Mus musculus
															186	Pygm	muscle glycogen phosphorylase(Pygm)	Mus musculus
															187	Gm10941	predicted gene 10941(Gm10941)	Mus musculus
															188	Atp2b4	ATPase, Ca++ transporting, plasma membrane 4(Atp2b4)	Mus musculus
															189	Gcnt4	glucosaminyl (N-acetyl) transferase 4, core 2 (beta-1,6-N-acetylglucosaminyltransferase)(Gcnt4)	Mus musculus
															190	Gng4	guanine nucleotide binding protein (G protein), gamma 4(Gng4)	Mus musculus
															191	Dbp	D site albumin promoter binding protein(Dbp)	Mus musculus
															192	Nmu	neuromedin U(Nmu)	Mus musculus
															193	Msgn1	mesogenin 1(Msgn1)	Mus musculus
															194	Slc10a4	solute carrier family 10 (sodium/bile acid cotransporter family), member 4(Slc10a4)	Mus musculus
															195	Gpr88	G-protein coupled receptor 88(Gpr88)	Mus musculus
															196	Dcn	decorin(Dcn)	Mus musculus
															197	Tmem132a	transmembrane protein 132A(Tmem132a)	Mus musculus
															198	Avpr1a	arginine vasopressin receptor 1A(Avpr1a)	Mus musculus
															199	Stmn1	stathmin 1(Stmn1)	Mus musculus
															200	Ly6h	lymphocyte antigen 6 family member H(Ly6h)	Mus musculus
															201	Nap1l5	nucleosome assembly protein 1-like 5(Nap1l5)	Mus musculus
															202	Nt5dc2	5'-nucleotidase domain containing 2(Nt5dc2)	Mus musculus
															203	Npcd	neuronal pentraxin chromo domain(Npcd)	Mus musculus
															204	Nrep	neuronal regeneration related protein(Nrep)	Mus musculus
															205	1700030C10Rik	RIKEN cDNA 1700030C10 gene(1700030C10Rik)	Mus musculus
															206	Wdr54	WD repeat domain 54(Wdr54)	Mus musculus
															207	Tctn2	tectonic family member 2(Tctn2)	Mus musculus
															208	Dusp26	dual specificity phosphatase 26(Dusp26)	Mus musculus
															209	Slc6a1	solute carrier family 6 (neurotransmitter transporter, GABA), member 1(Slc6a1)	Mus musculus
															210	Met	met proto-oncogene(Met)	Mus musculus
															211	Wnt4	wingless-type MMTV integration site family, member 4(Wnt4)	Mus musculus
															212	Ctxn3	cortexin 3(Ctxn3)	Mus musculus
															213	Cplx3	complexin 3(Cplx3)	Mus musculus
															214	Mfge8	milk fat globule EGF and factor V/VIII domain containing(Mfge8)	Mus musculus
															215	Cirbp	cold inducible RNA binding protein(Cirbp)	Mus musculus
															216	Dact2	dishevelled-binding antagonist of beta-catenin 2(Dact2)	Mus musculus
															217	Kcnc4	potassium voltage gated channel, Shaw-related subfamily, member 4(Kcnc4)	Mus musculus
															218	9130015A21Rik	RIKEN cDNA 9130015A21 gene(9130015A21Rik)	Mus musculus
															219	Car10	carbonic anhydrase 10(Car10)	Mus musculus
															220	Necab2	N-terminal EF-hand calcium binding protein 2(Necab2)	Mus musculus
															221	Cited4	Cbp/p300-interacting transactivator, with Glu/Asp-rich carboxy-terminal domain, 4(Cited4)	Mus musculus
															222	Defb1	defensin beta 1(Defb1)	Mus musculus
															223	Baiap3	BAI1-associated protein 3(Baiap3)	Mus musculus
															224	Prok1	prokineticin 1(Prok1)	Mus musculus
															225	Slc6a11	solute carrier family 6 (neurotransmitter transporter, GABA), member 11(Slc6a11)	Mus musculus
															226	Tox	thymocyte selection-associated high mobility group box(Tox)	Mus musculus
															227	3110015C05Rik	RIKEN cDNA 3110015C05 gene(3110015C05Rik)	Mus musculus
															228	Prdm12	PR domain containing 12(Prdm12)	Mus musculus
															229	Nrsn2	neurensin 2(Nrsn2)	Mus musculus
															230	Tcerg1l	transcription elongation regulator 1-like(Tcerg1l)	Mus musculus
															231	Asns	asparagine synthetase(Asns)	Mus musculus
															232	Retn	resistin(Retn)	Mus musculus
															233	Ano2	anoctamin 2(Ano2)	Mus musculus
															234	Cib3	calcium and integrin binding family member 3(Cib3)	Mus musculus
															235	Sp9	trans-acting transcription factor 9(Sp9)	Mus musculus
															236	Ldb2	LIM domain binding 2(Ldb2)	Mus musculus
															237	Gpx3	glutathione peroxidase 3(Gpx3)	Mus musculus
															238	Vstm2l	V-set and transmembrane domain containing 2-like(Vstm2l)	Mus musculus
															239	Sdr39u1	short chain dehydrogenase/reductase family 39U, member 1(Sdr39u1)	Mus musculus
															240	Trim62	tripartite motif-containing 62(Trim62)	Mus musculus
															241	Cadm1	cell adhesion molecule 1(Cadm1)	Mus musculus
															242	Vwc2l	von Willebrand factor C domain-containing protein 2-like(Vwc2l)	Mus musculus
															243	Shox2	SHOX homeobox 2(Shox2)	Mus musculus
															244	Marcksl1	MARCKS-like 1(Marcksl1)	Mus musculus
															245	Grik1	glutamate receptor, ionotropic, kainate 1(Grik1)	Mus musculus
															246	Igsf21	immunoglobulin superfamily, member 21(Igsf21)	Mus musculus
															247	Grik3	glutamate receptor, ionotropic, kainate 3(Grik3)	Mus musculus
															248	Zwint	ZW10 interactor(Zwint)	Mus musculus
															249	Pld5	phospholipase D family member 5(Pld5)	Mus musculus
															250	Hrh3	histamine receptor H3(Hrh3)	Mus musculus
															251	Gm2087	predicted gene 2087(Gm2087)	Mus musculus
															252	Rims3	regulating synaptic membrane exocytosis 3(Rims3)	Mus musculus
															253	Orm1	orosomucoid 1(Orm1)	Mus musculus
															254	Orm2	orosomucoid 2(Orm2)	Mus musculus
															255	Grm8	glutamate receptor, metabotropic 8(Grm8)	Mus musculus
															256	Cacna2d2	calcium channel, voltage-dependent, alpha 2/delta subunit 2(Cacna2d2)	Mus musculus
															257	C3	complement component 3(C3)	Mus musculus
															258	C4bp-ps1	complement component 4 binding protein, pseudogene 1(C4bp-ps1)	Mus musculus
															259	Myh7	myosin, heavy polypeptide 7, cardiac muscle, beta(Myh7)	Mus musculus
															260	Olfm2	olfactomedin 2(Olfm2)	Mus musculus
															261	Zcchc12	zinc finger, CCHC domain containing 12(Zcchc12)	Mus musculus
															262	2310010J17Rik	RIKEN cDNA 2310010J17 gene(2310010J17Rik)	Mus musculus
															263	Hmgb3	high mobility group box 3(Hmgb3)	Mus musculus
															264	BC048507	cDNA sequence BC048507(BC048507)	Mus musculus
															265	Dner	delta/notch-like EGF repeat containing(Dner)	Mus musculus
															266	Tceal1	transcription elongation factor A (SII)-like 1(Tceal1)	Mus musculus
															267	Garnl3	GTPase activating RANGAP domain-like 3(Garnl3)	Mus musculus
															268	Ctgf
															269	1700037H04Rik
															270	BC029214
															271	Nov
															272	B930041F14Rik
															273	AI854517
															274	1700001L19Rik
															275	C77080
															276	Cxx1c
															277	Fam25c
															278	Gm13304
															279	Tmem35
															280	2210013O21Rik
															281	Cml1
															282	Figf
															283	6430573F11Rik
															284	Btbd11
															285	Lppr3
															Category	Term	Count	%	PValue	-log(pval)	Genes	List Total	Pop Hits	Pop Total	Fold Enrichment	Bonferroni	Benjamini	FDR
															BIOCARTA	m_classicPathway:Classical Complement Pathway	2	0.749064	0.0897918	1.04676	C3, C1RA	11	12	1286	19.4848	0.998857	1	1
															GOTERM_BP_DIRECT	GO:0007399~nervous system development	19	7.1161	4.93922e-08	7.30634	GPSM1, HES6, NRSN2, BEX1, NTN5, GRIK1, GFRA1, LDB2, VAX1, ADCYAP1, GAP43, IMPACT, ZIC1, STMN1, CSPG5, TOX, CAMK2G, MET, NGEF	255	439	29878	5.07108	6.87516e-05	6.8754e-05	6.7618e-05
															GOTERM_BP_DIRECT	GO:0034220~monoatomic ion transmembrane transport	16	5.99251	2.23579e-07	6.65057	KCNJ4, KCNH2, KCNF1, KCNJ9, CHRNA4, KCNC4, GABRA3, GRIK3, CACNA2D2, GRIK1, ANO2, GABRG1, KCNS1, SLC17A6, FXYD6, SCN5A	255	336	29878	5.57946	0.000311174	0.000155611	0.00015304
															GOTERM_BP_DIRECT	GO:0007275~multicellular organism development	28	10.4869	1.07775e-06	5.96748	GPSM1, BEX1, SHOX2, TSHZ2, NTN5, CDH22, ZIC1, STMN1, DNER, VWC2L, DACT2, RSPO2, CAMK2G, WNT4, HES6, AMN, CADM1, NOG, MSGN1, WNT9A, VAX1, MEIS2, ISL1, GAP43, CDH13, CSPG5, MET, NGEF	255	1111	29878	2.95294	0.00149911	0.0004298	0.000422699
															GOTERM_BP_DIRECT	GO:0006811~monoatomic ion transport	20	7.49064	1.23506e-06	5.90831	KCNJ4, SLC10A4, KCNH2, KCNF1, KCNJ9, CHRNA4, KCNC4, GABRA3, ATP2B4, LHFPL5, GRIK3, CACNA2D2, GRIK1, ANO2, GABRG1, SLC5A5, KCNS1, SLC17A6, FXYD6, SCN5A	255	605	29878	3.87334	0.00171773	0.0004298	0.000422699
															GOTERM_BP_DIRECT	GO:0007165~signal transduction	29	10.8614	1.28226e-05	4.89202	NPSR1, GLP1R, GPR25, BEX1, CHRNA4, GPR88, NTS, ARHGAP36, HRH1, GRM4, HRH3, GNG4, GRM8, WNT4, MAPK3, GLP2R, GABRA3, GPR52, TACR3, PTH2R, RHOF, AVPR1A, SSTR1, ADRA2A, GABRG1, TRHR, MC3R, OLFM2, RIT2	255	1346	29878	2.52444	0.0176908	0.00324672	0.00319308
															GOTERM_BP_DIRECT	GO:0007218~neuropeptide signaling pathway	8	2.99625	1.39945e-05	4.85404	NPSR1, GLP1R, ADCYAP1, GRP, NMU, ECEL1, SSTR1, NTS	255	92	29878	10.1886	0.019292	0.00324672	0.00319308
															GOTERM_BP_DIRECT	GO:0006836~neurotransmitter transport	6	2.24719	4.40188e-05	4.35636	RIMS3, SLC32A1, SLC17A6, SLC6A11, SLC6A1, CPLX3	255	46	29878	15.2829	0.059436	0.00875346	0.00860883
															GOTERM_BP_DIRECT	GO:0060048~cardiac muscle contraction	6	2.24719	7.28708e-05	4.13745	KCNH2, CAMK2D, GAA, SCN5A, MET, MYH7	255	51	29878	13.7845	0.0964644	0.0126795	0.01247
															GOTERM_BP_DIRECT	GO:0007268~chemical synaptic transmission	9	3.37079	9.2774e-05	4.03257	HRH1, GRM4, HRH3, GRM8, GABRA3, SNCB, FGF12, MET, GABRG1	255	166	29878	6.35252	0.121156	0.014349	0.014112
															GOTERM_BP_DIRECT	GO:0007626~locomotory behavior	8	2.99625	0.000105618	3.97626	OLFM2, CHRNA4, GAA, ZFP385A, GPR88, GPR52, PAK6, ABAT	255	126	29878	7.43928	0.13673	0.014702	0.0144591
															GOTERM_BP_DIRECT	GO:0099171~presynaptic modulation of chemical synaptic transmission	6	2.24719	0.000146954	3.83282	GRM4, CHRNA4, GRM8, NOG, GRIK1, ADRA2A	255	59	29878	11.9155	0.185006	0.0185964	0.0182891
															GOTERM_BP_DIRECT	GO:1905098~negative regulation of guanyl-nucleotide exchange factor activity	3	1.1236	0.000214752	3.66806	GPSM1, STMN1, MET	255	3	29878	117.169	0.258416	0.022995	0.0226151
															GOTERM_BP_DIRECT	GO:0042984~regulation of amyloid precursor protein biosynthetic process	3	1.1236	0.000214752	3.66806	NECAB2, NECAB1, NECAB3	255	3	29878	117.169	0.258416	0.022995	0.0226151
															GOTERM_BP_DIRECT	GO:0050804~modulation of chemical synaptic transmission	8	2.99625	0.000285581	3.54427	GRIK3, CSPG5, GRIK1, MET, CBLN2, BAIAP3, MAPK3, CNTNAP4	255	148	29878	6.33344	0.328059	0.0283949	0.0279257
															GOTERM_BP_DIRECT	GO:0030154~cell differentiation	21	7.86517	0.000410241	3.38696	GPSM1, HES6, BEX1, CADM1, NR1I3, NOG, MSGN1, NR2F2, NR1D1, ISL1, DLK1, GAP43, IMPACT, ZIC1, STMN1, DNER, CSPG5, CAMK2G, RXRG, NGEF, WNT4	255	1005	29878	2.4483	0.435137	0.0380704	0.0374413
															GOTERM_BP_DIRECT	GO:0045944~positive regulation of transcription by RNA polymerase II	24	8.98876	0.000544371	3.2641	GLP1R, ZCCHC12, POU1F1, NR1I3, NOG, NR2F2, NR1D1, LDB2, MEIS2, ISL1, DCN, NPAS2, ADCYAP1, TOX2, RIT2, DBP, SOX1, PLAGL1, ZIC1, CDH13, TOX, MET, RXRG, MAPK3	255	1264	29878	2.22472	0.531384	0.0473603	0.0465778
															GOTERM_BP_DIRECT	GO:0031103~axon regeneration	4	1.49813	0.000621912	3.20627	GAP43, BEX1, CSPG5, NREP	255	20	29878	23.4337	0.579357	0.0509236	0.0500822
															GOTERM_BP_DIRECT	GO:0007613~memory	7	2.62172	0.000659854	3.18055	GLP1R, PGRMC1, HRH1, HRH3, NOG, PAK6, SLC6A1	255	123	29878	6.66813	0.60101	0.0510287	0.0501855
															GOTERM_BP_DIRECT	GO:0007188~adenylate cyclase-modulating G protein-coupled receptor signaling pathway	5	1.87266	0.000864161	3.06341	MC3R, GHRH, GLP2R, GPR88, PTH2R	255	50	29878	11.7169	0.699838	0.0613569	0.0603431
															GOTERM_BP_DIRECT	GO:0006887~exocytosis	7	2.62172	0.000881564	3.05475	RAB3B, RIMS3, DOC2A, HAP1, PRSS12, BAIAP3, CPLX3	255	130	29878	6.30908	0.707028	0.0613569	0.0603431
															GOTERM_BP_DIRECT	GO:0007204~positive regulation of cytosolic calcium ion concentration	8	2.99625	0.00111256	2.95367	GLP1R, ADCYAP1, GPR25, HRH3, GHRH, NMU, AVPR1A, TRHR	255	186	29878	5.03951	0.787657	0.0737471	0.0725286
															GOTERM_BP_DIRECT	GO:0035249~synaptic transmission, glutamatergic	5	1.87266	0.00141499	2.84925	GRM8, GRIK3, SLC17A6, GRIK1, CNIH3	255	57	29878	10.2779	0.860691	0.0895302	0.0880509
															GOTERM_BP_DIRECT	GO:0010460~positive regulation of heart rate	4	1.49813	0.00169976	2.76961	NMU, TACR3, AVPR1A, SCN5A	255	28	29878	16.7384	0.906339	0.0985861	0.0969571
															GOTERM_BP_DIRECT	GO:0045475~locomotor rhythm	4	1.49813	0.00169976	2.76961	MC3R, USP2, NPAS2, CIART	255	28	29878	16.7384	0.906339	0.0985861	0.0969571
															GOTERM_BP_DIRECT	GO:0048511~rhythmic process	7	2.62172	0.00209737	2.67832	MC3R, HRH1, DBP, USP2, NR1D1, NPAS2, CIART	255	154	29878	5.32585	0.946207	0.116782	0.114852
															GOTERM_BP_DIRECT	GO:0042391~regulation of membrane potential	6	2.24719	0.00233677	2.63138	KCNH2, RIMS3, CHRNA4, GRIK3, GRIK1, CNIH3	255	108	29878	6.50937	0.96148	0.125107	0.12304
															GOTERM_BP_DIRECT	GO:0021983~pituitary gland development	4	1.49813	0.00250993	2.60034	ADCYAP1, POU1F1, NOG, ISL1	255	32	29878	14.6461	0.969749	0.129401	0.127263
															GOTERM_BP_DIRECT	GO:0001649~osteoblast differentiation	6	2.24719	0.00263224	2.57967	NR1I3, BGLAP3, NOG, SHOX2, RSPO2, DLK1	255	111	29878	6.33344	0.974496	0.13086	0.128698
															GOTERM_BP_DIRECT	GO:1902305~regulation of sodium ion transmembrane transport	3	1.1236	0.00309694	2.50907	ATP2B4, SCN5A, FGF12	255	10	29878	35.1506	0.986669	0.148653	0.146197
															GOTERM_BP_DIRECT	GO:0032922~circadian regulation of gene expression	5	1.87266	0.00405373	2.39215	MC3R, USP2, NR1D1, NPAS2, CIART	255	76	29878	7.70846	0.996497	0.184644	0.181593
															GOTERM_BP_DIRECT	GO:0032870~cellular response to hormone stimulus	4	1.49813	0.00411204	2.38594	NPFFR1, ASNS, AVPR1A, ADRA2A	255	38	29878	12.3335	0.996772	0.184644	0.181593
															GOTERM_BP_DIRECT	GO:0000122~negative regulation of transcription by RNA polymerase II	18	6.74157	0.00537469	2.26965	HES6, POU1F1, NR1I3, USP2, NPCD, NOG, SHOX2, PRDM12, NR2F2, NR1D1, LDB2, DUSP26, VAX1, ISL1, IMPACT, SOX1, ZIC1, MET	255	997	29878	2.11538	0.999448	0.223463	0.219771
															GOTERM_BP_DIRECT	GO:0030182~neuron differentiation	8	2.99625	0.00539347	2.26813	SOX1, GFRA1, WNT9A, VAX1, ISL1, MET, WNT4, CNTNAP4	255	247	29878	3.79494	0.999462	0.223463	0.219771
															GOTERM_BP_DIRECT	GO:0002027~regulation of heart rate	4	1.49813	0.00545815	2.26295	MC3R, SHOX2, SCN5A, MYH7	255	42	29878	11.1589	0.999509	0.223463	0.219771
															GOTERM_BP_DIRECT	GO:0006813~potassium ion transport	6	2.24719	0.00682398	2.16596	KCNJ4, KCNH2, KCNF1, KCNS1, KCNJ9, KCNC4	255	139	29878	5.05764	0.999927	0.264354	0.259986
															GOTERM_BP_DIRECT	GO:0007216~G protein-coupled glutamate receptor signaling pathway	3	1.1236	0.00702666	2.15325	GRM4, GRM8, GRIK3	255	15	29878	23.4337	0.999945	0.264354	0.259986
															GOTERM_BP_DIRECT	GO:0003084~positive regulation of systemic arterial blood pressure	3	1.1236	0.00702666	2.15325	NMU, NR2F2, AVPR1A	255	15	29878	23.4337	0.999945	0.264354	0.259986
															GOTERM_BP_DIRECT	GO:0035725~sodium ion transmembrane transport	5	1.87266	0.00765177	2.11624	SLC6A11, GRIK1, SCN5A, SLC6A1, SLC5A5	255	91	29878	6.43784	0.999977	0.280296	0.275665
															GOTERM_BP_DIRECT	GO:0060259~regulation of feeding behavior	3	1.1236	0.00798571	2.09769	MC3R, NMU, TACR3	255	16	29878	21.9691	0.999986	0.285028	0.280319
															GOTERM_BP_DIRECT	GO:0030900~forebrain development	5	1.87266	0.0095373	2.02057	SOX1, ZIC1, NOG, NR2F2, SSTR1	255	97	29878	6.03962	0.999998	0.331898	0.326414
															GOTERM_BP_DIRECT	GO:0001666~response to hypoxia	7	2.62172	0.010914	1.96202	CAMK2D, CHRNA4, NGB, ABAT, PYGM, SOD3, CAMK2G	255	217	29878	3.77963	1	0.368821	0.362727
															GOTERM_BP_DIRECT	GO:0043410~positive regulation of MAPK cascade	7	2.62172	0.0111282	1.95357	GRM4, RIT2, TIMP2, MET, PROK1, ADRA2A, WNT4	255	218	29878	3.7623	1	0.368821	0.362727
															GOTERM_BP_DIRECT	GO:0007623~circadian rhythm	5	1.87266	0.0128927	1.88966	DBP, NR1D1, PROK1, NPAS2, HS3ST2	255	106	29878	5.52682	1	0.417363	0.410467
															GOTERM_BP_DIRECT	GO:0048856~anatomical structure development	4	1.49813	0.0139105	1.85666	WNT9A, NR2F2, RXRG, WNT4	255	59	29878	7.94364	1	0.440077	0.432806
															GOTERM_BP_DIRECT	GO:0007417~central nervous system development	5	1.87266	0.016438	1.78415	MARCKSL1, ZIC1, NOG, DNER, VAX1	255	114	29878	5.13897	1	0.501663	0.493374
															GOTERM_BP_DIRECT	GO:1902476~chloride transmembrane transport	4	1.49813	0.0165779	1.78047	GABRA3, SLC6A1, ANO2, GABRG1	255	63	29878	7.43928	1	0.501663	0.493374
															GOTERM_BP_DIRECT	GO:0055085~transmembrane transport	10	3.74532	0.0179666	1.74553	KCNH2, KCNF1, KCNS1, SLC45A1, KCNC4, SLC17A6, SLC35F1, SCN5A, SLC7A3, SLC5A5	255	462	29878	2.53612	1	0.532116	0.523324
															GOTERM_BP_DIRECT	GO:0007156~homophilic cell adhesion via plasma membrane adhesion molecules	6	2.24719	0.0208353	1.6812	KIRREL3, IGSF21, CADM1, PCDHGC4, CDH22, CDH13	255	184	29878	3.82072	1	0.591894	0.582114
															GOTERM_BP_DIRECT	GO:0031175~neuron projection development	6	2.24719	0.0208353	1.6812	ADCYAP1, STMN1, NGB, GFRA1, HAP1, PRDM12	255	184	29878	3.82072	1	0.591894	0.582114
															GOTERM_BP_DIRECT	GO:0046928~regulation of neurotransmitter secretion	3	1.1236	0.0219712	1.65815	GRM8, KCNC4, CPLX3	255	27	29878	13.0187	1	0.611679	0.601572
															GOTERM_BP_DIRECT	GO:0051932~synaptic transmission, GABAergic	3	1.1236	0.0235306	1.62837	GABRA3, GRIK1, GABRG1	255	28	29878	12.5538	1	0.628596	0.61821
															GOTERM_BP_DIRECT	GO:0071805~potassium ion transmembrane transport	5	1.87266	0.0246022	1.60903	KCNH2, KCNF1, KCNS1, KCNC4, GRIK1	255	129	29878	4.54142	1	0.628596	0.61821
															GOTERM_BP_DIRECT	GO:0035640~exploration behavior	3	1.1236	0.025134	1.59974	CHRNA4, NOG, ABAT	255	29	29878	12.1209	1	0.628596	0.61821
															GOTERM_BP_DIRECT	GO:1902722~positive regulation of prolactin secretion	2	0.749064	0.0252884	1.59708	NMU, ABAT	255	3	29878	78.1124	1	0.628596	0.61821
															GOTERM_BP_DIRECT	GO:0070495~negative regulation of thrombin-activated receptor signaling pathway	2	0.749064	0.0252884	1.59708	STMN1, MET	255	3	29878	78.1124	1	0.628596	0.61821
															GOTERM_BP_DIRECT	GO:0002121~inter-male aggressive behavior	2	0.749064	0.0252884	1.59708	KIRREL3, GCNT4	255	3	29878	78.1124	1	0.628596	0.61821
															GOTERM_BP_DIRECT	GO:0007612~learning	4	1.49813	0.027094	1.56713	GRM4, HRH3, PAK6, SLC6A1	255	76	29878	6.16677	1	0.661664	0.650731
															GOTERM_BP_DIRECT	GO:0008542~visual learning	4	1.49813	0.0289631	1.53816	HRH1, NOG, NTS, MEIS2	255	78	29878	6.00865	1	0.695114	0.683628
															GOTERM_BP_DIRECT	GO:0060078~regulation of postsynaptic membrane potential	3	1.1236	0.0302004	1.51999	ADCYAP1, GABRA3, GABRG1	255	32	29878	10.9846	1	0.712526	0.700753
															GOTERM_BP_DIRECT	GO:0007189~adenylate cyclase-activating G protein-coupled receptor signaling pathway	5	1.87266	0.0311927	1.50595	GLP1R, MC3R, ADCYAP1, RIT2, GHRH	255	139	29878	4.2147	1	0.72348	0.711526
															GOTERM_BP_DIRECT	GO:0045777~positive regulation of blood pressure	3	1.1236	0.0319718	1.49523	GLP1R, TACR3, AVPR1A	255	33	29878	10.6517	1	0.72348	0.711526
															GOTERM_BP_DIRECT	GO:1901897~regulation of relaxation of cardiac muscle	2	0.749064	0.0335754	1.47398	CAMK2D, CAMK2G	255	4	29878	58.5843	1	0.72348	0.711526
															GOTERM_BP_DIRECT	GO:0007196~adenylate cyclase-inhibiting G protein-coupled glutamate receptor signaling pathway	2	0.749064	0.0335754	1.47398	GRM4, GRM8	255	4	29878	58.5843	1	0.72348	0.711526
															GOTERM_BP_DIRECT	GO:0060126~somatotropin secreting cell differentiation	2	0.749064	0.0335754	1.47398	POU1F1, WNT4	255	4	29878	58.5843	1	0.72348	0.711526
															GOTERM_BP_DIRECT	GO:0050806~positive regulation of synaptic transmission	3	1.1236	0.0337832	1.4713	RIMS3, NMU, RETN	255	34	29878	10.3384	1	0.72348	0.711526
															GOTERM_BP_DIRECT	GO:0095500~acetylcholine receptor signaling pathway	3	1.1236	0.0356336	1.44814	CHRNA4, LY6H, LY6G6E	255	35	29878	10.043	1	0.729442	0.717389
															GOTERM_BP_DIRECT	GO:0031016~pancreas development	3	1.1236	0.0356336	1.44814	MEIS2, ISL1, MET	255	35	29878	10.043	1	0.729442	0.717389
															GOTERM_BP_DIRECT	GO:0021510~spinal cord development	3	1.1236	0.0356336	1.44814	ZIC1, NOG, PLXDC1	255	35	29878	10.043	1	0.729442	0.717389
															GOTERM_BP_DIRECT	GO:0006821~chloride transport	4	1.49813	0.037103	1.43059	GABRA3, SLC17A6, ANO2, GABRG1	255	86	29878	5.4497	1	0.748512	0.736145
															GOTERM_BP_DIRECT	GO:0001764~neuron migration	5	1.87266	0.0379506	1.42078	KIRREL3, SOX1, NR2F2, VAX1, MET	255	148	29878	3.9584	1	0.754675	0.742206
															GOTERM_BP_DIRECT	GO:0035115~embryonic forelimb morphogenesis	3	1.1236	0.0394488	1.40397	SHOX2, RSPO2, WNT9A	255	37	29878	9.50016	1	0.757673	0.745154
															GOTERM_BP_DIRECT	GO:0042755~eating behavior	3	1.1236	0.0394488	1.40397	NPSR1, HRH3, NMU	255	37	29878	9.50016	1	0.757673	0.745154
															GOTERM_BP_DIRECT	GO:0006816~calcium ion transport	5	1.87266	0.0397343	1.40083	CAMK2D, CHRNA4, ATP2B4, CACNA2D2, CAMK2G	255	150	29878	3.90562	1	0.757673	0.745154
															GOTERM_BP_DIRECT	GO:0086091~regulation of heart rate by cardiac conduction	3	1.1236	0.041412	1.38287	KCNH2, SCN5A, ISL1	255	38	29878	9.25015	1	0.775666	0.76285
															GOTERM_BP_DIRECT	GO:0031652~positive regulation of heat generation	2	0.749064	0.0417923	1.3789	NMU, ABAT	255	5	29878	46.8675	1	0.775666	0.76285
															GOTERM_BP_DIRECT	GO:0051899~membrane depolarization	3	1.1236	0.0434112	1.3624	CHRNA4, GRIK1, SCN5A	255	39	29878	9.01297	1	0.784783	0.771816
															GOTERM_BP_DIRECT	GO:0006953~acute-phase response	3	1.1236	0.0434112	1.3624	ORM1, SAA3, ORM2	255	39	29878	9.01297	1	0.784783	0.771816
															GOTERM_BP_DIRECT	GO:0009887~animal organ morphogenesis	5	1.87266	0.0454402	1.34256	NTN5, WNT9A, MEIS2, MAPK3, WNT4	255	157	29878	3.73148	1	0.790804	0.777737
															GOTERM_BP_DIRECT	GO:0045931~positive regulation of mitotic cell cycle	3	1.1236	0.0454456	1.34251	USP2, ASNS, MEIS2	255	40	29878	8.78765	1	0.790804	0.777737
															GOTERM_BP_DIRECT	GO:0021766~hippocampus development	4	1.49813	0.0462867	1.33454	KIRREL3, SLC32A1, ZIC1, ATP2B4	255	94	29878	4.9859	1	0.790804	0.777737
															GOTERM_BP_DIRECT	GO:0050877~nervous system process	3	1.1236	0.0475146	1.32317	CHRNA4, GABRA3, GABRG1	255	41	29878	8.57331	1	0.790804	0.777737
															GOTERM_BP_DIRECT	GO:0045776~negative regulation of blood pressure	3	1.1236	0.0475146	1.32317	GLP1R, HRH3, ABAT	255	41	29878	8.57331	1	0.790804	0.777737
															GOTERM_BP_DIRECT	GO:0060931~sinoatrial node cell development	2	0.749064	0.0499397	1.30155	SHOX2, ISL1	255	6	29878	39.0562	1	0.790804	0.777737
															GOTERM_BP_DIRECT	GO:0014053~negative regulation of gamma-aminobutyric acid secretion	2	0.749064	0.0499397	1.30155	HRH3, ABAT	255	6	29878	39.0562	1	0.790804	0.777737
															GOTERM_BP_DIRECT	GO:0051668~localization within membrane	2	0.749064	0.0499397	1.30155	CDH13, CNIH3	255	6	29878	39.0562	1	0.790804	0.777737
															GOTERM_BP_DIRECT	GO:0051939~gamma-aminobutyric acid import	2	0.749064	0.0499397	1.30155	SLC32A1, SLC6A1	255	6	29878	39.0562	1	0.790804	0.777737
															GOTERM_BP_DIRECT	GO:2000821~regulation of grooming behavior	2	0.749064	0.0499397	1.30155	NMU, CNTNAP4	255	6	29878	39.0562	1	0.790804	0.777737
															GOTERM_BP_DIRECT	GO:0050808~synapse organization	4	1.49813	0.0499933	1.30109	PCDHGC4, SNCB, SLC6A1, CBLN2	255	97	29878	4.8317	1	0.790804	0.777737
															GOTERM_BP_DIRECT	GO:1990573~potassium ion import across plasma membrane	3	1.1236	0.0539217	1.26824	KCNJ4, KCNH2, KCNJ9	255	44	29878	7.98877	1	0.815674	0.802196
															GOTERM_BP_DIRECT	GO:0045880~positive regulation of smoothened signaling pathway	3	1.1236	0.0561217	1.25087	SHOX2, WNT9A, ISL1	255	45	29878	7.81124	1	0.815674	0.802196
															GOTERM_BP_DIRECT	GO:0030534~adult behavior	3	1.1236	0.0561217	1.25087	SLC10A4, GRIK1, MET	255	45	29878	7.81124	1	0.815674	0.802196
															GOTERM_BP_DIRECT	GO:0070374~positive regulation of ERK1 and ERK2 cascade	6	2.24719	0.0571792	1.24276	NPSR1, C3, NECAB2, ADCYAP1, CAMK2D, MAPK3	255	243	29878	2.89305	1	0.815674	0.802196
															GOTERM_BP_DIRECT	GO:0010894~negative regulation of steroid biosynthetic process	2	0.749064	0.058018	1.23644	HRH1, WNT4	255	7	29878	33.4768	1	0.815674	0.802196
															GOTERM_BP_DIRECT	GO:0099505~regulation of presynaptic membrane potential	2	0.749064	0.058018	1.23644	KCNJ9, GRIK3	255	7	29878	33.4768	1	0.815674	0.802196
															GOTERM_BP_DIRECT	GO:1903999~negative regulation of eating behavior	2	0.749064	0.058018	1.23644	NPSR1, NMU	255	7	29878	33.4768	1	0.815674	0.802196
															GOTERM_BP_DIRECT	GO:0014054~positive regulation of gamma-aminobutyric acid secretion	2	0.749064	0.058018	1.23644	GRIK1, SLC6A1	255	7	29878	33.4768	1	0.815674	0.802196
															GOTERM_BP_DIRECT	GO:0099550~trans-synaptic signaling, modulating synaptic transmission	2	0.749064	0.058018	1.23644	IGSF21, CBLN2	255	7	29878	33.4768	1	0.815674	0.802196
															GOTERM_BP_DIRECT	GO:0098700~neurotransmitter loading into synaptic vesicle	2	0.749064	0.058018	1.23644	SLC32A1, SLC17A6	255	7	29878	33.4768	1	0.815674	0.802196
															GOTERM_BP_DIRECT	GO:0042220~response to cocaine	3	1.1236	0.0583526	1.23394	TACR3, ABAT, SLC6A1	255	46	29878	7.64143	1	0.815674	0.802196
															GOTERM_BP_DIRECT	GO:0007420~brain development	6	2.24719	0.0588918	1.22994	SOX1, ZIC1, NOG, VAX1, MEIS2, MET	255	245	29878	2.86944	1	0.815674	0.802196
															GOTERM_BP_DIRECT	GO:0071277~cellular response to calcium ion	4	1.49813	0.0591832	1.2278	SYT5, HPCAL1, CPNE2, SCN5A	255	104	29878	4.50649	1	0.815674	0.802196
															GOTERM_BP_DIRECT	GO:0019933~cAMP-mediated signaling	3	1.1236	0.0606139	1.21743	GLP1R, ADCYAP1, DEFB1	255	47	29878	7.47885	1	0.827202	0.813534
															GOTERM_BP_DIRECT	GO:0007224~smoothened signaling pathway	4	1.49813	0.0619449	1.20799	TCTN2, NOG, SHOX2, WNT9A	255	106	29878	4.42146	1	0.837158	0.823326
															GOTERM_BP_DIRECT	GO:0008306~associative learning	3	1.1236	0.0652248	1.18559	GLP1R, PGRMC1, SLC6A1	255	49	29878	7.17359	1	0.869316	0.854952
															GOTERM_BP_DIRECT	GO:0048012~hepatocyte growth factor receptor signaling pathway	2	0.749064	0.0660279	1.18027	STMN1, MET	255	8	29878	29.2922	1	0.869316	0.854952
															GOTERM_BP_DIRECT	GO:0001889~liver development	4	1.49813	0.0661979	1.17916	CADM1, ASNS, MET, WNT4	255	109	29878	4.29977	1	0.869316	0.854952
															GOTERM_BP_DIRECT	GO:0001508~action potential	3	1.1236	0.067573	1.17023	KCNF1, KCNS1, KCNC4	255	50	29878	7.03012	1	0.879081	0.864556
															GOTERM_BP_DIRECT	GO:0060070~canonical Wnt signaling pathway	4	1.49813	0.0691058	1.16049	RSPO2, WNT9A, ISL1, WNT4	255	111	29878	4.22229	1	0.890697	0.87598
															GOTERM_BP_DIRECT	GO:0019233~sensory perception of pain	3	1.1236	0.0699489	1.15522	CHRNA4, PRDM12, MAPK3	255	51	29878	6.89227	1	0.893293	0.878533
															GOTERM_BP_DIRECT	GO:0019228~neuronal action potential	3	1.1236	0.0723519	1.14055	CHRNA4, GPR88, SCN5A	255	52	29878	6.75973	1	0.911205	0.896149
															GOTERM_BP_DIRECT	GO:0032229~negative regulation of synaptic transmission, GABAergic	2	0.749064	0.0739699	1.13094	GRIK1, SLC6A1	255	9	29878	26.0375	1	0.911205	0.896149
															GOTERM_BP_DIRECT	GO:0021984~adenohypophysis development	2	0.749064	0.0739699	1.13094	POU1F1, GHRH	255	9	29878	26.0375	1	0.911205	0.896149
															GOTERM_BP_DIRECT	GO:0070474~positive regulation of uterine smooth muscle contraction	2	0.749064	0.0739699	1.13094	TACR3, ABAT	255	9	29878	26.0375	1	0.911205	0.896149
															GOTERM_BP_DIRECT	GO:0043408~regulation of MAPK cascade	3	1.1236	0.0747813	1.12621	TIMP2, PAK6, WDR54	255	53	29878	6.63219	1	0.913119	0.898031
															GOTERM_BP_DIRECT	GO:0010976~positive regulation of neuron projection development	5	1.87266	0.0771425	1.11271	ADCYAP1, RIT2, HAP1, TOX, MET	255	188	29878	3.11619	1	0.926837	0.911523
															GOTERM_BP_DIRECT	GO:0030073~insulin secretion	3	1.1236	0.0772365	1.11218	GLP1R, ADCYAP1, CPLX3	255	54	29878	6.50937	1	0.926837	0.911523
															GOTERM_BP_DIRECT	GO:1902806~regulation of cell cycle G1/S phase transition	2	0.749064	0.0818447	1.08701	CIRBP, ATP2B4	255	10	29878	23.4337	1	0.933834	0.918405
															GOTERM_BP_DIRECT	GO:0061037~negative regulation of cartilage development	2	0.749064	0.0818447	1.08701	NOG, WNT9A	255	10	29878	23.4337	1	0.933834	0.918405
															GOTERM_BP_DIRECT	GO:2000987~positive regulation of behavioral fear response	2	0.749064	0.0818447	1.08701	GRP, NPAS2	255	10	29878	23.4337	1	0.933834	0.918405
															GOTERM_BP_DIRECT	GO:0001504~neurotransmitter uptake	2	0.749064	0.0818447	1.08701	SLC17A6, SLC6A11	255	10	29878	23.4337	1	0.933834	0.918405
															GOTERM_BP_DIRECT	GO:0007215~glutamate receptor signaling pathway	2	0.749064	0.0818447	1.08701	GRIK3, SSTR1	255	10	29878	23.4337	1	0.933834	0.918405
															GOTERM_BP_DIRECT	GO:0046879~hormone secretion	2	0.749064	0.0818447	1.08701	GLP1R, GHRH	255	10	29878	23.4337	1	0.933834	0.918405
															GOTERM_BP_DIRECT	GO:1903078~positive regulation of protein localization to plasma membrane	3	1.1236	0.0847507	1.07186	DPP10, PGRMC1, ATP2B4	255	57	29878	6.16677	1	0.95913	0.943282
															GOTERM_BP_DIRECT	GO:0008284~positive regulation of cell population proliferation	10	3.74532	0.0890399	1.05042	GLP1R, ADCYAP1, POU1F1, MARCKSL1, GHRH, NOG, CRIP2, AVPR1A, MEIS2, ISL1	255	627	29878	1.86872	1	0.998373	0.981877
															GOTERM_BP_DIRECT	GO:0042058~regulation of epidermal growth factor receptor signaling pathway	2	0.749064	0.0896528	1.04744	CDH13, WDR54	255	11	29878	21.3034	1	0.998373	0.981877
															GOTERM_BP_DIRECT	GO:0030334~regulation of cell migration	4	1.49813	0.0910095	1.04091	BEX4, STMN1, LDB2, MET	255	125	29878	3.7494	1	1	0.984184
															GOTERM_BP_DIRECT	GO:0007416~synapse assembly	3	1.1236	0.0950948	1.02184	KIRREL3, CADM1, CBLN2	255	61	29878	5.76239	1	1	0.984184
															GOTERM_BP_DIRECT	GO:0043524~negative regulation of neuron apoptotic process	5	1.87266	0.095356	1.02065	GLP1R, PCDHGC4, VSTM2L, SNCB, ISL1	255	203	29878	2.88593	1	1	0.984184
															GOTERM_BP_DIRECT	GO:0060272~embryonic skeletal joint morphogenesis	2	0.749064	0.0973947	1.01146	NOG, SHOX2	255	12	29878	19.5281	1	1	0.984184
															GOTERM_BP_DIRECT	GO:0003254~regulation of membrane depolarization	2	0.749064	0.0973947	1.01146	CAMK2D, FGF12	255	12	29878	19.5281	1	1	0.984184
															GOTERM_BP_DIRECT	GO:0048762~mesenchymal cell differentiation	2	0.749064	0.0973947	1.01146	NOG, ISL1	255	12	29878	19.5281	1	1	0.984184
															GOTERM_BP_DIRECT	GO:0010828~positive regulation of glucose transmembrane transport	2	0.749064	0.0973947	1.01146	C3, MET	255	12	29878	19.5281	1	1	0.984184
															GOTERM_BP_DIRECT	GO:0060124~positive regulation of growth hormone secretion	2	0.749064	0.0973947	1.01146	ADCYAP1, GHRH	255	12	29878	19.5281	1	1	0.984184
															GOTERM_CC_DIRECT	GO:0045202~synapse	39	14.6067	5.47887e-14	13.2613	DOC2A, CHRNA4, GRIK3, GRIK1, SLC35F1, SLC6A1, CYP46A1, CPLX3, CALB2, IGSF21, PGRMC1, HRH1, RIMS3, HRH3, GNG4, CAMK2N2, VWC2L, SLC17A6, SNCB, LY6G6E, KCNJ4, SYT5, CADM1, SLC32A1, GABRA3, SLC6A11, NR1D1, PRSS12, GABRG1, GAP43, OLFM2, CDH13, CSPG5, HAP1, LY6H, CNIH3, FGF12, CBLN2, CNTNAP4	259	1042	30060	4.34396	1.41214e-11	1.41355e-11	1.28753e-11
															GOTERM_CC_DIRECT	GO:0016020~membrane	128	47.9401	7.6161e-12	11.1183	RAB3B, DEFB1, CYP46A1, COX6A2, TMEM91, HS6ST2, RIMS3, ADGRA1, STMN1, CPNE2, MS4A10, IER3, KIRREL3, KCNH2, USP2, COL23A1, HPCAL1, CACNA2D2, SHISA4, SLC6A11, TMEM130, EML2, TRHR, GABRG1, OLFM2, CTXN3, LY6H, NGEF, CDS1, NECAB2, SLC45A1, CHRNA4, GPR88, PLD5, SLC5A5, CPLX3, IGSF21, HRH1, HRH3, CDH22, DHRS7C, SLC10A4, SYT5, KCNF1, CADM1, RHBDD2, TMEM132A, STARD10, G6PC3, CSPG5, FXYD6, CNIH3, DPP10, GLP…	259	8760	30060	1.69588	1.96496e-09	9.82477e-10	8.94891e-10
															GOTERM_CC_DIRECT	GO:0030425~dendrite	27	10.1124	7.15632e-11	10.1453	NECAB2, CHRNA4, NPCD, KCNC4, GRIK3, GRIK1, CYP46A1, RBM3, CALB2, HRH1, HRH3, ZFP385A, DNER, KCNJ4, KIRREL3, CADM1, SLC32A1, NR1D1, PLXDC1, PRSS12, ZWINT, GAP43, BGLAP3, HAP1, MET, CNIH3, CNTNAP4	259	641	30060	4.88872	1.84633e-08	6.15444e-09	5.60579e-09
															GOTERM_CC_DIRECT	GO:0043005~neuron projection	21	7.86517	3.31179e-10	9.47994	SYT5, NRSN2, CAMK2D, CADM1, DOC2A, GRP, SLC32A1, CHRNA4, GABRA3, SSTR1, ANO2, GABRG1, ADCYAP1, PGRMC1, GRM4, RIT2, STMN1, CDH13, SLC17A6, CAMK2G, CNTNAP4	259	399	30060	6.10851	8.54441e-08	2.1361e-08	1.94567e-08
															GOTERM_CC_DIRECT	GO:0042734~presynaptic membrane	15	5.61798	2.52374e-09	8.59795	MARCKSL1, CADM1, KCNJ9, CHRNA4, KCNC4, GRIK3, SLC6A11, GRIK1, SLC6A1, ANO2, IGSF21, RIMS3, GRM8, FXYD6, CNTNAP4	259	201	30060	8.66133	6.51126e-07	1.30225e-07	1.18616e-07
															GOTERM_CC_DIRECT	GO:0043195~terminal bouton	11	4.11985	1.07574e-08	7.96829	CALB2, ADCYAP1, GRM4, GHRH, NMU, GRIK3, GRIK1, SNCB, PRSS12, CPLX3, PRPH	259	96	30060	13.2987	2.77541e-06	4.62569e-07	4.21332e-07
															GOTERM_CC_DIRECT	GO:0005576~extracellular region	43	16.1049	1.33525e-08	7.87444	ORM1, GRP, NXPH3, SAA3, NTN5, DEFB1, RETN, NTS, ORM2, C3, PGRMC1, CRTAC1, PRRG2, VWC2L, TIMP2, RSPO2, PAMR1, PROK1, WNT4, KIRREL3, C1RA, GSTM1, GPX3, NOG, COL23A1, FAM24A, VSTM2L, DEFB10, WNT9A, PLXDC1, PRSS12, SOD3, DCN, ADCYAP1, OLFM2, SLPI, GHRH, BGLAP3, NMU, CSPG5, SPACA5, MFGE8, CBLN2	259	1887	30060	2.64476	3.44495e-06	4.92136e-07	4.48263e-07
															GOTERM_CC_DIRECT	GO:0098982~GABA-ergic synapse	13	4.86891	2.67495e-08	7.57269	SLC32A1, GABRA3, CACNA2D2, SLC6A11, SLC6A1, ADRA2A, BAIAP3, GAP43, GRM8, CDH13, CSPG5, HAP1, CNTNAP4	259	168	30060	8.98097	6.90133e-06	8.6267e-07	7.85765e-07
															GOTERM_CC_DIRECT	GO:0045211~postsynaptic membrane	16	5.99251	7.62115e-08	7.11798	KCNJ4, CADM1, CHRNA4, KCNC4, GABRA3, GRIK3, SLC6A11, GRIK1, SLC6A1, ADRA2A, GABRG1, IGSF21, CSPG5, FXYD6, MET, CNIH3	259	306	30060	6.06859	1.96624e-05	2.18473e-06	1.98997e-06
															GOTERM_CC_DIRECT	GO:0043025~neuronal cell body	22	8.2397	4.45772e-07	6.35089	KCNJ4, SYT5, NRSN2, CAMK2D, CHRNA4, NPCD, KCNC4, GRIK1, GFRA1, NR1D1, NTS, SLC6A1, PLXDC1, ADRA2A, PGRMC1, ZFP385A, GRM8, DNER, TIMP2, SNCB, MET, PRPH	259	674	30060	3.78837	0.000115002	1.15009e-05	1.04756e-05
															GOTERM_CC_DIRECT	GO:0005886~plasma membrane	89	33.3333	8.74227e-07	6.05838	RAB3B, DPP10, GLP1R, GPSM1, NRSN2, GPR25, NPFFR1, GRIK3, GRIK1, LDB2, SLC6A1, GRM4, ADGRA1, GRM8, DNER, WDR6, SCN5A, CPNE2, MS4A10, KIRREL3, KCNH2, AMN, SLC32A1, COL23A1, GLP2R, TACR3, CACNA2D2, PTH2R, SLC6A11, GFRA1, RHOF, AVPR1A, SSTR1, TMEM130, PRSS12, ADRA2A, ANO2, TRHR, GABRG1, MC3R, ARL4A, GAP43, CDC42EP3, CDH13, LY6H, MET, CNTNAP4, NPSR1, NECAB2, CAMK2D, CHRNA4, GPR88, ZDHHC22, CPLX3, SLC5…	259	6350	30060	1.62669	0.000225525	2.05046e-05	1.86767e-05
															GOTERM_CC_DIRECT	GO:0098978~glutamatergic synapse	23	8.61423	2.17911e-06	5.66172	KCNJ4, CADM1, DOC2A, KCNC4, HPCAL1, ATP2B4, GRIK3, GRIK1, PRSS12, ANO2, ADRA2A, OLFM2, GRM4, RIMS3, ADGRA1, CRTAC1, GRM8, CSPG5, FXYD6, CNIH3, NGEF, CBLN2, MAPK3	259	808	30060	3.30374	0.000562053	4.68509e-05	4.26743e-05
															GOTERM_CC_DIRECT	GO:0048787~presynaptic active zone membrane	7	2.62172	5.37118e-05	4.26993	GRM4, GRM8, GABRA3, ATP2B4, CACNA2D2, ADRA2A, CPLX3	259	77	30060	10.5511	0.0137624	0.00106597	0.000970944
															GOTERM_CC_DIRECT	GO:0005615~extracellular space	35	13.1086	0.000185166	3.73244	ORM1, GRP, SAA3, DEFB1, RETN, ORM2, VPREB3, C3, PRRG2, VWC2L, TIMP2, TPSAB1, WNT4, AMN, C1RA, GPX3, GAA, NOG, COL23A1, DEFB10, KRT77, GFRA1, WNT9A, SOD3, DLK1, DCN, ADCYAP1, OLFM2, SLPI, GHRH, BGLAP3, CDH13, MFGE8, MET, CBLN2	259	2055	30060	1.97672	0.0466538	0.00341234	0.00310814
															GOTERM_CC_DIRECT	GO:0034702~monoatomic ion channel complex	8	2.99625	0.000225074	3.64767	KCNJ4, KCNH2, KCNF1, KCNS1, KCNJ9, KCNC4, CACNA2D2, SCN5A	259	141	30060	6.58507	0.0564215	0.00387128	0.00352616
															GOTERM_CC_DIRECT	GO:0032590~dendrite membrane	5	1.87266	0.000549498	3.26003	KCNC4, GABRA3, HPCAL1, TACR3, GABRG1	259	44	30060	13.1888	0.132213	0.00886065	0.00807075
															GOTERM_CC_DIRECT	GO:0098691~dopaminergic synapse	4	1.49813	0.000741298	3.13001	RAB3B, SLC10A4, CHRNA4, ADRA2A	259	21	30060	22.107	0.174137	0.0102011	0.0092917
															GOTERM_CC_DIRECT	GO:0030424~axon	14	5.24345	0.000753947	3.12266	SYT5, KIRREL3, NECAB2, CADM1, NOG, KCNC4, HPCAL1, GRIK3, GFRA1, SLC6A1, PRSS12, GAP43, SCN5A, PRPH	259	532	30060	3.05426	0.176829	0.0102011	0.0092917
															GOTERM_CC_DIRECT	GO:0098793~presynapse	11	4.11985	0.000768352	3.11444	GAP43, SLC32A1, CHRNA4, NOG, SLC17A6, SNCB, CYP46A1, SLC6A1, PRSS12, ADRA2A, BAIAP3	259	340	30060	3.75494	0.179885	0.0102011	0.0092917
															GOTERM_CC_DIRECT	GO:0043204~perikaryon	9	3.37079	0.000790783	3.10194	ADCYAP1, GAP43, GHRH, BGLAP3, RESP18, NGB, HPCAL1, GRIK3, PRPH	259	226	30060	4.62193	0.184621	0.0102011	0.0092917
															GOTERM_CC_DIRECT	GO:0008021~synaptic vesicle	8	2.99625	0.00103497	2.98507	RAB3B, KIRREL3, MARCKSL1, CADM1, SLC32A1, KCNC4, SLC17A6, HAP1	259	182	30060	5.10162	0.234451	0.0127154	0.0115819
															GOTERM_CC_DIRECT	GO:0043679~axon terminus	6	2.24719	0.00215393	2.66677	GHRH, KCNC4, HAP1, SNCB, NTS, ADRA2A	259	105	30060	6.6321	0.426682	0.0252598	0.0230079
															GOTERM_CC_DIRECT	GO:0030672~synaptic vesicle membrane	7	2.62172	0.00227473	2.64307	RAB3B, SLC10A4, SYT5, SLC32A1, SLC17A6, SLC35F1, CPLX3	259	155	30060	5.2415	0.444312	0.0255165	0.0232418
															GOTERM_CC_DIRECT	GO:0042995~cell projection	22	8.2397	0.00356478	2.44797	KIRREL3, NECAB2, GRP, SLC32A1, STARD10, GPR88, ATP2B4, SLC6A11, NR1D1, SLC6A1, CYP46A1, RBM3, GAP43, TCTN2, ZFP385A, BGLAP3, HAP1, TEKT5, LY6G6E, NGEF, CNTNAP4, PRPH	259	1278	30060	1.99793	0.602021	0.0383213	0.0349051
															GOTERM_CC_DIRECT	GO:0008076~voltage-gated potassium channel complex	5	1.87266	0.00439396	2.35714	DPP10, KCNH2, KCNF1, KCNS1, KCNC4	259	77	30060	7.53648	0.678944	0.0453457	0.0413033
															GOTERM_CC_DIRECT	GO:0005794~Golgi apparatus	23	8.61423	0.00550984	2.25886	CHST8, RAB3B, GPSM1, NECAB3, RHBDD2, TMEM132A, GFRA1, ZDHHC22, DUSP26, TMEM130, SOD3, HS6ST2, BAIAP3, HS3ST2, RIT2, SLPI, PLAGL1, MGAT5B, RESP18, CSPG5, GCNT4, EBAG9, MAPK3	259	1416	30060	1.88518	0.759604	0.0546745	0.0498005
															GOTERM_CC_DIRECT	GO:0034707~chloride channel complex	4	1.49813	0.0112322	1.94953	GABRA3, SLC17A6, ANO2, GABRG1	259	54	30060	8.59717	0.945759	0.10733	0.0977621
															GOTERM_CC_DIRECT	GO:0043235~receptor complex	7	2.62172	0.0126344	1.89844	AMN, GRIK1, GFRA1, PLXDC1, MET, ADRA2A, GABRG1	259	222	30060	3.65961	0.962389	0.116417	0.106039
															GOTERM_CC_DIRECT	GO:0031410~cytoplasmic vesicle	15	5.61798	0.0203933	1.69051	KCNJ4, SYT5, NRSN2, DOC2A, GRP, SLC32A1, SLC35F1, NTS, PRSS12, GRM4, RESP18, SLC17A6, HAP1, MFGE8, CYB561	259	878	30060	1.98283	0.995087	0.18143	0.165256
															GOTERM_CC_DIRECT	GO:0030426~growth cone	6	2.24719	0.0269148	1.57001	CRTAC1, NPCD, TIMP2, HAP1, SNCB, NGEF	259	195	30060	3.57113	0.999123	0.226855	0.206631
															GOTERM_CC_DIRECT	GO:0032281~AMPA glutamate receptor complex	3	1.1236	0.0272577	1.56451	OLFM2, VWC2L, CNIH3	259	30	30060	11.6062	0.999199	0.226855	0.206631
															GOTERM_CC_DIRECT	GO:0000139~Golgi membrane	11	4.11985	0.0305831	1.51452	CHST8, GPSM1, RHBDD2, MGAT5B, TMEM132A, CSPG5, GCNT4, ZDHHC22, TMEM130, EBAG9, HS3ST2	259	585	30060	2.18236	0.999669	0.246576	0.224595
															GOTERM_CC_DIRECT	GO:0005737~cytoplasm	78	29.2135	0.0386964	1.41233	RAB3B, GPSM1, NPCD, CITED4, HMGB3, PYGM, OSBPL10, RBM3, HENMT1, TCTN2, ZFP385A, ZIC1, FAM110B, STMN1, DACT2, WDR6, SCN5A, CPNE2, GARNL3, CDKL4, TRIM62, FBXW13, USP2, CIRBP, HPCAL1, NGB, VSTM2L, RHOF, DUSP26, ISL1, EML2, ADRA2A, MC3R, IMPACT, ARL4A, GAP43, OLFM2, CDC42EP3, CDH13, HAP1, NGEF, MYH7, NPSR1, NECAB2, BEX4, NECAB1, CAMK2D, BEX1, NECAB3, PNCK, NR1I3, GPR88, NREP, NPAS2, SLC5A5, CAMK2N2, …	259	7472	30060	1.21157	0.999962	0.302535	0.275565
															GOTERM_CC_DIRECT	GO:0033017~sarcoplasmic reticulum membrane	3	1.1236	0.0401368	1.39646	CAMK2D, DHRS7C, CAMK2G	259	37	30060	9.41041	0.999974	0.304567	0.277416
															GOTERM_CC_DIRECT	GO:0005954~calcium- and calmodulin-dependent protein kinase complex	2	0.749064	0.0421866	1.37483	CAMK2D, CAMK2G	259	5	30060	46.4247	0.999985	0.310975	0.283253
															GOTERM_CC_DIRECT	GO:0032809~neuronal cell body membrane	3	1.1236	0.0441636	1.35494	KCNC4, HPCAL1, TACR3	259	39	30060	8.92783	0.999991	0.316506	0.28829
															GOTERM_CC_DIRECT	GO:0043226~organelle	2	0.749064	0.0504087	1.29749	CAMK2D, CAMK2G	259	6	30060	38.6873	0.999998	0.339525	0.309257
															GOTERM_CC_DIRECT	GO:0032983~kainate selective glutamate receptor complex	2	0.749064	0.0504087	1.29749	GRIK3, GRIK1	259	6	30060	38.6873	0.999998	0.339525	0.309257
															GOTERM_CC_DIRECT	GO:0009986~cell surface	13	4.86891	0.0520898	1.28325	KCNH2, SLC32A1, KCNC4, COL23A1, SLC6A1, TRHR, C3, TIMP2, RSPO2, CSPG5, SCN5A, LY6G6E, WNT4	259	821	30060	1.83776	0.999999	0.339525	0.309257
															GOTERM_CC_DIRECT	GO:0098688~parallel fiber to Purkinje cell synapse	3	1.1236	0.0526395	1.27869	CALB2, GRM4, KCNJ9	259	43	30060	8.09733	0.999999	0.339525	0.309257
															GOTERM_CC_DIRECT	GO:0099524~postsynaptic cytosol	3	1.1236	0.0570767	1.24354	CAMK2D, RIMS3, HAP1	259	45	30060	7.73745	1	0.359165	0.327147
															GOTERM_CC_DIRECT	GO:0014069~postsynaptic density	7	2.62172	0.0605732	1.21772	GAP43, ADGRA1, CADM1, CRTAC1, PAK6, GRIK1, CAMK2G	259	323	30060	2.51527	1	0.369834	0.336865
															GOTERM_CC_DIRECT	GO:0099523~presynaptic cytosol	3	1.1236	0.0616391	1.21014	MARCKSL1, HAP1, SNCB	259	47	30060	7.4082	1	0.369834	0.336865
															GOTERM_CC_DIRECT	GO:0036126~sperm flagellum	4	1.49813	0.0913233	1.03942	ATP2B4, TEKT5, SPACA5, MET	259	124	30060	3.74393	1	0.535487	0.487749
															GOTERM_MF_DIRECT	GO:0005216~monoatomic ion channel activity	10	3.74532	2.18379e-05	4.66079	KCNH2, KCNF1, KCNS1, CHRNA4, KCNC4, GABRA3, GRIK3, GRIK1, SCN5A, GABRG1	256	172	29205	6.63268	0.00938972	0.00577989	0.00568624
															GOTERM_MF_DIRECT	GO:0005509~calcium ion binding	20	7.49064	2.67588e-05	4.57253	SYT5, NECAB2, NECAB1, C1RA, NECAB3, PCDHGC4, HPCAL1, CIB3, DLK1, BAIAP3, CALB2, RCN1, CRTAC1, PRRG2, BGLAP3, CDH22, DNER, CDH13, SNCB, PAMR1	256	732	29205	3.117	0.0114934	0.00577989	0.00568624
															GOTERM_MF_DIRECT	GO:0005516~calmodulin binding	10	3.74532	9.55937e-05	4.01957	GAP43, CAMK2D, MARCKSL1, GRM4, PNCK, RIT2, ATP2B4, SCN5A, CAMK2G, MYH7	256	208	29205	5.48471	0.0404573	0.0137655	0.0135424
															GOTERM_MF_DIRECT	GO:1990837~sequence-specific double-stranded DNA binding	15	5.61798	0.000349989	3.45595	HES6, POU1F1, NR1I3, SHOX2, MSGN1, NR1D1, ZBTB22, VAX1, MEIS2, ISL1, NPAS2, DBP, ZIC1, RXRG, SP9	256	546	29205	3.13412	0.140343	0.0350097	0.0344424
															GOTERM_MF_DIRECT	GO:0017046~peptide hormone binding	5	1.87266	0.000405205	3.39233	GLP1R, MC3R, GLP2R, PTH2R, AVPR1A	256	40	29205	14.2603	0.160613	0.0350097	0.0344424
															GOTERM_MF_DIRECT	GO:0005515~protein binding	70	26.2172	0.000804611	3.09441	RAB3B, GPSM1, ZCCHC12, GRIK3, GRIK1, LDB2, SOX1, CRTAC1, TCTN2, ZIC1, STMN1, DACT2, SCN5A, MS4A10, IER3, KIRREL3, POU1F1, USP2, HPCAL1, NGB, WNT9A, SSTR1, ISL1, ADRA2A, ANO2, MC3R, IMPACT, GAP43, OLFM2, SLPI, CDC42EP3, CDH13, HAP1, MET, NGEF, CNTNAP4, CAMK2D, BEX1, NECAB3, CHRNA4, NR1I3, TSHZ2, CRIP2, NREP, NPAS2, CIART, C3, IGSF21, PGRMC1, PRRG2, PLAGL1, TCEAL1, WNT4, MAPK3, PRPH, GSTM1, CADM1, …	256	5504	29205	1.4509	0.293712	0.057932	0.0569933
															GOTERM_MF_DIRECT	GO:0005184~neuropeptide hormone activity	4	1.49813	0.00203234	2.692	ADCYAP1, GRP, GHRH, NTS	256	29	29205	15.7355	0.584746	0.125424	0.123392
															GOTERM_MF_DIRECT	GO:0004888~transmembrane signaling receptor activity	8	2.99625	0.00278864	2.55461	GLP1R, ADGRA1, CHRNA4, GLP2R, GPR88, GABRA3, PTH2R, GABRG1	256	213	29205	4.28477	0.70072	0.150587	0.148147
															GOTERM_MF_DIRECT	GO:0015293~symporter activity	6	2.24719	0.00411862	2.38525	SLC10A4, SLC45A1, SLC17A6, SLC6A11, SLC6A1, SLC5A5	256	120	29205	5.7041	0.831853	0.197535	0.194334
															GOTERM_MF_DIRECT	GO:0030165~PDZ domain binding	6	2.24719	0.00457256	2.33984	KIRREL3, KCNJ4, CADM1, KCNJ9, ATP2B4, CNTNAP4	256	123	29205	5.56498	0.861914	0.197535	0.194334
															GOTERM_MF_DIRECT	GO:0008066~glutamate receptor activity	3	1.1236	0.00555898	2.25501	GRM4, GRM8, GRIK3	256	13	29205	26.3266	0.910021	0.218316	0.214779
															GOTERM_MF_DIRECT	GO:0097110~scaffold protein binding	5	1.87266	0.00838421	2.07654	KCNH2, ATP2B4, GRIK1, SCN5A, MAPK3	256	91	29205	6.26824	0.973675	0.301832	0.296941
															GOTERM_MF_DIRECT	GO:1904315~transmitter-gated monoatomic ion channel activity involved in regulation of postsynaptic membrane potential	4	1.49813	0.010063	1.99727	CHRNA4, GABRA3, GRIK3, GRIK1	256	51	29205	8.94761	0.987339	0.334401	0.328982
															GOTERM_MF_DIRECT	GO:0004879~nuclear receptor activity	4	1.49813	0.0111768	1.95168	NR1I3, NR2F2, NR1D1, RXRG	256	53	29205	8.60996	0.992215	0.344883	0.339295
															GOTERM_MF_DIRECT	GO:0046872~metal ion binding	47	17.603	0.0125575	1.9011	BEX4, NECAB2, NECAB1, ZCCHC12, BEX1, NECAB3, DOC2A, NR1I3, TSHZ2, CIB3, CRIP2, ABAT, ZBTB22, PRDM12, SLC6A1, CYP46A1, NPAS2, CALB2, PGRMC1, HENMT1, NT5DC2, MGAT5B, ZFP385A, CDH22, ZIC1, TIMP2, CPNE2, RXRG, SYT5, TRIM62, USP2, ECEL1, HPCAL1, ATP2B4, NGB, CACNA2D2, RNF208, NR1D1, NR2F2, ISL1, SOD3, BAIAP3, RCN1, BGLAP3, CDH13, CYB561, SP9	256	3789	29205	1.41511	0.995743	0.361657	0.355796
															GOTERM_MF_DIRECT	GO:0004683~calmodulin-dependent protein kinase activity	3	1.1236	0.0170271	1.76886	CAMK2D, PNCK, CAMK2G	256	23	29205	14.8803	0.9994	0.410632	0.403978
															GOTERM_MF_DIRECT	GO:0005249~voltage-gated potassium channel activity	4	1.49813	0.0177822	1.75002	KCNH2, KCNF1, KCNS1, KCNC4	256	63	29205	7.2433	0.99957	0.410632	0.403978
															GOTERM_MF_DIRECT	GO:0099507~ligand-gated monoatomic ion channel activity involved in regulation of presynaptic membrane potential	3	1.1236	0.0184694	1.73355	GABRA3, GRIK3, GRIK1	256	24	29205	14.2603	0.999682	0.410632	0.403978
															GOTERM_MF_DIRECT	GO:0005242~inward rectifier potassium channel activity	3	1.1236	0.0184694	1.73355	KCNJ4, KCNH2, KCNJ9	256	24	29205	14.2603	0.999682	0.410632	0.403978
															GOTERM_MF_DIRECT	GO:0044325~transmembrane transporter binding	6	2.24719	0.0190313	1.72053	DPP10, CAMK2D, RIMS3, HAP1, SCN5A, FGF12	256	175	29205	3.91138	0.999752	0.410632	0.403978
															GOTERM_MF_DIRECT	GO:0050998~nitric-oxide synthase binding	3	1.1236	0.0199613	1.69981	CAMK2D, ATP2B4, SCN5A	256	25	29205	13.6898	0.999835	0.410632	0.403978
															GOTERM_MF_DIRECT	GO:0005251~delayed rectifier potassium channel activity	3	1.1236	0.0215018	1.66752	KCNH2, KCNS1, KCNC4	256	26	29205	13.1633	0.999916	0.422218	0.415376
															GOTERM_MF_DIRECT	GO:0003700~DNA-binding transcription factor activity	12	4.49438	0.0258078	1.58825	HES6, POU1F1, DBP, NR1I3, PLAGL1, ZIC1, MSGN1, NR2F2, NR1D1, VAX1, RXRG, NPAS2	256	641	29205	2.1357	0.999988	0.460573	0.45311
															GOTERM_MF_DIRECT	GO:0004967~glucagon receptor activity	2	0.749064	0.025967	1.58558	GLP1R, GLP2R	256	3	29205	76.0547	0.999988	0.460573	0.45311
															GOTERM_MF_DIRECT	GO:0000149~SNARE binding	4	1.49813	0.0299875	1.52306	SYT5, GRIK1, BAIAP3, CPLX3	256	77	29205	5.92634	0.999998	0.460573	0.45311
															GOTERM_MF_DIRECT	GO:0001786~phosphatidylserine binding	4	1.49813	0.0309916	1.50876	SYT5, GAP43, MFGE8, OSBPL10	256	78	29205	5.85036	0.999999	0.460573	0.45311
															GOTERM_MF_DIRECT	GO:0061629~RNA polymerase II-specific DNA-binding transcription factor binding	6	2.24719	0.0314096	1.50294	HES6, POU1F1, TOX2, BEX1, DUSP26, ISL1	256	200	29205	3.42246	0.999999	0.460573	0.45311
															GOTERM_MF_DIRECT	GO:0017080~sodium channel regulator activity	3	1.1236	0.0317151	1.49873	ATP2B4, FXYD6, FGF12	256	32	29205	10.6952	0.999999	0.460573	0.45311
															GOTERM_MF_DIRECT	GO:0005254~chloride channel activity	4	1.49813	0.0320132	1.49467	GABRA3, SLC17A6, ANO2, GABRG1	256	79	29205	5.77631	0.999999	0.460573	0.45311
															GOTERM_MF_DIRECT	GO:0042803~protein homodimerization activity	14	5.24345	0.0342908	1.46482	KCNH2, HES6, CAMK2D, GSTM1, CADM1, NOG, TMEM132A, NR2F2, WDR54, ADRA2A, SLC5A5, PGRMC1, PNPO, CAMK2G	256	841	29205	1.89911	1	0.460573	0.45311
															GOTERM_MF_DIRECT	GO:0001642~group III metabotropic glutamate receptor activity	2	0.749064	0.0344725	1.46253	GRM4, GRM8	256	4	29205	57.041	1	0.460573	0.45311
															GOTERM_MF_DIRECT	GO:0004969~histamine receptor activity	2	0.749064	0.0344725	1.46253	HRH1, HRH3	256	4	29205	57.041	1	0.460573	0.45311
															GOTERM_MF_DIRECT	GO:0005267~potassium channel activity	4	1.49813	0.0351827	1.45367	KCNH2, KCNF1, KCNS1, KCNC4	256	82	29205	5.56498	1	0.460573	0.45311
															GOTERM_MF_DIRECT	GO:0005102~signaling receptor binding	9	3.37079	0.0369242	1.43269	ADCYAP1, AMN, BEX1, CADM1, NXPH3, RSPO2, WNT9A, HAP1, WNT4	256	432	29205	2.37671	1	0.461676	0.454195
															GOTERM_MF_DIRECT	GO:1901363~heterocyclic compound binding	3	1.1236	0.0374043	1.42708	HRH3, CHRNA4, GRIK1	256	35	29205	9.77846	1	0.461676	0.454195
															GOTERM_MF_DIRECT	GO:0016740~transferase activity	24	8.98876	0.0402597	1.39513	CDS1, CHST8, CDK18, TRIM62, CAMK2D, CDKL4, GSTM1, PNCK, MBOAT7, NSUN3, TRPT1, PYGM, ABAT, PRDM12, ZDHHC22, HS6ST2, HS3ST2, HENMT1, MGAT5B, PAK6, GCNT4, CAMK2G, MET, MAPK3	256	1784	29205	1.53474	1	0.483117	0.475289
															GOTERM_MF_DIRECT	GO:0140678~molecular function inhibitor activity	3	1.1236	0.041397	1.38303	BEX4, BEX1, TIMP2	256	37	29205	9.24989	1	0.483338	0.475506
															GOTERM_MF_DIRECT	GO:0005230~extracellular ligand-gated monoatomic ion channel activity	3	1.1236	0.0476692	1.32176	CHRNA4, GABRA3, GABRG1	256	40	29205	8.55615	1	0.527269	0.518725
															GOTERM_MF_DIRECT	GO:0005332~gamma-aminobutyric acid:sodium:chloride symporter activity	2	0.749064	0.0512623	1.2902	SLC6A11, SLC6A1	256	6	29205	38.0273	1	0.527269	0.518725
															GOTERM_MF_DIRECT	GO:0015277~kainate selective glutamate receptor activity	2	0.749064	0.0512623	1.2902	GRIK3, GRIK1	256	6	29205	38.0273	1	0.527269	0.518725
															GOTERM_MF_DIRECT	GO:0001640~adenylate cyclase inhibiting G protein-coupled glutamate receptor activity	2	0.749064	0.0512623	1.2902	GRM4, GRIK3	256	6	29205	38.0273	1	0.527269	0.518725
															GOTERM_MF_DIRECT	GO:0015185~gamma-aminobutyric acid transmembrane transporter activity	2	0.749064	0.0512623	1.2902	SLC32A1, SLC6A1	256	6	29205	38.0273	1	0.527269	0.518725
															GOTERM_MF_DIRECT	GO:0005000~vasopressin receptor activity	2	0.749064	0.0595477	1.22513	NPSR1, AVPR1A	256	7	29205	32.5949	1	0.598247	0.588553
															GOTERM_MF_DIRECT	GO:0043565~sequence-specific DNA binding	9	3.37079	0.0663771	1.17798	POU1F1, SOX1, NR1I3, SHOX2, NR2F2, NR1D1, MEIS2, RXRG, ISL1	256	488	29205	2.10397	1	0.622826	0.612734
															GOTERM_MF_DIRECT	GO:0005283~amino acid:sodium symporter activity	2	0.749064	0.0677612	1.16902	SLC6A11, SLC6A1	256	8	29205	28.5205	1	0.622826	0.612734
															GOTERM_MF_DIRECT	GO:0030274~LIM domain binding	2	0.749064	0.0677612	1.16902	LDB2, ISL1	256	8	29205	28.5205	1	0.622826	0.612734
															GOTERM_MF_DIRECT	GO:0015085~calcium ion transmembrane transporter activity	2	0.749064	0.0677612	1.16902	HRH1, ATP2B4	256	8	29205	28.5205	1	0.622826	0.612734
															GOTERM_MF_DIRECT	GO:0000978~RNA polymerase II cis-regulatory region sequence-specific DNA binding	17	6.36704	0.074891	1.12557	HES6, POU1F1, NR1I3, MSGN1, NR2F2, NR1D1, ZBTB22, VAX1, MEIS2, ISL1, NPAS2, CIART, DBP, SOX1, PLAGL1, ZIC1, SP9	256	1234	29205	1.57163	1	0.674019	0.663098
															GOTERM_MF_DIRECT	GO:0030170~pyridoxal phosphate binding	3	1.1236	0.0782939	1.10627	PNPO, ABAT, PYGM	256	53	29205	6.45747	1	0.690265	0.67908
															GOTERM_MF_DIRECT	GO:0005544~calcium-dependent phospholipid binding	3	1.1236	0.0834377	1.07864	SYT5, DOC2A, CPNE2	256	55	29205	6.22266	1	0.696833	0.685542
															GOTERM_MF_DIRECT	GO:0051428~peptide hormone receptor binding	2	0.749064	0.0839743	1.07585	ADCYAP1, GHRH	256	10	29205	22.8164	1	0.696833	0.685542
															GOTERM_MF_DIRECT	GO:0008013~beta-catenin binding	4	1.49813	0.0864345	1.06331	CDH22, DACT2, CDH13, MET	256	119	29205	3.83469	1	0.696833	0.685542
															GOTERM_MF_DIRECT	GO:0008146~sulfotransferase activity	3	1.1236	0.0886814	1.05217	CHST8, HS6ST2, HS3ST2	256	57	29205	6.00432	1	0.696833	0.685542
															GOTERM_MF_DIRECT	GO:0042802~identical protein binding	25	9.3633	0.0890412	1.05041	NECAB2, NECAB1, CAMK2D, GRIK1, DEFB1, ABAT, SLC6A1, TPSAB1, CAMK2G, MAPK3, KCNH2, TRIM62, C1RA, GSTM1, GPX3, USP2, COL23A1, HPCAL1, ASNS, ANO2, TRHR, CDH13, HAP1, MET, MYH7	256	2053	29205	1.38921	1	0.696833	0.685542
															GOTERM_MF_DIRECT	GO:0005237~inhibitory extracellular ligand-gated monoatomic ion channel activity	2	0.749064	0.0919752	1.03633	GABRA3, GABRG1	256	11	29205	20.7422	1	0.696833	0.685542
															GOTERM_MF_DIRECT	GO:0008503~benzodiazepine receptor activity	2	0.749064	0.0919752	1.03633	GABRA3, GABRG1	256	11	29205	20.7422	1	0.696833	0.685542
															GOTERM_MF_DIRECT	GO:0003677~DNA binding	23	8.61423	0.0921411	1.03555	HES6, POU1F1, NR1I3, TSHZ2, SHOX2, MSGN1, HMGB3, PRDM12, NR2F2, NR1D1, ZBTB22, VAX1, MEIS2, ISL1, NPAS2, DBP, SOX1, SLPI, PLAGL1, ZIC1, TOX, RXRG, SP9	256	1861	29205	1.40993	1	0.696833	0.685542
															GOTERM_MF_DIRECT	GO:0022857~transmembrane transporter activity	5	1.87266	0.0935563	1.02893	SLC45A1, SLC17A6, SLC35F1, SLC7A3, SLC5A5	256	196	29205	2.91026	1	0.696833	0.685542
															GOTERM_MF_DIRECT	GO:0070888~E-box binding	3	1.1236	0.0967238	1.01447	NR1D1, NPAS2, CIART	256	60	29205	5.7041	1	0.708215	0.69674
															GOTERM_MF_DIRECT	GO:0008020~G protein-coupled photoreceptor activity	2	0.749064	0.0999065	1.00041	GPR88, GPR52	256	12	29205	19.0137	1	0.719327	0.707671
