# Supplementary material for: The nBAF complex subunit CREST/SS18L1 regulates hippocampal memory processes via tyrosine 397 and histone acetyltransferase CBP
Source: Cell Rep. Author manuscript; Available in PMC 2026 May 20. (PMC13189212; doi:10.1016/j.celrep.2026.117158)
Supplement: Table_S8 [file NIHMS2168525-supplement-Table_S8.xlsx]

## Sheet: Table S8
Table S8: DEGs from comparison of opposing gene expression for upregulated in VEH-T10 but downregulated in VEH-T3 (relative to VEH-HC control).
Condition Code	Description
A	VEH-T10 relative to VEH-HC
B	Y397F-T10 relative to VEH-HC
D	VEH-T3 relative to VEH-HC
E	Y397D-T3 relative to VEH-HC
		A	A	D	D
Symbol	Type	VEH-T10_up_p-value	VEH-T10_up_fold-change	VEH-T3_down_p-value	VEH-T3_down_fold-change
4933409K07Rik	A_up_AND_D_down	0.0467939	1.02394	2.98727147685085e-07	0.226185
4933409K07Rik	A_up_AND_D_down	0.0467939	1.02394	0.000261256	0.982486
Atxn7l1	A_up_AND_D_down	0.000641839	2.66575	4.66155797168577e-05	0.544018
Hmga1-rs1	A_up_AND_D_down	0.00185648	1.68756	0.00844784	0.392152
1190002F15Rik	A_up_ONLY	0.00133592	2.37862
1700027A15Rik	A_up_ONLY	0.0228027	inf
1700054A03Rik	A_up_ONLY	0.0346301	inf
4930407G08Rik	A_up_ONLY	0.0041126	inf
9230009I02Rik	A_up_ONLY	0.0271871	2.39495
A330023F24Rik	A_up_ONLY	0.00949693	1.38948
AB124611	A_up_ONLY	0.0119324	1.97956
AI506816	A_up_ONLY	0.00630912	inf
AI607873	A_up_ONLY	0.0321422	2.03268
Abracl	A_up_ONLY	0.01958	1.25388
Adap2	A_up_ONLY	0.0217697	1.53961
Aif1	A_up_ONLY	0.0112608	1.4139
Ak4	A_up_ONLY	0.042017	1.2413
Ankle1	A_up_ONLY	0.0287877	2.76246
Apoc2	A_up_ONLY	0.000108887	2.52636
Aqp4	A_up_ONLY	0.0219527	1.24454
Arg1	A_up_ONLY	4.46267939580025e-05	3.57509
Arhgef17	A_up_ONLY	0.0228333	1.20015
BC048679	A_up_ONLY	0.0195434	inf
Banp	A_up_ONLY	0.00216872	1.46927
Bcas1	A_up_ONLY	0.0216859	1.32566
Bcl2a1b	A_up_ONLY	0.00179288	1.75467
Bfsp2	A_up_ONLY	0.019111	1.40137
Bmp1	A_up_ONLY	0.0100433	1.31201
Bok	A_up_ONLY	0.0152959	1.25565
Brms1	A_up_ONLY	0.0460591	1.18753
C1qa	A_up_ONLY	0.0455476	1.31102
C3ar1	A_up_ONLY	0.0448346	1.57487
Cabp1	A_up_ONLY	0.0442702	1.17249
Cabp7	A_up_ONLY	0.000709542	1.31956
Camk1d	A_up_ONLY	0.0442611	1.19155
Car4	A_up_ONLY	0.0121554	1.18167
Cbs	A_up_ONLY	0.00792222	1.24331
Ccdc3	A_up_ONLY	0.00155134	1.44374
Ccl21c	A_up_ONLY	0.0377661	4.06645
Ccl7	A_up_ONLY	0.0458556	2.16806
Cd53	A_up_ONLY	0.0158119	1.42802
Cdh24	A_up_ONLY	0.000224839	1.503
Cfp	A_up_ONLY	0.026203	1.52176
Chgb	A_up_ONLY	0.0391818	1.18467
Chordc1	A_up_ONLY	0.00432277	1.2188
Chrd	A_up_ONLY	0.00287707	1.29686
Clec4a3	A_up_ONLY	0.0080373	1.85984
Clec4d	A_up_ONLY	0.00391422	3.16472
Col11a1	A_up_ONLY	0.00792146	1.9445
Col11a2	A_up_ONLY	0.0038762	1.37569
Col4a1	A_up_ONLY	0.000520846	1.3893
Col4a2	A_up_ONLY	0.000106247	1.38715
Ctla2a	A_up_ONLY	0.0262401	1.48203
Ctla2b	A_up_ONLY	0.0282565	1.80837
Ctsh	A_up_ONLY	0.0259198	1.34605
Ctss	A_up_ONLY	0.0430607	1.33483
Dgkz	A_up_ONLY	0.0217773	1.21937
Dnajb5	A_up_ONLY	0.0045914	1.24216
Doc2b	A_up_ONLY	0.0477965	1.24029
Dok3	A_up_ONLY	5.46777318354286e-05	1.60871
Dok6	A_up_ONLY	0.00609123	1.42263
Dppa3	A_up_ONLY	0.0331033	4.35472
Dusp6	A_up_ONLY	0.000281824	1.32658
Egr1	A_up_ONLY	0.000273768	1.39172
Egr2	A_up_ONLY	0.0335227	1.99013
Egr4	A_up_ONLY	0.0019432	1.29165
Epha6	A_up_ONLY	0.000328939	1.42648
Etohi1	A_up_ONLY	0.0451937	1.20301
Fabp4	A_up_ONLY	0.0335414	2.11277
Fam193b	A_up_ONLY	0.044927	1.2267
Fam19a1	A_up_ONLY	0.0304238	1.21408
Fam3b	A_up_ONLY	0.0427969	inf
Fcer1g	A_up_ONLY	0.0139975	1.41973
Fcgr2b	A_up_ONLY	0.0399075	1.42334
Fcgr3	A_up_ONLY	0.0368528	1.30727
Ferd3l	A_up_ONLY	0.0154781	5.84533
Fos	A_up_ONLY	0.00068799	1.49816
Fosb	A_up_ONLY	0.00392251	1.65568
Fpr1	A_up_ONLY	0.0485964	3.86995
Fpr2	A_up_ONLY	0.049267	6.5545
Fxyd5	A_up_ONLY	0.0056695	1.42092
Glt8d2	A_up_ONLY	0.0284727	1.33423
Gm15987	A_up_ONLY	0.0299654	11.427
Gm19705	A_up_ONLY	0.00801052	2.37648
Gm20605	A_up_ONLY	0.000360883	1.54784
Gm2115	A_up_ONLY	0.0199314	1.24736
Gm21188	A_up_ONLY	0.0128788	2.55764
Golm1	A_up_ONLY	0.00232706	1.25517
Gpnmb	A_up_ONLY	0.0300572	1.57993
Gpr17	A_up_ONLY	5.12118288464869e-06	1.58392
Gpr68	A_up_ONLY	0.0214107	1.27198
Gpt2	A_up_ONLY	0.00494666	1.25185
Gse1	A_up_ONLY	0.0170036	1.22877
Gsg1	A_up_ONLY	0.00219166	2.7799
Guca2b	A_up_ONLY	0.0135734	inf
Hist1h2ab	A_up_ONLY	0.0311694	3.75794
Hist1h2ae	A_up_ONLY	0.00134424	2.40726
Hist1h4j	A_up_ONLY	2.2099206389847307e-05	3.57248
Hist1h4k	A_up_ONLY	0.0382427	1.54806
Hist2h2aa2	A_up_ONLY	0.0381897	6.14044
Hist2h4	A_up_ONLY	0.0424231	2.19892
Hist3h2a	A_up_ONLY	0.0234754	1.23641
Homer1	A_up_ONLY	0.000113032	1.36367
Homer3	A_up_ONLY	0.000203154	1.31979
Hpca	A_up_ONLY	0.0246536	1.25056
Hs3st4	A_up_ONLY	0.00510352	1.24274
Hsd11b1	A_up_ONLY	0.038564	1.17952
Hspa1b	A_up_ONLY	0.0029465	1.32791
Hspa5	A_up_ONLY	0.0305644	1.23782
Htr2b	A_up_ONLY	0.026571	3.00432
Ifi203	A_up_ONLY	0.0282536	1.87457
Ifi204	A_up_ONLY	0.0477854	1.87757
Ifi30	A_up_ONLY	0.0323156	1.48256
Il11ra2	A_up_ONLY	0.0350987	10.4238
Il16	A_up_ONLY	0.0356653	1.24512
Il17c	A_up_ONLY	0.0124554	inf
Il34	A_up_ONLY	0.0400455	1.18291
Ipw	A_up_ONLY	0.0380522	1.50552
Iyd	A_up_ONLY	0.00447957	1.59204
Kdm7a	A_up_ONLY	0.00471535	1.38576
Khdrbs3	A_up_ONLY	0.048719	1.17967
Klhl2	A_up_ONLY	0.0284088	1.18721
Klk8	A_up_ONLY	0.00750217	1.33253
Klra13-ps	A_up_ONLY	0.0135803	inf
Klra17	A_up_ONLY	0.0369502	7.83047
LOC102634401	A_up_ONLY	0.00151713	inf
Lefty1	A_up_ONLY	0.0254659	1.32362
Leng8	A_up_ONLY	0.00792559	1.28866
Lilrb4a	A_up_ONLY	0.0495024	1.63837
Lime1	A_up_ONLY	0.0264236	1.23178
Lims2	A_up_ONLY	0.00138979	1.38048
Lrrc10b	A_up_ONLY	0.000205362	1.38399
Lsm11	A_up_ONLY	0.0366916	1.23999
Lst1	A_up_ONLY	0.000444645	1.74631
Lurap1l	A_up_ONLY	0.000331432	1.32652
Ly86	A_up_ONLY	0.0333067	1.33352
Lyz2	A_up_ONLY	0.0034001	1.72723
Mafg	A_up_ONLY	0.0408416	1.22136
Mdga1	A_up_ONLY	7.57726341514831e-05	1.42984
Meg3	A_up_ONLY	0.013013	1.32521
Mid1	A_up_ONLY	1.47116015913884e-06	1.69755
Mir124a-1hg	A_up_ONLY	0.000639925	1.35664
Mmp14	A_up_ONLY	0.0264533	1.32844
Mnda	A_up_ONLY	0.0413178	2.08229
Mndal	A_up_ONLY	0.000435019	1.96024
Mpeg1	A_up_ONLY	0.0421204	1.41076
Ms4a4c	A_up_ONLY	0.0155176	2.51456
Ms4a6c	A_up_ONLY	0.0128608	1.86306
Ms4a6d	A_up_ONLY	0.000415563	2.09721
Ms4a7	A_up_ONLY	0.00132306	2.14469
Neurod6	A_up_ONLY	0.000710794	1.29154
Nptx1	A_up_ONLY	0.00710409	1.24454
Nr4a3	A_up_ONLY	3.94579787331706e-05	1.38067
Nrp1	A_up_ONLY	0.0437999	1.17232
Nxpe5	A_up_ONLY	0.0329207	3.41467
OTTMUSG00000016609	A_up_ONLY	0.0251772	9.14376
Obp2b	A_up_ONLY	0.0128447	inf
Olfml2b	A_up_ONLY	0.00260108	1.30205
Otub2	A_up_ONLY	0.00202161	1.27367
P2ry6	A_up_ONLY	0.0139518	1.46903
P4ha1	A_up_ONLY	0.00496258	1.2586
Parp8	A_up_ONLY	0.0293347	1.24583
Per2	A_up_ONLY	0.0219244	1.36148
Pfkfb3	A_up_ONLY	0.00904874	1.29262
Pglyrp1	A_up_ONLY	0.0220819	1.30028
Pkp2	A_up_ONLY	0.0402407	1.21623
Plch2	A_up_ONLY	0.00380312	1.2588
Plekhf1	A_up_ONLY	0.0276942	1.45082
Plin2	A_up_ONLY	0.00975256	1.56486
Pnisr	A_up_ONLY	0.0172611	1.22131
Pold4	A_up_ONLY	0.035031	1.22977
Ppp1r3c	A_up_ONLY	0.00109798	1.26068
Prkab2	A_up_ONLY	0.0168018	1.27105
Prm1	A_up_ONLY	0.00116801	inf
Pvrl3	A_up_ONLY	0.0135174	1.2668
Pyhin1	A_up_ONLY	0.0324517	2.19474
R3hdml	A_up_ONLY	0.0351367	inf
Rab11fip4os2	A_up_ONLY	0.0225356	inf
Rab32	A_up_ONLY	0.031377	1.46798
Rasl10a	A_up_ONLY	0.0266545	1.23673
Raver2	A_up_ONLY	0.00162932	1.30243
Rem2	A_up_ONLY	0.0060017	1.31231
Rexo4	A_up_ONLY	0.0162886	1.21691
Rgs11	A_up_ONLY	0.0151866	1.27963
Rnf112	A_up_ONLY	0.000497497	1.30253
Rnf182	A_up_ONLY	6.33360819357609e-06	1.38054
Rnf186	A_up_ONLY	0.0110867	inf
Robo3	A_up_ONLY	0.00716539	1.70442
Rpl26	A_up_ONLY	0.00152274	1.48036
Rps27	A_up_ONLY	0.000133921	2.36292
Ryr3	A_up_ONLY	0.0108412	1.41523
Sat1	A_up_ONLY	0.000834539	1.35699
Scarletltr	A_up_ONLY	0.00176088	inf
Scarna6	A_up_ONLY	0.00125201	inf
Scgb1c1	A_up_ONLY	0.00237042	inf
Sebox	A_up_ONLY	0.0168263	1.34063
Sirpb1b	A_up_ONLY	0.0130005	2.92173
Sirt4	A_up_ONLY	0.00102466	1.42919
Skap2	A_up_ONLY	0.0431473	1.24351
Slfn1	A_up_ONLY	0.0477662	2.17074
Slfn4	A_up_ONLY	0.0134108	3.23807
Smg1	A_up_ONLY	0.0316422	1.2847
Smoc2	A_up_ONLY	0.0381777	1.22018
Snhg11	A_up_ONLY	0.0169178	1.31442
Snhg20	A_up_ONLY	0.0346485	1.21355
Snurf	A_up_ONLY	0.00336465	1.77617
Spink8	A_up_ONLY	0.000174925	1.37817
Spp1	A_up_ONLY	0.00795218	1.75379
Sprr1a	A_up_ONLY	0.0017839	8.20038
Srp54b	A_up_ONLY	0.00620435	1.41411
Stab1	A_up_ONLY	0.0338679	1.40708
Stamos	A_up_ONLY	0.0108481	4.945
Tcirg1	A_up_ONLY	0.0471277	1.34241
Tesc	A_up_ONLY	0.000672608	1.26168
Theg	A_up_ONLY	0.034978	2.31572
Tm6sf2	A_up_ONLY	0.0356024	2.15821
Tmem114	A_up_ONLY	0.0356166	1.31648
Tnfaip8l2	A_up_ONLY	0.0173869	1.45308
Tnfrsf25	A_up_ONLY	0.000917805	1.78831
Traf3	A_up_ONLY	0.0222199	1.22333
Traip	A_up_ONLY	0.0242477	1.37889
Trhde	A_up_ONLY	0.0475282	1.29585
Ttc14	A_up_ONLY	0.0355575	1.26116
Tyrobp	A_up_ONLY	0.0136677	1.33345
Vps13c	A_up_ONLY	0.0494568	1.32225
Wdfy2	A_up_ONLY	0.00816601	1.47935
Wfdc17	A_up_ONLY	0.00173535	2.16501
Zfp950	A_up_ONLY	0.0193884	1.26936
Zfpm1	A_up_ONLY	0.0455709	1.20124
Zgpat	A_up_ONLY	0.0121152	1.2235
1110051M20Rik	D_down_ONLY			0.0380929	0.850756
1700001K23Rik	D_down_ONLY			0.000244529	0
1700001L19Rik	D_down_ONLY			0.0105443	0.691158
1700030C10Rik	D_down_ONLY			0.00793625	0.38866
1700037H04Rik	D_down_ONLY			0.000322494	0.78425
1700101I11Rik	D_down_ONLY			0.0458364	0.607209
1700113A16Rik	D_down_ONLY			0.0396708	0.829685
2010109A12Rik	D_down_ONLY			0.000307423	0.131423
2210013O21Rik	D_down_ONLY			0.00111558	0.807406
2310010J17Rik	D_down_ONLY			6.34123289082744e-05	0.472152
2310022B05Rik	D_down_ONLY			0.00340215	0.818221
2310061I04Rik	D_down_ONLY			0.00116187	0.812307
3110015C05Rik	D_down_ONLY			0.024256	0
3110079O15Rik	D_down_ONLY			0.0351162	0.191222
4930479D17Rik	D_down_ONLY			0.0143182	0.45558
5430405H02Rik	D_down_ONLY			0.0340728	0.726399
6430573F11Rik	D_down_ONLY			0.00260284	0.673123
9130015A21Rik	D_down_ONLY			0.00958856	0
9530082P21Rik	D_down_ONLY			0.0326524	0.841522
A330040F15Rik	D_down_ONLY			0.0124308	0.533825
A930005H10Rik	D_down_ONLY			0.014343	0.76756
AA413626	D_down_ONLY			0.0027191	0.141021
AI854517	D_down_ONLY			0.0350259	0.778665
AU021063	D_down_ONLY			0.00895446	0.587011
Abat	D_down_ONLY			0.00859608	0.8382
Abhd16a	D_down_ONLY			0.0104027	0.829954
Acd	D_down_ONLY			0.0103496	0.822396
Ache	D_down_ONLY			0.00178784	0.79177
Acsbg1	D_down_ONLY			0.045271	0.862625
Acsf3	D_down_ONLY			0.023784	0.802268
Adcyap1	D_down_ONLY			0.0048352	0.575347
Adgra1	D_down_ONLY			7.12630488211019e-05	0.636401
Adm2	D_down_ONLY			0.0378102	0.119329
Adra2a	D_down_ONLY			0.00344405	0.702634
Afmid	D_down_ONLY			0.0104068	0.472534
Agt	D_down_ONLY			0.00199067	0.733555
Akr7a5	D_down_ONLY			0.00571274	0.810274
Aldh1l1	D_down_ONLY			0.00398543	0.770246
Alg2	D_down_ONLY			0.0443059	0.866378
Alg3	D_down_ONLY			0.0219725	0.786595
Alkbh7	D_down_ONLY			0.00886948	0.804218
Aloxe3	D_down_ONLY			0.0411461	0.611778
Amn	D_down_ONLY			1.13533717133185e-05	0.479026
Anapc15	D_down_ONLY			0.00277858	0.751027
Ankrd34a	D_down_ONLY			0.00249907	0.814642
Ano2	D_down_ONLY			0.000381089	0.480239
Apcdd1	D_down_ONLY			0.0410932	0.822348
Arhgap1	D_down_ONLY			0.0230394	0.826076
Arhgap36	D_down_ONLY			0.00393009	0.432269
Arl4a	D_down_ONLY			0.0277674	0.796827
Arl9	D_down_ONLY			0.049596	0
Armcx5	D_down_ONLY			0.0272361	0.786695
Arnt2	D_down_ONLY			0.0304981	0.840602
Arpp21	D_down_ONLY			0.046474	0.83137
Arxes2	D_down_ONLY			0.0032689	0.816297
Asic4	D_down_ONLY			0.0161798	0.697541
Asns	D_down_ONLY			0.0206445	0.845879
Aspscr1	D_down_ONLY			0.0211667	0.8271
Atcayos	D_down_ONLY			0.00495176	0
Atp2b4	D_down_ONLY			2.29849346444766e-07	0.617698
Atp5d	D_down_ONLY			0.0158421	0.840484
Atp6v0c-ps2	D_down_ONLY			0.00122437	0.533407
Avpr1a	D_down_ONLY			0.00567189	0.380421
B630019K06Rik	D_down_ONLY			0.00176201	0.785952
B930041F14Rik	D_down_ONLY			0.00096889	0.789344
BC002163	D_down_ONLY			0.000507167	0.251573
BC029214	D_down_ONLY			0.010321	0.801505
BC029722	D_down_ONLY			0.000300992	0.803462
BC048507	D_down_ONLY			0.00625093	0.121204
Baiap3	D_down_ONLY			0.000137247	0.488022
Bex1	D_down_ONLY			0.00284483	0.819386
Bex4	D_down_ONLY			0.00947574	0.817951
Bglap3	D_down_ONLY			0.0245549	0.422464
Blcap	D_down_ONLY			0.00110648	0.798678
Blvrb	D_down_ONLY			0.0485357	0.809825
Bmyc	D_down_ONLY			0.0193417	0.83322
Bscl2	D_down_ONLY			0.0232092	0.843388
Btbd11	D_down_ONLY			0.00737037	0.673933
C1ra	D_down_ONLY			0.00509012	0.493825
C2cd4c	D_down_ONLY			0.0104528	0.618529
C3	D_down_ONLY			0.00964705	0.386304
C330013E15Rik	D_down_ONLY			0.00203019	0.458765
C4bp-ps1	D_down_ONLY			0.00369799	0
C77080	D_down_ONLY			0.0246889	0.68931
Cacna2d2	D_down_ONLY			0.000965809	0.688675
Cacng3	D_down_ONLY			0.011438	0.831477
Cadm1	D_down_ONLY			0.0298978	0.810585
Calb2	D_down_ONLY			2.6312285683616197e-14	0.426554
Calcb	D_down_ONLY			0.0329833	0.207259
Camk2d	D_down_ONLY			0.00138231	0.740333
Camk2g	D_down_ONLY			0.033544	0.859605
Camk2n2	D_down_ONLY			1.60225236411904e-08	0.647119
Car10	D_down_ONLY			0.0267533	0.806182
Cav2	D_down_ONLY			0.0147918	0.801163
Cbln2	D_down_ONLY			0.0274449	0.673782
Ccdc136	D_down_ONLY			0.0274397	0.814172
Cd200	D_down_ONLY			0.00921372	0.838707
Cdc42ep3	D_down_ONLY			0.0197569	0.694342
Cdh13	D_down_ONLY			1.80504037039508e-05	0.722607
Cdh22	D_down_ONLY			1.203382917081e-05	0.611339
Cdk18	D_down_ONLY			0.014512	0.771403
Cdkl4	D_down_ONLY			0.00737208	0.728786
Cds1	D_down_ONLY			0.000333485	0.764025
Chchd4	D_down_ONLY			0.0474632	0.860074
Chga	D_down_ONLY			0.00900992	0.825603
Chil1	D_down_ONLY			0.000847024	0.541016
Chrna4	D_down_ONLY			0.000523578	0.658412
Chst12	D_down_ONLY			0.000431057	0.776905
Chst8	D_down_ONLY			3.07354062145659e-06	0.659354
Ciart	D_down_ONLY			6.616105663326271e-09	0.561602
Cib2	D_down_ONLY			0.0109244	0.776808
Cib3	D_down_ONLY			0.0452659	0
Cirbp	D_down_ONLY			0.000187725	0.806319
Cited4	D_down_ONLY			7.719298000452571e-05	0.502041
Ckmt1	D_down_ONLY			0.0334373	0.835803
Clec2l	D_down_ONLY			0.0141404	0.822384
Cln6	D_down_ONLY			0.0311244	0.781363
Clstn3	D_down_ONLY			0.0111456	0.835445
Cml1	D_down_ONLY			0.00351845	0.757074
Cnih3	D_down_ONLY			0.00206379	0.777489
Cntnap4	D_down_ONLY			0.0111504	0.717225
Col23a1	D_down_ONLY			0.0475219	0.656892
Cox6a2	D_down_ONLY			0.0101506	0.715103
Cplx1	D_down_ONLY			0.0197228	0.818705
Cplx3	D_down_ONLY			0.00111737	0.518527
Cpne2	D_down_ONLY			4.83129189786657e-05	0.682063
Cpne5	D_down_ONLY			0.0495598	0.792669
Cpne7	D_down_ONLY			0.0169366	0.678099
Crip2	D_down_ONLY			0.0365245	0.860787
Crtac1	D_down_ONLY			9.37391038720037e-05	0.694513
Crygs	D_down_ONLY			0.0371222	0.21302
Crym	D_down_ONLY			0.000839424	0.702317
Cryz	D_down_ONLY			0.00751696	0.755061
Csdc2	D_down_ONLY			0.0458926	0.857961
Cspg5	D_down_ONLY			8.80043778873629e-05	0.791006
Ctgf	D_down_ONLY			0.00680345	0.672943
Ctxn1	D_down_ONLY			0.0273988	0.840071
Ctxn3	D_down_ONLY			0.0103388	0.583073
Cxcr6	D_down_ONLY			0.0336255	0.208395
Cxx1b	D_down_ONLY			0.0259904	0.850933
Cxx1c	D_down_ONLY			0.010178	0.799724
Cyb561	D_down_ONLY			0.00463768	0.759499
Cyb5r1	D_down_ONLY			0.0366305	0.834098
Cyp46a1	D_down_ONLY			0.00085204	0.796454
D630023F18Rik	D_down_ONLY			0.00541918	0.681776
Dact2	D_down_ONLY			0.00100915	0.777223
Dbp	D_down_ONLY			3.31956684362922e-14	0.595204
Dcn	D_down_ONLY			0.00222031	0.753587
Ddt	D_down_ONLY			0.0294537	0.839599
Ddx25	D_down_ONLY			0.00111117	0.796458
Defb1	D_down_ONLY			0.00848184	0
Defb10	D_down_ONLY			0.00600629	0
Dhrs7c	D_down_ONLY			0.0385077	0.140055
Dio3	D_down_ONLY			0.0363641	0.405229
Dlk1	D_down_ONLY			0.000251739	0.41199
Dlx5	D_down_ONLY			0.0335101	0.704401
Dmwd	D_down_ONLY			0.030847	0.834674
Dnajc30	D_down_ONLY			0.00546819	0.837341
Dnajc5b	D_down_ONLY			0.000211538	0
Dner	D_down_ONLY			0.0470644	0.856625
Doc2a	D_down_ONLY			0.00288229	0.750221
Dpp10	D_down_ONLY			4.6788467467306895e-05	0.661415
Dpysl4	D_down_ONLY			0.0219468	0.824722
Dusp26	D_down_ONLY			0.00143871	0.78893
Ebag9	D_down_ONLY			0.00126261	0.786925
Ecel1	D_down_ONLY			0.00879498	0.560594
Efnb2	D_down_ONLY			0.0416425	0.75235
Eml2	D_down_ONLY			0.0372078	0.863408
Entpd4	D_down_ONLY			0.0342878	0.862916
Entpd4	D_down_ONLY			0.0342878	0.862916
Ephx2	D_down_ONLY			0.0221051	0.809576
Ergic3	D_down_ONLY			0.0182554	0.838489
Faim2	D_down_ONLY			0.0496609	0.861016
Fam110b	D_down_ONLY			0.0048889	0.80252
Fam173a	D_down_ONLY			0.0492981	0.858324
Fam205a2	D_down_ONLY			0.0214163	0.548106
Fam213b	D_down_ONLY			0.000540228	0.784452
Fam24a	D_down_ONLY			0.00483342	0
Fam25c	D_down_ONLY			0.000184211	0
Fam69b	D_down_ONLY			0.0126202	0.823188
Fbxw13	D_down_ONLY			0.0294246	0
Fcgrt	D_down_ONLY			0.00705881	0.78148
Fgf12	D_down_ONLY			0.0150476	0.820607
Fgf22	D_down_ONLY			0.00875344	0.456341
Figf	D_down_ONLY			0.0316347	0.512825
Fjx1	D_down_ONLY			0.00113593	0.793375
Fkrp	D_down_ONLY			0.0467697	0.862183
Frs3	D_down_ONLY			0.043107	0.814086
Fxyd6	D_down_ONLY			6.48488052146234e-09	0.624225
G6pc3	D_down_ONLY			4.04797420261449e-06	0.756672
Gaa	D_down_ONLY			1.0296557271694e-05	0.757029
Gabra3	D_down_ONLY			3.33544054483825e-05	0.642156
Gabrg1	D_down_ONLY			0.0040028	0.706473
Galns	D_down_ONLY			0.041502	0.760828
Gap43	D_down_ONLY			3.4931087746326e-05	0.692878
Garnl3	D_down_ONLY			0.0181405	0.751768
Gcnt4	D_down_ONLY			0.0446012	0.601343
Gcsh	D_down_ONLY			0.000487358	0.798201
Gdap1l1	D_down_ONLY			0.00375551	0.812922
Gdf1	D_down_ONLY			0.000407383	0.507226
Gfra1	D_down_ONLY			0.000451682	0.768869
Gfra4	D_down_ONLY			0.00377273	0.804874
Ghrh	D_down_ONLY			0.000403536	0.263716
Glb1	D_down_ONLY			0.0225289	0.803762
Glp1r	D_down_ONLY			1.0635206258990899e-05	0.378951
Glp2r	D_down_ONLY			0.000599155	0.332355
Glrx	D_down_ONLY			0.0116719	0.835492
Gm10416	D_down_ONLY			0.0151831	0.434914
Gm10941	D_down_ONLY			0.0228524	0.477112
Gm11468	D_down_ONLY			0.046497	0.356979
Gm13304	D_down_ONLY			0.00147314	0.724874
Gm13304	D_down_ONLY			0.012389	0.331926
Gm15104	D_down_ONLY			0.0220764	0
Gm15408	D_down_ONLY			0.0396159	0.432554
Gm1821	D_down_ONLY			0.0224271	0.755495
Gm2002	D_down_ONLY			3.7678237750138296e-05	0.0374034
Gm2087	D_down_ONLY			4.41649262172827e-06	0
Gm5797	D_down_ONLY			0.000389307	0.0798703
Gm6644	D_down_ONLY			8.81315951328787e-08	0.128986
Gm6938	D_down_ONLY			0.00197507	0.096238
Gm715	D_down_ONLY			0.025606	0.724706
Gm9866	D_down_ONLY			0.0298269	0.789241
Gng3	D_down_ONLY			0.0255842	0.838044
Gng4	D_down_ONLY			0.000537694	0.733578
Gpaa1	D_down_ONLY			0.0283345	0.846956
Gpi1	D_down_ONLY			0.0475466	0.860041
Gpr137	D_down_ONLY			0.0136051	0.848187
Gpr25	D_down_ONLY			0.0431914	0.764438
Gpr37l1	D_down_ONLY			0.0319655	0.823748
Gpr52	D_down_ONLY			0.00349758	0.423195
Gpr88	D_down_ONLY			7.58881515686705e-05	0.53015
Gprasp2	D_down_ONLY			0.0332864	0.814055
Gpsm1	D_down_ONLY			0.00116935	0.776474
Gpx3	D_down_ONLY			2.0915922305242397e-07	0.337629
Grik1	D_down_ONLY			0.00276393	0.631082
Grik3	D_down_ONLY			0.0287654	0.757891
Grm4	D_down_ONLY			0.00223662	0.657427
Grm8	D_down_ONLY			0.00470386	0.589056
Grp	D_down_ONLY			2.34801162291021e-07	0.444294
Gstm1	D_down_ONLY			0.000250107	0.767877
Gstm6	D_down_ONLY			0.0297572	0.797705
Gstp2	D_down_ONLY			0.0333637	0.845637
H2afx	D_down_ONLY			0.0323661	0.840251
Hadh	D_down_ONLY			0.043434	0.836078
Hap1	D_down_ONLY			0.000836019	0.729603
Hcfc1r1	D_down_ONLY			0.0204385	0.850261
Hdac11	D_down_ONLY			0.0194096	0.841421
Henmt1	D_down_ONLY			0.0213851	0.541074
Hes6	D_down_ONLY			0.00207907	0.76586
Hint2	D_down_ONLY			0.0364138	0.838014
Hmgb3	D_down_ONLY			0.000143224	0.751753
Hmox1	D_down_ONLY			0.000357057	0.539339
Hnrnpa1	D_down_ONLY			0.0265097	0.847975
Hpcal1	D_down_ONLY			1.13250284161648e-06	0.723976
Hrh1	D_down_ONLY			0.0138077	0.582055
Hrh3	D_down_ONLY			1.23129384466125e-09	0.482311
Hs3st2	D_down_ONLY			1.07033249630017e-06	0.524124
Hs6st2	D_down_ONLY			0.00318675	0.725024
Hspb6	D_down_ONLY			0.00584171	0.66812
Hspbp1	D_down_ONLY			0.0194366	0.840169
Ier3	D_down_ONLY			0.014125	0.718191
Ifnb1	D_down_ONLY			0.0174062	0
Igsf21	D_down_ONLY			0.000559453	0.713551
Igsf8	D_down_ONLY			0.0454856	0.860637
Impact	D_down_ONLY			0.00249351	0.806418
Inafm1	D_down_ONLY			0.010428	0.813499
Isl1	D_down_ONLY			0.046753	0.399656
Kcnc4	D_down_ONLY			0.0192377	0.78915
Kcnf1	D_down_ONLY			0.000525813	0.741436
Kcnh2	D_down_ONLY			0.0110727	0.765276
Kcnip3	D_down_ONLY			0.00168095	0.804228
Kcnj4	D_down_ONLY			0.00022811	0.785187
Kcnj9	D_down_ONLY			0.00228077	0.778953
Kcnk12	D_down_ONLY			0.019526	0.801113
Kcns1	D_down_ONLY			7.76507449729014e-06	0.639843
Kirrel3	D_down_ONLY			0.000336324	0.743259
Kit	D_down_ONLY			0.00864849	0.710522
Krt2	D_down_ONLY			0.0398771	0.624865
Krt77	D_down_ONLY			0.00315959	0.574653
L1cam	D_down_ONLY			0.0376972	0.816307
LOC106740	D_down_ONLY			0.0153226	0.802339
Lasp1	D_down_ONLY			0.0307481	0.843493
Lcn2	D_down_ONLY			0.000311527	0.386645
Ldb2	D_down_ONLY			3.23647332012289e-06	0.617326
Lefty2	D_down_ONLY			0.0232452	0.43543
Lgals2	D_down_ONLY			0.0456163	0.359012
Lhfpl5	D_down_ONLY			0.00739958	0.627066
Limk1	D_down_ONLY			0.0131585	0.800903
Lppr3	D_down_ONLY			0.000838627	0.756552
Lrfn1	D_down_ONLY			0.0146486	0.826039
Lrfn3	D_down_ONLY			0.0212111	0.799129
Lrrc14	D_down_ONLY			0.0163926	0.795033
Lrrc24	D_down_ONLY			0.0174936	0.820147
Lsm10	D_down_ONLY			0.036823	0.801016
Lxn	D_down_ONLY			0.013197	0.826439
Ly6g6e	D_down_ONLY			0.000248526	0.461471
Ly6h	D_down_ONLY			0.000196345	0.760151
Madcam1	D_down_ONLY			0.00540923	0.250449
Mapk3	D_down_ONLY			0.00490699	0.832664
Marc2	D_down_ONLY			0.00679281	0.807698
March9	D_down_ONLY			0.0444103	0.841471
Marcksl1	D_down_ONLY			0.0120417	0.835869
Mast1	D_down_ONLY			0.0285412	0.829219
Mboat7	D_down_ONLY			9.89200164684956e-05	0.777846
Mc3r	D_down_ONLY			0.00611326	0.360446
Mcat	D_down_ONLY			0.0221431	0.803297
Mdk	D_down_ONLY			0.00451081	0.775292
Mea1	D_down_ONLY			0.0339418	0.861824
Megf11	D_down_ONLY			0.0194091	0.649664
Meis2	D_down_ONLY			0.000234651	0.719702
Mesp2	D_down_ONLY			0.0471828	0.428985
Met	D_down_ONLY			0.0105773	0.524397
Mettl22	D_down_ONLY			0.0401953	0.813349
Mfge8	D_down_ONLY			0.00317282	0.790741
Mgat5b	D_down_ONLY			0.00906006	0.803554
Mocs3	D_down_ONLY			0.0498441	0.829769
Mrgpre	D_down_ONLY			0.0371547	0.686334
Mrpl16	D_down_ONLY			0.0185864	0.829222
Mrps18b	D_down_ONLY			0.0197435	0.844172
Ms4a10	D_down_ONLY			0.0224068	0
Msgn1	D_down_ONLY			0.0195735	0
Mt2	D_down_ONLY			0.000309277	0.649289
Mtx1	D_down_ONLY			0.0112424	0.823137
Mvb12a	D_down_ONLY			0.0318919	0.835541
Myh7	D_down_ONLY			0.0412418	0.636047
Myl6b	D_down_ONLY			0.00137963	0.757494
Myoz2	D_down_ONLY			0.0353944	0.146196
Naglu	D_down_ONLY			0.0241618	0.762491
Nap1l5	D_down_ONLY			0.000302652	0.758757
Ndrg2	D_down_ONLY			0.0171583	0.832363
Ndufaf3	D_down_ONLY			0.0173354	0.844771
Necab1	D_down_ONLY			0.00581885	0.706876
Necab2	D_down_ONLY			0.000691616	0.748846
Necab3	D_down_ONLY			0.0342662	0.819578
Ngb	D_down_ONLY			0.000124858	0.493041
Ngef	D_down_ONLY			0.0351195	0.851319
Ninj1	D_down_ONLY			0.0098467	0.792992
Nkg7	D_down_ONLY			0.0447745	0.448222
Nmu	D_down_ONLY			0.0068249	0
Nnat	D_down_ONLY			0.000336988	0.68695
Nog	D_down_ONLY			0.00552839	0.714266
Nol3	D_down_ONLY			0.0114998	0.762216
Nov	D_down_ONLY			2.1756121373339697e-06	0.611178
Npas2	D_down_ONLY			0.0279095	0.74983
Npcd	D_down_ONLY			8.15145791925875e-05	0.549232
Npffr1	D_down_ONLY			0.0131559	0.572871
Npsr1	D_down_ONLY			0.00343757	0.342779
Nr1d1	D_down_ONLY			3.4118299457874804e-06	0.757164
Nr1i3	D_down_ONLY			0.00788436	0.139386
Nr2f2	D_down_ONLY			1.6534813237489802e-05	0.560354
Nrep	D_down_ONLY			0.0110413	0.821703
Nrip2	D_down_ONLY			0.0353623	0.80204
Nrsn2	D_down_ONLY			1.6025955684728598e-07	0.658298
Nsun3	D_down_ONLY			0.0153791	0.665696
Nt5dc2	D_down_ONLY			0.0327828	0.77976
Ntn5	D_down_ONLY			3.3411720127274293e-06	0.372474
Nts	D_down_ONLY			0.000390307	0.585872
Nucb2	D_down_ONLY			0.026857	0.785491
Nxph1	D_down_ONLY			0.0408559	0.8035
Nxph3	D_down_ONLY			8.99725442005117e-06	0.540897
Oaz1-ps	D_down_ONLY			4.637435414789341e-06	0.679711
Olfm2	D_down_ONLY			5.72990373215454e-06	0.666568
Olfr316	D_down_ONLY			0.0154384	0.341782
Olfr550	D_down_ONLY			0.0346693	0.354891
Oprl1	D_down_ONLY			0.00871489	0.770464
Orm1	D_down_ONLY			0.000864374	0.075191
Orm2	D_down_ONLY			1.04234201738773e-05	0.111103
Osbpl10	D_down_ONLY			0.0185698	0.773913
Osbpl1a	D_down_ONLY			0.00281155	0.807771
Osgepl1	D_down_ONLY			0.0490541	0.764565
Pacrg	D_down_ONLY			0.00355492	0.793788
Pak6	D_down_ONLY			0.0201971	0.821379
Pamr1	D_down_ONLY			0.0258027	0.722406
Papss2	D_down_ONLY			0.0232553	0.754006
Paqr6	D_down_ONLY			0.0477942	0.771145
Parl	D_down_ONLY			0.0174553	0.829629
Pcbd1	D_down_ONLY			0.0105032	0.711709
Pcdhga6	D_down_ONLY			0.00606356	0.730163
Pcdhgc4	D_down_ONLY			0.00448572	0.731402
Pcsk1n	D_down_ONLY			0.000925983	0.796346
Pdk2	D_down_ONLY			0.00448351	0.829838
Pdxp	D_down_ONLY			0.0343626	0.852448
Pdzk1ip1	D_down_ONLY			0.0105334	0.45952
Pgrmc1	D_down_ONLY			0.0006327	0.784573
Phyh	D_down_ONLY			0.0281168	0.854285
Pianp	D_down_ONLY			0.0182191	0.849473
Pigt	D_down_ONLY			0.0031432	0.817747
Pigu	D_down_ONLY			0.0303572	0.82426
Pik3ip1	D_down_ONLY			0.0197569	0.824501
Pla2g7	D_down_ONLY			0.0299648	0.843811
Plagl1	D_down_ONLY			0.0339327	0.683232
Pld5	D_down_ONLY			0.0237467	0.608204
Plxdc1	D_down_ONLY			0.00201576	0.66631
Pnck	D_down_ONLY			4.572044166129e-05	0.750934
Pnpo	D_down_ONLY			0.0045128	0.821585
Polr2l	D_down_ONLY			0.00726047	0.811053
Pomgnt2	D_down_ONLY			0.012533	0.826565
Pou1f1	D_down_ONLY			0.040798	0
Ppp2r2b	D_down_ONLY			0.0118536	0.821166
Prdm12	D_down_ONLY			0.00434348	0.445149
Prdx4	D_down_ONLY			0.0158681	0.794893
Prdx6	D_down_ONLY			0.030598	0.771634
Prok1	D_down_ONLY			0.0408465	0
Prph	D_down_ONLY			0.0323628	0.521813
Prrg2	D_down_ONLY			0.0449346	0.77459
Prrt3	D_down_ONLY			0.0411669	0.816435
Prss12	D_down_ONLY			0.0011565	0.740376
Prtn3	D_down_ONLY			0.0317122	0.533728
Psmf1	D_down_ONLY			0.0379538	0.829262
Pth2r	D_down_ONLY			0.0179529	0.329048
Ptp4a3	D_down_ONLY			0.000378434	0.756795
Ptpn5	D_down_ONLY			0.0109111	0.824085
Ptprcap	D_down_ONLY			0.0183125	0.495039
Pygm	D_down_ONLY			0.0191882	0.790824
Qpctl	D_down_ONLY			0.0261615	0.801223
Rab11fip5	D_down_ONLY			0.00281408	0.809943
Rab3b	D_down_ONLY			0.00219641	0.763912
Rasal1	D_down_ONLY			0.00554193	0.805884
Rasip1	D_down_ONLY			0.0388573	0.738638
Rbm3	D_down_ONLY			0.00219659	0.819058
Rcn1	D_down_ONLY			0.0191327	0.774222
Rcn2	D_down_ONLY			0.0189413	0.849835
Reep2	D_down_ONLY			0.015477	0.842499
Reep6	D_down_ONLY			0.0119649	0.723946
Resp18	D_down_ONLY			7.62416652033693e-09	0.574775
Retn	D_down_ONLY			0.00146714	0.231343
Rgs4	D_down_ONLY			9.22647706104174e-05	0.768625
Rhbdd2	D_down_ONLY			0.00412286	0.815074
Rhbdd3	D_down_ONLY			0.0031944	0.754086
Rhof	D_down_ONLY			0.00216106	0.800574
Rhov	D_down_ONLY			0.0111899	0.666948
Rimklb	D_down_ONLY			0.042122	0.799288
Rims3	D_down_ONLY			4.7856414442826206e-05	0.639551
Rit2	D_down_ONLY			0.0190237	0.814134
Rnd2	D_down_ONLY			0.0493212	0.845697
Rnf208	D_down_ONLY			0.000148599	0.778052
Rpl39l	D_down_ONLY			0.00578382	0
Rprm	D_down_ONLY			0.000128346	0.727285
Rps6ka4	D_down_ONLY			0.0059634	0.826138
Rspo2	D_down_ONLY			0.017928	0.696911
Rusc1	D_down_ONLY			0.00201951	0.79787
Rwdd2a	D_down_ONLY			0.0210952	0.810802
Rxra	D_down_ONLY			0.0457758	0.818329
Rxrg	D_down_ONLY			0.000336869	0.438454
Saa3	D_down_ONLY			2.51898889358504e-06	0.221993
Samd10	D_down_ONLY			0.0125127	0.757178
Samd14	D_down_ONLY			2.28494943796953e-05	0.711744
Scn5a	D_down_ONLY			0.018588	0.503882
Sdr39u1	D_down_ONLY			0.000587904	0.809339
Sdsl	D_down_ONLY			0.0489293	0.740298
Sema6b	D_down_ONLY			0.0270528	0.858277
Serpine2	D_down_ONLY			0.0141997	0.835187
Sez6	D_down_ONLY			0.0338109	0.851735
Sfxn1	D_down_ONLY			0.0206549	0.828073
Shd	D_down_ONLY			0.00980658	0.787284
Shisa4	D_down_ONLY			0.000764297	0.801609
Shox2	D_down_ONLY			0.0413644	0.285478
Slbp	D_down_ONLY			0.0275157	0.813352
Slc10a4	D_down_ONLY			0.0240402	0.494388
Slc17a6	D_down_ONLY			3.535588136849289e-05	0.568197
Slc25a18	D_down_ONLY			0.000120671	0.772795
Slc32a1	D_down_ONLY			0.000379804	0.774594
Slc35f1	D_down_ONLY			0.000156286	0.735326
Slc3a2	D_down_ONLY			0.00631223	0.833786
Slc45a1	D_down_ONLY			0.0364548	0.845288
Slc46a1	D_down_ONLY			0.0442963	0.781097
Slc5a5	D_down_ONLY			0.000380256	0.657727
Slc6a1	D_down_ONLY			0.00542875	0.767981
Slc6a11	D_down_ONLY			0.0009664	0.788811
Slc7a3	D_down_ONLY			3.55973973326096e-05	0.489922
Slc7a4	D_down_ONLY			0.0151918	0.837429
Slc7a8	D_down_ONLY			0.0188446	0.824633
Slpi	D_down_ONLY			9.499772916676807e-05	0.221721
Smarcb1	D_down_ONLY			0.0362393	0.8536
Smoc1	D_down_ONLY			0.00708813	0.720032
Smpd1	D_down_ONLY			0.0374932	0.855361
Sncb	D_down_ONLY			1.18730138842782e-06	0.713079
Sod3	D_down_ONLY			0.0132876	0.749883
Sorcs2	D_down_ONLY			0.0092282	0.800328
Sox1	D_down_ONLY			0.015782	0.761608
Sp3os	D_down_ONLY			0.0278007	0.81237
Sp9	D_down_ONLY			0.0444288	0.710546
Spaca5	D_down_ONLY			0.0414522	0
Spata3	D_down_ONLY			0.00830629	0.436939
Srm	D_down_ONLY			0.0169793	0.836004
Sstr1	D_down_ONLY			0.000836104	0.666417
Stard10	D_down_ONLY			0.0136077	0.816319
Stmn1	D_down_ONLY			0.024344	0.842286
Sv2a	D_down_ONLY			0.0448536	0.856172
Syt17	D_down_ONLY			0.0324455	0.781337
Syt3	D_down_ONLY			0.0297275	0.844791
Syt5	D_down_ONLY			0.00242944	0.820227
Tacr3	D_down_ONLY			0.00162461	0.363698
Tbc1d7	D_down_ONLY			0.0101077	0.800459
Tbcc	D_down_ONLY			0.0430641	0.844528
Tcea2	D_down_ONLY			0.0104387	0.807765
Tceal1	D_down_ONLY			0.00472967	0.820978
Tcerg1l	D_down_ONLY			2.0133047171744198e-05	0.546515
Tcta	D_down_ONLY			0.0291225	0.83925
Tctn2	D_down_ONLY			0.0277675	0.762606
Tekt5	D_down_ONLY			0.00459483	0.675297
Tex264	D_down_ONLY			0.0271507	0.846317
Timp2	D_down_ONLY			1.60448641595146e-07	0.649838
Tmed3	D_down_ONLY			0.0237073	0.804431
Tmem130	D_down_ONLY			7.85101551215028e-06	0.736184
Tmem132a	D_down_ONLY			0.00231546	0.824096
Tmem159	D_down_ONLY			0.0266368	0.789164
Tmem176b	D_down_ONLY			0.00793095	0.772394
Tmem179	D_down_ONLY			0.0117813	0.836739
Tmem255a	D_down_ONLY			0.0337462	0.796718
Tmem35	D_down_ONLY			0.00406718	0.813754
Tmem44	D_down_ONLY			0.0150796	0.788697
Tmem89	D_down_ONLY			0.000220747	0
Tmem91	D_down_ONLY			7.491667766146291e-07	0.520855
Tox	D_down_ONLY			0.0100566	0.66873
Tox2	D_down_ONLY			0.00165946	0.737827
Tpsab1	D_down_ONLY			0.0438524	0
Trhr	D_down_ONLY			9.50502679706311e-05	0.310959
Trim62	D_down_ONLY			0.00415214	0.720705
Trp53i13	D_down_ONLY			0.00692596	0.715091
Trpt1	D_down_ONLY			0.0362617	0.823209
Tsen34	D_down_ONLY			0.0373382	0.849127
Tshz2	D_down_ONLY			3.22780546351265e-05	0.54873
Tspan4	D_down_ONLY			1.45747616683289e-05	0.667983
Tspan9	D_down_ONLY			0.00180087	0.760645
Tst	D_down_ONLY			0.00124527	0.763883
Ttyh1	D_down_ONLY			0.04883	0.85365
Tuba1b	D_down_ONLY			0.00167925	0.800235
Tubb3	D_down_ONLY			0.00505849	0.807706
Ubl7	D_down_ONLY			0.0157003	0.851187
Ugt1a6b	D_down_ONLY			0.0039334	0.329465
Usp2	D_down_ONLY			0.0112586	0.826803
Vax1	D_down_ONLY			0.000347316	0.436781
Vegfb	D_down_ONLY			0.00633916	0.834681
Vip	D_down_ONLY			0.00927195	0.74089
Vkorc1	D_down_ONLY			0.00401009	0.797283
Vmac	D_down_ONLY			0.0425556	0.793385
Vpreb3	D_down_ONLY			0.00461826	0.399432
Vstm2b	D_down_ONLY			0.0121612	0.793995
Vstm2l	D_down_ONLY			0.000236063	0.77152
Vwc2l	D_down_ONLY			0.000966359	0.484187
Wbp11	D_down_ONLY			0.0144924	0.848062
Wbp2	D_down_ONLY			0.0228549	0.847993
Wbscr16	D_down_ONLY			0.0287325	0.794314
Wdr54	D_down_ONLY			0.0247386	0.798961
Wdr6	D_down_ONLY			9.43694900001901e-10	0.633601
Wnt4	D_down_ONLY			0.0258434	0.691404
Wnt7b	D_down_ONLY			0.00039858	0.7539
Wnt9a	D_down_ONLY			0.000380463	0.63188
Wwox	D_down_ONLY			0.02825	0.793261
Xlr3a	D_down_ONLY			0.030023	0.450781
Xlr3b	D_down_ONLY			0.0322915	0.579914
Ydjc	D_down_ONLY			0.00288952	0.782279
Yif1b	D_down_ONLY			0.000682349	0.790669
Yipf2	D_down_ONLY			0.0447467	0.844907
Zbed5	D_down_ONLY			0.000549269	0.754934
Zbtb22	D_down_ONLY			0.00283854	0.805349
Zcchc12	D_down_ONLY			4.57282989252406e-10	0.613683
Zdhhc22	D_down_ONLY			2.9765048654706297e-06	0.503428
Zfp358	D_down_ONLY			0.011874	0.800596
Zfp385a	D_down_ONLY			7.59863840716912e-05	0.775531
Zfp414	D_down_ONLY			0.0287201	0.84284
Zfp580	D_down_ONLY			0.0017109	0.788644
Zfp707	D_down_ONLY			0.0130621	0.753324
Zfp941	D_down_ONLY			0.0202928	0.682615
Zic1	D_down_ONLY			0.0458434	0.714769
Znhit2	D_down_ONLY			0.049567	0.86734
Zwint	D_down_ONLY			0.0213874	0.834178
