# Supplementary material for: The nBAF complex subunit CREST/SS18L1 regulates hippocampal memory processes via tyrosine 397 and histone acetyltransferase CBP
Source: Cell Rep. Author manuscript; Available in PMC 2026 May 20. (PMC13189212; doi:10.1016/j.celrep.2026.117158)
Supplement: Table_S9 [file NIHMS2168525-supplement-Table_S9.xlsx]

## Sheet: Table S9
Table S9: DEGs from comparison of opposing gene expression for downregulated in VEH-T10 but upregulated in VEH-T3.
Condition Code	Description
A	VEH-T10 relative to VEH-HC
B	Y397F-T10 relative to VEH-HC
D	VEH-T3 relative to VEH-HC
E	Y397D-T3 relative to VEH-HC
		A	A	D	D
Symbol	Type	VEH-T10_down_p-value	VEH-T10_down_fold-change	VEH-T3_up_p-value	VEH-T3_up_fold-change
Atxn7l1	A_down_AND_D_up	0.000578672	0.603214	2.11018766893556e-06	3.20433
Gm1987	A_down_AND_D_up	0.0376591	0.395183	0.00771576	1.40783
0610009O20Rik	A_down_ONLY	0.036491	0.827332
0610011F06Rik	A_down_ONLY	0.0418133	0.816478
1190002N15Rik	A_down_ONLY	0.0245111	0.765405
1500012K07Rik	A_down_ONLY	0.0451905	0.454387
1700001K23Rik	A_down_ONLY	0.0068139	0.208595
1700001L19Rik	A_down_ONLY	0.0203033	0.711131
1700016C15Rik	A_down_ONLY	0.0218117	0
1700024G13Rik	A_down_ONLY	0.0077617	0.299684
1700030C10Rik	A_down_ONLY	0.0218208	0.447528
1700037H04Rik	A_down_ONLY	0.0176789	0.841758
1810021B22Rik	A_down_ONLY	0.0143975	0.470971
2010109A12Rik	A_down_ONLY	0.00164046	0.220295
2210013O21Rik	A_down_ONLY	0.0023595	0.817421
2310010J17Rik	A_down_ONLY	0.000729668	0.540439
2610100L16Rik	A_down_ONLY	0.0144134	0.610844
2700046G09Rik	A_down_ONLY	0.0320062	0.600941
3110015C05Rik	A_down_ONLY	0.024256	0
4833427G06Rik	A_down_ONLY	0.00859762	0.341623
4930509E16Rik	A_down_ONLY	0.0423482	0.126222
4930539E08Rik	A_down_ONLY	0.0432718	0.565384
4932411E22Rik	A_down_ONLY	0.0307972	0.382394
4933429O19Rik	A_down_ONLY	0.0373756	0.288609
6430573F11Rik	A_down_ONLY	0.00218262	0.668773
9130015A21Rik	A_down_ONLY	0.00958856	0
9430065F17Rik	A_down_ONLY	0.0039155	0.448647
A230065H16Rik	A_down_ONLY	3.74829976790281e-06	0.233055
A330040F15Rik	A_down_ONLY	0.0221475	0.561176
A730017C20Rik	A_down_ONLY	0.0291069	0.833506
A930005H10Rik	A_down_ONLY	0.0454955	0.796634
AA413626	A_down_ONLY	0.00201868	0.121641
AA465934	A_down_ONLY	0.000689946	0.327879
AI854517	A_down_ONLY	0.0256598	0.770278
Abat	A_down_ONLY	0.0115129	0.842609
Abhd11os	A_down_ONLY	0.039237	0.552187
Acbd7	A_down_ONLY	0.0187248	0.374509
Ace	A_down_ONLY	0.0344694	0.463777
Adcyap1	A_down_ONLY	0.000420363	0.495332
Adcyap1r1	A_down_ONLY	0.0407312	0.839427
Adgra1	A_down_ONLY	0.000795676	0.683349
Adgra2	A_down_ONLY	0.01558	0.716429
Adgrd1	A_down_ONLY	0.00358219	0.343047
Adra2a	A_down_ONLY	0.00925713	0.726832
Aebp1	A_down_ONLY	0.0400136	0.690604
Ahcyl2	A_down_ONLY	0.0346783	0.792943
Ak8	A_down_ONLY	0.00765165	0.506497
Akap7	A_down_ONLY	0.0283958	0.804373
Aldh2	A_down_ONLY	0.0453263	0.835135
Aldh6a1	A_down_ONLY	0.0422351	0.845267
Alox12e	A_down_ONLY	0.0302501	0.0554984
Amn	A_down_ONLY	1.64819164150121e-06	0.436306
Ankrd34b	A_down_ONLY	0.0037192	0.684578
Ankrd34c	A_down_ONLY	0.00804847	0.344645
Ano1	A_down_ONLY	0.020252	0.507991
Ano2	A_down_ONLY	8.348027047411222e-09	0.199309
Ap1m2	A_down_ONLY	0.0325411	0.161624
Ap1s2	A_down_ONLY	0.030335	0.804891
Aqp1	A_down_ONLY	0.0406819	0.397171
Arhgap36	A_down_ONLY	0.0159311	0.500316
Arhgap6	A_down_ONLY	0.000658696	0.372584
Arhgef16	A_down_ONLY	0.0168686	0.349467
Arl4a	A_down_ONLY	0.00543923	0.761114
Arsg	A_down_ONLY	0.00632112	0.673412
Arx	A_down_ONLY	0.0251757	0.78092
Asns	A_down_ONLY	0.042671	0.858689
Ass1	A_down_ONLY	0.00201319	0.747688
Astn2	A_down_ONLY	0.00393991	0.764835
Atcayos	A_down_ONLY	0.00495176	0
Atf7ip2	A_down_ONLY	0.0465782	0.0974048
Atoh7	A_down_ONLY	0.011993	0.43254
Atp2b4	A_down_ONLY	3.29988258940261e-11	0.511047
Atp6ap1l	A_down_ONLY	6.3616974140146e-05	0.319647
Avpr1a	A_down_ONLY	0.00365504	0.35748
B630019K06Rik	A_down_ONLY	0.0451259	0.843101
B930041F14Rik	A_down_ONLY	0.0294856	0.843717
BC029214	A_down_ONLY	0.00252442	0.77638
BC048507	A_down_ONLY	0.00116288	0
Baiap2l2	A_down_ONLY	0.0369748	0.538608
Baiap3	A_down_ONLY	1.84589750673592e-06	0.377676
Bcam	A_down_ONLY	0.0164319	0.717813
Bex1	A_down_ONLY	0.000143174	0.781213
Bex4	A_down_ONLY	0.0089861	0.817048
Bglap3	A_down_ONLY	0.000341888	0.186451
Bmp7	A_down_ONLY	0.0325559	0.585459
Brinp3	A_down_ONLY	0.0396965	0.751981
Btbd11	A_down_ONLY	0.00814274	0.676857
Btg3	A_down_ONLY	0.0051203	0.510714
C030006K11Rik	A_down_ONLY	0.0221648	0.793987
C130074G19Rik	A_down_ONLY	0.0034475	0.675435
C1ra	A_down_ONLY	0.0251195	0.566907
C3	A_down_ONLY	0.0197968	0.429244
C330013E15Rik	A_down_ONLY	0.02702	0.572776
C4bp-ps1	A_down_ONLY	0.0115672	0.0955532
C77080	A_down_ONLY	0.0072392	0.648499
Cab39l	A_down_ONLY	0.0445544	0.636344
Cacna2d2	A_down_ONLY	6.30600173068263e-06	0.59519
Cacnb4	A_down_ONLY	0.0490512	0.837786
Cacng5	A_down_ONLY	0.0263892	0.701109
Cadm1	A_down_ONLY	0.00172125	0.754228
Calb2	A_down_ONLY	1.10922382390299e-12	0.488554
Camk2d	A_down_ONLY	3.62779967177929e-08	0.583926
Camk2g	A_down_ONLY	0.0123817	0.843379
Camk2n2	A_down_ONLY	6.07185139056554e-07	0.686549
Car10	A_down_ONLY	0.0369602	0.813612
Car14	A_down_ONLY	0.018127	0.617889
Cbln1	A_down_ONLY	1.11851129147578e-05	0.357653
Cbln2	A_down_ONLY	0.00021088	0.521371
Cbx4	A_down_ONLY	0.0029334	0.783047
Ccdc85c	A_down_ONLY	0.0395769	0.825113
Ccl21b	A_down_ONLY	0.0069019	0.854359
Cd247	A_down_ONLY	0.0453568	0.175873
Cdc42ep3	A_down_ONLY	0.000491991	0.588849
Cdh13	A_down_ONLY	5.599173237058609e-06	0.708173
Cdh18	A_down_ONLY	0.0266921	0.664662
Cdh22	A_down_ONLY	0.000766765	0.688003
Cdk18	A_down_ONLY	1.33956007919434e-06	0.605755
Cdkl4	A_down_ONLY	3.28812992939076e-05	0.616937
Cds1	A_down_ONLY	0.000155965	0.753623
Cfap126	A_down_ONLY	0.00190268	0.591113
Chchd10	A_down_ONLY	0.0175914	0.824165
Chd3os	A_down_ONLY	0.0242419	0.837168
Chrna4	A_down_ONLY	2.60302139393209e-05	0.598886
Chst8	A_down_ONLY	0.000451881	0.732979
Ciart	A_down_ONLY	3.06840219899129e-10	0.524111
Cib3	A_down_ONLY	0.0452659	0
Cirbp	A_down_ONLY	4.34966029860817e-09	0.708229
Cit	A_down_ONLY	0.0292072	0.681193
Cited4	A_down_ONLY	2.8413039609986894e-07	0.371362
Cml1	A_down_ONLY	0.00228586	0.748872
Cnih3	A_down_ONLY	0.00420734	0.789436
Cntfr	A_down_ONLY	0.0483097	0.846722
Cntn4	A_down_ONLY	0.0117812	0.644222
Cntnap4	A_down_ONLY	0.00219236	0.675653
Cobl	A_down_ONLY	0.00117485	0.56662
Col23a1	A_down_ONLY	0.000288241	0.47026
Col8a2	A_down_ONLY	0.0378675	0.479886
Corin	A_down_ONLY	0.0484866	0.237869
Cox6a2	A_down_ONLY	0.00127743	0.663385
Cox6b2	A_down_ONLY	0.0405325	0.610821
Cplx3	A_down_ONLY	3.62878176820569e-05	0.415388
Cpne2	A_down_ONLY	0.000374977	0.715392
Crhr2	A_down_ONLY	0.0425449	0.448468
Crip2	A_down_ONLY	0.0354785	0.86028
Crtac1	A_down_ONLY	0.0292694	0.802233
Cspg5	A_down_ONLY	0.0456832	0.872485
Ctgf	A_down_ONLY	8.279176932912692e-08	0.421582
Ctxn3	A_down_ONLY	1.90672540890668e-05	0.376866
Cxx1c	A_down_ONLY	0.0181707	0.811058
Cyb561	A_down_ONLY	9.425179858024713e-06	0.65464
Cyp2s1	A_down_ONLY	0.0264547	0.582642
Cyp46a1	A_down_ONLY	0.00128318	0.801988
Dact2	A_down_ONLY	0.00357932	0.796877
Dbp	A_down_ONLY	2.7644553313166404e-14	0.587478
Dcn	A_down_ONLY	1.94323800895013e-06	0.643805
Defb1	A_down_ONLY	0.00848184	0
Defb10	A_down_ONLY	0.00600629	0
Defb20	A_down_ONLY	0.0135175	0
Defb9	A_down_ONLY	0.00187337	0
Dhrs7c	A_down_ONLY	0.00962178	0
Dlk1	A_down_ONLY	8.7297859321378e-05	0.377113
Dlx1	A_down_ONLY	0.00414617	0.653577
Dlx6	A_down_ONLY	0.0393311	0.665328
Dnajb9	A_down_ONLY	0.0231229	0.845951
Dnajc5b	A_down_ONLY	0.00259382	0.150508
Dner	A_down_ONLY	0.0114153	0.831612
Doc2a	A_down_ONLY	0.00683258	0.767391
Dpp10	A_down_ONLY	5.52843694268113e-07	0.592754
Dpy19l1	A_down_ONLY	0.0260732	0.828698
Dsc3	A_down_ONLY	0.00381992	0.322239
Dusp1	A_down_ONLY	0.000349823	0.711302
Dusp26	A_down_ONLY	0.000312578	0.76727
Ebag9	A_down_ONLY	0.00267955	0.798238
Ebf3	A_down_ONLY	0.0144197	0.443889
Ecel1	A_down_ONLY	0.000641937	0.463886
Efcab1	A_down_ONLY	0.0071164	0.67044
Efhd1	A_down_ONLY	0.000619273	0.749996
Efna5	A_down_ONLY	0.0216628	0.527301
Efnb3	A_down_ONLY	0.0125346	0.838112
Elmo1	A_down_ONLY	0.00998813	0.784615
Eml2	A_down_ONLY	0.0308637	0.860226
Enkur	A_down_ONLY	0.0398448	0.609852
Ephx1	A_down_ONLY	0.00277036	0.705765
Epn3	A_down_ONLY	0.0325991	0.474187
Erf	A_down_ONLY	0.0483994	0.837877
Erich4	A_down_ONLY	0.00916205	0
Etfa	A_down_ONLY	0.028361	0.822258
Etl4	A_down_ONLY	0.0136737	0.794316
Etnk2	A_down_ONLY	0.0265144	0.49098
Fam110b	A_down_ONLY	0.045527	0.843514
Fam117a	A_down_ONLY	0.0189808	0.681207
Fam132a	A_down_ONLY	0.0207472	0.745084
Fam222a	A_down_ONLY	0.0355521	0.726463
Fam24a	A_down_ONLY	0.00483342	0
Fam25c	A_down_ONLY	0.0373296	0.348375
Fam65b	A_down_ONLY	0.021943	0.824487
Fam81a	A_down_ONLY	0.00173818	0.758843
Fank1	A_down_ONLY	0.00499211	0.58342
Fbxw13	A_down_ONLY	0.0294246	0
Fgf12	A_down_ONLY	0.000724194	0.771159
Fhod3	A_down_ONLY	0.00635303	0.632078
Figf	A_down_ONLY	0.00485896	0.41266
Fndc9	A_down_ONLY	0.0355243	0.502331
Folr1	A_down_ONLY	0.0309351	0.406805
Fst	A_down_ONLY	0.0375969	0.398855
Fxyd6	A_down_ONLY	6.546004825858101e-05	0.733265
G6pc3	A_down_ONLY	0.000102546	0.790277
Gaa	A_down_ONLY	0.000216129	0.790877
Gabra1	A_down_ONLY	0.02488	0.84464
Gabra3	A_down_ONLY	0.00054921	0.692596
Gabrd	A_down_ONLY	0.0122441	0.791973
Gabrg1	A_down_ONLY	0.00657065	0.718491
Gad1	A_down_ONLY	0.0271877	0.810409
Gad2	A_down_ONLY	0.0423901	0.84181
Galk1	A_down_ONLY	0.025932	0.800287
Gap43	A_down_ONLY	0.00814538	0.783883
Garnl3	A_down_ONLY	0.0177247	0.751155
Gas6	A_down_ONLY	0.000428869	0.68711
Gcnt4	A_down_ONLY	0.0104146	0.531017
Gfra1	A_down_ONLY	0.000964801	0.779783
Gfra2	A_down_ONLY	0.00500969	0.781683
Ghrh	A_down_ONLY	0.0102338	0.421876
Ghrl	A_down_ONLY	0.0100447	0
Glp1r	A_down_ONLY	1.71470734278145e-08	0.218773
Glp2r	A_down_ONLY	0.000977619	0.353212
Gm10416	A_down_ONLY	8.4211160602532e-06	0.0905566
Gm10714	A_down_ONLY	0.022667	0.312567
Gm10941	A_down_ONLY	0.0345461	0.501938
Gm13304	A_down_ONLY	0.000357856	0.452107
Gm13304	A_down_ONLY	0.00740773	0.252478
Gm13304	A_down_ONLY	0.0154378	0.25953
Gm13305	A_down_ONLY	0.00427179	0.577211
Gm13305	A_down_ONLY	0.0284348	0.195394
Gm13308	A_down_ONLY	0.0234388	0.385931
Gm15104	A_down_ONLY	0.0220764	0
Gm2087	A_down_ONLY	0.000911365	0.239252
Gm20878	A_down_ONLY	8.11571909382636e-05	4.3972566547944956e-05
Gm21586	A_down_ONLY	0.0351146	0.219866
Gm21586	A_down_ONLY	0.040394	0.230074
Gm2694	A_down_ONLY	0.0133587	0.630448
Gm5797	A_down_ONLY	8.72055576733866e-05	0
Gm6644	A_down_ONLY	0.000133167	0.355157
Gm6938	A_down_ONLY	0.00139673	0.073583
Gng4	A_down_ONLY	5.47205099077352e-06	0.664416
Gpc3	A_down_ONLY	0.00098943	0.550563
Gpr153	A_down_ONLY	0.0297685	0.691274
Gpr25	A_down_ONLY	0.0256326	0.748852
Gpr52	A_down_ONLY	0.0345689	0.539234
Gpr88	A_down_ONLY	1.43465239688112e-11	0.221844
Gpsm1	A_down_ONLY	0.00582908	0.802299
Gpx3	A_down_ONLY	1.2765277357385e-07	0.326622
Grb10	A_down_ONLY	0.0019444	0.690692
Grik1	A_down_ONLY	0.00507153	0.64863
Grik3	A_down_ONLY	0.000129175	0.633059
Grin2b	A_down_ONLY	0.0438225	0.767957
Grm2	A_down_ONLY	0.000570161	0.740831
Grm4	A_down_ONLY	7.3311407546961e-05	0.577935
Grm8	A_down_ONLY	7.89062973323151e-05	0.465247
Grp	A_down_ONLY	4.05261910947363e-05	0.548439
Gsg1l	A_down_ONLY	0.00686108	0.718796
Gsta2	A_down_ONLY	0.0185768	0.155224
Gstk1	A_down_ONLY	0.0307045	0.79541
Gstm1	A_down_ONLY	0.0274061	0.840227
Gstt2	A_down_ONLY	0.0497991	0.613606
Gtf2ird1	A_down_ONLY	0.0174912	0.746085
Gucy1a3	A_down_ONLY	0.0139778	0.766038
H2-Q2	A_down_ONLY	4.043911441997671e-05	0.107015
Hap1	A_down_ONLY	0.0218634	0.794398
Hddc2	A_down_ONLY	0.0495427	0.824928
Henmt1	A_down_ONLY	0.0254631	0.550008
Hes6	A_down_ONLY	0.00459679	0.77992
Hist1h4d	A_down_ONLY	0.0115332	0.268111
Hlf	A_down_ONLY	0.00112909	0.754998
Hmga1	A_down_ONLY	0.000711608	0.778379
Hmgb3	A_down_ONLY	1.93460961817049e-06	0.698099
Hpcal1	A_down_ONLY	3.71852425241626e-05	0.761782
Hrh1	A_down_ONLY	0.0273309	0.611854
Hrh3	A_down_ONLY	5.9022086690729795e-05	0.647097
Hs3st1	A_down_ONLY	0.0253853	0.799284
Hs3st2	A_down_ONLY	8.842684806609207e-09	0.443437
Hs6st2	A_down_ONLY	1.15497056993874e-05	0.62026
Htr2c	A_down_ONLY	0.00652387	0.53209
Hyi	A_down_ONLY	0.0231061	0.763022
Ier3	A_down_ONLY	0.0196108	0.727705
Igf2	A_down_ONLY	0.0292196	0.493178
Igfbp6	A_down_ONLY	0.00361115	0.723707
Igsf21	A_down_ONLY	0.0127345	0.775346
Il11ra1	A_down_ONLY	0.0165159	0.805774
Impact	A_down_ONLY	0.0039682	0.813324
Isl1	A_down_ONLY	0.000388439	0.0912825
Itga3	A_down_ONLY	0.0366908	0.718634
Kcna4	A_down_ONLY	0.0228892	0.757881
Kcnc4	A_down_ONLY	0.000749865	0.724615
Kcnf1	A_down_ONLY	0.000482857	0.740072
Kcnh2	A_down_ONLY	0.00105343	0.716648
Kcnip1	A_down_ONLY	0.0174734	0.771701
Kcnj13	A_down_ONLY	0.0283102	0.4021
Kcnj4	A_down_ONLY	5.773093721295201e-06	0.743425
Kcnj9	A_down_ONLY	0.0005304	0.755923
Kcnk3	A_down_ONLY	0.0244015	0.70885
Kcns1	A_down_ONLY	0.0010377	0.721914
Kirrel3	A_down_ONLY	0.00783513	0.795586
Klf5	A_down_ONLY	4.15001590643449e-05	0.479968
Klhdc8a	A_down_ONLY	0.00288863	0.599553
Klhdc8b	A_down_ONLY	0.0126694	0.737452
Krt18	A_down_ONLY	0.00773507	0.397535
Krt77	A_down_ONLY	0.0371752	0.66598
Krt8	A_down_ONLY	0.0034495	0.346955
Lamc2	A_down_ONLY	0.00330206	0.394202
Laptm4b	A_down_ONLY	0.0349241	0.848762
Lbp	A_down_ONLY	0.00639268	0.451232
Ldb2	A_down_ONLY	2.3210066103396306e-05	0.648352
Ldhal6b	A_down_ONLY	0.0320595	0.226922
Ldlrad2	A_down_ONLY	0.0216524	0.212602
Lgi2	A_down_ONLY	0.0278518	0.733562
Lhb	A_down_ONLY	0.00194863	0.305157
Lhfpl5	A_down_ONLY	0.0157895	0.653291
Lppr3	A_down_ONLY	0.00220484	0.772412
Lrrtm3	A_down_ONLY	0.0101525	0.712131
Lurap1	A_down_ONLY	0.000271754	0.690766
Ly6g6d	A_down_ONLY	0.0447681	0.417284
Ly6g6e	A_down_ONLY	0.000424077	0.478148
Ly6h	A_down_ONLY	0.0233478	0.834131
Lzts1	A_down_ONLY	4.73909741114387e-05	0.68391
Mab21l1	A_down_ONLY	0.00163381	0.253889
Madcam1	A_down_ONLY	0.000325414	0.086909
Magel2	A_down_ONLY	0.0277066	0.408237
Mapk3	A_down_ONLY	0.0115917	0.84514
Mapk4	A_down_ONLY	0.00637623	0.730637
Marcksl1	A_down_ONLY	0.00688976	0.82711
Mboat7	A_down_ONLY	0.00737453	0.833843
Mc3r	A_down_ONLY	0.000148377	0.176921
Mef2c	A_down_ONLY	0.00507936	0.790719
Meis2	A_down_ONLY	2.91439880423239e-05	0.68783
Met	A_down_ONLY	0.0233455	0.561858
Mfge8	A_down_ONLY	0.00733898	0.804911
Mgat5b	A_down_ONLY	0.00432249	0.790453
Mgp	A_down_ONLY	0.00686065	0.738254
Morn1	A_down_ONLY	0.00473179	0.613784
Ms4a10	A_down_ONLY	0.0224068	0
Msgn1	A_down_ONLY	0.0195735	0
Msx1os	A_down_ONLY	0.036826	0.517486
Myh7	A_down_ONLY	0.0109048	0.578077
Myl3	A_down_ONLY	0.0180911	0
Myoc	A_down_ONLY	0.00274976	0.746119
Naga	A_down_ONLY	0.0473011	0.812536
Nap1l3	A_down_ONLY	0.0434303	0.845863
Nap1l5	A_down_ONLY	0.000947172	0.7753
Necab1	A_down_ONLY	0.00205181	0.681572
Necab2	A_down_ONLY	0.00534667	0.783852
Necab3	A_down_ONLY	0.0388173	0.82238
Negr1	A_down_ONLY	0.0466172	0.857066
Ngb	A_down_ONLY	1.8930273382178305e-07	0.334574
Ngef	A_down_ONLY	0.00318372	0.812123
Nkg7	A_down_ONLY	0.00297468	0.276867
Nmu	A_down_ONLY	0.0068249	0
Nog	A_down_ONLY	0.000569932	0.66294
Nov	A_down_ONLY	0.0183831	0.775909
Npas2	A_down_ONLY	0.0166075	0.73503
Npcd	A_down_ONLY	0.00153541	0.621966
Npffr1	A_down_ONLY	0.00486751	0.532353
Npsr1	A_down_ONLY	0.00321543	0.33931
Npy1r	A_down_ONLY	0.0119231	0.784196
Nr1d1	A_down_ONLY	2.5165009368555106e-05	0.777216
Nr1d2	A_down_ONLY	0.0261526	0.836039
Nr1i3	A_down_ONLY	0.00115811	0
Nr2f2	A_down_ONLY	0.000415236	0.628055
Nrep	A_down_ONLY	1.6049422061348304e-06	0.70276
Nrsn2	A_down_ONLY	1.11963633311341e-05	0.709209
Nsun3	A_down_ONLY	0.031742	0.691644
Nt5dc2	A_down_ONLY	0.0230205	0.770455
Ntn5	A_down_ONLY	8.097654859506859e-05	0.456688
Nts	A_down_ONLY	3.6718882514552597e-06	0.480069
Ntsr1	A_down_ONLY	0.0114232	0.528751
Nudt4	A_down_ONLY	0.0164602	0.838251
Nxph3	A_down_ONLY	1.82102791734806e-08	0.427675
Nxph4	A_down_ONLY	0.000752524	0.384522
Oca2	A_down_ONLY	0.0305721	0.357139
Ogfod3	A_down_ONLY	0.00120865	0.655884
Olfm2	A_down_ONLY	3.26686065321713e-06	0.65884
Olfm3	A_down_ONLY	0.0345877	0.725227
Olfr574	A_down_ONLY	0.0243697	0.251366
Opn3	A_down_ONLY	0.00484272	0.409009
Orm1	A_down_ONLY	0.00245733	0.140722
Orm2	A_down_ONLY	4.2949694986083e-06	0.0773316
Osbpl10	A_down_ONLY	0.00913299	0.757335
Osbpl1a	A_down_ONLY	0.00381188	0.812317
Pak6	A_down_ONLY	0.00226689	0.782791
Pamr1	A_down_ONLY	0.00351041	0.664522
Pbx3	A_down_ONLY	0.0452481	0.677698
Pcdhgc4	A_down_ONLY	0.0223563	0.769576
Pcolce	A_down_ONLY	0.0113056	0.548366
Pcp4	A_down_ONLY	0.0174921	0.80758
Pcp4l1	A_down_ONLY	0.00161062	0.678568
Pde9a	A_down_ONLY	0.0154454	0.748062
Pdzk1ip1	A_down_ONLY	0.00098648	0.347801
Perp	A_down_ONLY	0.0269704	0.547186
Pgrmc1	A_down_ONLY	0.00154236	0.797042
Pigz	A_down_ONLY	0.0167958	0.698645
Pip5k1b	A_down_ONLY	0.0262106	0.806062
Pkdcc	A_down_ONLY	0.0351516	0.767693
Pknox2	A_down_ONLY	0.0152675	0.806679
Pla2g16	A_down_ONLY	0.0439874	0.788136
Plagl1	A_down_ONLY	0.0034514	0.603949
Plcb4	A_down_ONLY	0.0128413	0.681727
Plcd3	A_down_ONLY	0.00914467	0.6963
Pld5	A_down_ONLY	7.52624090688547e-05	0.402566
Plekha7	A_down_ONLY	0.00110627	0.637031
Pltp	A_down_ONLY	0.0198467	0.786153
Plxdc1	A_down_ONLY	0.000151124	0.607268
Pnck	A_down_ONLY	5.64262423257134e-05	0.753504
Pnpo	A_down_ONLY	0.0248319	0.84867
Pou1f1	A_down_ONLY	0.040798	0
Ppp1r15a	A_down_ONLY	0.0436733	0.782635
Prap1	A_down_ONLY	0.00016296	0
Prdm12	A_down_ONLY	8.91014838577675e-08	0.0577361
Prelp	A_down_ONLY	0.00352222	0.668134
Prkacb	A_down_ONLY	0.0283468	0.83546
Prok1	A_down_ONLY	0.0408465	0
Prph	A_down_ONLY	0.00210336	0.382654
Prr15	A_down_ONLY	0.0399168	0.404864
Prr32	A_down_ONLY	0.0364469	0.407194
Prrg2	A_down_ONLY	0.0133218	0.740868
Prss12	A_down_ONLY	1.88851859910244e-05	0.674247
Ptger3	A_down_ONLY	0.00129013	0.368222
Pth2r	A_down_ONLY	0.00563433	0.25084
Pygm	A_down_ONLY	0.000849878	0.729095
Rab33a	A_down_ONLY	0.0256621	0.834477
Rab38	A_down_ONLY	0.00742984	0.469732
Rab3b	A_down_ONLY	0.00230044	0.764724
Rai2	A_down_ONLY	0.00926872	0.694586
Rassf7	A_down_ONLY	0.0415613	0.483775
Rax	A_down_ONLY	0.0473577	0.145237
Rbks	A_down_ONLY	0.0172829	0.588276
Rbm3	A_down_ONLY	0.000211674	0.78965
Rbp4	A_down_ONLY	0.0375547	0.7324
Rcan2	A_down_ONLY	0.00725245	0.819403
Rcn1	A_down_ONLY	0.0201911	0.775536
Rec8	A_down_ONLY	0.00451534	0.500267
Resp18	A_down_ONLY	1.57706934855728e-06	0.643217
Retn	A_down_ONLY	0.0240127	0.399159
Rgs3	A_down_ONLY	0.0246168	0.758782
Rhbdd2	A_down_ONLY	0.00838878	0.826073
Rhof	A_down_ONLY	0.00605727	0.816355
Rims3	A_down_ONLY	6.95041597352786e-05	0.646194
Rit2	A_down_ONLY	0.0479991	0.833712
Rnd1	A_down_ONLY	0.0495033	0.705904
Rnf208	A_down_ONLY	0.0481154	0.861732
Rprm	A_down_ONLY	6.03843046897978e-06	0.685024
Rps6ka2	A_down_ONLY	0.00295231	0.779016
Rsph9	A_down_ONLY	0.00148456	0.734949
Rspo2	A_down_ONLY	0.0214186	0.702696
Rxfp1	A_down_ONLY	0.0276773	0.477599
Rxrg	A_down_ONLY	0.0239472	0.600573
Saa3	A_down_ONLY	0.0371816	0.584384
Samd10	A_down_ONLY	0.00439135	0.733195
Satb1	A_down_ONLY	0.012961	0.785861
Scn5a	A_down_ONLY	6.618240816325121e-05	0.258784
Sdr39u1	A_down_ONLY	0.000893408	0.814409
Sec14l3	A_down_ONLY	0.0361027	0.433172
Sema3b	A_down_ONLY	0.00714498	0.409499
Sema3f	A_down_ONLY	0.0123527	0.461953
Serpini1	A_down_ONLY	0.0155971	0.803004
Sfrp5	A_down_ONLY	0.0110498	0.337772
Sgpp2	A_down_ONLY	0.0121999	0.62533
Sh3bgrl2	A_down_ONLY	0.0441153	0.770982
Shisa4	A_down_ONLY	0.00647402	0.83097
Shox2	A_down_ONLY	0.0289803	0.253267
Six3	A_down_ONLY	0.0142822	0.375971
Skap1	A_down_ONLY	0.00858427	0.354525
Slc10a4	A_down_ONLY	0.000686821	0.319324
Slc13a4	A_down_ONLY	0.0302761	0.479845
Slc16a11	A_down_ONLY	0.00300255	0.715505
Slc17a6	A_down_ONLY	1.0387629645336504e-09	0.379447
Slc22a17	A_down_ONLY	0.0139628	0.818854
Slc23a2	A_down_ONLY	0.0373805	0.808269
Slc29a4	A_down_ONLY	0.0354524	0.702986
Slc2a12	A_down_ONLY	0.0482797	0.479856
Slc32a1	A_down_ONLY	3.5602308907867204e-05	0.74425
Slc35f1	A_down_ONLY	3.84481146731286e-06	0.685251
Slc39a4	A_down_ONLY	0.00386774	0.410112
Slc39a6	A_down_ONLY	0.014525	0.823581
Slc45a1	A_down_ONLY	0.0406077	0.847398
Slc4a10	A_down_ONLY	0.022716	0.801009
Slc4a2	A_down_ONLY	0.0432579	0.624885
Slc5a5	A_down_ONLY	0.00289169	0.701669
Slc6a1	A_down_ONLY	0.0273275	0.802331
Slc6a11	A_down_ONLY	0.0436457	0.850848
Slc6a15	A_down_ONLY	0.0160528	0.820645
Slc6a20a	A_down_ONLY	0.026811	0.675412
Slc7a3	A_down_ONLY	0.000130616	0.52242
Slc8a3	A_down_ONLY	0.00115187	0.655657
Sln	A_down_ONLY	0.00451843	0.459449
Slpi	A_down_ONLY	0.000727779	0.308129
Smad6	A_down_ONLY	0.0491387	0.590612
Smim22	A_down_ONLY	0.0265617	0.356928
Smim5	A_down_ONLY	0.00415249	0.435597
Smim6	A_down_ONLY	0.00296978	0.0772057
Sncb	A_down_ONLY	0.00159174	0.800428
Sntb1	A_down_ONLY	0.0180489	0.523743
Sod3	A_down_ONLY	0.00470339	0.725099
Sorbs3	A_down_ONLY	0.0466305	0.811347
Sowahb	A_down_ONLY	0.0273917	0.53378
Sox1	A_down_ONLY	5.01125028198324e-05	0.645031
Sp9	A_down_ONLY	0.00570406	0.640627
Spaca5	A_down_ONLY	0.0414522	0
Spag16	A_down_ONLY	0.042445	0.483164
Spata24	A_down_ONLY	0.00189458	0.688643
Spink4	A_down_ONLY	0.0203416	0
Spint2	A_down_ONLY	0.000567775	0.464013
Srebf1	A_down_ONLY	0.00598826	0.800514
Srp54b	A_down_ONLY	0.00199934	0.685626
Ssbp2	A_down_ONLY	0.033008	0.811498
Sstr1	A_down_ONLY	0.00275604	0.693415
Stard10	A_down_ONLY	0.000479453	0.761975
Steap1	A_down_ONLY	0.0121277	0.387176
Stim1	A_down_ONLY	0.0408422	0.851861
Stk32c	A_down_ONLY	0.0287232	0.846869
Stmn1	A_down_ONLY	0.00177082	0.800609
Syt5	A_down_ONLY	0.00224654	0.819171
Syt9	A_down_ONLY	0.000299785	0.48988
Sytl2	A_down_ONLY	0.00828854	0.777766
Tacr3	A_down_ONLY	9.305107603141401e-05	0.243423
Tbc1d9	A_down_ONLY	0.0344195	0.752193
Tcea3	A_down_ONLY	0.0258262	0.458162
Tceal1	A_down_ONLY	0.00605142	0.824685
Tcerg1l	A_down_ONLY	8.4208608586156e-06	0.528715
Tctn2	A_down_ONLY	0.0144519	0.745085
Tekt5	A_down_ONLY	0.000394125	0.614252
Tenm3	A_down_ONLY	0.0133385	0.769718
Tgtp1	A_down_ONLY	0.00586078	0.30993
Thrb	A_down_ONLY	0.00362489	0.735554
Tiam1	A_down_ONLY	0.0329689	0.813267
Timp2	A_down_ONLY	1.8866917447235599e-06	0.679425
Timp3	A_down_ONLY	0.0329183	0.799279
Tmem130	A_down_ONLY	0.000158117	0.771635
Tmem132a	A_down_ONLY	0.0132639	0.848619
Tmem145	A_down_ONLY	0.024199	0.785562
Tmem163	A_down_ONLY	0.000578372	0.634844
Tmem216	A_down_ONLY	0.01209	0.73933
Tmem255a	A_down_ONLY	0.00287539	0.742359
Tmem255b	A_down_ONLY	0.00554972	0.566454
Tmem35	A_down_ONLY	0.03167	0.847784
Tmem88	A_down_ONLY	0.0382928	0.607695
Tmem91	A_down_ONLY	3.71670388132905e-07	0.508725
Tmsb10	A_down_ONLY	0.0475856	0.833457
Tob1	A_down_ONLY	0.000411703	0.758121
Tox	A_down_ONLY	8.98008894131275e-05	0.541947
Tox2	A_down_ONLY	7.614919087695071e-05	0.684555
Tpbg	A_down_ONLY	0.0435455	0.653209
Tpd52l1	A_down_ONLY	0.0289615	0.820499
Tpsab1	A_down_ONLY	0.0438524	0
Trhr	A_down_ONLY	0.000615351	0.38085
Trim62	A_down_ONLY	0.0297591	0.769636
Trnau1ap	A_down_ONLY	0.0398534	0.827075
Trpc3	A_down_ONLY	0.0211789	0.588371
Trpt1	A_down_ONLY	5.9972152498089e-05	0.713225
Tshz2	A_down_ONLY	4.8423587362123e-10	0.341366
Tshz3	A_down_ONLY	0.0267801	0.6239
Tspan33	A_down_ONLY	0.0021744	0.67877
Ttc39a	A_down_ONLY	0.0289986	0.481638
Ttc9	A_down_ONLY	0.00232983	0.77986
Tyro3	A_down_ONLY	0.0237103	0.845774
Ube2u	A_down_ONLY	0.0216306	0.197841
Unc13c	A_down_ONLY	0.016951	0.545548
Uncx	A_down_ONLY	0.0444102	0.129612
Usp2	A_down_ONLY	5.2439291103878494e-05	0.751233
Vat1l	A_down_ONLY	0.00196206	0.436128
Vax1	A_down_ONLY	3.72685951327556e-05	0.365747
Vpreb3	A_down_ONLY	1.065680079404e-06	0.059348
Vstm2l	A_down_ONLY	0.0448879	0.852586
Vwc2l	A_down_ONLY	1.5558725585673698e-07	0.230191
Wdr54	A_down_ONLY	0.0108829	0.780932
Wdr6	A_down_ONLY	5.067394981406179e-08	0.673107
Wfdc2	A_down_ONLY	0.0122712	0.400884
Whrn	A_down_ONLY	5.6982220206780505e-06	0.588439
Wnt4	A_down_ONLY	0.0368575	0.704317
Wnt9a	A_down_ONLY	8.61273985464095e-09	0.433478
Zar1	A_down_ONLY	0.0068845	0.201936
Zbtb22	A_down_ONLY	0.00631989	0.817698
Zcchc12	A_down_ONLY	4.6472858894475197e-10	0.613842
Zdhhc22	A_down_ONLY	1.52885100122013e-05	0.536499
Zdhhc8	A_down_ONLY	0.013729	0.82388
Zfp385a	A_down_ONLY	0.00726204	0.834157
Zfp467	A_down_ONLY	0.0410861	0.799718
Zfp503	A_down_ONLY	0.0205389	0.623702
Zfp648	A_down_ONLY	0.010077	0.376628
Zic1	A_down_ONLY	1.7869584700847e-09	0.306764
Zic2	A_down_ONLY	1.8096975338277598e-06	0.537601
Zic3	A_down_ONLY	0.00148135	0.448311
Zic4	A_down_ONLY	0.0100961	0.429479
Zic5	A_down_ONLY	0.029705	0.555744
Zwint	A_down_ONLY	0.0432046	0.847617
1600014C23Rik	D_up_ONLY			0.0456181	8.00746
1700020I14Rik	D_up_ONLY			0.0120178	1.25501
1700025B11Rik	D_up_ONLY			0.0366379	inf
1810022K09Rik	D_up_ONLY			0.00466825	1.37903
2010308F09Rik	D_up_ONLY			0.00197832	inf
2310068J16Rik	D_up_ONLY			0.0472844	4.08941
2410021H03Rik	D_up_ONLY			0.0436844	4.11053
2810403A07Rik	D_up_ONLY			0.031091	1.20455
2900026A02Rik	D_up_ONLY			0.0215892	1.21358
2900055J20Rik	D_up_ONLY			1.8171739793793106e-05	1.67394
4930451I11Rik	D_up_ONLY			0.00174728	inf
4930470H14Rik	D_up_ONLY			0.00432224	1.70773
4930557K07Rik	D_up_ONLY			0.00060627	inf
4933411E08Rik	D_up_ONLY			0.0367114	inf
4933433G15Rik	D_up_ONLY			0.00449906	inf
8430430B14Rik	D_up_ONLY			0.00712029	inf
A330023F24Rik	D_up_ONLY			0.0105541	1.38561
Abl2	D_up_ONLY			0.047546	1.21546
Abracl	D_up_ONLY			0.0311337	1.24078
Adcy1	D_up_ONLY			0.000203908	1.4173
Aff4	D_up_ONLY			0.0437758	1.17587
Ago2	D_up_ONLY			0.00654909	1.37834
Ak6	D_up_ONLY			0.0120456	1.27853
Amer2	D_up_ONLY			0.0424996	1.23735
Ano3	D_up_ONLY			0.0163642	1.22807
Apoo-ps	D_up_ONLY			0.00197392	1.54792
Arfgef3	D_up_ONLY			0.01012	1.3686
Arhgap12	D_up_ONLY			0.0196278	1.24477
Arhgef12	D_up_ONLY			0.0489182	1.16349
Arl4d	D_up_ONLY			0.0310805	1.30811
Atp2b1	D_up_ONLY			0.00611853	1.2303
Atp8a1	D_up_ONLY			0.0444973	1.18779
Aym1	D_up_ONLY			0.0181861	inf
Banp	D_up_ONLY			0.0379905	1.35713
Bcas1	D_up_ONLY			0.00147615	1.4117
Bcl11b	D_up_ONLY			0.0372208	1.18718
Bhlhe22	D_up_ONLY			0.0201498	1.24407
Bmp1	D_up_ONLY			0.0207858	1.28973
Cacna1e	D_up_ONLY			8.15407830172532e-05	1.40239
Cbl	D_up_ONLY			0.0208298	1.35578
Ccdc3	D_up_ONLY			0.00719735	1.39294
Ccl12	D_up_ONLY			0.0257176	1.8289
Ccl19	D_up_ONLY			0.00848775	7.04836
Ccl21c	D_up_ONLY			0.0196873	4.46345
Ccnl2	D_up_ONLY			0.0180819	1.19555
Ccnt2	D_up_ONLY			0.00529067	1.29474
Cdc7	D_up_ONLY			0.0470741	1.40968
Cdh24	D_up_ONLY			0.0137448	1.37084
Cdkl5	D_up_ONLY			0.0111082	1.29593
Ceacam16	D_up_ONLY			0.034213	2.97277
Celsr3	D_up_ONLY			0.00423739	1.35141
Chrm3	D_up_ONLY			0.01891	1.25479
Clmp	D_up_ONLY			0.0128166	1.32717
Cnksr2	D_up_ONLY			0.0257196	1.22051
Col11a1	D_up_ONLY			0.0236853	1.8456
Cort	D_up_ONLY			0.0292485	1.28698
Cpne9	D_up_ONLY			0.0166843	1.40991
Crebbp	D_up_ONLY			0.00462343	1.34247
Cyp26b1	D_up_ONLY			0.00200094	1.65218
Cypt12	D_up_ONLY			0.0248524	inf
D830031N03Rik	D_up_ONLY			0.0383003	1.66712
Ddi2	D_up_ONLY			0.0288583	1.22773
Ddx17	D_up_ONLY			0.013585	1.20093
Defb35	D_up_ONLY			0.00228652	inf
Defb47	D_up_ONLY			0.00751136	inf
Dgkh	D_up_ONLY			1.24939125267787e-07	1.89062
Dgki	D_up_ONLY			0.000217239	1.5479
Dlgap2	D_up_ONLY			0.0174366	1.2371
Dnajb14	D_up_ONLY			0.0103919	1.30684
Dnajb5	D_up_ONLY			0.0143831	1.21814
Doc2b	D_up_ONLY			0.00797654	1.29247
Dok6	D_up_ONLY			1.25471328249471e-06	1.67355
Dot1l	D_up_ONLY			0.00262048	1.34904
Dusp6	D_up_ONLY			0.000754695	1.30747
E030003E18Rik	D_up_ONLY			0.0480534	1.32073
E030011O05Rik	D_up_ONLY			0.000399021	3.84502
Ear2	D_up_ONLY			0.0163143	4.63351
Egr1	D_up_ONLY			1.0691670349061199e-07	1.54736
Egr3	D_up_ONLY			0.0262378	1.19287
Elk4	D_up_ONLY			0.0310805	1.36484
Elovl6	D_up_ONLY			0.0442434	1.21459
Epha4	D_up_ONLY			0.00293013	1.2496
Epha5	D_up_ONLY			0.000617699	1.33517
Epha6	D_up_ONLY			4.15241763196406e-09	1.66429
Epha7	D_up_ONLY			0.0302883	1.2645
Fam135b	D_up_ONLY			0.00714132	1.55518
Fam205a2	D_up_ONLY			0.0436531	3.86746
Fgf2	D_up_ONLY			0.0386438	1.72744
Flnb	D_up_ONLY			0.02314	1.30418
Fos	D_up_ONLY			0.0339295	1.35531
Foxn3	D_up_ONLY			0.0117455	1.34722
Frrs1l	D_up_ONLY			0.00112544	1.26594
Fstl4	D_up_ONLY			0.014826	1.43611
Gabrb1	D_up_ONLY			0.00654037	1.29472
Gas5	D_up_ONLY			0.0135214	1.27989
Gatad2b	D_up_ONLY			2.05403150411732e-05	1.43005
Gjc3	D_up_ONLY			0.0241052	1.23027
Gm10052	D_up_ONLY			0.000347132	1.41995
Gm12250	D_up_ONLY			0.0498002	2.26297
Gm13238	D_up_ONLY			0.00614783	2.88947
Gm13546	D_up_ONLY			0.044104	inf
Gm14288	D_up_ONLY			0.00799172	1.44241
Gm19705	D_up_ONLY			0.00111925	2.60545
Gm20319	D_up_ONLY			0.0250676	1.7563
Gm2115	D_up_ONLY			0.00729947	1.27306
Gm2560	D_up_ONLY			0.00970686	inf
Gm3020	D_up_ONLY			0.0232725	2.2121
Gm3020	D_up_ONLY			0.0275282	2.18886
Gm5907	D_up_ONLY			0.033065	inf
Gm6083	D_up_ONLY			0.0387902	inf
Gm6793	D_up_ONLY			0.000826883	1.25668
Gm9895	D_up_ONLY			0.00237255	4.51294
Gnaq	D_up_ONLY			0.0203412	1.19529
Gng11	D_up_ONLY			0.00184141	1.36512
Gpr63	D_up_ONLY			0.0343023	1.43794
Gpr68	D_up_ONLY			0.0384685	1.25374
Grin2a	D_up_ONLY			1.7098847893137802e-09	1.78
Gsc	D_up_ONLY			0.0334127	3.28182
Gse1	D_up_ONLY			0.00669724	1.25019
H2-T24	D_up_ONLY			0.048632	1.52165
Hapln2	D_up_ONLY			0.0401043	1.27737
Hbb-bs	D_up_ONLY			0.00050782	7188.93
Hipk2	D_up_ONLY			1.39454503675918e-05	1.61366
Hist1h1d	D_up_ONLY			0.000461079	5.2171
Hist1h2ao	D_up_ONLY			0.0169444	22399.5
Hist1h2ao	D_up_ONLY			0.0169444	22399.5
Hist1h2be	D_up_ONLY			0.0110134	1.48871
Hist1h2bk	D_up_ONLY			0.0358123	2.07984
Hist1h3e	D_up_ONLY			0.0395166	5.55192
Hist1h4k	D_up_ONLY			0.0018104	1.73035
Hist3h2a	D_up_ONLY			0.00574845	1.27136
Hist3h2bb-ps	D_up_ONLY			0.00578235	4.67907
Hmbox1	D_up_ONLY			0.0308143	1.33138
Homer1	D_up_ONLY			2.2868321746360998e-05	1.39353
Homer2	D_up_ONLY			0.003544	1.31436
Ifi204	D_up_ONLY			0.0365126	1.90885
Ipw	D_up_ONLY			0.000253855	1.76372
Itga7	D_up_ONLY			0.0154812	1.31159
Iyd	D_up_ONLY			0.00238221	1.62219
Kcnj6	D_up_ONLY			0.00889819	1.28058
Kcnma1	D_up_ONLY			0.0244434	1.24323
Kcnq3	D_up_ONLY			4.641613701728e-06	1.50053
Kctd16	D_up_ONLY			0.0437026	1.32634
Kctd4	D_up_ONLY			0.0221954	1.21332
Kdm7a	D_up_ONLY			3.73644050655209e-06	1.57653
Kif13b	D_up_ONLY			0.00315266	1.45955
Klf9	D_up_ONLY			0.0112305	1.20332
Klhl11	D_up_ONLY			0.00289703	1.34518
Klhl34	D_up_ONLY			0.00538324	1.243
Klk8	D_up_ONLY			0.0321383	1.28585
Klri1	D_up_ONLY			0.0439402	6.1589
Kmt2a	D_up_ONLY			0.0105839	1.30675
Kmt2d	D_up_ONLY			0.00105941	1.38592
Lct	D_up_ONLY			0.000281865	1.57195
Leng8	D_up_ONLY			6.142847234480439e-05	1.39805
Lime1	D_up_ONLY			0.0230772	1.23539
Lmbrd2	D_up_ONLY			0.0200562	1.28146
Lnpep	D_up_ONLY			0.00129158	1.40706
Lrrc10b	D_up_ONLY			0.000574843	1.36126
Lrrc7	D_up_ONLY			0.00729906	1.31074
Lsm8	D_up_ONLY			0.00252053	1.22747
Luc7l3	D_up_ONLY			0.0496202	1.17666
Lurap1l	D_up_ONLY			0.00368697	1.27694
Ly96	D_up_ONLY			0.0284969	1.67976
Macf1	D_up_ONLY			0.0363636	1.20543
Mafa	D_up_ONLY			0.0130287	1.72257
Malat1	D_up_ONLY			4.792507607431771e-07	1.54214
Manf	D_up_ONLY			0.0212992	1.22124
Mbp	D_up_ONLY			0.00746364	1.36592
Mcpt2	D_up_ONLY			0.0335577	8.44188
Med13l	D_up_ONLY			0.0196322	1.22732
Meg3	D_up_ONLY			0.00725607	1.34361
Mib1	D_up_ONLY			4.60514655187261e-07	1.50379
Mir124a-1hg	D_up_ONLY			0.0107749	1.28671
Mndal	D_up_ONLY			0.0154886	1.72698
Mobp	D_up_ONLY			0.00298805	1.34946
Mrln	D_up_ONLY			0.00367146	3.66335
Mrps18c	D_up_ONLY			0.00240515	1.26206
Mycbp2	D_up_ONLY			0.0396492	1.19647
Myh9	D_up_ONLY			0.0476518	1.21825
Ncoa3	D_up_ONLY			0.0448047	1.25971
Neat1	D_up_ONLY			0.00878317	1.39554
Nfib	D_up_ONLY			0.00123054	1.29138
Ninj2	D_up_ONLY			0.0480071	1.4187
Nr3c2	D_up_ONLY			0.0035795	1.25484
Nr4a3	D_up_ONLY			0.00131768	1.31124
Nrip1	D_up_ONLY			0.0265722	1.3656
Nupr1l	D_up_ONLY			0.0133032	1.77752
Oas3	D_up_ONLY			0.0376004	2.87127
Oxsr1	D_up_ONLY			0.0178926	1.23726
P4ha1	D_up_ONLY			0.00140659	1.28475
Pabpn1	D_up_ONLY			0.0494157	1.17192
Pcdh20	D_up_ONLY			0.0262387	1.1754
Pclo	D_up_ONLY			0.0098341	1.26132
Per2	D_up_ONLY			0.0265804	1.35366
Pet117	D_up_ONLY			2.23736748705683e-06	2.16804
Pla2g2f	D_up_ONLY			0.00591658	1.90998
Plac8	D_up_ONLY			0.0100375	2.30314
Plxna4	D_up_ONLY			0.00708213	1.25679
Pnisr	D_up_ONLY			0.000659538	1.28808
Ppp1r12a	D_up_ONLY			0.0107009	1.23156
Ppp1r14a	D_up_ONLY			0.0171278	1.30551
Ppp1r16b	D_up_ONLY			0.0041075	1.2381
Prickle2	D_up_ONLY			0.00874664	1.20791
Prkca	D_up_ONLY			0.0101125	1.24231
Prox1	D_up_ONLY			0.00467688	1.36167
Prpf38b	D_up_ONLY			0.0302619	1.22977
Prr14l	D_up_ONLY			0.0354774	1.27076
Prr18	D_up_ONLY			0.00561956	1.32825
Pura	D_up_ONLY			0.00692382	1.25794
Pxn	D_up_ONLY			0.0153051	1.27774
Pydc3	D_up_ONLY			0.026755	3.15109
Pygo1	D_up_ONLY			0.0338865	1.24347
Rab26os	D_up_ONLY			1.2966105205069999e-06	2.08409
Rab30	D_up_ONLY			0.00282715	1.42966
Rbakdn	D_up_ONLY			0.0416782	inf
Rbfox1	D_up_ONLY			0.0495626	1.1812
Rgs1	D_up_ONLY			0.0279407	2.5326
Rgs5	D_up_ONLY			0.0135759	1.22398
Rgs7bp	D_up_ONLY			0.0292079	1.20086
Rimbp2	D_up_ONLY			0.0138064	1.23451
Rims1	D_up_ONLY			0.0141499	1.25074
Robo3	D_up_ONLY			0.00420252	1.73722
Rpl26	D_up_ONLY			0.000340114	1.52914
Ryr2	D_up_ONLY			0.000475572	1.36338
Ryr3	D_up_ONLY			0.00156932	1.48664
S100a5	D_up_ONLY			0.0311446	inf
Sacs	D_up_ONLY			0.00303031	1.93109
Samd12	D_up_ONLY			8.48311918094646e-05	1.6337
Sdf2l1	D_up_ONLY			0.0357056	1.277
Sdhaf3	D_up_ONLY			0.00111202	1.38346
Sema5a	D_up_ONLY			0.0109672	1.3001
Sfpq	D_up_ONLY			0.0375877	1.17822
Shank1	D_up_ONLY			0.0253959	1.21788
Sik2	D_up_ONLY			0.0243756	1.32605
Slc24a2	D_up_ONLY			0.00430082	1.2303
Slc25a41	D_up_ONLY			0.0200867	3.94459
Slc7a14	D_up_ONLY			0.0169711	1.24381
Slfn5	D_up_ONLY			0.0198833	1.66361
Smg1	D_up_ONLY			6.10411165519187e-05	1.45374
Snhg11	D_up_ONLY			0.0460156	1.2794
Snhg3	D_up_ONLY			0.00385678	1.28179
Sntb2	D_up_ONLY			0.0104944	1.48274
Son	D_up_ONLY			0.0104513	1.19188
Spink8	D_up_ONLY			3.75723324153032e-05	1.40931
Spred2	D_up_ONLY			0.0491106	1.18453
Srrm2	D_up_ONLY			0.000769754	1.29221
Srsf10	D_up_ONLY			0.0350879	1.20174
Stat2	D_up_ONLY			0.0325624	1.41808
Strn	D_up_ONLY			0.0305531	1.23683
Syce1l	D_up_ONLY			0.00219954	11.9588
Tanc1	D_up_ONLY			0.0229086	1.23105
Taok1	D_up_ONLY			0.0468073	1.19774
Tcf4	D_up_ONLY			0.0123103	1.20558
Tgoln2	D_up_ONLY			8.4557275548125e-07	2.00482
Tial1	D_up_ONLY			0.0313726	1.20067
Tnfrsf25	D_up_ONLY			0.00010824	1.89416
Tnks	D_up_ONLY			0.0466844	1.21295
Tnpo1	D_up_ONLY			0.00947895	1.29273
Tnr	D_up_ONLY			0.00907598	1.2586
Tra2a	D_up_ONLY			0.0236511	1.19911
Trak2	D_up_ONLY			0.00972559	1.20548
Trim2	D_up_ONLY			0.0334329	1.18098
Trpc5	D_up_ONLY			0.0208375	1.4211
Trps1	D_up_ONLY			0.0301953	1.36313
Ttc14	D_up_ONLY			0.0094309	1.30122
Ube3a	D_up_ONLY			0.0113163	1.27873
Ubxn2b	D_up_ONLY			0.0412427	1.24593
Uhmk1	D_up_ONLY			0.00888223	1.28428
Uqcrb	D_up_ONLY			0.0310252	1.2098
Usp31	D_up_ONLY			0.019575	1.24958
Vpreb2	D_up_ONLY			0.00215207	16.5787
Vps13c	D_up_ONLY			3.3720047854513e-05	1.55986
Wdfy2	D_up_ONLY			0.000295561	1.60892
Wdr20	D_up_ONLY			0.0338623	1.24948
Wnk1	D_up_ONLY			0.0125253	1.21164
Xkr4	D_up_ONLY			0.0282518	1.35585
Zbed6	D_up_ONLY			7.318928255084509e-05	1.64873
Zbp1	D_up_ONLY			0.00180391	2.46762
Zbtb20	D_up_ONLY			0.000567782	2.06331
Zc3h11a	D_up_ONLY			0.0215152	1.20326
Zeb2	D_up_ONLY			0.0155749	1.21955
Zfp106	D_up_ONLY			0.0245993	1.17869
Zfp369	D_up_ONLY			0.0165761	1.59589
Zfp652	D_up_ONLY			0.0291859	1.32051
Zfp950	D_up_ONLY			0.00439775	1.30961
Zgpat	D_up_ONLY			0.00619014	1.23779
Zhx3	D_up_ONLY			0.000629778	1.34339
Zmym1	D_up_ONLY			0.0332242	1.33462
