# Supplementary material for: The nBAF complex subunit CREST/SS18L1 regulates hippocampal memory processes via tyrosine 397 and histone acetyltransferase CBP
Source: Cell Rep. Author manuscript; Available in PMC 2026 May 20. (PMC13189212; doi:10.1016/j.celrep.2026.117158)
Supplement: Table_S10 [file NIHMS2168525-supplement-Table_S10.xlsx]

## Sheet: Table S10
Table S10: Differentially expressed genes (DEGs) from volcano plot of Y397F-T10 relative to VEH-HC control.
	VEH-HC	Y397F-T10
GeneSym	Mean_group1	Mean_group3	p-value (p<0.05)	Fold-change (relative to VEH-HC)
Dbp	43.7603	25.73	2.65343302885e-14	0.587975
Calb2	32.2518	14.7243	7.67164110016e-14	0.456542
Slc17a6	4.38539	1.48972	8.76525518834e-11	0.3397
Ciart	6.8095	3.56796	3.03190694773e-10	0.523968
Tshz2	10.9705	3.67838	3.37362582314e-10	0.335299
Gpr88	3.56256	1.09242	1.58534529948e-09	0.306639
Cirbp	53.1663	37.7066	4.90997253966e-09	0.709219
Zcchc12	21.4041	13.787	9.41067279658e-09	0.644127
Grin2a	8.21339	14.1294	2.77123993753e-08	1.72029
Oaz1-ps	166.748	103.019	3.08582573938e-08	0.617813
Glp1r	1.51381	0.390198	8.93655373035e-08	0.257759
Atp2b4	12.7677	7.75791	1.05205037459e-07	0.607621
Nxph3	12.7163	5.86752	1.26633121655e-07	0.461418
Olfm2	22.3153	13.7679	1.34248500094e-07	0.616971
Ano2	1.72357	0.469593	1.82555366046e-07	0.272454
Camk2n2	63.5108	42.8248	2.01906118047e-07	0.674293
Nts	4.73778	2.04027	3.22380078854e-07	0.430639
Prdm12	0.870089	0.0943405	4.57731492709e-07	0.108426
Homer1	16.0729	23.4737	4.61526493134e-07	1.46046
Amn	2.93996	1.20547	4.78053579389e-07	0.41003
Hs3st2	5.90426	3.02216	5.32411387311e-07	0.511861
Rbm3	86.6	62.917	5.74072184567e-07	0.726524
Hpcal1	31.9404	22.9986	7.72198461729e-07	0.720047
Epha6	10.5595	16.4904	8.10580741084e-07	1.56166
Atxn7l1	9.60296	4.54873	1.67505255755e-06	0.473679
Nrep	34.6623	24.4251	1.89682990381e-06	0.70466
Ctxn3	2.61292	0.822234	1.9668441682e-06	0.314681
Vwc2l	1.67073	0.499933	2.12792212795e-06	0.299231
Ghrh	0.500225	0.0272443	2.18265639484e-06	0.0544641
Zic1	9.0371	4.0621	2.30936147472e-06	0.449491
Gng4	9.67302	6.37024	3.58204572737e-06	0.658558
Gm2087	0.279312	0	4.41649262173e-06	0
Hmgb3	12.0956	8.56281	4.45063528798e-06	0.707927
Plxdc1	5.35559	2.87843	4.66149137368e-06	0.537462
Nrsn2	45.3361	31.6603	4.70505701788e-06	0.698346
Camk2d	9.33159	6.11751	7.02434092914e-06	0.655569
Dpp10	10.4766	6.61241	7.10472608878e-06	0.631163
H2-Q2	0.37272	0.0153784	8.4632913443e-06	0.0412598
Wdr6	51.3219	37.4217	8.78734651089e-06	0.729156
Cyp2a5	0.0129864	0.592194	8.85131836215e-06	45.6012
Ngb	2.31035	0.981291	8.85485109892e-06	0.424738
Myoc	13.8256	8.99393	9.56703953703e-06	0.650526
A230065H16Rik	6.15899	1.62095	9.78663785078e-06	0.263185
Prss12	7.53057	5.01088	1.03316776889e-05	0.665406
Cdk18	7.95081	5.07991	1.16631012279e-05	0.638918
Slc35f1	11.6632	8.22725	1.80687979975e-05	0.705405
Slc25a18	30.9977	23.2823	1.88552905548e-05	0.751097
Ldb2	15.0201	9.68954	1.89899655191e-05	0.645103
2010109A12Rik	0.198607	0	1.99242676763e-05	0
Nr1d1	55.5403	43.1396	2.40018084668e-05	0.776726
Resp18	47.2157	32.2619	2.67035137783e-05	0.683286
Meis2	10.9019	7.49104	2.77903170999e-05	0.687133
S100a5	0	1.15455	2.82863903666e-05	inf
Kdm7a	5.80565	8.86979	2.85014403154e-05	1.52778
Tox	3.5466	1.82779	2.86129328115e-05	0.515363
Kcnj4	43.1793	32.8685	2.93101765059e-05	0.761209
Gm6644	7.17802	2.23211	3.6035134045e-05	0.310965
Atxn7l1	2.17946	6.42456	3.72922698818e-05	2.94777
2310010J17Rik	4.45193	2.0475	3.98144156483e-05	0.459912
Tmem91	8.51978	5.0675	4.13010869121e-05	0.594792
Bglap3	0.403375	0.0374057	4.47160231979e-05	0.0927317
Dusp26	24.7026	18.336	4.63164364984e-05	0.742269
Samd12	4.18723	6.91508	4.89822625844e-05	1.65147
Kcnq3	10.166	14.7424	4.94957031337e-05	1.45017
Npsr1	0.320408	0.0484298	5.52701767335e-05	0.15115
Cited4	2.08534	1.0303	5.63353029799e-05	0.494067
Sln	4.51097	1.29644	5.71189634808e-05	0.287397
1700037H04Rik	27.6517	21.1142	5.94965436876e-05	0.76358
Cacna2d2	6.72937	4.27908	6.37508032612e-05	0.635881
Timp2	93.5178	67.842	6.4451565491e-05	0.725444
Wnt9a	3.69006	2.19379	6.52347675315e-05	0.594513
Cst12	0	0.245062	7.13330513884e-05	inf
Zdhhc22	4.59472	2.61731	7.25480959265e-05	0.569635
Ass1	17.3129	11.9786	7.49294752271e-05	0.691891
Rims3	11.1858	7.24788	7.66660308029e-05	0.647955
Cplx3	2.16289	0.945861	7.85244186028e-05	0.437315
Fxyd6	48.0538	35.3935	8.3416570813e-05	0.736539
Ctgf	4.5702	2.57267	8.69522275974e-05	0.562924
Gm20878	0.705974	0.00339885	8.90393025127e-05	0.00481441
Gm13304	1.18925	0.697973	9.1080459627e-05	0.586903
Egr1	36.2676	51.3523	9.1582958839e-05	1.41593
Cbln1	3.22744	1.35583	9.57425179133e-05	0.420095
Gm5797	0.220883	0.00265577	0.000109914	0.0120234
Zfp414	19.3916	14.7865	0.000136101	0.762521
Cdh13	21.3462	15.9942	0.000139778	0.749276
Lurap1l	17.4458	23.4147	0.000144963	1.34214
Cyp2g1	0	0.422302	0.000156849	inf
Mib1	11.126	15.4697	0.000160633	1.39041
Dusp1	8.90417	6.22422	0.000168726	0.699023
G6pc3	31.8489	25.3598	0.000175411	0.796253
Chrna4	5.04054	3.20734	0.000179479	0.636309
Grm8	2.26921	1.11574	0.000203274	0.491685
Grm4	3.63025	2.18132	0.00020848	0.600873
Tmem89	0.214317	0	0.000220747	0
Sgk1	34.5788	47.7243	0.000235684	1.38016
Sncb	293.413	227.4	0.000241045	0.775017
Gm11468	0.390917	0	0.000241595	0
1700001K23Rik	0.180284	0	0.000244529	0
Tcerg1l	4.27643	2.57579	0.000262784	0.602322
Tmem130	54.8219	42.7087	0.000283968	0.779044
B930041F14Rik	16.386	12.6672	0.000292804	0.773056
Pnck	45.8965	35.5418	0.000293075	0.774389
Isl1	0.256516	0.0195986	0.00029513	0.076403
6430573F11Rik	4.31456	2.68558	0.000296052	0.622446
Tnr	11.5793	15.4195	0.000296732	1.33164
Scn5a	0.552603	0.175251	0.00030046	0.317137
Baiap3	1.97678	1.00906	0.000304895	0.510459
Kcns1	6.58031	4.60482	0.000305692	0.699788
Sox1	6.79103	4.60304	0.000305852	0.677813
Tanc1	17.1233	22.661	0.000333495	1.3234
Dgkh	4.16754	6.80071	0.000346813	1.63183
Stmn1	266.704	207.575	0.000348246	0.778296
Sdr39u1	35.0338	28.1479	0.000357399	0.80345
Cdh22	6.13457	4.13493	0.000379502	0.674038
Zic2	9.59445	6.17209	0.000418099	0.643298
Vax1	1.35494	0.601505	0.000429824	0.443934
1810021B22Rik	0.776445	0.23762	0.000430981	0.306036
Dok6	11.9525	18.0458	0.000454799	1.50979
Cox6a2	6.75357	4.33009	0.000477953	0.641156
Nap1l5	136.586	104.538	0.000481265	0.765367
Ccl21c	0.0758927	0.442351	0.000507877	5.82864
1700084E18Rik	0.250832	1.07052	0.000543999	4.26788
Zfp385a	27.4343	21.9352	0.000565561	0.799555
Pilrb1	0	0.207661	0.000588604	inf
Igsf21	18.6907	13.3541	0.000589178	0.714479
Ydjc	13.564	10.2675	0.000593811	0.756963
Hrh3	19.5291	13.4766	0.000602006	0.69008
Zfp580	26.0646	20.1573	0.000605114	0.773357
Zfp467	10.2241	7.26543	0.000626679	0.710615
Slc7a14	21.7298	28.6217	0.000647981	1.31716
Chst8	11.2735	8.33075	0.000650499	0.738968
C130074G19Rik	7.17936	4.55847	0.000655257	0.634941
Gm2115	17.8643	23.7076	0.000656516	1.32709
Trhr	0.804072	0.308451	0.000660277	0.383611
Lrrc10b	36.1243	49.051	0.000668231	1.35784
Klf5	2.46101	1.36453	0.000676493	0.554459
Ppbp	0.106422	0.563837	0.000691783	5.29813
AA465934	1.46941	0.485049	0.000726427	0.330099
Slc32a1	41.5778	32.5919	0.000746982	0.783876
Tekt5	4.7396	2.98508	0.000762797	0.629817
Nanos3	0.706129	0.170542	0.000808424	0.241517
Cyp46a1	69.5517	55.3802	0.000838828	0.796245
Trpt1	9.23607	6.95922	0.000850109	0.753483
Lppr3	15.6326	11.8323	0.000857044	0.756899
Gm10416	0.475531	0.136314	0.000862653	0.286656
Necab3	11.6289	8.72802	0.000868848	0.750542
Vps13c	5.03784	7.38645	0.000899665	1.46619
Tspan4	14.0812	10.3368	0.000903665	0.734082
Slc16a11	6.55684	4.52899	0.000936852	0.690728
Mboat7	36.2297	29.1804	0.000943589	0.805427
Grp	19.9335	12.3973	0.000946617	0.621934
Gabrb1	10.2752	13.7811	0.000954696	1.3412
Rpl26	26.7171	39.9656	0.000957802	1.49588
Vpreb3	0.415757	0.136282	0.00101488	0.327793
Kcnj9	26.2874	20.1355	0.00101785	0.765976
Pak6	17.4064	13.4076	0.00102596	0.770267
Tox2	11.2209	8.17973	0.00102717	0.728971
Shox2	0.127408	0	0.00103558	0
Zbtb20	1.48674	3.00117	0.00109829	2.01862
Gm20878	0.00573557	0.417964	0.0011008	72.8722
Whrn	9.4673	6.51703	0.00114287	0.688372
Mfge8	82.2937	63.7517	0.00115142	0.774685
Efhd1	15.6451	11.9148	0.00126962	0.761567
Lnpep	5.57925	7.85071	0.00128876	1.40712
Avpr1a	0.330692	0.101456	0.00131635	0.306799
Cds1	23.2506	18.2266	0.00132363	0.783918
Sytl2	9.02806	6.71588	0.00139383	0.743889
Ccl19	0.212	1.68869	0.00145213	7.96554
BC002163	59.8258	18.0972	0.00147827	0.302499
Slc6a9	14.4576	11.112	0.00149831	0.768596
Ptger3	0.705916	0.265433	0.00154065	0.376012
Gh	0	0.38007	0.00158104	inf
Shisa4	64.8059	52.5859	0.00161566	0.811438
Tnfrsf25	2.51674	4.42488	0.00161896	1.75818
Rnf208	84.7327	68.5176	0.00162471	0.808632
Dnajb14	7.82589	10.6214	0.00162887	1.35721
Necab2	46.3553	35.3738	0.00164273	0.763101
Mgat5	9.05759	12.16	0.00164602	1.34252
Klhdc8a	2.41796	1.41057	0.00169542	0.583373
Chrac1	19.0351	15.1084	0.0017277	0.793714
Cacna1e	13.8888	18.5363	0.00172926	1.33462
Cspg5	75.7935	62.5759	0.00174197	0.825611
Cdkl4	6.72644	4.68318	0.0017942	0.696234
Ntn5	2.98037	1.63812	0.00179901	0.549637
Gap43	105.402	79.7225	0.00185769	0.756366
Chordc1	17.456	21.5241	0.00190926	1.23305
Pld5	1.60306	0.815567	0.00190975	0.508758
Osbpl1a	48.8893	39.2164	0.00191214	0.802147
Dact2	12.8338	10.104	0.00195578	0.787297
Dpy19l1	13.9127	10.9004	0.00198057	0.783488
Cdc42ep3	3.17762	1.98857	0.00200388	0.625805
Zar1	0.236396	0.0281348	0.00201386	0.119016
Doc2b	26.6434	35.3447	0.00206179	1.32659
Mapk3	107.367	88.1369	0.00206196	0.820894
Gcnt4	1.01561	0.470889	0.00208794	0.463652
Lamc2	0.709621	0.264506	0.00209059	0.372742
Stard10	21.0837	16.5553	0.00220245	0.785216
Dnajc5b	0.13688	0.019398	0.00226211	0.141715
Ugt2a1	0	0.112673	0.00229279	inf
D630023F18Rik	4.38622	2.89204	0.00230434	0.659347
Igfbp6	10.2517	7.32227	0.00233629	0.714252
Slc6a11	41.0082	32.8789	0.00236728	0.801765
Arhgap6	1.04103	0.4443	0.00243395	0.426789
Slc7a3	2.6484	1.59766	0.00245435	0.603256
Robo3	3.58705	6.34432	0.00246747	1.76867
Ndufa4l2	4.04533	2.63438	0.00259989	0.651213
Cacng3	32.9026	26.6116	0.00261938	0.808798
Sgcz	0.290586	0.0709809	0.00264282	0.244268
Npffr1	1.50634	0.766749	0.00264342	0.509015
Pkp2	10.9237	13.9823	0.0029005	1.28
Ly6g6e	2.12106	1.15072	0.00292224	0.542519
Syt5	84.4454	69.4809	0.00293247	0.82279
Dsc3	0.494968	0.152472	0.00293744	0.308045
Doc2a	7.50982	5.63743	0.00295065	0.750673
Tacr3	0.630818	0.246889	0.00295745	0.391379
Adgrd1	0.47077	0.15758	0.00305305	0.334727
Pcdh20	22.8441	27.749	0.00305673	1.21471
Zdhhc8	20.2385	16.1714	0.00307504	0.799039
Arhgap36	0.573779	0.2419	0.00310802	0.421591
Btbd17	8.35496	6.16842	0.00313121	0.738295
Galk1	9.49736	7.18417	0.00315101	0.756439
Frrs1l	42.5381	53.0018	0.00327605	1.24598
Rab30	3.56386	5.07423	0.00337223	1.4238
Marcksl1	85.3791	69.7105	0.00337406	0.816482
Dlk1	2.06906	1.04905	0.00348957	0.507017
Hs6st2	7.57435	5.51277	0.00362661	0.727821
Krtcap2	86.9618	69.8903	0.00366088	0.80369
Rps6ka4	17.3923	14.2452	0.00368791	0.819051
C4bp-ps1	0.171868	0	0.00369799	0
Cbln2	3.20637	1.94291	0.00386283	0.605953
Astn2	9.29049	7.10242	0.00386735	0.764482
Gm15056	0	0.321685	0.00395467	inf
AI854517	6.27882	4.55709	0.004062	0.725788
Garnl3	7.10691	5.08286	0.00412339	0.7152
Rab3b	12.1616	9.43286	0.0042238	0.775629
Ngef	43.8975	35.837	0.00423927	0.816378
H2-Q6	3.53647666667e-05	0.246149	0.0043399	6960.29
Nfib	13.8881	17.5695	0.00434534	1.26508
Gpt2	18.8225	23.6066	0.00443047	1.25416
Nrp1	18.0271	21.9586	0.00444113	1.21808
Ecel1	1.76327	0.941245	0.0044631	0.533807
Plekha7	4.50086	3.02956	0.00449749	0.673107
Zic3	1.31974	0.651469	0.00456364	0.493636
Mgat5b	14.0655	11.1314	0.00456616	0.791398
Prap1	0.185893	0.0374507	0.00470781	0.201463
Cobl	3.51719	2.14696	0.0048317	0.610419
Fam24a	0.167495	0	0.00483342	0
B630019K06Rik	14.8836	11.9398	0.00488219	0.802209
Fam205a2	0.651921	0.371255	0.00491748	0.569479
Arhgef10l	11.2157	8.72668	0.00493089	0.778078
Atcayos	0.170688	0	0.00495176	0
Gm12657	0.00971413	0.115104	0.00498357	11.8491
Gaa	124.767	103.711	0.00500653	0.831234
Malat1	31.4434	41.9399	0.00503386	1.33382
Rusc1	49.3827	40.1007	0.00509601	0.812038
Tesc	41.5051	50.8586	0.00519431	1.22536
Cdh20	5.04857	3.53326	0.00519713	0.699855
A330048O09Rik	4.00008	2.50549	0.00531284	0.626359
Bhlhe22	37.46	47.8321	0.00540987	1.27689
Satb1	12.6747	9.73651	0.00546869	0.768185
Sstr1	6.59126	4.68274	0.00558672	0.710448
Wwox	7.06337	5.34869	0.00565697	0.757243
Grb7	0.658642	0.241445	0.0056687	0.36658
Mdga1	8.94582	11.8467	0.00571336	1.32427
Wdr54	10.5036	8.06596	0.0057672	0.767925
C030006K11Rik	8.55443	6.5482	0.00587238	0.765475
Defb10	0.195975	0	0.00600629	0
Gm8580	0	0.0776498	0.00607756	inf
Slc8a3	4.22787	2.94638	0.0060883	0.696895
Gsta2	0.380452	0.0231367	0.00617883	0.0608137
Opalin	44.869	33.2499	0.00624929	0.741043
Sstr4	11.8377	15.1897	0.00629856	1.28317
Gatad2b	9.43497	12.2819	0.00637291	1.30174
Glp2r	0.606031	0.266214	0.00638665	0.439274
Golm1	22.2618	27.4962	0.00640674	1.23512
Hspa5	91.6041	117.131	0.00645714	1.27867
Rprm	20.2611	16.0226	0.00647821	0.790806
Prox1	9.9596	13.4566	0.00661382	1.35112
Pcsk1n	349.171	288.019	0.00672013	0.824865
Hotairm1	0	1.36937	0.00681784	inf
Gpsm1	11.6851	9.40631	0.00681834	0.804984
Fam213b	78.9169	64.8075	0.00683615	0.821212
Ryr2	13.2862	17.2569	0.00688558	1.29885
Grik3	6.01795	4.33284	0.0068991	0.719987
Nr4a3	14.5877	18.5748	0.00695025	1.27332
Rxfp1	0.943681	0.377388	0.00707744	0.399911
Xlr3b	1.99442	1.01483	0.00713587	0.508835
Ddt	47.2806	38.5196	0.00721402	0.814703
Ccl21b	1.38753	0	0.00722641	0
Spata3	0.749226	0.322218	0.00726354	0.430068
2900055J20Rik	3.29795	4.82966	0.00733167	1.46444
Omp	0.187811	0.607488	0.00744501	3.23456
Gkn3	3.25207	1.89165	0.00748724	0.581674
Bex1	58.3056	48.6035	0.0076199	0.833599
Cacng5	5.77897	3.81947	0.00764818	0.660925
Atp6ap1l	0.981098	0.494847	0.00768688	0.504381
Gabra3	15.1469	11.3214	0.00769499	0.747445
0610040B10Rik	4.54311	2.8788	0.00777913	0.633664
Mab21l1	0.534952	0.182804	0.00780836	0.341719
Klhl3	7.9733	10.5323	0.00790349	1.32094
1700065J18Rik	0	0.243401	0.00811426	inf
Ntf3	6.35433	4.53057	0.0081593	0.712989
4930404I05Rik	0.0657563	0.313691	0.00829759	4.77051
Pcdhgc4	5.4097	4.03386	0.00840568	0.745672
Shank1	45.7931	56.9602	0.00844885	1.24386
Cxx1c	105.147	83.7348	0.00851526	0.796359
Ube3a	8.80038	11.3186	0.00856626	1.28615
Gm2694	4.67559	2.8745	0.00867007	0.614788
Mgst3	88.9904	72.6449	0.00880311	0.816323
Dner	44.9361	37.1856	0.0088607	0.827521
Orm1	0.203798	0.0466532	0.00899587	0.228918
Epha4	54.8074	67.2428	0.00904464	1.22689
Crip2	53.695	45.0213	0.00916769	0.838464
Adra2a	5.31437	3.86259	0.00925292	0.72682
Rhof	19.2094	15.8199	0.00944282	0.823552
Vaultrc5	0	0.196255	0.00957855	inf
2700094K13Rik	24.1051	19.3699	0.00969088	0.803561
Sept4	93.1884	73.5499	0.00987502	0.78926
Rnf112	121.954	151.388	0.00990208	1.24135
Ghrl	0.155223	0	0.0100447	0
Mmp12	0.15875	0.0264197	0.0102067	0.166423
2210013O21Rik	27.8848	23.3856	0.0102514	0.838653
Cxx1b	110.315	92.2022	0.0103177	0.835807
Tbc1d7	11.3456	9.08657	0.0103385	0.800887
Spink8	25.7202	32.9692	0.0106674	1.28184
Klf9	44.6428	53.7589	0.0107354	1.2042
Unc13c	2.42822	1.27375	0.0108103	0.524559
Cyb561	28.7623	22.3557	0.0109538	0.777257
Zfp503	1.90648	1.14136	0.0109626	0.598676
Egr3	27.4233	33.2184	0.0110321	1.21132
Hes5	9.61336	6.71456	0.0110961	0.698461
Cdc42ep1	9.5056	7.21478	0.0111825	0.759004
Zhx3	5.94745	7.58132	0.0112165	1.27472
Hist1h2ag	0.06277	0.422615	0.0112592	6.73275
Gdf1	18.4713	11.389	0.0113179	0.616578
Pbx3	2.48877	1.5516	0.0114113	0.623442
Ddit4l	4.33958	2.95519	0.0114317	0.680986
Usp2	23.1343	19.1346	0.0114654	0.827109
Sertad1	7.43828	5.68014	0.0114792	0.763636
Cpne5	6.66595	5.03251	0.0114971	0.754957
Lsm5	11.9679	9.05986	0.0115687	0.757011
Rspo2	6.13082	4.18819	0.0115777	0.683137
Ago2	5.26997	7.1613	0.0115983	1.35889
Kcnj6	13.1878	16.7928	0.0117089	1.27335
BC029214	16.6539	13.3895	0.0117583	0.803983
Necab1	12.5081	9.07223	0.0118241	0.72531
Sag	0.503316	1.1027	0.0118586	2.19087
Vstm2l	87.7044	72.6804	0.0119302	0.828697
1700012H19Rik	0	0.116956	0.0119501	inf
Slc10a4	0.683428	0.31232	0.0122199	0.45699
Ascl1	3.53137	2.43868	0.0122705	0.690575
Slain1	24.3581	19.781	0.0123212	0.81209
2310061I04Rik	33.4706	28.2918	0.012458	0.845272
Fam20c	12.5818	10.1026	0.0125353	0.802953
Pdlim1	4.32301	3.09291	0.0127077	0.715452
Pknox2	9.70771	7.79658	0.0127512	0.803133
Hba-a2	72.6585	96.579	0.0128717	1.32922
Rgma	19.3128	15.7193	0.0129444	0.813935
Vmo1	0	0.186041	0.0129779	inf
Ptp4a3	13.7722	11.2136	0.0130521	0.814221
Hlf	23.9282	19.1275	0.0130652	0.79937
Gcsh	31.5859	26.644	0.0131161	0.843542
Kcnip1	7.96136	6.0931	0.0133712	0.765333
Orm2	1.78642	0.777793	0.0133797	0.435392
Pah	0.0478808	0	0.0134127	0
Pth2r	0.26401	0.0815229	0.0134557	0.308787
Krt77	2.67931	1.67875	0.0137729	0.626561
Olfml2b	12.9782	16.3662	0.0138738	1.26105
Tyro3	35.415	29.6349	0.0139482	0.83679
Cml1	10.834	8.51041	0.0141746	0.785527
Gnb3	0.0637946	0.328094	0.0143066	5.14298
Eml2	76.0829	64.5199	0.0144582	0.84802
Adgra1	11.8249	8.86128	0.0145395	0.749376
Tmem44	10.0049	7.88373	0.0145942	0.787989
Gpr153	3.2112	2.13969	0.0146972	0.666321
Rasl10a	38.6709	48.4352	0.0147333	1.2525
Gse1	17.9198	22.0771	0.0148559	1.232
Ly6h	285.034	235.487	0.0150887	0.826169
Prickle2	36.2951	43.4456	0.0152094	1.19701
Fosb	1.68391	2.66015	0.0152154	1.57975
Arfgef3	5.38288	7.2878	0.0152923	1.35389
Prdx4	15.5931	12.3864	0.0154703	0.794354
Ankrd34a	30.7775	25.9192	0.0155647	0.84215
Gm1987	0.0332736	0.170206	0.015641	5.11536
Xlr3a	0.636191	0.260597	0.0156543	0.409621
Zfp369	1.94382	3.10834	0.0157441	1.59909
Sox8	17.2569	14.0839	0.0158018	0.816128
Rab33a	14.8004	12.2186	0.0158658	0.82556
Fhod3	2.82705	1.87355	0.0158754	0.662724
Nr1i3	0.100339	0.0196592	0.0159063	0.195929
Tgoln2	3.8508	6.03563	0.0159067	1.56737
Ankrd34b	5.23635	3.78914	0.0159359	0.723622
Bsn	28.1195	35.2433	0.0159752	1.25334
Ccdc136	11.5472	9.27039	0.0160193	0.80283
Ebf3	0.684339	0.307938	0.0160518	0.449979
Hist2h4	0.700093	1.63948	0.0160914	2.3418
Pgrmc1	153.88	128.307	0.016169	0.833811
Fgf12	18.0581	14.8445	0.0162662	0.822044
Nov	51.2132	39.5969	0.0163899	0.773178
Tmub1	14.0137	11.4319	0.0165288	0.815767
Nrip1	4.51936	6.25981	0.0165698	1.38511
AI413582	60.4408	50.242	0.0167276	0.83126
Mag	109.724	85.2994	0.0168898	0.7774
Gstm1	167.776	139.518	0.0170246	0.831573
Fgf22	1.38097	0.677869	0.0170446	0.490863
Cnih3	29.4613	24.0102	0.0170626	0.814975
H2afb3	0	0.0999657	0.0171178	inf
Camk2g	53.7677	45.6241	0.0172044	0.848541
Nog	4.90613	3.64832	0.0173765	0.743625
Fam205a2	0.109167	0.457627	0.0175551	4.19198
Polr2j	54.6802	45.2164	0.0176069	0.826924
Tff2	0	0.103509	0.0176265	inf
Pigt	40.5583	34.2367	0.0176914	0.844136
Cckbr	3.99238	2.72012	0.0178537	0.681328
Agr2	0	0.0623127	0.0178758	inf
Yif1b	34.2599	28.7599	0.0179037	0.839464
Tmem109	26.6754	22.0846	0.0179205	0.827901
Hyi	6.65646	5.03558	0.0180206	0.756494
Kcnc4	22.7697	17.9391	0.018166	0.787851
Alox12e	0.0523952	0	0.0182446	0
Scgb3a1	0.603857	0.164595	0.018403	0.272573
Smim6	0.14488	0.0315547	0.0184496	0.217798
Vegfb	54.7838	46.6151	0.0184891	0.850892
Cdh7	0.800315	0.371136	0.0186503	0.463737
Zbtb22	16.726	13.9798	0.0186939	0.835812
Gpx3	11.1721	7.26612	0.0189085	0.650382
Ctsf	33.3514	27.9449	0.0189204	0.837893
Gpr25	5.22881	3.87066	0.0189397	0.740256
Lxn	47.1361	39.2604	0.0190481	0.832915
Sp3os	9.38093	7.54446	0.0190516	0.804233
Ccl21b	1.5997	1.64744	0.0192498	1.02984
Nptx1	130.238	159.123	0.0192813	1.22178
Fam110b	17.7255	14.6544	0.0194451	0.826737
Acsf3	8.84012	7.05328	0.0194961	0.797872
Ptgs2	5.23181	6.94919	0.0195156	1.32826
Npvf	0	0.0894393	0.019565	inf
Msgn1	0.0790648	0	0.0195735	0
Pianp	63.7004	54.1889	0.0196397	0.850683
Col23a1	2.07562	1.28434	0.0198506	0.618772
Atf7ip2	0.057175	0	0.0198829	0
Tac2	5.70973	4.03303	0.0199475	0.706343
Gm6607	0	0.0511995	0.0199617	inf
Reep2	57.2732	48.494	0.0199976	0.846715
Sorcs2	12.158	9.91863	0.0205388	0.815809
Srebf1	19.579	16.1133	0.0205405	0.822989
Rnf182	11.5438	14.1545	0.0206287	1.22615
S100g	0	0.098984	0.0206751	inf
BC029722	54.191	46.5426	0.0207139	0.858861
Rsc1a1	0.738401	0.253219	0.0209191	0.342929
Osbpl10	8.41085	6.53377	0.0209283	0.776826
Bola2	156.196	122.715	0.020973	0.785651
Trpc6	5.63988	7.45519	0.0211466	1.32187
Cln6	6.86592	5.29705	0.0212223	0.771499
Iqgap2	16.1609	20.0704	0.0212411	1.2419
Kcnf1	14.572	11.784	0.0214064	0.808674
Gjc2	16.5483	12.8894	0.0216134	0.778892
Otub2	14.4061	17.5934	0.0218338	1.22125
Rad23a	30.0547	25.5128	0.0219326	0.848876
Elmo1	10.6142	8.50512	0.0219512	0.801295
Srm	43.9804	36.9706	0.0221063	0.840615
Dusp6	18.3057	22.5469	0.0223377	1.23169
Ms4a10	0.060106	0	0.0224068	0
Nudt4	38.6432	32.5997	0.0224877	0.843608
A930001C03Rik	0.0176962	0.178426	0.0225611	10.0828
Rab38	0.861948	0.453383	0.0228159	0.525998
Trim62	5.86484	4.4732	0.0230414	0.762716
Pisd-ps1	17.8538	25.1347	0.0230931	1.40781
Lrfn1	21.0967	17.6034	0.0232314	0.834416
Ankrd34c	0.441783	0.181639	0.0232381	0.411149
Ier2	6.05563	4.621	0.0234273	0.763091
Atp2b1	109.037	131.019	0.0235876	1.20161
Gal3st1	9.48769	7.41467	0.0236729	0.781505
Klhl2	82.6575	98.4523	0.0237922	1.19109
Mettl22	11.1821	8.95873	0.0237958	0.801171
Ret	0.768261	0.378549	0.0238086	0.492736
Mif	318.324	266.953	0.0238674	0.838621
Ibsp	0.176048	0.0428513	0.0238891	0.243407
Tshz3	2.42763	1.50415	0.0242553	0.619596
Ocm	0	0.0751053	0.0245517	inf
Pigz	4.53749	3.22567	0.0245558	0.710893
Gabrg1	4.54383	3.42289	0.024691	0.753304
Glrx5	63.545	54.2463	0.0251007	0.853667
Ipw	2.79859	4.28518	0.0252302	1.53119
Rcan2	32.5635	27.3775	0.0252316	0.840742
Lrrc24	14.6231	12.098	0.0253164	0.827319
Zwint	337.474	282.568	0.0253253	0.837302
Gm13629	1.1553	0.626134	0.025422	0.541968
Ano3	19.402	23.6174	0.0255	1.21726
Dlx1	4.07705	2.89112	0.0255242	0.709122
BC048507	0.176836	0.0418427	0.0256626	0.236619
Lman2l	19.8269	23.5635	0.0257324	1.18846
Tspan9	14.598	11.8514	0.0259762	0.811849
Prph	1.02333	0.521142	0.0260095	0.509262
Stim2	26.6961	31.7212	0.0260768	1.18823
Uhmk1	22.0861	27.6972	0.0263672	1.25406
Agt	13.239	10.4519	0.0264672	0.789479
Myh9	17.907	22.1058	0.0268618	1.23448
Wdfy2	2.79542	3.97976	0.0271407	1.42367
Crem	4.68797	6.21864	0.0271908	1.32651
Dcn	21.0311	16.9196	0.027378	0.804504
Pacrg	15.0227	12.4745	0.027395	0.830381
Arpp21	38.2724	31.3778	0.0273986	0.819855
Trpc5	3.06915	4.32096	0.0276137	1.40787
Tmem163	4.84476	3.56588	0.0276878	0.736029
Arl4d	7.74195	10.1595	0.0277683	1.31227
Shd	9.77061	7.9078	0.0278481	0.809346
Dlx6	2.60184	1.69364	0.0278961	0.650939
Ugt2a2	0	0.108449	0.0279558	inf
Spata24	8.31253	6.2884	0.0280097	0.756496
Zeb2	23.8194	28.7216	0.0280266	1.20581
Prkca	33.6216	40.9377	0.0280824	1.2176
Sp8	0.7938	0.387978	0.0280898	0.48876
Mafg	13.3515	16.4456	0.0281606	1.23174
Rnf5	64.7565	55.6442	0.0282009	0.859284
Calca	1.27415	0.675433	0.0283234	0.530103
Hspa1b	8.05675	10.1891	0.0283944	1.26467
Adssl1	13.9193	10.9863	0.0285732	0.789286
Gm6938	0.158182	0.0463713	0.0287267	0.293153
3300005D01Rik	0	0.043931	0.0288019	inf
Fjx1	35.0749	29.6284	0.0289489	0.844718
Sipa1l3	26.1353	31.9013	0.0290428	1.22062
Hmga1	34.1965	28.6773	0.0290748	0.838601
Smg1	6.9938	9.00257	0.0294027	1.28722
Brinp3	4.64361	3.44849	0.0294177	0.742631
Fbxw13	0.0414505	0	0.0294246	0
Rasgef1b	4.56905	3.37149	0.0295227	0.737897
Tcf4	48.3632	57.3998	0.0297776	1.18685
Cbl	4.03001	5.40613	0.0298207	1.34147
Mvb12a	19.7828	16.5046	0.0299483	0.834292
Sesn3	9.76075	12.165	0.0300086	1.24632
Pygm	10.7358	8.60177	0.0300777	0.801225
Zdhhc4	14.2883	11.7529	0.0301507	0.822555
1190005I06Rik	11.6336	9.02071	0.0304163	0.775399
Slc45a1	18.6268	15.6804	0.0304295	0.841822
8430423G03Rik	0	0.0419637	0.0305734	inf
Rab11fip5	19.8479	16.8412	0.0306216	0.848512
Grik1	3.16652	2.23669	0.0306234	0.706356
Tmem125	5.97936	4.38506	0.0308448	0.733366
Cpne2	19.2681	15.457	0.030857	0.802206
Mrps18b	20.5598	17.5156	0.0308828	0.851933
Vsnl1	272.877	228.331	0.0316202	0.836755
Tnni1	4.08179	2.80217	0.0317007	0.686503
Cd3d	0.185495	0.0337326	0.0317573	0.181852
Tmem145	11.4816	9.09728	0.0318166	0.792337
Cfap126	6.21409	4.25722	0.0319353	0.685091
Acta2	6.12903	4.28714	0.0319494	0.699481
Cort	11.9738	15.3685	0.0323627	1.28351
Stamos	0.0649121	0.292411	0.0324929	4.50472
Klhl11	8.29495	10.5649	0.0326174	1.27365
Sema3e	9.74385	12.1083	0.0330682	1.24266
Cryga	0.751923	0.320605	0.0331201	0.42638
Ddx25	19.3113	16.4102	0.0332173	0.849774
Ano1	1.00215	0.53667	0.0333263	0.535517
Myl9	14.9092	11.8454	0.0333703	0.7945
Chd3os	50.6187	42.6818	0.0333812	0.843202
Cyp4f15	4.30684	3.03595	0.0337281	0.704915
Pllp	50.6102	40.9116	0.0337302	0.808368
Ufsp1	7.70672	6.02438	0.0337979	0.781705
Fam135b	2.5775	3.79466	0.0338005	1.47222
Pamr1	4.13318	3.02443	0.0343732	0.731745
1700001L19Rik	4.41684	3.21663	0.0343835	0.728264
2010010A06Rik	0	0.0941608	0.0343915	inf
Gm5424	4.69049	7.46412	0.0349087	1.59133
Per2	4.70083	6.30966	0.0349403	1.34224
Pura	15.4291	18.79	0.0350345	1.21783
Net1	8.15265	10.5553	0.0350722	1.29471
Psmf1	9.14017	7.56527	0.035292	0.827695
Hrh1	1.64468	1.02624	0.0355483	0.623972
Erich4	0.0891847	0.012077	0.0355808	0.135416
Lzts1	10.9405	8.83478	0.0364614	0.807528
Samd14	18.1809	15.1016	0.0367548	0.830629
2310008N11Rik	0	0.161467	0.0369425	inf
Sirt4	5.37137	7.04082	0.037039	1.3108
Ntsr1	1.4611	0.856445	0.0371393	0.586164
Ccl17	1.31815	0.634532	0.0372863	0.481381
Tmem255b	2.62753	1.69139	0.0373478	0.643718
Epo	0	0.0326469	0.0375021	inf
Pnpo	23.1817	19.8447	0.0376399	0.856048
Trim2	55.2552	65.0955	0.038031	1.17809
2410002F23Rik	31.2479	26.9901	0.0381686	0.863742
Adm2	0.0749889	0.00902768	0.03817	0.120387
Pelo	11.0932	9.14937	0.0383986	0.824771
Lgi3	45.3893	38.6424	0.0384297	0.851354
OTTMUSG00000016609	0.0160256	0.0901613	0.0385443	5.62607
4933409K07Rik	5.97753	4.38449	0.0389164	0.733496
Pigp	34.8112	29.1446	0.0390076	0.837218
Morn1	3.72439	2.56492	0.0391137	0.688683
Dock4	26.7691	31.4675	0.0392064	1.17552
Tmem54	0	0.0507458	0.0392722	inf
4930444M15Rik	0.0286262	0	0.0393346	0
Banp	3.31702	4.49506	0.0396811	1.35515
2900026A02Rik	16.6047	19.9029	0.0397158	1.19863
Gfra1	14.798	12.4685	0.0397328	0.842579
Ffar4	0.159787	0.0436485	0.0399323	0.273167
Kcnip3	35.0993	30.0013	0.0400978	0.854756
Rcn2	65.9749	56.9036	0.0401252	0.862504
1700030C10Rik	0.522844	0.254685	0.0406464	0.487114
Prok1	0.0571765	0	0.0408465	0
Strn	8.69462	10.6802	0.0409134	1.22837
Lrrc7	7.54947	9.50097	0.0409399	1.25849
Cd7	0.372421	0.133086	0.0410267	0.357355
2310022B05Rik	31.7613	27.2593	0.0411175	0.858256
Kcnma1	11.5295	14.1623	0.0411188	1.22836
Cyp4a12b	0.0319028	0	0.041172	0
Cav2	13.5561	11.1592	0.0411721	0.823183
Gnaq	45.6188	53.8073	0.0413513	1.1795
Shisa6	18.61	22.3174	0.0413708	1.19922
Spaca5	0.0478862	0	0.0414522	0
Plxna4	14.0738	17.0668	0.0415004	1.21267
Cnksr2	34.1475	41.2478	0.0415853	1.20793
Sacs	1.00822	1.73254	0.0415891	1.71841
Znhit2	30.9537	26.7524	0.0417483	0.864272
Hs3st1	13.7268	11.134	0.0417557	0.811118
Cdkl5	7.89264	9.9071	0.0418569	1.25523
Ylpm1	11.6079	13.8901	0.0421904	1.19661
Nol3	6.54915	5.20315	0.0422502	0.794477
5430405H02Rik	4.08865	3.00012	0.0422559	0.733768
Drg2	28.829	24.8813	0.0422959	0.863067
Tmem88	1.58932	0.973854	0.0423462	0.612747
Egr4	16.9408	20.6177	0.0424545	1.21704
Rbp3	0.0251808	0.176479	0.0425071	7.00847
Dnajc30	35.852	31.1448	0.0425198	0.868704
Epha5	11.7953	14.5166	0.0425456	1.23071
Tmem255a	8.77922	7.04711	0.0427102	0.802703
Asns	43.8081	37.6306	0.0433642	0.858987
Gm13308	1.58052	0.680061	0.0434209	0.430276
Gpr17	15.5711	20.4695	0.0434697	1.31458
Nebl	15.7725	18.8807	0.0437655	1.19706
S100a14	0.0189036	0.128856	0.0437919	6.81645
Tpsab1	0.046012	0	0.0438524	0
Rpl14-ps1	2.39172	1.49131	0.0438573	0.62353
Bmp8b	0.0688845	0.00733429	0.0439416	0.106472
1700020I14Rik	31.5679	38.5126	0.0442974	1.21999
Dnase1	0.0239579	0.142015	0.0447111	5.92769
Gm11985	0.00902048	0.0839582	0.0448698	9.3075
Fscn1	86.7077	74.0765	0.0449031	0.854325
Rai2	4.84404	3.60158	0.0449747	0.743507
Mc3r	0.441186	0.213036	0.0451359	0.482872
Cib3	0.0617325	0	0.0452659	0
Klrc2	0	0.0842161	0.0456339	inf
Lrrtm3	4.61189	3.48989	0.0457529	0.756716
Gpr31b	0.0587949	0.201238	0.0459549	3.42272
Cmtm5	60.526	50.5127	0.0461262	0.834562
2010204K13Rik	38.3495	32.0083	0.0461677	0.834646
Sptb	27.0977	32.093	0.046361	1.18434
Gzmk	0.180987	0.0247118	0.0463904	0.136539
Tecr	275.767	237.208	0.046517	0.860173
Tmem35	27.6364	23.6309	0.0465407	0.855065
Cntnap4	5.19781	3.94736	0.0465566	0.759427
Kcnt2	3.69473	4.89319	0.0466213	1.32437
Il12b	0.0291853	0.146408	0.0466613	5.01651
Gm10714	0.439255	0.162949	0.0468389	0.370967
2510003B16Rik	0.320862	0.750986	0.0468603	2.34052
Sntb2	2.91136	4.09847	0.0470353	1.40775
Hdac11	81.0659	69.5106	0.0471087	0.857458
Bdnf	11.1248	13.6055	0.0474293	1.22299
Slc2a4rg-ps	1.20152	1.95688	0.0474308	1.62868
Sstr5	0.151515	0.0367324	0.0476264	0.242434
Elk1	21.8347	25.5032	0.0476982	1.16801
Rimbp2	19.7927	23.8111	0.047813	1.20303
Rxrg	1.94462	1.23173	0.0479573	0.633405
Rhov	4.16168	2.98678	0.047959	0.717687
Mesp2	0.355097	0.152792	0.0479853	0.430282
Cntn6	1.66085	1.02219	0.0481202	0.615461
Bcl11b	20.919	24.7038	0.0482722	1.18093
Tubb4a	326.691	277.099	0.048706	0.848201
Pclo	11.1557	13.5912	0.0487291	1.21832
Pnisr	17.5826	21.0174	0.0491073	1.19535
Arl9	0.310125	0	0.049596	0
Slfn4	0.668276	1.95237	0.0497694	2.9215
Mrpl16	16.8489	14.2937	0.0497869	0.848347
