# Supplementary material for: The nBAF complex subunit CREST/SS18L1 regulates hippocampal memory processes via tyrosine 397 and histone acetyltransferase CBP
Source: Cell Rep. Author manuscript; Available in PMC 2026 May 20. (PMC13189212; doi:10.1016/j.celrep.2026.117158)
Supplement: Table_S11 [file NIHMS2168525-supplement-Table_S11.xlsx]

## Sheet: Table S11
Table S11: Figure 5G lists of upregulated and downregulated DEGs.
Condition Code	Description
A	VEH-T10 relative to VEH-HC
B	Y397F-T10 relative to VEH-HC
D	VEH-T3 relative to VEH-HC
E	Y397D-T3 relative to VEH-HC
UPREGULATE (p<0.05)							DOWNREGULATE (p<0.05)
Symbol	Type	A_up_p-value	A_up_fold-change	B_up_p-value	B_up_fold-change		Symbol	Type	A_down_p-value	A_down_fold-change	B_down_p-value	B_down_fold-change
Atxn7l1	A_up_AND_B_up	0.000641839	2.66575	3.72922698818e-05	2.94777		1700001K23Rik	A_down_AND_B_down	0.0068139	0.208595	0.000244529	0
Banp	A_up_AND_B_up	0.00216872	1.46927	0.0396811	1.35515		1700001L19Rik	A_down_AND_B_down	0.0203033	0.711131	0.0343835	0.728264
Ccl21c	A_up_AND_B_up	0.0377661	4.06645	0.000507877	5.82864		1700030C10Rik	A_down_AND_B_down	0.0218208	0.447528	0.0406464	0.487114
Chordc1	A_up_AND_B_up	0.00432277	1.2188	0.00190926	1.23305		1700037H04Rik	A_down_AND_B_down	0.0176789	0.841758	5.94965436876e-05	0.76358
Doc2b	A_up_AND_B_up	0.0477965	1.24029	0.00206179	1.32659		1810021B22Rik	A_down_AND_B_down	0.0143975	0.470971	0.000430981	0.306036
Dok6	A_up_AND_B_up	0.00609123	1.42263	0.000454799	1.50979		2010109A12Rik	A_down_AND_B_down	0.00164046	0.220295	1.99242676763e-05	0
Dusp6	A_up_AND_B_up	0.000281824	1.32658	0.0223377	1.23169		2210013O21Rik	A_down_AND_B_down	0.0023595	0.817421	0.0102514	0.838653
Egr1	A_up_AND_B_up	0.000273768	1.39172	9.1582958839e-05	1.41593		2310010J17Rik	A_down_AND_B_down	0.000729668	0.540439	3.98144156483e-05	0.459912
Egr4	A_up_AND_B_up	0.0019432	1.29165	0.0424545	1.21704		6430573F11Rik	A_down_AND_B_down	0.00218262	0.668773	0.000296052	0.622446
Epha6	A_up_AND_B_up	0.000328939	1.42648	8.10580741084e-07	1.56166		A230065H16Rik	A_down_AND_B_down	3.7482997679e-06	0.233055	9.78663785078e-06	0.263185
Fosb	A_up_AND_B_up	0.00392251	1.65568	0.0152154	1.57975		AA465934	A_down_AND_B_down	0.000689946	0.327879	0.000726427	0.330099
Gm2115	A_up_AND_B_up	0.0199314	1.24736	0.000656516	1.32709		AI854517	A_down_AND_B_down	0.0256598	0.770278	0.004062	0.725788
Golm1	A_up_AND_B_up	0.00232706	1.25517	0.00640674	1.23512		Adgra1	A_down_AND_B_down	0.000795676	0.683349	0.0145395	0.749376
Gpr17	A_up_AND_B_up	5.12118288465e-06	1.58392	0.0434697	1.31458		Adgrd1	A_down_AND_B_down	0.00358219	0.343047	0.00305305	0.334727
Gpt2	A_up_AND_B_up	0.00494666	1.25185	0.00443047	1.25416		Adra2a	A_down_AND_B_down	0.00925713	0.726832	0.00925292	0.72682
Gse1	A_up_AND_B_up	0.0170036	1.22877	0.0148559	1.232		Alox12e	A_down_AND_B_down	0.0302501	0.0554984	0.0182446	0
Hist2h4	A_up_AND_B_up	0.0424231	2.19892	0.0160914	2.3418		Amn	A_down_AND_B_down	1.6481916415e-06	0.436306	4.78053579389e-07	0.41003
Homer1	A_up_AND_B_up	0.000113032	1.36367	4.61526493134e-07	1.46046		Ankrd34b	A_down_AND_B_down	0.0037192	0.684578	0.0159359	0.723622
Hspa1b	A_up_AND_B_up	0.0029465	1.32791	0.0283944	1.26467		Ankrd34c	A_down_AND_B_down	0.00804847	0.344645	0.0232381	0.411149
Hspa5	A_up_AND_B_up	0.0305644	1.23782	0.00645714	1.27867		Ano1	A_down_AND_B_down	0.020252	0.507991	0.0333263	0.535517
Ipw	A_up_AND_B_up	0.0380522	1.50552	0.0252302	1.53119		Ano2	A_down_AND_B_down	8.34802704741e-09	0.199309	1.82555366046e-07	0.272454
Kdm7a	A_up_AND_B_up	0.00471535	1.38576	2.85014403154e-05	1.52778		Arhgap36	A_down_AND_B_down	0.0159311	0.500316	0.00310802	0.421591
Klhl2	A_up_AND_B_up	0.0284088	1.18721	0.0237922	1.19109		Arhgap6	A_down_AND_B_down	0.000658696	0.372584	0.00243395	0.426789
Lrrc10b	A_up_AND_B_up	0.000205362	1.38399	0.000668231	1.35784		Asns	A_down_AND_B_down	0.042671	0.858689	0.0433642	0.858987
Lurap1l	A_up_AND_B_up	0.000331432	1.32652	0.000144963	1.34214		Ass1	A_down_AND_B_down	0.00201319	0.747688	7.49294752271e-05	0.691891
Mafg	A_up_AND_B_up	0.0408416	1.22136	0.0281606	1.23174		Astn2	A_down_AND_B_down	0.00393991	0.764835	0.00386735	0.764482
Mdga1	A_up_AND_B_up	7.57726341515e-05	1.42984	0.00571336	1.32427		Atcayos	A_down_AND_B_down	0.00495176	0	0.00495176	0
Nptx1	A_up_AND_B_up	0.00710409	1.24454	0.0192813	1.22178		Atf7ip2	A_down_AND_B_down	0.0465782	0.0974048	0.0198829	0
Nr4a3	A_up_AND_B_up	3.94579787332e-05	1.38067	0.00695025	1.27332		Atp2b4	A_down_AND_B_down	3.2998825894e-11	0.511047	1.05205037459e-07	0.607621
Nrp1	A_up_AND_B_up	0.0437999	1.17232	0.00444113	1.21808		Atp6ap1l	A_down_AND_B_down	6.36169741401e-05	0.319647	0.00768688	0.504381
OTTMUSG00000016609	A_up_AND_B_up	0.0251772	9.14376	0.0385443	5.62607		Atxn7l1	A_down_AND_B_down	0.000578672	0.603214	1.67505255755e-06	0.473679
Olfml2b	A_up_AND_B_up	0.00260108	1.30205	0.0138738	1.26105		Avpr1a	A_down_AND_B_down	0.00365504	0.35748	0.00131635	0.306799
Otub2	A_up_AND_B_up	0.00202161	1.27367	0.0218338	1.22125		B630019K06Rik	A_down_AND_B_down	0.0451259	0.843101	0.00488219	0.802209
Per2	A_up_AND_B_up	0.0219244	1.36148	0.0349403	1.34224		B930041F14Rik	A_down_AND_B_down	0.0294856	0.843717	0.000292804	0.773056
Pkp2	A_up_AND_B_up	0.0402407	1.21623	0.0029005	1.28		BC029214	A_down_AND_B_down	0.00252442	0.77638	0.0117583	0.803983
Pnisr	A_up_AND_B_up	0.0172611	1.22131	0.0491073	1.19535		BC048507	A_down_AND_B_down	0.00116288	0	0.0256626	0.236619
Rasl10a	A_up_AND_B_up	0.0266545	1.23673	0.0147333	1.2525		Baiap3	A_down_AND_B_down	1.84589750674e-06	0.377676	0.000304895	0.510459
Rnf112	A_up_AND_B_up	0.000497497	1.30253	0.00990208	1.24135		Bex1	A_down_AND_B_down	0.000143174	0.781213	0.0076199	0.833599
Rnf182	A_up_AND_B_up	6.33360819358e-06	1.38054	0.0206287	1.22615		Bglap3	A_down_AND_B_down	0.000341888	0.186451	4.47160231979e-05	0.0927317
Robo3	A_up_AND_B_up	0.00716539	1.70442	0.00246747	1.76867		Brinp3	A_down_AND_B_down	0.0396965	0.751981	0.0294177	0.742631
Rpl26	A_up_AND_B_up	0.00152274	1.48036	0.000957802	1.49588		C030006K11Rik	A_down_AND_B_down	0.0221648	0.793987	0.00587238	0.765475
Sirt4	A_up_AND_B_up	0.00102466	1.42919	0.037039	1.3108		C130074G19Rik	A_down_AND_B_down	0.0034475	0.675435	0.000655257	0.634941
Slfn4	A_up_AND_B_up	0.0134108	3.23807	0.0497694	2.9215		C4bp-ps1	A_down_AND_B_down	0.0115672	0.0955532	0.00369799	0
Smg1	A_up_AND_B_up	0.0316422	1.2847	0.0294027	1.28722		Cacna2d2	A_down_AND_B_down	6.30600173068e-06	0.59519	6.37508032612e-05	0.635881
Spink8	A_up_AND_B_up	0.000174925	1.37817	0.0106674	1.28184		Cacng5	A_down_AND_B_down	0.0263892	0.701109	0.00764818	0.660925
Stamos	A_up_AND_B_up	0.0108481	4.945	0.0324929	4.50472		Calb2	A_down_AND_B_down	1.1092238239e-12	0.488554	7.67164110016e-14	0.456542
Tesc	A_up_AND_B_up	0.000672608	1.26168	0.00519431	1.22536		Camk2d	A_down_AND_B_down	3.62779967178e-08	0.583926	7.02434092914e-06	0.655569
Tnfrsf25	A_up_AND_B_up	0.000917805	1.78831	0.00161896	1.75818		Camk2g	A_down_AND_B_down	0.0123817	0.843379	0.0172044	0.848541
Vps13c	A_up_AND_B_up	0.0494568	1.32225	0.000899665	1.46619		Camk2n2	A_down_AND_B_down	6.07185139057e-07	0.686549	2.01906118047e-07	0.674293
Wdfy2	A_up_AND_B_up	0.00816601	1.47935	0.0271407	1.42367		Cbln1	A_down_AND_B_down	1.11851129148e-05	0.357653	9.57425179133e-05	0.420095
1190002F15Rik	A_up_ONLY	0.00133592	2.37862				Cbln2	A_down_AND_B_down	0.00021088	0.521371	0.00386283	0.605953
1700027A15Rik	A_up_ONLY	0.0228027	inf				Ccl21b	A_down_AND_B_down	0.0069019	0.854359	0.00722641	0
1700054A03Rik	A_up_ONLY	0.0346301	inf				Cdc42ep3	A_down_AND_B_down	0.000491991	0.588849	0.00200388	0.625805
4930407G08Rik	A_up_ONLY	0.0041126	inf				Cdh13	A_down_AND_B_down	5.59917323706e-06	0.708173	0.000139778	0.749276
4933409K07Rik	A_up_ONLY	0.0467939	1.02394				Cdh22	A_down_AND_B_down	0.000766765	0.688003	0.000379502	0.674038
9230009I02Rik	A_up_ONLY	0.0271871	2.39495				Cdk18	A_down_AND_B_down	1.33956007919e-06	0.605755	1.16631012279e-05	0.638918
A330023F24Rik	A_up_ONLY	0.00949693	1.38948				Cdkl4	A_down_AND_B_down	3.28812992939e-05	0.616937	0.0017942	0.696234
AB124611	A_up_ONLY	0.0119324	1.97956				Cds1	A_down_AND_B_down	0.000155965	0.753623	0.00132363	0.783918
AI506816	A_up_ONLY	0.00630912	inf				Cfap126	A_down_AND_B_down	0.00190268	0.591113	0.0319353	0.685091
AI607873	A_up_ONLY	0.0321422	2.03268				Chd3os	A_down_AND_B_down	0.0242419	0.837168	0.0333812	0.843202
Abracl	A_up_ONLY	0.01958	1.25388				Chrna4	A_down_AND_B_down	2.60302139393e-05	0.598886	0.000179479	0.636309
Adap2	A_up_ONLY	0.0217697	1.53961				Chst8	A_down_AND_B_down	0.000451881	0.732979	0.000650499	0.738968
Aif1	A_up_ONLY	0.0112608	1.4139				Ciart	A_down_AND_B_down	3.06840219899e-10	0.524111	3.03190694773e-10	0.523968
Ak4	A_up_ONLY	0.042017	1.2413				Cib3	A_down_AND_B_down	0.0452659	0	0.0452659	0
Ankle1	A_up_ONLY	0.0287877	2.76246				Cirbp	A_down_AND_B_down	4.34966029861e-09	0.708229	4.90997253966e-09	0.709219
Apoc2	A_up_ONLY	0.000108887	2.52636				Cited4	A_down_AND_B_down	2.841303961e-07	0.371362	5.63353029799e-05	0.494067
Aqp4	A_up_ONLY	0.0219527	1.24454				Cml1	A_down_AND_B_down	0.00228586	0.748872	0.0141746	0.785527
Arg1	A_up_ONLY	4.4626793958e-05	3.57509				Cnih3	A_down_AND_B_down	0.00420734	0.789436	0.0170626	0.814975
Arhgef17	A_up_ONLY	0.0228333	1.20015				Cntnap4	A_down_AND_B_down	0.00219236	0.675653	0.0465566	0.759427
BC048679	A_up_ONLY	0.0195434	inf				Cobl	A_down_AND_B_down	0.00117485	0.56662	0.0048317	0.610419
Bcas1	A_up_ONLY	0.0216859	1.32566				Col23a1	A_down_AND_B_down	0.000288241	0.47026	0.0198506	0.618772
Bcl2a1b	A_up_ONLY	0.00179288	1.75467				Cox6a2	A_down_AND_B_down	0.00127743	0.663385	0.000477953	0.641156
Bfsp2	A_up_ONLY	0.019111	1.40137				Cplx3	A_down_AND_B_down	3.62878176821e-05	0.415388	7.85244186028e-05	0.437315
Bmp1	A_up_ONLY	0.0100433	1.31201				Cpne2	A_down_AND_B_down	0.000374977	0.715392	0.030857	0.802206
Bok	A_up_ONLY	0.0152959	1.25565				Crip2	A_down_AND_B_down	0.0354785	0.86028	0.00916769	0.838464
Brms1	A_up_ONLY	0.0460591	1.18753				Cspg5	A_down_AND_B_down	0.0456832	0.872485	0.00174197	0.825611
C1qa	A_up_ONLY	0.0455476	1.31102				Ctgf	A_down_AND_B_down	8.27917693291e-08	0.421582	8.69522275974e-05	0.562924
C3ar1	A_up_ONLY	0.0448346	1.57487				Ctxn3	A_down_AND_B_down	1.90672540891e-05	0.376866	1.9668441682e-06	0.314681
Cabp1	A_up_ONLY	0.0442702	1.17249				Cxx1c	A_down_AND_B_down	0.0181707	0.811058	0.00851526	0.796359
Cabp7	A_up_ONLY	0.000709542	1.31956				Cyb561	A_down_AND_B_down	9.42517985802e-06	0.65464	0.0109538	0.777257
Camk1d	A_up_ONLY	0.0442611	1.19155				Cyp46a1	A_down_AND_B_down	0.00128318	0.801988	0.000838828	0.796245
Car4	A_up_ONLY	0.0121554	1.18167				Dact2	A_down_AND_B_down	0.00357932	0.796877	0.00195578	0.787297
Cbs	A_up_ONLY	0.00792222	1.24331				Dbp	A_down_AND_B_down	2.76445533132e-14	0.587478	2.65343302885e-14	0.587975
Ccdc3	A_up_ONLY	0.00155134	1.44374				Dcn	A_down_AND_B_down	1.94323800895e-06	0.643805	0.027378	0.804504
Ccl7	A_up_ONLY	0.0458556	2.16806				Defb10	A_down_AND_B_down	0.00600629	0	0.00600629	0
Cd53	A_up_ONLY	0.0158119	1.42802				Dlk1	A_down_AND_B_down	8.72978593214e-05	0.377113	0.00348957	0.507017
Cdh24	A_up_ONLY	0.000224839	1.503				Dlx1	A_down_AND_B_down	0.00414617	0.653577	0.0255242	0.709122
Cfp	A_up_ONLY	0.026203	1.52176				Dlx6	A_down_AND_B_down	0.0393311	0.665328	0.0278961	0.650939
Chgb	A_up_ONLY	0.0391818	1.18467				Dnajc5b	A_down_AND_B_down	0.00259382	0.150508	0.00226211	0.141715
Chrd	A_up_ONLY	0.00287707	1.29686				Dner	A_down_AND_B_down	0.0114153	0.831612	0.0088607	0.827521
Clec4a3	A_up_ONLY	0.0080373	1.85984				Doc2a	A_down_AND_B_down	0.00683258	0.767391	0.00295065	0.750673
Clec4d	A_up_ONLY	0.00391422	3.16472				Dpp10	A_down_AND_B_down	5.52843694268e-07	0.592754	7.10472608878e-06	0.631163
Col11a1	A_up_ONLY	0.00792146	1.9445				Dpy19l1	A_down_AND_B_down	0.0260732	0.828698	0.00198057	0.783488
Col11a2	A_up_ONLY	0.0038762	1.37569				Dsc3	A_down_AND_B_down	0.00381992	0.322239	0.00293744	0.308045
Col4a1	A_up_ONLY	0.000520846	1.3893				Dusp1	A_down_AND_B_down	0.000349823	0.711302	0.000168726	0.699023
Col4a2	A_up_ONLY	0.000106247	1.38715				Dusp26	A_down_AND_B_down	0.000312578	0.76727	4.63164364984e-05	0.742269
Ctla2a	A_up_ONLY	0.0262401	1.48203				Ebf3	A_down_AND_B_down	0.0144197	0.443889	0.0160518	0.449979
Ctla2b	A_up_ONLY	0.0282565	1.80837				Ecel1	A_down_AND_B_down	0.000641937	0.463886	0.0044631	0.533807
Ctsh	A_up_ONLY	0.0259198	1.34605				Efhd1	A_down_AND_B_down	0.000619273	0.749996	0.00126962	0.761567
Ctss	A_up_ONLY	0.0430607	1.33483				Elmo1	A_down_AND_B_down	0.00998813	0.784615	0.0219512	0.801295
Dgkz	A_up_ONLY	0.0217773	1.21937				Eml2	A_down_AND_B_down	0.0308637	0.860226	0.0144582	0.84802
Dnajb5	A_up_ONLY	0.0045914	1.24216				Erich4	A_down_AND_B_down	0.00916205	0	0.0355808	0.135416
Dok3	A_up_ONLY	5.46777318354e-05	1.60871				Fam110b	A_down_AND_B_down	0.045527	0.843514	0.0194451	0.826737
Dppa3	A_up_ONLY	0.0331033	4.35472				Fam24a	A_down_AND_B_down	0.00483342	0	0.00483342	0
Egr2	A_up_ONLY	0.0335227	1.99013				Fbxw13	A_down_AND_B_down	0.0294246	0	0.0294246	0
Etohi1	A_up_ONLY	0.0451937	1.20301				Fgf12	A_down_AND_B_down	0.000724194	0.771159	0.0162662	0.822044
Fabp4	A_up_ONLY	0.0335414	2.11277				Fhod3	A_down_AND_B_down	0.00635303	0.632078	0.0158754	0.662724
Fam193b	A_up_ONLY	0.044927	1.2267				Fxyd6	A_down_AND_B_down	6.54600482586e-05	0.733265	8.3416570813e-05	0.736539
Fam19a1	A_up_ONLY	0.0304238	1.21408				G6pc3	A_down_AND_B_down	0.000102546	0.790277	0.000175411	0.796253
Fam3b	A_up_ONLY	0.0427969	inf				Gaa	A_down_AND_B_down	0.000216129	0.790877	0.00500653	0.831234
Fcer1g	A_up_ONLY	0.0139975	1.41973				Gabra3	A_down_AND_B_down	0.00054921	0.692596	0.00769499	0.747445
Fcgr2b	A_up_ONLY	0.0399075	1.42334				Gabrg1	A_down_AND_B_down	0.00657065	0.718491	0.024691	0.753304
Fcgr3	A_up_ONLY	0.0368528	1.30727				Galk1	A_down_AND_B_down	0.025932	0.800287	0.00315101	0.756439
Ferd3l	A_up_ONLY	0.0154781	5.84533				Gap43	A_down_AND_B_down	0.00814538	0.783883	0.00185769	0.756366
Fos	A_up_ONLY	0.00068799	1.49816				Garnl3	A_down_AND_B_down	0.0177247	0.751155	0.00412339	0.7152
Fpr1	A_up_ONLY	0.0485964	3.86995				Gcnt4	A_down_AND_B_down	0.0104146	0.531017	0.00208794	0.463652
Fpr2	A_up_ONLY	0.049267	6.5545				Gfra1	A_down_AND_B_down	0.000964801	0.779783	0.0397328	0.842579
Fxyd5	A_up_ONLY	0.0056695	1.42092				Ghrh	A_down_AND_B_down	0.0102338	0.421876	2.18265639484e-06	0.0544641
Glt8d2	A_up_ONLY	0.0284727	1.33423				Ghrl	A_down_AND_B_down	0.0100447	0	0.0100447	0
Gm15987	A_up_ONLY	0.0299654	11.427				Glp1r	A_down_AND_B_down	1.71470734278e-08	0.218773	8.93655373035e-08	0.257759
Gm19705	A_up_ONLY	0.00801052	2.37648				Glp2r	A_down_AND_B_down	0.000977619	0.353212	0.00638665	0.439274
Gm20605	A_up_ONLY	0.000360883	1.54784				Gm10416	A_down_AND_B_down	8.42111606025e-06	0.0905566	0.000862653	0.286656
Gm21188	A_up_ONLY	0.0128788	2.55764				Gm10714	A_down_AND_B_down	0.022667	0.312567	0.0468389	0.370967
Gpnmb	A_up_ONLY	0.0300572	1.57993				Gm13304	A_down_AND_B_down	0.000357856	0.452107	9.1080459627e-05	0.586903
Gpr68	A_up_ONLY	0.0214107	1.27198				Gm13304	A_down_AND_B_down	0.00740773	0.252478	9.1080459627e-05	0.586903
Gsg1	A_up_ONLY	0.00219166	2.7799				Gm13304	A_down_AND_B_down	0.0154378	0.25953	9.1080459627e-05	0.586903
Guca2b	A_up_ONLY	0.0135734	inf				Gm13308	A_down_AND_B_down	0.0234388	0.385931	0.0434209	0.430276
Hist1h2ab	A_up_ONLY	0.0311694	3.75794				Gm2087	A_down_AND_B_down	0.000911365	0.239252	4.41649262173e-06	0
Hist1h2ae	A_up_ONLY	0.00134424	2.40726				Gm20878	A_down_AND_B_down	8.11571909383e-05	4.39725665479e-05	8.90393025127e-05	0.00481441
Hist1h4j	A_up_ONLY	2.20992063898e-05	3.57248				Gm2694	A_down_AND_B_down	0.0133587	0.630448	0.00867007	0.614788
Hist1h4k	A_up_ONLY	0.0382427	1.54806				Gm5797	A_down_AND_B_down	8.72055576734e-05	0	0.000109914	0.0120234
Hist2h2aa2	A_up_ONLY	0.0381897	6.14044				Gm6644	A_down_AND_B_down	0.000133167	0.355157	3.6035134045e-05	0.310965
Hist3h2a	A_up_ONLY	0.0234754	1.23641				Gm6938	A_down_AND_B_down	0.00139673	0.073583	0.0287267	0.293153
Hmga1-rs1	A_up_ONLY	0.00185648	1.68756				Gng4	A_down_AND_B_down	5.47205099077e-06	0.664416	3.58204572737e-06	0.658558
Homer3	A_up_ONLY	0.000203154	1.31979				Gpr153	A_down_AND_B_down	0.0297685	0.691274	0.0146972	0.666321
Hpca	A_up_ONLY	0.0246536	1.25056				Gpr25	A_down_AND_B_down	0.0256326	0.748852	0.0189397	0.740256
Hs3st4	A_up_ONLY	0.00510352	1.24274				Gpr88	A_down_AND_B_down	1.43465239688e-11	0.221844	1.58534529948e-09	0.306639
Hsd11b1	A_up_ONLY	0.038564	1.17952				Gpsm1	A_down_AND_B_down	0.00582908	0.802299	0.00681834	0.804984
Htr2b	A_up_ONLY	0.026571	3.00432				Gpx3	A_down_AND_B_down	1.27652773574e-07	0.326622	0.0189085	0.650382
Ifi203	A_up_ONLY	0.0282536	1.87457				Grik1	A_down_AND_B_down	0.00507153	0.64863	0.0306234	0.706356
Ifi204	A_up_ONLY	0.0477854	1.87757				Grik3	A_down_AND_B_down	0.000129175	0.633059	0.0068991	0.719987
Ifi30	A_up_ONLY	0.0323156	1.48256				Grm4	A_down_AND_B_down	7.3311407547e-05	0.577935	0.00020848	0.600873
Il11ra2	A_up_ONLY	0.0350987	10.4238				Grm8	A_down_AND_B_down	7.89062973323e-05	0.465247	0.000203274	0.491685
Il16	A_up_ONLY	0.0356653	1.24512				Grp	A_down_AND_B_down	4.05261910947e-05	0.548439	0.000946617	0.621934
Il17c	A_up_ONLY	0.0124554	inf				Gsta2	A_down_AND_B_down	0.0185768	0.155224	0.00617883	0.0608137
Il34	A_up_ONLY	0.0400455	1.18291				Gstm1	A_down_AND_B_down	0.0274061	0.840227	0.0170246	0.831573
Iyd	A_up_ONLY	0.00447957	1.59204				H2-Q2	A_down_AND_B_down	4.043911442e-05	0.107015	8.4632913443e-06	0.0412598
Khdrbs3	A_up_ONLY	0.048719	1.17967				Hlf	A_down_AND_B_down	0.00112909	0.754998	0.0130652	0.79937
Klk8	A_up_ONLY	0.00750217	1.33253				Hmga1	A_down_AND_B_down	0.000711608	0.778379	0.0290748	0.838601
Klra13-ps	A_up_ONLY	0.0135803	inf				Hmgb3	A_down_AND_B_down	1.93460961817e-06	0.698099	4.45063528798e-06	0.707927
Klra17	A_up_ONLY	0.0369502	7.83047				Hpcal1	A_down_AND_B_down	3.71852425242e-05	0.761782	7.72198461729e-07	0.720047
LOC102634401	A_up_ONLY	0.00151713	inf				Hrh1	A_down_AND_B_down	0.0273309	0.611854	0.0355483	0.623972
Lefty1	A_up_ONLY	0.0254659	1.32362				Hrh3	A_down_AND_B_down	5.90220866907e-05	0.647097	0.000602006	0.69008
Leng8	A_up_ONLY	0.00792559	1.28866				Hs3st1	A_down_AND_B_down	0.0253853	0.799284	0.0417557	0.811118
Lilrb4a	A_up_ONLY	0.0495024	1.63837				Hs3st2	A_down_AND_B_down	8.84268480661e-09	0.443437	5.32411387311e-07	0.511861
Lime1	A_up_ONLY	0.0264236	1.23178				Hs6st2	A_down_AND_B_down	1.15497056994e-05	0.62026	0.00362661	0.727821
Lims2	A_up_ONLY	0.00138979	1.38048				Hyi	A_down_AND_B_down	0.0231061	0.763022	0.0180206	0.756494
Lsm11	A_up_ONLY	0.0366916	1.23999				Igfbp6	A_down_AND_B_down	0.00361115	0.723707	0.00233629	0.714252
Lst1	A_up_ONLY	0.000444645	1.74631				Igsf21	A_down_AND_B_down	0.0127345	0.775346	0.000589178	0.714479
Ly86	A_up_ONLY	0.0333067	1.33352				Isl1	A_down_AND_B_down	0.000388439	0.0912825	0.00029513	0.076403
Lyz2	A_up_ONLY	0.0034001	1.72723				Kcnc4	A_down_AND_B_down	0.000749865	0.724615	0.018166	0.787851
Meg3	A_up_ONLY	0.013013	1.32521				Kcnf1	A_down_AND_B_down	0.000482857	0.740072	0.0214064	0.808674
Mid1	A_up_ONLY	1.47116015914e-06	1.69755				Kcnip1	A_down_AND_B_down	0.0174734	0.771701	0.0133712	0.765333
Mir124a-1hg	A_up_ONLY	0.000639925	1.35664				Kcnj4	A_down_AND_B_down	5.7730937213e-06	0.743425	2.93101765059e-05	0.761209
Mmp14	A_up_ONLY	0.0264533	1.32844				Kcnj9	A_down_AND_B_down	0.0005304	0.755923	0.00101785	0.765976
Mnda	A_up_ONLY	0.0413178	2.08229				Kcns1	A_down_AND_B_down	0.0010377	0.721914	0.000305692	0.699788
Mndal	A_up_ONLY	0.000435019	1.96024				Klf5	A_down_AND_B_down	4.15001590643e-05	0.479968	0.000676493	0.554459
Mpeg1	A_up_ONLY	0.0421204	1.41076				Klhdc8a	A_down_AND_B_down	0.00288863	0.599553	0.00169542	0.583373
Ms4a4c	A_up_ONLY	0.0155176	2.51456				Krt77	A_down_AND_B_down	0.0371752	0.66598	0.0137729	0.626561
Ms4a6c	A_up_ONLY	0.0128608	1.86306				Lamc2	A_down_AND_B_down	0.00330206	0.394202	0.00209059	0.372742
Ms4a6d	A_up_ONLY	0.000415563	2.09721				Ldb2	A_down_AND_B_down	2.32100661034e-05	0.648352	1.89899655191e-05	0.645103
Ms4a7	A_up_ONLY	0.00132306	2.14469				Lppr3	A_down_AND_B_down	0.00220484	0.772412	0.000857044	0.756899
Neurod6	A_up_ONLY	0.000710794	1.29154				Lrrtm3	A_down_AND_B_down	0.0101525	0.712131	0.0457529	0.756716
Nxpe5	A_up_ONLY	0.0329207	3.41467				Ly6g6e	A_down_AND_B_down	0.000424077	0.478148	0.00292224	0.542519
Obp2b	A_up_ONLY	0.0128447	inf				Ly6h	A_down_AND_B_down	0.0233478	0.834131	0.0150887	0.826169
P2ry6	A_up_ONLY	0.0139518	1.46903				Lzts1	A_down_AND_B_down	4.73909741114e-05	0.68391	0.0364614	0.807528
P4ha1	A_up_ONLY	0.00496258	1.2586				Mab21l1	A_down_AND_B_down	0.00163381	0.253889	0.00780836	0.341719
Parp8	A_up_ONLY	0.0293347	1.24583				Mapk3	A_down_AND_B_down	0.0115917	0.84514	0.00206196	0.820894
Pfkfb3	A_up_ONLY	0.00904874	1.29262				Marcksl1	A_down_AND_B_down	0.00688976	0.82711	0.00337406	0.816482
Pglyrp1	A_up_ONLY	0.0220819	1.30028				Mboat7	A_down_AND_B_down	0.00737453	0.833843	0.000943589	0.805427
Plch2	A_up_ONLY	0.00380312	1.2588				Mc3r	A_down_AND_B_down	0.000148377	0.176921	0.0451359	0.482872
Plekhf1	A_up_ONLY	0.0276942	1.45082				Meis2	A_down_AND_B_down	2.91439880423e-05	0.68783	2.77903170999e-05	0.687133
Plin2	A_up_ONLY	0.00975256	1.56486				Mfge8	A_down_AND_B_down	0.00733898	0.804911	0.00115142	0.774685
Pold4	A_up_ONLY	0.035031	1.22977				Mgat5b	A_down_AND_B_down	0.00432249	0.790453	0.00456616	0.791398
Ppp1r3c	A_up_ONLY	0.00109798	1.26068				Morn1	A_down_AND_B_down	0.00473179	0.613784	0.0391137	0.688683
Prkab2	A_up_ONLY	0.0168018	1.27105				Ms4a10	A_down_AND_B_down	0.0224068	0	0.0224068	0
Prm1	A_up_ONLY	0.00116801	inf				Msgn1	A_down_AND_B_down	0.0195735	0	0.0195735	0
Pvrl3	A_up_ONLY	0.0135174	1.2668				Myoc	A_down_AND_B_down	0.00274976	0.746119	9.56703953703e-06	0.650526
Pyhin1	A_up_ONLY	0.0324517	2.19474				Nap1l5	A_down_AND_B_down	0.000947172	0.7753	0.000481265	0.765367
R3hdml	A_up_ONLY	0.0351367	inf				Necab1	A_down_AND_B_down	0.00205181	0.681572	0.0118241	0.72531
Rab11fip4os2	A_up_ONLY	0.0225356	inf				Necab2	A_down_AND_B_down	0.00534667	0.783852	0.00164273	0.763101
Rab32	A_up_ONLY	0.031377	1.46798				Necab3	A_down_AND_B_down	0.0388173	0.82238	0.000868848	0.750542
Raver2	A_up_ONLY	0.00162932	1.30243				Ngb	A_down_AND_B_down	1.89302733822e-07	0.334574	8.85485109892e-06	0.424738
Rem2	A_up_ONLY	0.0060017	1.31231				Ngef	A_down_AND_B_down	0.00318372	0.812123	0.00423927	0.816378
Rexo4	A_up_ONLY	0.0162886	1.21691				Nog	A_down_AND_B_down	0.000569932	0.66294	0.0173765	0.743625
Rgs11	A_up_ONLY	0.0151866	1.27963				Nov	A_down_AND_B_down	0.0183831	0.775909	0.0163899	0.773178
Rnf186	A_up_ONLY	0.0110867	inf				Npffr1	A_down_AND_B_down	0.00486751	0.532353	0.00264342	0.509015
Rps27	A_up_ONLY	0.000133921	2.36292				Npsr1	A_down_AND_B_down	0.00321543	0.33931	5.52701767335e-05	0.15115
Ryr3	A_up_ONLY	0.0108412	1.41523				Nr1d1	A_down_AND_B_down	2.51650093686e-05	0.777216	2.40018084668e-05	0.776726
Sat1	A_up_ONLY	0.000834539	1.35699				Nr1i3	A_down_AND_B_down	0.00115811	0	0.0159063	0.195929
Scarletltr	A_up_ONLY	0.00176088	inf				Nrep	A_down_AND_B_down	1.60494220613e-06	0.70276	1.89682990381e-06	0.70466
Scarna6	A_up_ONLY	0.00125201	inf				Nrsn2	A_down_AND_B_down	1.11963633311e-05	0.709209	4.70505701788e-06	0.698346
Scgb1c1	A_up_ONLY	0.00237042	inf				Ntn5	A_down_AND_B_down	8.09765485951e-05	0.456688	0.00179901	0.549637
Sebox	A_up_ONLY	0.0168263	1.34063				Nts	A_down_AND_B_down	3.67188825146e-06	0.480069	3.22380078854e-07	0.430639
Sirpb1b	A_up_ONLY	0.0130005	2.92173				Ntsr1	A_down_AND_B_down	0.0114232	0.528751	0.0371393	0.586164
Skap2	A_up_ONLY	0.0431473	1.24351				Nudt4	A_down_AND_B_down	0.0164602	0.838251	0.0224877	0.843608
Slfn1	A_up_ONLY	0.0477662	2.17074				Nxph3	A_down_AND_B_down	1.82102791735e-08	0.427675	1.26633121655e-07	0.461418
Smoc2	A_up_ONLY	0.0381777	1.22018				Olfm2	A_down_AND_B_down	3.26686065322e-06	0.65884	1.34248500094e-07	0.616971
Snhg11	A_up_ONLY	0.0169178	1.31442				Orm1	A_down_AND_B_down	0.00245733	0.140722	0.00899587	0.228918
Snhg20	A_up_ONLY	0.0346485	1.21355				Orm2	A_down_AND_B_down	4.29496949861e-06	0.0773316	0.0133797	0.435392
Snurf	A_up_ONLY	0.00336465	1.77617				Osbpl10	A_down_AND_B_down	0.00913299	0.757335	0.0209283	0.776826
Spp1	A_up_ONLY	0.00795218	1.75379				Osbpl1a	A_down_AND_B_down	0.00381188	0.812317	0.00191214	0.802147
Sprr1a	A_up_ONLY	0.0017839	8.20038				Pak6	A_down_AND_B_down	0.00226689	0.782791	0.00102596	0.770267
Srp54b	A_up_ONLY	0.00620435	1.41411				Pamr1	A_down_AND_B_down	0.00351041	0.664522	0.0343732	0.731745
Stab1	A_up_ONLY	0.0338679	1.40708				Pbx3	A_down_AND_B_down	0.0452481	0.677698	0.0114113	0.623442
Tcirg1	A_up_ONLY	0.0471277	1.34241				Pcdhgc4	A_down_AND_B_down	0.0223563	0.769576	0.00840568	0.745672
Theg	A_up_ONLY	0.034978	2.31572				Pgrmc1	A_down_AND_B_down	0.00154236	0.797042	0.016169	0.833811
Tm6sf2	A_up_ONLY	0.0356024	2.15821				Pigz	A_down_AND_B_down	0.0167958	0.698645	0.0245558	0.710893
Tmem114	A_up_ONLY	0.0356166	1.31648				Pknox2	A_down_AND_B_down	0.0152675	0.806679	0.0127512	0.803133
Tnfaip8l2	A_up_ONLY	0.0173869	1.45308				Pld5	A_down_AND_B_down	7.52624090689e-05	0.402566	0.00190975	0.508758
Traf3	A_up_ONLY	0.0222199	1.22333				Plekha7	A_down_AND_B_down	0.00110627	0.637031	0.00449749	0.673107
Traip	A_up_ONLY	0.0242477	1.37889				Plxdc1	A_down_AND_B_down	0.000151124	0.607268	4.66149137368e-06	0.537462
Trhde	A_up_ONLY	0.0475282	1.29585				Pnck	A_down_AND_B_down	5.64262423257e-05	0.753504	0.000293075	0.774389
Ttc14	A_up_ONLY	0.0355575	1.26116				Pnpo	A_down_AND_B_down	0.0248319	0.84867	0.0376399	0.856048
Tyrobp	A_up_ONLY	0.0136677	1.33345				Prap1	A_down_AND_B_down	0.00016296	0	0.00470781	0.201463
Wfdc17	A_up_ONLY	0.00173535	2.16501				Prdm12	A_down_AND_B_down	8.91014838578e-08	0.0577361	4.57731492709e-07	0.108426
Zfp950	A_up_ONLY	0.0193884	1.26936				Prok1	A_down_AND_B_down	0.0408465	0	0.0408465	0
Zfpm1	A_up_ONLY	0.0455709	1.20124				Prph	A_down_AND_B_down	0.00210336	0.382654	0.0260095	0.509262
Zgpat	A_up_ONLY	0.0121152	1.2235				Prss12	A_down_AND_B_down	1.8885185991e-05	0.674247	1.03316776889e-05	0.665406
1700012H19Rik	B_up_ONLY			0.0119501	inf		Ptger3	A_down_AND_B_down	0.00129013	0.368222	0.00154065	0.376012
1700020I14Rik	B_up_ONLY			0.0442974	1.21999		Pth2r	A_down_AND_B_down	0.00563433	0.25084	0.0134557	0.308787
1700065J18Rik	B_up_ONLY			0.00811426	inf		Pygm	A_down_AND_B_down	0.000849878	0.729095	0.0300777	0.801225
1700084E18Rik	B_up_ONLY			0.000543999	4.26788		Rab33a	A_down_AND_B_down	0.0256621	0.834477	0.0158658	0.82556
2010010A06Rik	B_up_ONLY			0.0343915	inf		Rab38	A_down_AND_B_down	0.00742984	0.469732	0.0228159	0.525998
2310008N11Rik	B_up_ONLY			0.0369425	inf		Rab3b	A_down_AND_B_down	0.00230044	0.764724	0.0042238	0.775629
2510003B16Rik	B_up_ONLY			0.0468603	2.34052		Rai2	A_down_AND_B_down	0.00926872	0.694586	0.0449747	0.743507
2900026A02Rik	B_up_ONLY			0.0397158	1.19863		Rbm3	A_down_AND_B_down	0.000211674	0.78965	5.74072184567e-07	0.726524
2900055J20Rik	B_up_ONLY			0.00733167	1.46444		Rcan2	A_down_AND_B_down	0.00725245	0.819403	0.0252316	0.840742
3300005D01Rik	B_up_ONLY			0.0288019	inf		Resp18	A_down_AND_B_down	1.57706934856e-06	0.643217	2.67035137783e-05	0.683286
4930404I05Rik	B_up_ONLY			0.00829759	4.77051		Rhof	A_down_AND_B_down	0.00605727	0.816355	0.00944282	0.823552
8430423G03Rik	B_up_ONLY			0.0305734	inf		Rims3	A_down_AND_B_down	6.95041597353e-05	0.646194	7.66660308029e-05	0.647955
A930001C03Rik	B_up_ONLY			0.0225611	10.0828		Rnf208	A_down_AND_B_down	0.0481154	0.861732	0.00162471	0.808632
Ago2	B_up_ONLY			0.0115983	1.35889		Rprm	A_down_AND_B_down	6.03843046898e-06	0.685024	0.00647821	0.790806
Agr2	B_up_ONLY			0.0178758	inf		Rspo2	A_down_AND_B_down	0.0214186	0.702696	0.0115777	0.683137
Ano3	B_up_ONLY			0.0255	1.21726		Rxfp1	A_down_AND_B_down	0.0276773	0.477599	0.00707744	0.399911
Arfgef3	B_up_ONLY			0.0152923	1.35389		Rxrg	A_down_AND_B_down	0.0239472	0.600573	0.0479573	0.633405
Arl4d	B_up_ONLY			0.0277683	1.31227		Satb1	A_down_AND_B_down	0.012961	0.785861	0.00546869	0.768185
Atp2b1	B_up_ONLY			0.0235876	1.20161		Scn5a	A_down_AND_B_down	6.61824081633e-05	0.258784	0.00030046	0.317137
Bcl11b	B_up_ONLY			0.0482722	1.18093		Sdr39u1	A_down_AND_B_down	0.000893408	0.814409	0.000357399	0.80345
Bdnf	B_up_ONLY			0.0474293	1.22299		Shisa4	A_down_AND_B_down	0.00647402	0.83097	0.00161566	0.811438
Bhlhe22	B_up_ONLY			0.00540987	1.27689		Shox2	A_down_AND_B_down	0.0289803	0.253267	0.00103558	0
Bsn	B_up_ONLY			0.0159752	1.25334		Slc10a4	A_down_AND_B_down	0.000686821	0.319324	0.0122199	0.45699
Cacna1e	B_up_ONLY			0.00172926	1.33462		Slc16a11	A_down_AND_B_down	0.00300255	0.715505	0.000936852	0.690728
Cbl	B_up_ONLY			0.0298207	1.34147		Slc17a6	A_down_AND_B_down	1.03876296453e-09	0.379447	8.76525518834e-11	0.3397
Ccl19	B_up_ONLY			0.00145213	7.96554		Slc32a1	A_down_AND_B_down	3.56023089079e-05	0.74425	0.000746982	0.783876
Ccl21b	B_up_ONLY			0.0192498	1.02984		Slc35f1	A_down_AND_B_down	3.84481146731e-06	0.685251	1.80687979975e-05	0.705405
Cdkl5	B_up_ONLY			0.0418569	1.25523		Slc45a1	A_down_AND_B_down	0.0406077	0.847398	0.0304295	0.841822
Cnksr2	B_up_ONLY			0.0415853	1.20793		Slc6a11	A_down_AND_B_down	0.0436457	0.850848	0.00236728	0.801765
Cort	B_up_ONLY			0.0323627	1.28351		Slc7a3	A_down_AND_B_down	0.000130616	0.52242	0.00245435	0.603256
Crem	B_up_ONLY			0.0271908	1.32651		Slc8a3	A_down_AND_B_down	0.00115187	0.655657	0.0060883	0.696895
Cst12	B_up_ONLY			7.13330513884e-05	inf		Sln	A_down_AND_B_down	0.00451843	0.459449	5.71189634808e-05	0.287397
Cyp2a5	B_up_ONLY			8.85131836215e-06	45.6012		Smim6	A_down_AND_B_down	0.00296978	0.0772057	0.0184496	0.217798
Cyp2g1	B_up_ONLY			0.000156849	inf		Sncb	A_down_AND_B_down	0.00159174	0.800428	0.000241045	0.775017
Dgkh	B_up_ONLY			0.000346813	1.63183		Sox1	A_down_AND_B_down	5.01125028198e-05	0.645031	0.000305852	0.677813
Dnajb14	B_up_ONLY			0.00162887	1.35721		Spaca5	A_down_AND_B_down	0.0414522	0	0.0414522	0
Dnase1	B_up_ONLY			0.0447111	5.92769		Spata24	A_down_AND_B_down	0.00189458	0.688643	0.0280097	0.756496
Dock4	B_up_ONLY			0.0392064	1.17552		Srebf1	A_down_AND_B_down	0.00598826	0.800514	0.0205405	0.822989
Egr3	B_up_ONLY			0.0110321	1.21132		Sstr1	A_down_AND_B_down	0.00275604	0.693415	0.00558672	0.710448
Elk1	B_up_ONLY			0.0476982	1.16801		Stard10	A_down_AND_B_down	0.000479453	0.761975	0.00220245	0.785216
Epha4	B_up_ONLY			0.00904464	1.22689		Stmn1	A_down_AND_B_down	0.00177082	0.800609	0.000348246	0.778296
Epha5	B_up_ONLY			0.0425456	1.23071		Syt5	A_down_AND_B_down	0.00224654	0.819171	0.00293247	0.82279
Epo	B_up_ONLY			0.0375021	inf		Sytl2	A_down_AND_B_down	0.00828854	0.777766	0.00139383	0.743889
Fam135b	B_up_ONLY			0.0338005	1.47222		Tacr3	A_down_AND_B_down	9.30510760314e-05	0.243423	0.00295745	0.391379
Fam205a2	B_up_ONLY			0.0175551	4.19198		Tcerg1l	A_down_AND_B_down	8.42086085862e-06	0.528715	0.000262784	0.602322
Frrs1l	B_up_ONLY			0.00327605	1.24598		Tekt5	A_down_AND_B_down	0.000394125	0.614252	0.000762797	0.629817
Gabrb1	B_up_ONLY			0.000954696	1.3412		Timp2	A_down_AND_B_down	1.88669174472e-06	0.679425	6.4451565491e-05	0.725444
Gatad2b	B_up_ONLY			0.00637291	1.30174		Tmem130	A_down_AND_B_down	0.000158117	0.771635	0.000283968	0.779044
Gh	B_up_ONLY			0.00158104	inf		Tmem145	A_down_AND_B_down	0.024199	0.785562	0.0318166	0.792337
Gm11985	B_up_ONLY			0.0448698	9.3075		Tmem163	A_down_AND_B_down	0.000578372	0.634844	0.0276878	0.736029
Gm12657	B_up_ONLY			0.00498357	11.8491		Tmem255a	A_down_AND_B_down	0.00287539	0.742359	0.0427102	0.802703
Gm15056	B_up_ONLY			0.00395467	inf		Tmem255b	A_down_AND_B_down	0.00554972	0.566454	0.0373478	0.643718
Gm1987	B_up_ONLY			0.015641	5.11536		Tmem35	A_down_AND_B_down	0.03167	0.847784	0.0465407	0.855065
Gm20878	B_up_ONLY			0.0011008	72.8722		Tmem88	A_down_AND_B_down	0.0382928	0.607695	0.0423462	0.612747
Gm5424	B_up_ONLY			0.0349087	1.59133		Tmem91	A_down_AND_B_down	3.71670388133e-07	0.508725	4.13010869121e-05	0.594792
Gm6607	B_up_ONLY			0.0199617	inf		Tox	A_down_AND_B_down	8.98008894131e-05	0.541947	2.86129328115e-05	0.515363
Gm8580	B_up_ONLY			0.00607756	inf		Tox2	A_down_AND_B_down	7.6149190877e-05	0.684555	0.00102717	0.728971
Gnaq	B_up_ONLY			0.0413513	1.1795		Tpsab1	A_down_AND_B_down	0.0438524	0	0.0438524	0
Gnb3	B_up_ONLY			0.0143066	5.14298		Trhr	A_down_AND_B_down	0.000615351	0.38085	0.000660277	0.383611
Gpr31b	B_up_ONLY			0.0459549	3.42272		Trim62	A_down_AND_B_down	0.0297591	0.769636	0.0230414	0.762716
Grin2a	B_up_ONLY			2.77123993753e-08	1.72029		Trpt1	A_down_AND_B_down	5.99721524981e-05	0.713225	0.000850109	0.753483
H2-Q6	B_up_ONLY			0.0043399	6960.29		Tshz2	A_down_AND_B_down	4.84235873621e-10	0.341366	3.37362582314e-10	0.335299
H2afb3	B_up_ONLY			0.0171178	inf		Tshz3	A_down_AND_B_down	0.0267801	0.6239	0.0242553	0.619596
Hba-a2	B_up_ONLY			0.0128717	1.32922		Tyro3	A_down_AND_B_down	0.0237103	0.845774	0.0139482	0.83679
Hist1h2ag	B_up_ONLY			0.0112592	6.73275		Unc13c	A_down_AND_B_down	0.016951	0.545548	0.0108103	0.524559
Hotairm1	B_up_ONLY			0.00681784	inf		Usp2	A_down_AND_B_down	5.24392911039e-05	0.751233	0.0114654	0.827109
Il12b	B_up_ONLY			0.0466613	5.01651		Vax1	A_down_AND_B_down	3.72685951328e-05	0.365747	0.000429824	0.443934
Iqgap2	B_up_ONLY			0.0212411	1.2419		Vpreb3	A_down_AND_B_down	1.0656800794e-06	0.059348	0.00101488	0.327793
Kcnj6	B_up_ONLY			0.0117089	1.27335		Vstm2l	A_down_AND_B_down	0.0448879	0.852586	0.0119302	0.828697
Kcnma1	B_up_ONLY			0.0411188	1.22836		Vwc2l	A_down_AND_B_down	1.55587255857e-07	0.230191	2.12792212795e-06	0.299231
Kcnq3	B_up_ONLY			4.94957031337e-05	1.45017		Wdr54	A_down_AND_B_down	0.0108829	0.780932	0.0057672	0.767925
Kcnt2	B_up_ONLY			0.0466213	1.32437		Wdr6	A_down_AND_B_down	5.06739498141e-08	0.673107	8.78734651089e-06	0.729156
Klf9	B_up_ONLY			0.0107354	1.2042		Whrn	A_down_AND_B_down	5.69822202068e-06	0.588439	0.00114287	0.688372
Klhl11	B_up_ONLY			0.0326174	1.27365		Wnt9a	A_down_AND_B_down	8.61273985464e-09	0.433478	6.52347675315e-05	0.594513
Klhl3	B_up_ONLY			0.00790349	1.32094		Zar1	A_down_AND_B_down	0.0068845	0.201936	0.00201386	0.119016
Klrc2	B_up_ONLY			0.0456339	inf		Zbtb22	A_down_AND_B_down	0.00631989	0.817698	0.0186939	0.835812
Lman2l	B_up_ONLY			0.0257324	1.18846		Zcchc12	A_down_AND_B_down	4.64728588945e-10	0.613842	9.41067279658e-09	0.644127
Lnpep	B_up_ONLY			0.00128876	1.40712		Zdhhc22	A_down_AND_B_down	1.52885100122e-05	0.536499	7.25480959265e-05	0.569635
Lrrc7	B_up_ONLY			0.0409399	1.25849		Zdhhc8	A_down_AND_B_down	0.013729	0.82388	0.00307504	0.799039
Malat1	B_up_ONLY			0.00503386	1.33382		Zfp385a	A_down_AND_B_down	0.00726204	0.834157	0.000565561	0.799555
Mgat5	B_up_ONLY			0.00164602	1.34252		Zfp467	A_down_AND_B_down	0.0410861	0.799718	0.000626679	0.710615
Mib1	B_up_ONLY			0.000160633	1.39041		Zfp503	A_down_AND_B_down	0.0205389	0.623702	0.0109626	0.598676
Myh9	B_up_ONLY			0.0268618	1.23448		Zic1	A_down_AND_B_down	1.78695847008e-09	0.306764	2.30936147472e-06	0.449491
Nebl	B_up_ONLY			0.0437655	1.19706		Zic2	A_down_AND_B_down	1.80969753383e-06	0.537601	0.000418099	0.643298
Net1	B_up_ONLY			0.0350722	1.29471		Zic3	A_down_AND_B_down	0.00148135	0.448311	0.00456364	0.493636
Nfib	B_up_ONLY			0.00434534	1.26508		Zwint	A_down_AND_B_down	0.0432046	0.847617	0.0253253	0.837302
Npvf	B_up_ONLY			0.019565	inf		0610009O20Rik	A_down_ONLY	0.036491	0.827332
Nrip1	B_up_ONLY			0.0165698	1.38511		0610011F06Rik	A_down_ONLY	0.0418133	0.816478
Ocm	B_up_ONLY			0.0245517	inf		1190002N15Rik	A_down_ONLY	0.0245111	0.765405
Omp	B_up_ONLY			0.00744501	3.23456		1500012K07Rik	A_down_ONLY	0.0451905	0.454387
Pcdh20	B_up_ONLY			0.00305673	1.21471		1700016C15Rik	A_down_ONLY	0.0218117	0
Pclo	B_up_ONLY			0.0487291	1.21832		1700024G13Rik	A_down_ONLY	0.0077617	0.299684
Pilrb1	B_up_ONLY			0.000588604	inf		2610100L16Rik	A_down_ONLY	0.0144134	0.610844
Pisd-ps1	B_up_ONLY			0.0230931	1.40781		2700046G09Rik	A_down_ONLY	0.0320062	0.600941
Plxna4	B_up_ONLY			0.0415004	1.21267		3110015C05Rik	A_down_ONLY	0.024256	0
Ppbp	B_up_ONLY			0.000691783	5.29813		4833427G06Rik	A_down_ONLY	0.00859762	0.341623
Prickle2	B_up_ONLY			0.0152094	1.19701		4930509E16Rik	A_down_ONLY	0.0423482	0.126222
Prkca	B_up_ONLY			0.0280824	1.2176		4930539E08Rik	A_down_ONLY	0.0432718	0.565384
Prox1	B_up_ONLY			0.00661382	1.35112		4932411E22Rik	A_down_ONLY	0.0307972	0.382394
Ptgs2	B_up_ONLY			0.0195156	1.32826		4933429O19Rik	A_down_ONLY	0.0373756	0.288609
Pura	B_up_ONLY			0.0350345	1.21783		9130015A21Rik	A_down_ONLY	0.00958856	0
Rab30	B_up_ONLY			0.00337223	1.4238		9430065F17Rik	A_down_ONLY	0.0039155	0.448647
Rbp3	B_up_ONLY			0.0425071	7.00847		A330040F15Rik	A_down_ONLY	0.0221475	0.561176
Rimbp2	B_up_ONLY			0.047813	1.20303		A730017C20Rik	A_down_ONLY	0.0291069	0.833506
Ryr2	B_up_ONLY			0.00688558	1.29885		A930005H10Rik	A_down_ONLY	0.0454955	0.796634
S100a14	B_up_ONLY			0.0437919	6.81645		AA413626	A_down_ONLY	0.00201868	0.121641
S100a5	B_up_ONLY			2.82863903666e-05	inf		Abat	A_down_ONLY	0.0115129	0.842609
S100g	B_up_ONLY			0.0206751	inf		Abhd11os	A_down_ONLY	0.039237	0.552187
Sacs	B_up_ONLY			0.0415891	1.71841		Acbd7	A_down_ONLY	0.0187248	0.374509
Sag	B_up_ONLY			0.0118586	2.19087		Ace	A_down_ONLY	0.0344694	0.463777
Samd12	B_up_ONLY			4.89822625844e-05	1.65147		Adcyap1	A_down_ONLY	0.000420363	0.495332
Sema3e	B_up_ONLY			0.0330682	1.24266		Adcyap1r1	A_down_ONLY	0.0407312	0.839427
Sesn3	B_up_ONLY			0.0300086	1.24632		Adgra2	A_down_ONLY	0.01558	0.716429
Sgk1	B_up_ONLY			0.000235684	1.38016		Aebp1	A_down_ONLY	0.0400136	0.690604
Shank1	B_up_ONLY			0.00844885	1.24386		Ahcyl2	A_down_ONLY	0.0346783	0.792943
Shisa6	B_up_ONLY			0.0413708	1.19922		Ak8	A_down_ONLY	0.00765165	0.506497
Sipa1l3	B_up_ONLY			0.0290428	1.22062		Akap7	A_down_ONLY	0.0283958	0.804373
Slc2a4rg-ps	B_up_ONLY			0.0474308	1.62868		Aldh2	A_down_ONLY	0.0453263	0.835135
Slc7a14	B_up_ONLY			0.000647981	1.31716		Aldh6a1	A_down_ONLY	0.0422351	0.845267
Sntb2	B_up_ONLY			0.0470353	1.40775		Ap1m2	A_down_ONLY	0.0325411	0.161624
Sptb	B_up_ONLY			0.046361	1.18434		Ap1s2	A_down_ONLY	0.030335	0.804891
Sstr4	B_up_ONLY			0.00629856	1.28317		Aqp1	A_down_ONLY	0.0406819	0.397171
Stim2	B_up_ONLY			0.0260768	1.18823		Arhgef16	A_down_ONLY	0.0168686	0.349467
Strn	B_up_ONLY			0.0409134	1.22837		Arl4a	A_down_ONLY	0.00543923	0.761114
Tanc1	B_up_ONLY			0.000333495	1.3234		Arsg	A_down_ONLY	0.00632112	0.673412
Tcf4	B_up_ONLY			0.0297776	1.18685		Arx	A_down_ONLY	0.0251757	0.78092
Tff2	B_up_ONLY			0.0176265	inf		Atoh7	A_down_ONLY	0.011993	0.43254
Tgoln2	B_up_ONLY			0.0159067	1.56737		Baiap2l2	A_down_ONLY	0.0369748	0.538608
Tmem54	B_up_ONLY			0.0392722	inf		Bcam	A_down_ONLY	0.0164319	0.717813
Tnr	B_up_ONLY			0.000296732	1.33164		Bex4	A_down_ONLY	0.0089861	0.817048
Trim2	B_up_ONLY			0.038031	1.17809		Bmp7	A_down_ONLY	0.0325559	0.585459
Trpc5	B_up_ONLY			0.0276137	1.40787		Btbd11	A_down_ONLY	0.00814274	0.676857
Trpc6	B_up_ONLY			0.0211466	1.32187		Btg3	A_down_ONLY	0.0051203	0.510714
Ube3a	B_up_ONLY			0.00856626	1.28615		C1ra	A_down_ONLY	0.0251195	0.566907
Ugt2a1	B_up_ONLY			0.00229279	inf		C3	A_down_ONLY	0.0197968	0.429244
Ugt2a2	B_up_ONLY			0.0279558	inf		C330013E15Rik	A_down_ONLY	0.02702	0.572776
Uhmk1	B_up_ONLY			0.0263672	1.25406		C77080	A_down_ONLY	0.0072392	0.648499
Vaultrc5	B_up_ONLY			0.00957855	inf		Cab39l	A_down_ONLY	0.0445544	0.636344
Vmo1	B_up_ONLY			0.0129779	inf		Cacnb4	A_down_ONLY	0.0490512	0.837786
Ylpm1	B_up_ONLY			0.0421904	1.19661		Cadm1	A_down_ONLY	0.00172125	0.754228
Zbtb20	B_up_ONLY			0.00109829	2.01862		Car10	A_down_ONLY	0.0369602	0.813612
Zeb2	B_up_ONLY			0.0280266	1.20581		Car14	A_down_ONLY	0.018127	0.617889
Zfp369	B_up_ONLY			0.0157441	1.59909		Cbx4	A_down_ONLY	0.0029334	0.783047
Zhx3	B_up_ONLY			0.0112165	1.27472		Ccdc85c	A_down_ONLY	0.0395769	0.825113
							Cd247	A_down_ONLY	0.0453568	0.175873
							Cdh18	A_down_ONLY	0.0266921	0.664662
							Chchd10	A_down_ONLY	0.0175914	0.824165
							Cit	A_down_ONLY	0.0292072	0.681193
							Cntfr	A_down_ONLY	0.0483097	0.846722
							Cntn4	A_down_ONLY	0.0117812	0.644222
							Col8a2	A_down_ONLY	0.0378675	0.479886
							Corin	A_down_ONLY	0.0484866	0.237869
							Cox6b2	A_down_ONLY	0.0405325	0.610821
							Crhr2	A_down_ONLY	0.0425449	0.448468
							Crtac1	A_down_ONLY	0.0292694	0.802233
							Cyp2s1	A_down_ONLY	0.0264547	0.582642
							Defb1	A_down_ONLY	0.00848184	0
							Defb20	A_down_ONLY	0.0135175	0
							Defb9	A_down_ONLY	0.00187337	0
							Dhrs7c	A_down_ONLY	0.00962178	0
							Dnajb9	A_down_ONLY	0.0231229	0.845951
							Ebag9	A_down_ONLY	0.00267955	0.798238
							Efcab1	A_down_ONLY	0.0071164	0.67044
							Efna5	A_down_ONLY	0.0216628	0.527301
							Efnb3	A_down_ONLY	0.0125346	0.838112
							Enkur	A_down_ONLY	0.0398448	0.609852
							Ephx1	A_down_ONLY	0.00277036	0.705765
							Epn3	A_down_ONLY	0.0325991	0.474187
							Erf	A_down_ONLY	0.0483994	0.837877
							Etfa	A_down_ONLY	0.028361	0.822258
							Etl4	A_down_ONLY	0.0136737	0.794316
							Etnk2	A_down_ONLY	0.0265144	0.49098
							Fam117a	A_down_ONLY	0.0189808	0.681207
							Fam132a	A_down_ONLY	0.0207472	0.745084
							Fam222a	A_down_ONLY	0.0355521	0.726463
							Fam25c	A_down_ONLY	0.0373296	0.348375
							Fam65b	A_down_ONLY	0.021943	0.824487
							Fam81a	A_down_ONLY	0.00173818	0.758843
							Fank1	A_down_ONLY	0.00499211	0.58342
							Figf	A_down_ONLY	0.00485896	0.41266
							Fndc9	A_down_ONLY	0.0355243	0.502331
							Folr1	A_down_ONLY	0.0309351	0.406805
							Fst	A_down_ONLY	0.0375969	0.398855
							Gabra1	A_down_ONLY	0.02488	0.84464
							Gabrd	A_down_ONLY	0.0122441	0.791973
							Gad1	A_down_ONLY	0.0271877	0.810409
							Gad2	A_down_ONLY	0.0423901	0.84181
							Gas6	A_down_ONLY	0.000428869	0.68711
							Gfra2	A_down_ONLY	0.00500969	0.781683
							Gm10941	A_down_ONLY	0.0345461	0.501938
							Gm13305	A_down_ONLY	0.00427179	0.577211
							Gm13305	A_down_ONLY	0.0284348	0.195394
							Gm15104	A_down_ONLY	0.0220764	0
							Gm1987	A_down_ONLY	0.0376591	0.395183
							Gm21586	A_down_ONLY	0.0351146	0.219866
							Gm21586	A_down_ONLY	0.040394	0.230074
							Gpc3	A_down_ONLY	0.00098943	0.550563
							Gpr52	A_down_ONLY	0.0345689	0.539234
							Grb10	A_down_ONLY	0.0019444	0.690692
							Grin2b	A_down_ONLY	0.0438225	0.767957
							Grm2	A_down_ONLY	0.000570161	0.740831
							Gsg1l	A_down_ONLY	0.00686108	0.718796
							Gstk1	A_down_ONLY	0.0307045	0.79541
							Gstt2	A_down_ONLY	0.0497991	0.613606
							Gtf2ird1	A_down_ONLY	0.0174912	0.746085
							Gucy1a3	A_down_ONLY	0.0139778	0.766038
							Hap1	A_down_ONLY	0.0218634	0.794398
							Hddc2	A_down_ONLY	0.0495427	0.824928
							Henmt1	A_down_ONLY	0.0254631	0.550008
							Hes6	A_down_ONLY	0.00459679	0.77992
							Hist1h4d	A_down_ONLY	0.0115332	0.268111
							Htr2c	A_down_ONLY	0.00652387	0.53209
							Ier3	A_down_ONLY	0.0196108	0.727705
							Igf2	A_down_ONLY	0.0292196	0.493178
							Il11ra1	A_down_ONLY	0.0165159	0.805774
							Impact	A_down_ONLY	0.0039682	0.813324
							Itga3	A_down_ONLY	0.0366908	0.718634
							Kcna4	A_down_ONLY	0.0228892	0.757881
							Kcnh2	A_down_ONLY	0.00105343	0.716648
							Kcnj13	A_down_ONLY	0.0283102	0.4021
							Kcnk3	A_down_ONLY	0.0244015	0.70885
							Kirrel3	A_down_ONLY	0.00783513	0.795586
							Klhdc8b	A_down_ONLY	0.0126694	0.737452
							Krt18	A_down_ONLY	0.00773507	0.397535
							Krt8	A_down_ONLY	0.0034495	0.346955
							Laptm4b	A_down_ONLY	0.0349241	0.848762
							Lbp	A_down_ONLY	0.00639268	0.451232
							Ldhal6b	A_down_ONLY	0.0320595	0.226922
							Ldlrad2	A_down_ONLY	0.0216524	0.212602
							Lgi2	A_down_ONLY	0.0278518	0.733562
							Lhb	A_down_ONLY	0.00194863	0.305157
							Lhfpl5	A_down_ONLY	0.0157895	0.653291
							Lurap1	A_down_ONLY	0.000271754	0.690766
							Ly6g6d	A_down_ONLY	0.0447681	0.417284
							Madcam1	A_down_ONLY	0.000325414	0.086909
							Magel2	A_down_ONLY	0.0277066	0.408237
							Mapk4	A_down_ONLY	0.00637623	0.730637
							Mef2c	A_down_ONLY	0.00507936	0.790719
							Met	A_down_ONLY	0.0233455	0.561858
							Mgp	A_down_ONLY	0.00686065	0.738254
							Msx1os	A_down_ONLY	0.036826	0.517486
							Myh7	A_down_ONLY	0.0109048	0.578077
							Myl3	A_down_ONLY	0.0180911	0
							Naga	A_down_ONLY	0.0473011	0.812536
							Nap1l3	A_down_ONLY	0.0434303	0.845863
							Negr1	A_down_ONLY	0.0466172	0.857066
							Nkg7	A_down_ONLY	0.00297468	0.276867
							Nmu	A_down_ONLY	0.0068249	0
							Npas2	A_down_ONLY	0.0166075	0.73503
							Npcd	A_down_ONLY	0.00153541	0.621966
							Npy1r	A_down_ONLY	0.0119231	0.784196
							Nr1d2	A_down_ONLY	0.0261526	0.836039
							Nr2f2	A_down_ONLY	0.000415236	0.628055
							Nsun3	A_down_ONLY	0.031742	0.691644
							Nt5dc2	A_down_ONLY	0.0230205	0.770455
							Nxph4	A_down_ONLY	0.000752524	0.384522
							Oca2	A_down_ONLY	0.0305721	0.357139
							Ogfod3	A_down_ONLY	0.00120865	0.655884
							Olfm3	A_down_ONLY	0.0345877	0.725227
							Olfr574	A_down_ONLY	0.0243697	0.251366
							Opn3	A_down_ONLY	0.00484272	0.409009
							Pcolce	A_down_ONLY	0.0113056	0.548366
							Pcp4	A_down_ONLY	0.0174921	0.80758
							Pcp4l1	A_down_ONLY	0.00161062	0.678568
							Pde9a	A_down_ONLY	0.0154454	0.748062
							Pdzk1ip1	A_down_ONLY	0.00098648	0.347801
							Perp	A_down_ONLY	0.0269704	0.547186
							Pip5k1b	A_down_ONLY	0.0262106	0.806062
							Pkdcc	A_down_ONLY	0.0351516	0.767693
							Pla2g16	A_down_ONLY	0.0439874	0.788136
							Plagl1	A_down_ONLY	0.0034514	0.603949
							Plcb4	A_down_ONLY	0.0128413	0.681727
							Plcd3	A_down_ONLY	0.00914467	0.6963
							Pltp	A_down_ONLY	0.0198467	0.786153
							Pou1f1	A_down_ONLY	0.040798	0
							Ppp1r15a	A_down_ONLY	0.0436733	0.782635
							Prelp	A_down_ONLY	0.00352222	0.668134
							Prkacb	A_down_ONLY	0.0283468	0.83546
							Prr15	A_down_ONLY	0.0399168	0.404864
							Prr32	A_down_ONLY	0.0364469	0.407194
							Prrg2	A_down_ONLY	0.0133218	0.740868
							Rassf7	A_down_ONLY	0.0415613	0.483775
							Rax	A_down_ONLY	0.0473577	0.145237
							Rbks	A_down_ONLY	0.0172829	0.588276
							Rbp4	A_down_ONLY	0.0375547	0.7324
							Rcn1	A_down_ONLY	0.0201911	0.775536
							Rec8	A_down_ONLY	0.00451534	0.500267
							Retn	A_down_ONLY	0.0240127	0.399159
							Rgs3	A_down_ONLY	0.0246168	0.758782
							Rhbdd2	A_down_ONLY	0.00838878	0.826073
							Rit2	A_down_ONLY	0.0479991	0.833712
							Rnd1	A_down_ONLY	0.0495033	0.705904
							Rps6ka2	A_down_ONLY	0.00295231	0.779016
							Rsph9	A_down_ONLY	0.00148456	0.734949
							Saa3	A_down_ONLY	0.0371816	0.584384
							Samd10	A_down_ONLY	0.00439135	0.733195
							Sec14l3	A_down_ONLY	0.0361027	0.433172
							Sema3b	A_down_ONLY	0.00714498	0.409499
							Sema3f	A_down_ONLY	0.0123527	0.461953
							Serpini1	A_down_ONLY	0.0155971	0.803004
							Sfrp5	A_down_ONLY	0.0110498	0.337772
							Sgpp2	A_down_ONLY	0.0121999	0.62533
							Sh3bgrl2	A_down_ONLY	0.0441153	0.770982
							Six3	A_down_ONLY	0.0142822	0.375971
							Skap1	A_down_ONLY	0.00858427	0.354525
							Slc13a4	A_down_ONLY	0.0302761	0.479845
							Slc22a17	A_down_ONLY	0.0139628	0.818854
							Slc23a2	A_down_ONLY	0.0373805	0.808269
							Slc29a4	A_down_ONLY	0.0354524	0.702986
							Slc2a12	A_down_ONLY	0.0482797	0.479856
							Slc39a4	A_down_ONLY	0.00386774	0.410112
							Slc39a6	A_down_ONLY	0.014525	0.823581
							Slc4a10	A_down_ONLY	0.022716	0.801009
							Slc4a2	A_down_ONLY	0.0432579	0.624885
							Slc5a5	A_down_ONLY	0.00289169	0.701669
							Slc6a1	A_down_ONLY	0.0273275	0.802331
							Slc6a15	A_down_ONLY	0.0160528	0.820645
							Slc6a20a	A_down_ONLY	0.026811	0.675412
							Slpi	A_down_ONLY	0.000727779	0.308129
							Smad6	A_down_ONLY	0.0491387	0.590612
							Smim22	A_down_ONLY	0.0265617	0.356928
							Smim5	A_down_ONLY	0.00415249	0.435597
							Sntb1	A_down_ONLY	0.0180489	0.523743
							Sod3	A_down_ONLY	0.00470339	0.725099
							Sorbs3	A_down_ONLY	0.0466305	0.811347
							Sowahb	A_down_ONLY	0.0273917	0.53378
							Sp9	A_down_ONLY	0.00570406	0.640627
							Spag16	A_down_ONLY	0.042445	0.483164
							Spink4	A_down_ONLY	0.0203416	0
							Spint2	A_down_ONLY	0.000567775	0.464013
							Srp54b	A_down_ONLY	0.00199934	0.685626
							Ssbp2	A_down_ONLY	0.033008	0.811498
							Steap1	A_down_ONLY	0.0121277	0.387176
							Stim1	A_down_ONLY	0.0408422	0.851861
							Stk32c	A_down_ONLY	0.0287232	0.846869
							Syt9	A_down_ONLY	0.000299785	0.48988
							Tbc1d9	A_down_ONLY	0.0344195	0.752193
							Tcea3	A_down_ONLY	0.0258262	0.458162
							Tceal1	A_down_ONLY	0.00605142	0.824685
							Tctn2	A_down_ONLY	0.0144519	0.745085
							Tenm3	A_down_ONLY	0.0133385	0.769718
							Tgtp1	A_down_ONLY	0.00586078	0.30993
							Thrb	A_down_ONLY	0.00362489	0.735554
							Tiam1	A_down_ONLY	0.0329689	0.813267
							Timp3	A_down_ONLY	0.0329183	0.799279
							Tmem132a	A_down_ONLY	0.0132639	0.848619
							Tmem216	A_down_ONLY	0.01209	0.73933
							Tmsb10	A_down_ONLY	0.0475856	0.833457
							Tob1	A_down_ONLY	0.000411703	0.758121
							Tpbg	A_down_ONLY	0.0435455	0.653209
							Tpd52l1	A_down_ONLY	0.0289615	0.820499
							Trnau1ap	A_down_ONLY	0.0398534	0.827075
							Trpc3	A_down_ONLY	0.0211789	0.588371
							Tspan33	A_down_ONLY	0.0021744	0.67877
							Ttc39a	A_down_ONLY	0.0289986	0.481638
							Ttc9	A_down_ONLY	0.00232983	0.77986
							Ube2u	A_down_ONLY	0.0216306	0.197841
							Uncx	A_down_ONLY	0.0444102	0.129612
							Vat1l	A_down_ONLY	0.00196206	0.436128
							Wfdc2	A_down_ONLY	0.0122712	0.400884
							Wnt4	A_down_ONLY	0.0368575	0.704317
							Zfp648	A_down_ONLY	0.010077	0.376628
							Zic4	A_down_ONLY	0.0100961	0.429479
							Zic5	A_down_ONLY	0.029705	0.555744
							0610040B10Rik	B_down_ONLY			0.00777913	0.633664
							1190005I06Rik	B_down_ONLY			0.0304163	0.775399
							2010204K13Rik	B_down_ONLY			0.0461677	0.834646
							2310022B05Rik	B_down_ONLY			0.0411175	0.858256
							2310061I04Rik	B_down_ONLY			0.012458	0.845272
							2410002F23Rik	B_down_ONLY			0.0381686	0.863742
							2700094K13Rik	B_down_ONLY			0.00969088	0.803561
							4930444M15Rik	B_down_ONLY			0.0393346	0
							4933409K07Rik	B_down_ONLY			0.0389164	0.733496
							5430405H02Rik	B_down_ONLY			0.0422559	0.733768
							A330048O09Rik	B_down_ONLY			0.00531284	0.626359
							AI413582	B_down_ONLY			0.0167276	0.83126
							Acsf3	B_down_ONLY			0.0194961	0.797872
							Acta2	B_down_ONLY			0.0319494	0.699481
							Adm2	B_down_ONLY			0.03817	0.120387
							Adssl1	B_down_ONLY			0.0285732	0.789286
							Agt	B_down_ONLY			0.0264672	0.789479
							Ankrd34a	B_down_ONLY			0.0155647	0.84215
							Arhgef10l	B_down_ONLY			0.00493089	0.778078
							Arl9	B_down_ONLY			0.049596	0
							Arpp21	B_down_ONLY			0.0273986	0.819855
							Ascl1	B_down_ONLY			0.0122705	0.690575
							BC002163	B_down_ONLY			0.00147827	0.302499
							BC029722	B_down_ONLY			0.0207139	0.858861
							Bmp8b	B_down_ONLY			0.0439416	0.106472
							Bola2	B_down_ONLY			0.020973	0.785651
							Btbd17	B_down_ONLY			0.00313121	0.738295
							Cacng3	B_down_ONLY			0.00261938	0.808798
							Calca	B_down_ONLY			0.0283234	0.530103
							Cav2	B_down_ONLY			0.0411721	0.823183
							Ccdc136	B_down_ONLY			0.0160193	0.80283
							Cckbr	B_down_ONLY			0.0178537	0.681328
							Ccl17	B_down_ONLY			0.0372863	0.481381
							Cd3d	B_down_ONLY			0.0317573	0.181852
							Cd7	B_down_ONLY			0.0410267	0.357355
							Cdc42ep1	B_down_ONLY			0.0111825	0.759004
							Cdh20	B_down_ONLY			0.00519713	0.699855
							Cdh7	B_down_ONLY			0.0186503	0.463737
							Chrac1	B_down_ONLY			0.0017277	0.793714
							Cln6	B_down_ONLY			0.0212223	0.771499
							Cmtm5	B_down_ONLY			0.0461262	0.834562
							Cntn6	B_down_ONLY			0.0481202	0.615461
							Cpne5	B_down_ONLY			0.0114971	0.754957
							Cryga	B_down_ONLY			0.0331201	0.42638
							Ctsf	B_down_ONLY			0.0189204	0.837893
							Cxx1b	B_down_ONLY			0.0103177	0.835807
							Cyp4a12b	B_down_ONLY			0.041172	0
							Cyp4f15	B_down_ONLY			0.0337281	0.704915
							D630023F18Rik	B_down_ONLY			0.00230434	0.659347
							Ddit4l	B_down_ONLY			0.0114317	0.680986
							Ddt	B_down_ONLY			0.00721402	0.814703
							Ddx25	B_down_ONLY			0.0332173	0.849774
							Dnajc30	B_down_ONLY			0.0425198	0.868704
							Drg2	B_down_ONLY			0.0422959	0.863067
							Fam205a2	B_down_ONLY			0.00491748	0.569479
							Fam20c	B_down_ONLY			0.0125353	0.802953
							Fam213b	B_down_ONLY			0.00683615	0.821212
							Ffar4	B_down_ONLY			0.0399323	0.273167
							Fgf22	B_down_ONLY			0.0170446	0.490863
							Fjx1	B_down_ONLY			0.0289489	0.844718
							Fscn1	B_down_ONLY			0.0449031	0.854325
							Gal3st1	B_down_ONLY			0.0236729	0.781505
							Gcsh	B_down_ONLY			0.0131161	0.843542
							Gdf1	B_down_ONLY			0.0113179	0.616578
							Gjc2	B_down_ONLY			0.0216134	0.778892
							Gkn3	B_down_ONLY			0.00748724	0.581674
							Glrx5	B_down_ONLY			0.0251007	0.853667
							Gm11468	B_down_ONLY			0.000241595	0
							Gm13629	B_down_ONLY			0.025422	0.541968
							Grb7	B_down_ONLY			0.0056687	0.36658
							Gzmk	B_down_ONLY			0.0463904	0.136539
							Hdac11	B_down_ONLY			0.0471087	0.857458
							Hes5	B_down_ONLY			0.0110961	0.698461
							Ibsp	B_down_ONLY			0.0238891	0.243407
							Ier2	B_down_ONLY			0.0234273	0.763091
							Kcnip3	B_down_ONLY			0.0400978	0.854756
							Krtcap2	B_down_ONLY			0.00366088	0.80369
							Lgi3	B_down_ONLY			0.0384297	0.851354
							Lrfn1	B_down_ONLY			0.0232314	0.834416
							Lrrc24	B_down_ONLY			0.0253164	0.827319
							Lsm5	B_down_ONLY			0.0115687	0.757011
							Lxn	B_down_ONLY			0.0190481	0.832915
							Mag	B_down_ONLY			0.0168898	0.7774
							Mesp2	B_down_ONLY			0.0479853	0.430282
							Mettl22	B_down_ONLY			0.0237958	0.801171
							Mgst3	B_down_ONLY			0.00880311	0.816323
							Mif	B_down_ONLY			0.0238674	0.838621
							Mmp12	B_down_ONLY			0.0102067	0.166423
							Mrpl16	B_down_ONLY			0.0497869	0.848347
							Mrps18b	B_down_ONLY			0.0308828	0.851933
							Mvb12a	B_down_ONLY			0.0299483	0.834292
							Myl9	B_down_ONLY			0.0333703	0.7945
							Nanos3	B_down_ONLY			0.000808424	0.241517
							Ndufa4l2	B_down_ONLY			0.00259989	0.651213
							Nol3	B_down_ONLY			0.0422502	0.794477
							Ntf3	B_down_ONLY			0.0081593	0.712989
							Oaz1-ps	B_down_ONLY			3.08582573938e-08	0.617813
							Opalin	B_down_ONLY			0.00624929	0.741043
							Pacrg	B_down_ONLY			0.027395	0.830381
							Pah	B_down_ONLY			0.0134127	0
							Pcsk1n	B_down_ONLY			0.00672013	0.824865
							Pdlim1	B_down_ONLY			0.0127077	0.715452
							Pelo	B_down_ONLY			0.0383986	0.824771
							Pianp	B_down_ONLY			0.0196397	0.850683
							Pigp	B_down_ONLY			0.0390076	0.837218
							Pigt	B_down_ONLY			0.0176914	0.844136
							Pllp	B_down_ONLY			0.0337302	0.808368
							Polr2j	B_down_ONLY			0.0176069	0.826924
							Prdx4	B_down_ONLY			0.0154703	0.794354
							Psmf1	B_down_ONLY			0.035292	0.827695
							Ptp4a3	B_down_ONLY			0.0130521	0.814221
							Rab11fip5	B_down_ONLY			0.0306216	0.848512
							Rad23a	B_down_ONLY			0.0219326	0.848876
							Rasgef1b	B_down_ONLY			0.0295227	0.737897
							Rcn2	B_down_ONLY			0.0401252	0.862504
							Reep2	B_down_ONLY			0.0199976	0.846715
							Ret	B_down_ONLY			0.0238086	0.492736
							Rgma	B_down_ONLY			0.0129444	0.813935
							Rhov	B_down_ONLY			0.047959	0.717687
							Rnf5	B_down_ONLY			0.0282009	0.859284
							Rpl14-ps1	B_down_ONLY			0.0438573	0.62353
							Rps6ka4	B_down_ONLY			0.00368791	0.819051
							Rsc1a1	B_down_ONLY			0.0209191	0.342929
							Rusc1	B_down_ONLY			0.00509601	0.812038
							Samd14	B_down_ONLY			0.0367548	0.830629
							Scgb3a1	B_down_ONLY			0.018403	0.272573
							Sept4	B_down_ONLY			0.00987502	0.78926
							Sertad1	B_down_ONLY			0.0114792	0.763636
							Sgcz	B_down_ONLY			0.00264282	0.244268
							Shd	B_down_ONLY			0.0278481	0.809346
							Slain1	B_down_ONLY			0.0123212	0.81209
							Slc25a18	B_down_ONLY			1.88552905548e-05	0.751097
							Slc6a9	B_down_ONLY			0.00149831	0.768596
							Sorcs2	B_down_ONLY			0.0205388	0.815809
							Sox8	B_down_ONLY			0.0158018	0.816128
							Sp3os	B_down_ONLY			0.0190516	0.804233
							Sp8	B_down_ONLY			0.0280898	0.48876
							Spata3	B_down_ONLY			0.00726354	0.430068
							Srm	B_down_ONLY			0.0221063	0.840615
							Sstr5	B_down_ONLY			0.0476264	0.242434
							Tac2	B_down_ONLY			0.0199475	0.706343
							Tbc1d7	B_down_ONLY			0.0103385	0.800887
							Tecr	B_down_ONLY			0.046517	0.860173
							Tmem109	B_down_ONLY			0.0179205	0.827901
							Tmem125	B_down_ONLY			0.0308448	0.733366
							Tmem44	B_down_ONLY			0.0145942	0.787989
							Tmem89	B_down_ONLY			0.000220747	0
							Tmub1	B_down_ONLY			0.0165288	0.815767
							Tnni1	B_down_ONLY			0.0317007	0.686503
							Tspan4	B_down_ONLY			0.000903665	0.734082
							Tspan9	B_down_ONLY			0.0259762	0.811849
							Tubb4a	B_down_ONLY			0.048706	0.848201
							Ufsp1	B_down_ONLY			0.0337979	0.781705
							Vegfb	B_down_ONLY			0.0184891	0.850892
							Vsnl1	B_down_ONLY			0.0316202	0.836755
							Wwox	B_down_ONLY			0.00565697	0.757243
							Xlr3a	B_down_ONLY			0.0156543	0.409621
							Xlr3b	B_down_ONLY			0.00713587	0.508835
							Ydjc	B_down_ONLY			0.000593811	0.756963
							Yif1b	B_down_ONLY			0.0179037	0.839464
							Zdhhc4	B_down_ONLY			0.0301507	0.822555
							Zfp414	B_down_ONLY			0.000136101	0.762521
							Zfp580	B_down_ONLY			0.000605114	0.773357
							Znhit2	B_down_ONLY			0.0417483	0.864272
