# Supplementary material for: The nBAF complex subunit CREST/SS18L1 regulates hippocampal memory processes via tyrosine 397 and histone acetyltransferase CBP
Source: Cell Rep. Author manuscript; Available in PMC 2026 May 20. (PMC13189212; doi:10.1016/j.celrep.2026.117158)
Supplement: Table_S12 [file NIHMS2168525-supplement-Table_S12.xlsx]

## Sheet: Table S12
Table S12: Figure S11A-C DAVID GO analysis of DEGs in Figure 5G
VEH-T10_UP															VEH-T10_DOWN
#	Name	Species														OFFICIAL_GENE_SYMBOL	Name	Species
1	family with sequence similarity 193, member B(Fam193b)	Mus musculus													1	Cntfr	ciliary neurotrophic factor receptor(Cntfr)	Mus musculus
2	perilipin 2(Plin2)	Mus musculus													2	Cacnb4	calcium channel, voltage-dependent, beta 4 subunit(Cacnb4)	Mus musculus
3	DnaJ heat shock protein family (Hsp40) member B5(Dnajb5)	Mus musculus													3	1700024G13Rik	RIKEN cDNA 1700024G13 gene(1700024G13Rik)	Mus musculus
4	spermidine/spermine N1-acetyl transferase 1(Sat1)	Mus musculus													4	Itga3	integrin alpha 3(Itga3)	Mus musculus
5	RAB32, member RAS oncogene family(Rab32)	Mus musculus													5	Naga	N-acetyl galactosaminidase, alpha(Naga)	Mus musculus
6	ring finger protein 186(Rnf186)	Mus musculus													6	Slc4a10	solute carrier family 4, sodium bicarbonate cotransporter-like, member 10(Slc4a10)	Mus musculus
7	B cell leukemia/lymphoma 2 related protein A1b(Bcl2a1b)	Mus musculus													7	Gstt2	glutathione S-transferase, theta 2(Gstt2)	Mus musculus
8	collagen, type XI, alpha 1(Col11a1)	Mus musculus													8	Ephx1	epoxide hydrolase 1, microsomal(Ephx1)	Mus musculus
9	secreted phosphoprotein 1(Spp1)	Mus musculus													9	Pkdcc	protein kinase domain containing, cytoplasmic(Pkdcc)	Mus musculus
10	Scarletltr, erythroid developmental long intergenic non-protein coding transcript(Scarletltr)	Mus musculus													10	9430065F17Rik	RIKEN cDNA 9430065F17 gene(9430065F17Rik)	Mus musculus
11	TNF receptor-associated factor 3(Traf3)	Mus musculus													11	Tmem216	transmembrane protein 216(Tmem216)	Mus musculus
12	collagen, type XI, alpha 2(Col11a2)	Mus musculus													12	Grm2	glutamate receptor, metabotropic 2(Grm2)	Mus musculus
13	small proline-rich protein 1A(Sprr1a)	Mus musculus													13	Slc13a4	solute carrier family 13 (sodium/sulfate symporters), member 4(Slc13a4)	Mus musculus
14	RIKEN cDNA 4933409K07 gene(4933409K07Rik)	Mus musculus													14	Tob1	transducer of ErbB-2.1(Tob1)	Mus musculus
15	6-phosphofructo-2-kinase/fructose-2,6-biphosphatase 3(Pfkfb3)	Mus musculus													15	Nr2f2	nuclear receptor subfamily 2, group F, member 2(Nr2f2)	Mus musculus
16	procollagen-proline, 2-oxoglutarate 4-dioxygenase (proline 4-hydroxylase), alpha 1 polypeptide(P4ha1)	Mus musculus													16	Lgi2	leucine-rich repeat LGI family, member 2(Lgi2)	Mus musculus
17	RIKEN cDNA 9230009I02 gene(9230009I02Rik)	Mus musculus													17	Sh3bgrl2	SH3 domain binding glutamic acid-rich protein like 2(Sh3bgrl2)	Mus musculus
18	TRAF-interacting protein(Traip)	Mus musculus													18	Trpc3	transient receptor potential cation channel, subfamily C, member 3(Trpc3)	Mus musculus
19	left right determination factor 1(Lefty1)	Mus musculus													19	Aqp1	aquaporin 1(Aqp1)	Mus musculus
20	Fer3 like bHLH transcription factor(Ferd3l)	Mus musculus													20	Erf	Ets2 repressor factor(Erf)	Mus musculus
21	collagen, type IV, alpha 1(Col4a1)	Mus musculus													21	Slc4a2	solute carrier family 4 (anion exchanger), member 2(Slc4a2)	Mus musculus
22	RAB11 family interacting protein 4 (class II), opposite strand 2(Rab11fip4os2)	Mus musculus													22	Abat	4-aminobutyrate aminotransferase(Abat)	Mus musculus
23	collagen, type IV, alpha 2(Col4a2)	Mus musculus													23	Gabra1	gamma-aminobutyric acid type A receptor subunit alpha 1(Gabra1)	Mus musculus
24	predicted gene 20605(Gm20605)	Mus musculus													24	Perp	PERP, TP53 apoptosis effector(Perp)	Mus musculus
25	interleukin 11 receptor subunit alpha 2(Il11ra2)	Mus musculus													25	Ldhal6b	lactate dehydrogenase A-like 6B(Ldhal6b)	Mus musculus
26	glycosyltransferase 8 domain containing 2(Glt8d2)	Mus musculus													26	Hddc2	HD domain containing 2(Hddc2)	Mus musculus
27	zinc finger protein 950(Zfp950)	Mus musculus													27	Arhgef16	Rho guanine nucleotide exchange factor 16(Arhgef16)	Mus musculus
28	heparan sulfate (glucosamine) 3-O-sulfotransferase 4(Hs3st4)	Mus musculus													28	Enkur	enkurin, TRPC channel interacting protein(Enkur)	Mus musculus
29	apolipoprotein C2(Apoc2)	Mus musculus													29	A930005H10Rik	RIKEN cDNA A930005H10 gene(A930005H10Rik)	Mus musculus
30	G protein-coupled receptor 68(Gpr68)	Mus musculus													30	Ier3	immediate early response 3(Ier3)	Mus musculus
31	interleukin 16(Il16)	Mus musculus													31	Slc23a2	solute carrier family 23 (nucleobase transporters), member 2(Slc23a2)	Mus musculus
32	phospholipase C, eta 2(Plch2)	Mus musculus													32	Gabrd	gamma-aminobutyric acid (GABA) A receptor, subunit delta(Gabrd)	Mus musculus
33	Fc receptor, IgE, high affinity I, gamma polypeptide(Fcer1g)	Mus musculus													33	Srp54b	signal recognition particle 54B(Srp54b)	Mus musculus
34	tetratricopeptide repeat domain 14(Ttc14)	Mus musculus													34	Zic5	zinc finger protein of the cerebellum 5(Zic5)	Mus musculus
35	Fc receptor, IgG, low affinity IIb(Fcgr2b)	Mus musculus													35	Gad1	glutamate decarboxylase 1(Gad1)	Mus musculus
36	Fc receptor, IgG, low affinity III(Fcgr3)	Mus musculus													36	Lhfpl5	lipoma HMGIC fusion partner-like 5(Lhfpl5)	Mus musculus
37	aquaporin 4(Aqp4)	Mus musculus													37	Gad2	glutamic acid decarboxylase 2(Gad2)	Mus musculus
38	FAM3 metabolism regulating signaling molecule B(Fam3b)	Mus musculus													38	Arl4a	ADP-ribosylation factor-like 4A(Arl4a)	Mus musculus
39	WAP four-disulfide core domain 17(Wfdc17)	Mus musculus													39	Fam81a	family with sequence similarity 81, member A(Fam81a)	Mus musculus
40	LIM and senescent cell antigen like domains 2(Lims2)	Mus musculus													40	Slpi	secretory leukocyte peptidase inhibitor(Slpi)	Mus musculus
41	carbonic anhydrase 4(Car4)	Mus musculus													41	Ube2u	ubiquitin-conjugating enzyme E2U (putative)(Ube2u)	Mus musculus
42	protein kinase, AMP-activated, beta 2 non-catalytic subunit(Prkab2)	Mus musculus													42	Rgs3	regulator of G-protein signaling 3(Rgs3)	Mus musculus
43	C-type lectin domain family 4, member d(Clec4d)	Mus musculus													43	A330040F15Rik	RIKEN cDNA A330040F15 gene(A330040F15Rik)	Mus musculus
44	guanylate cyclase activator 2b (retina)(Guca2b)	Mus musculus													44	Prrg2	proline-rich Gla (G-carboxyglutamic acid) polypeptide 2(Prrg2)	Mus musculus
45	macrophage expressed gene 1(Mpeg1)	Mus musculus													45	Syt9	synaptotagmin IX(Syt9)	Mus musculus
46	arginase, liver(Arg1)	Mus musculus													46	Defb20	defensin beta 20(Defb20)	Mus musculus
47	poly (ADP-ribose) polymerase family, member 8(Parp8)	Mus musculus													47	Ldlrad2	low density lipoprotein receptor class A domain containing 2(Ldlrad2)	Mus musculus
48	signal recognition particle 54B(Srp54b)	Mus musculus													48	Ahcyl2	S-adenosylhomocysteine hydrolase-like 2(Ahcyl2)	Mus musculus
49	SPARC related modular calcium binding 2(Smoc2)	Mus musculus													49	Arx	aristaless related homeobox(Arx)	Mus musculus
50	schlafen 1(Slfn1)	Mus musculus													50	Trnau1ap	tRNA selenocysteine 1 associated protein 1(Trnau1ap)	Mus musculus
51	REX4, 3'-5' exonuclease(Rexo4)	Mus musculus													51	Plagl1	pleiomorphic adenoma gene-like 1(Plagl1)	Mus musculus
52	interferon activated gene 203(Ifi203)	Mus musculus													52	C330013E15Rik	RIKEN cDNA C330013E15 gene(C330013E15Rik)	Mus musculus
53	interferon activated gene 204(Ifi204)	Mus musculus													53	Kcna4	potassium voltage-gated channel, shaker-related subfamily, member 4(Kcna4)	Mus musculus
54	src family associated phosphoprotein 2(Skap2)	Mus musculus													54	Pcolce	procollagen C-endopeptidase enhancer protein(Pcolce)	Mus musculus
55	small nucleolar RNA host gene 11(Snhg11)	Mus musculus													55	Prelp	proline arginine-rich end leucine-rich repeat(Prelp)	Mus musculus
56	C-C motif chemokine ligand 7(Ccl7)	Mus musculus													56	Pdzk1ip1	PDZK1 interacting protein 1(Pdzk1ip1)	Mus musculus
57	hippocalcin(Hpca)	Mus musculus													57	Fndc9	fibronectin type III domain containing 9(Fndc9)	Mus musculus
58	early growth response 2(Egr2)	Mus musculus													58	Pcp4	Purkinje cell protein 4(Pcp4)	Mus musculus
59	interleukin 17C(Il17c)	Mus musculus													59	Wfdc2	WAP four-disulfide core domain 2(Wfdc2)	Mus musculus
60	BCL2-related ovarian killer(Bok)	Mus musculus													60	Kirrel3	kirre like nephrin family adhesion molecule 3(Kirrel3)	Mus musculus
61	predicted gene, 19705(Gm19705)	Mus musculus													61	Nkg7	natural killer cell group 7 sequence(Nkg7)	Mus musculus
62	leukocyte specific transcript 1(Lst1)	Mus musculus													62	Hes6	hairy and enhancer of split 6(Hes6)	Mus musculus
63	leukocyte receptor cluster (LRC) member 8(Leng8)	Mus musculus													63	Gas6	growth arrest specific 6(Gas6)	Mus musculus
64	pleckstrin homology domain containing, family F (with FYVE domain) member 1(Plekhf1)	Mus musculus													64	Kcnj13	potassium inwardly-rectifying channel, subfamily J, member 13(Kcnj13)	Mus musculus
65	regulator of G-protein signaling 11(Rgs11)	Mus musculus													65	Crhr2	corticotropin releasing hormone receptor 2(Crhr2)	Mus musculus
66	pyrimidinergic receptor P2Y, G-protein coupled, 6(P2ry6)	Mus musculus													66	Rhbdd2	rhomboid domain containing 2(Rhbdd2)	Mus musculus
67	U7 snRNP-specific Sm-like protein LSM11(Lsm11)	Mus musculus													67	Kcnh2	potassium voltage-gated channel, subfamily H (eag-related), member 2(Kcnh2)	Mus musculus
68	cDNA sequence AB124611(AB124611)	Mus musculus													68	Crtac1	cartilage acidic protein 1(Crtac1)	Mus musculus
69	allograft inflammatory factor 1(Aif1)	Mus musculus													69	Ogfod3	2-oxoglutarate and iron-dependent oxygenase domain containing 3(Ogfod3)	Mus musculus
70	chromogranin B(Chgb)	Mus musculus													70	Igf2	insulin-like growth factor 2(Igf2)	Mus musculus
71	maternally expressed 3(Meg3)	Mus musculus													71	Cbx4	chromobox 4(Cbx4)	Mus musculus
72	Rho guanine nucleotide exchange factor 17(Arhgef17)	Mus musculus													72	Slc29a4	solute carrier family 29 (nucleoside transporters), member 4(Slc29a4)	Mus musculus
73	polymerase (DNA-directed), delta 4(Pold4)	Mus musculus													73	Baiap2l2	BAI1-associated protein 2-like 2(Baiap2l2)	Mus musculus
74	SEBOX homeobox(Sebox)	Mus musculus													74	Skap1	src family associated phosphoprotein 1(Skap1)	Mus musculus
75	adenylate kinase 4(Ak4)	Mus musculus													75	Rnd1	Rho family GTPase 1(Rnd1)	Mus musculus
76	RIKEN cDNA 1700054A03 gene(1700054A03Rik)	Mus musculus													76	Tbc1d9	TBC1 domain family, member 9(Tbc1d9)	Mus musculus
77	bone morphogenetic protein 1(Bmp1)	Mus musculus													77	Kcnk3	potassium channel, subfamily K, member 3(Kcnk3)	Mus musculus
78	hydroxysteroid 11-beta dehydrogenase 1(Hsd11b1)	Mus musculus													78	Samd10	sterile alpha motif domain containing 10(Samd10)	Mus musculus
79	cystathionine beta-synthase(Cbs)	Mus musculus													79	Rps6ka2	ribosomal protein S6 kinase, polypeptide 2(Rps6ka2)	Mus musculus
80	chordin(Chrd)	Mus musculus													80	Nxph4	neurexophilin 4(Nxph4)	Mus musculus
81	membrane-spanning 4-domains, subfamily A, member 4C(Ms4a4c)	Mus musculus													81	Ebag9	estrogen receptor-binding fragment-associated gene 9(Ebag9)	Mus musculus
82	FXYD domain-containing ion transport regulator 5(Fxyd5)	Mus musculus													82	Pde9a	phosphodiesterase 9A(Pde9a)	Mus musculus
83	docking protein 3(Dok3)	Mus musculus													83	Henmt1	HEN1 methyltransferase homolog 1 (Arabidopsis)(Henmt1)	Mus musculus
84	breast cancer metastasis-suppressor 1(Brms1)	Mus musculus													84	Atoh7	atonal bHLH transcription factor 7(Atoh7)	Mus musculus
85	leukocyte immunoglobulin-like receptor, subfamily B, member 4A(Lilrb4a)	Mus musculus													85	Ace	angiotensin I converting enzyme(Ace)	Mus musculus
86	tumor necrosis factor, alpha-induced protein 8-like 2(Tnfaip8l2)	Mus musculus													86	Spag16	sperm associated antigen 16(Spag16)	Mus musculus
87	calcium binding protein 7(Cabp7)	Mus musculus													87	Sntb1	syntrophin, basic 1(Sntb1)	Mus musculus
88	ribonucleoprotein, PTB-binding 2(Raver2)	Mus musculus													88	Rbks	ribokinase(Rbks)	Mus musculus
89	zinc finger, CCCH-type with G patch domain(Zgpat)	Mus musculus													89	Slc22a17	solute carrier family 22 (organic cation transporter), member 17(Slc22a17)	Mus musculus
90	R3H domain containing-like(R3hdml)	Mus musculus													90	Corin	corin, serine peptidase(Corin)	Mus musculus
91	cDNA sequence BC048679(BC048679)	Mus musculus													91	Sgpp2	sphingosine-1-phosphate phosphatase 2(Sgpp2)	Mus musculus
92	neurogenic differentiation 6(Neurod6)	Mus musculus													92	Gsg1l	GSG1-like(Gsg1l)	Mus musculus
93	ABRA C-terminal like(Abracl)	Mus musculus													93	Sod3	superoxide dismutase 3, extracellular(Sod3)	Mus musculus
94	ArfGAP with dual PH domains 2(Adap2)	Mus musculus													94	Prr15	proline rich 15(Prr15)	Mus musculus
95	ankyrin repeat and LEM domain containing 1(Ankle1)	Mus musculus													95	Abhd11os	abhydrolase domain containing 11, opposite strand(Abhd11os)	Mus musculus
96	brain enriched myelin associated protein 1(Bcas1)	Mus musculus													96	Slc6a15	solute carrier family 6 (neurotransmitter transporter), member 15(Slc6a15)	Mus musculus
97	TYRO protein tyrosine kinase binding protein(Tyrobp)	Mus musculus													97	Prr32	proline rich 32(Prr32)	Mus musculus
98	protein phosphatase 1, regulatory subunit 3C(Ppp1r3c)	Mus musculus													98	Zfp648	zinc finger protein 648(Zfp648)	Mus musculus
99	RIKEN cDNA 4930407G08 gene(4930407G08Rik)	Mus musculus													99	Msx1os	msh homeobox 1 opposite strand(Msx1os)	Mus musculus
100	midline 1(Mid1)	Mus musculus													100	Htr2c	5-hydroxytryptamine (serotonin) receptor 2C(Htr2c)	Mus musculus
101	membrane-spanning 4-domains, subfamily A, member 6D(Ms4a6d)	Mus musculus													101	Ttc39a	tetratricopeptide repeat domain 39A(Ttc39a)	Mus musculus
102	KH domain containing, RNA binding, signal transduction associated 3(Khdrbs3)	Mus musculus													102	Rbp4	retinol binding protein 4, plasma(Rbp4)	Mus musculus
103	membrane-spanning 4-domains, subfamily A, member 7(Ms4a7)	Mus musculus													103	Bex4	brain expressed X-linked 4(Bex4)	Mus musculus
104	calcium binding protein 1(Cabp1)	Mus musculus													104	Epn3	epsin 3(Epn3)	Mus musculus
105	small nucleolar RNA host gene 20(Snhg20)	Mus musculus													105	Col8a2	collagen, type VIII, alpha 2(Col8a2)	Mus musculus
106	protamine 1(Prm1)	Mus musculus													106	4933429O19Rik	RIKEN cDNA 4933429O19 gene(4933429O19Rik)	Mus musculus
107	T cell, immune regulator 1, ATPase, H+ transporting, lysosomal V0 protein A3(Tcirg1)	Mus musculus													107	Steap1	six transmembrane epithelial antigen of the prostate 1(Steap1)	Mus musculus
108	interferon gamma inducible protein 30(Ifi30)	Mus musculus													108	Cd247	CD247 antigen(Cd247)	Mus musculus
109	stabilin 1(Stab1)	Mus musculus													109	Rcn1	reticulocalbin 1(Rcn1)	Mus musculus
110	expressed sequence AI506816(AI506816)	Mus musculus													110	C1ra	complement component 1, r subcomponent A(C1ra)	Mus musculus
111	membrane-spanning 4-domains, subfamily A, member 6C(Ms4a6c)	Mus musculus													111	Tspan33	tetraspanin 33(Tspan33)	Mus musculus
112	peptidoglycan recognition protein 1(Pglyrp1)	Mus musculus													112	Gpr52	G protein-coupled receptor 52(Gpr52)	Mus musculus
113	odorant binding protein 2B(Obp2b)	Mus musculus													113	Npas2	neuronal PAS domain protein 2(Npas2)	Mus musculus
114	C-type lectin domain family 4, member a3(Clec4a3)	Mus musculus													114	Adgra2	adhesion G protein-coupled receptor A2(Adgra2)	Mus musculus
115	lymphocyte antigen 86(Ly86)	Mus musculus													115	Dnajb9	DnaJ heat shock protein family (Hsp40) member B9(Dnajb9)	Mus musculus
116	homer scaffolding protein 3(Homer3)	Mus musculus													116	Madcam1	mucosal vascular addressin cell adhesion molecule 1(Madcam1)	Mus musculus
117	small Cajal body-specific RNA 6(Scarna6)	Mus musculus													117	Etl4	enhancer trap locus 4(Etl4)	Mus musculus
118	iodotyrosine deiodinase(Iyd)	Mus musculus													118	Serpini1	serine (or cysteine) peptidase inhibitor, clade I, member 1(Serpini1)	Mus musculus
119	rad and gem related GTP binding protein 2(Rem2)	Mus musculus													119	Smad6	SMAD family member 6(Smad6)	Mus musculus
120	5-hydroxytryptamine (serotonin) receptor 2B(Htr2b)	Mus musculus													120	Etnk2	ethanolamine kinase 2(Etnk2)	Mus musculus
121	FBJ osteosarcoma oncogene(Fos)	Mus musculus													121	Uncx	UNC homeobox(Uncx)	Mus musculus
122	coiled-coil domain containing 3(Ccdc3)	Mus musculus													122	Saa3	serum amyloid A 3(Saa3)	Mus musculus
123	complement factor properdin(Cfp)	Mus musculus													123	Zic4	zinc finger protein of the cerebellum 4(Zic4)	Mus musculus
124	kallikrein related-peptidase 8(Klk8)	Mus musculus													124	Npy1r	neuropeptide Y receptor Y1(Npy1r)	Mus musculus
125	ribosomal protein S27(Rps27)	Mus musculus													125	Gtf2ird1	general transcription factor II I repeat domain-containing 1(Gtf2ird1)	Mus musculus
126	signal-regulatory protein beta 1B(Sirpb1b)	Mus musculus													126	Magel2	MAGE family member L2(Magel2)	Mus musculus
127	lysozyme 2(Lyz2)	Mus musculus													127	Gfra2	glial cell line derived neurotrophic factor family receptor alpha 2(Gfra2)	Mus musculus
128	formyl peptide receptor 2(Fpr2)	Mus musculus													128	Etfa	electron transferring flavoprotein, alpha polypeptide(Etfa)	Mus musculus
129	formyl peptide receptor 1(Fpr1)	Mus musculus													129	Spink4	serine peptidase inhibitor, Kazal type 4(Spink4)	Mus musculus
130	RIKEN cDNA A330023F24 gene(A330023F24Rik)	Mus musculus													130	Adcyap1	adenylate cyclase activating polypeptide 1(Adcyap1)	Mus musculus
131	calcium/calmodulin-dependent protein kinase ID(Camk1d)	Mus musculus													131	Spint2	serine protease inhibitor, Kunitz type 2(Spint2)	Mus musculus
132	Mir124-1 host gene (non-protein coding)(Mir124a-1hg)	Mus musculus													132	Adcyap1r1	adenylate cyclase activating polypeptide 1 receptor 1(Adcyap1r1)	Mus musculus
133	beaded filament structural protein 2, phakinin(Bfsp2)	Mus musculus													133	Chchd10	coiled-coil-helix-coiled-coil-helix domain containing 10(Chchd10)	Mus musculus
134	CD53 antigen(Cd53)	Mus musculus													134	Ak8	adenylate kinase 8(Ak8)	Mus musculus
135	ryanodine receptor 3(Ryr3)	Mus musculus													135	Sowahb	sosondowah ankyrin repeat domain family member B(Sowahb)	Mus musculus
136	cytotoxic T lymphocyte-associated protein 2 alpha(Ctla2a)	Mus musculus													136	Hap1	huntingtin-associated protein 1(Hap1)	Mus musculus
137	SNRPN upstream reading frame(Snurf)	Mus musculus													137	Sec14l3	SEC14-like lipid binding 3(Sec14l3)	Mus musculus
138	transmembrane protein 114(Tmem114)	Mus musculus													138	AA413626	expressed sequence AA413626(AA413626)	Mus musculus
139	cytotoxic T lymphocyte-associated protein 2 beta(Ctla2b)	Mus musculus													139	Gm15104	predicted gene 15104(Gm15104)	Mus musculus
140	diacylglycerol kinase zeta(Dgkz)	Mus musculus													140	Fam222a	family with sequence similarity 222, member A(Fam222a)	Mus musculus
141	complement component 1, q subcomponent, alpha polypeptide(C1qa)	Mus musculus													141	Plcd3	phospholipase C, delta 3(Plcd3)	Mus musculus
142	zinc finger protein, multitype 1(Zfpm1)	Mus musculus													142	Vat1l	vesicle amine transport protein 1 like(Vat1l)	Mus musculus
143	matrix metallopeptidase 14 (membrane-inserted)(Mmp14)	Mus musculus													143	Car14	carbonic anhydrase 14(Car14)	Mus musculus
144	complement component 3a receptor 1(C3ar1)	Mus musculus													144	Arsg	arylsulfatase G(Arsg)	Mus musculus
145	cathepsin H(Ctsh)	Mus musculus													145	Slc6a20a	solute carrier family 6 (neurotransmitter transporter), member 20A(Slc6a20a)	Mus musculus
146	developmental pluripotency-associated 3(Dppa3)	Mus musculus													146	Krt18	keratin 18(Krt18)	Mus musculus
147	interleukin 34(Il34)	Mus musculus													147	Il11ra1	interleukin 11 receptor subunit alpha 1(Il11ra1)	Mus musculus
148	killer cell lectin-like receptor, subfamily A, member 17(Klra17)	Mus musculus													148	Pip5k1b	phosphatidylinositol-4-phosphate 5-kinase, type 1 beta(Pip5k1b)	Mus musculus
149	cathepsin S(Ctss)	Mus musculus													149	Nap1l3	nucleosome assembly protein 1-like 3(Nap1l3)	Mus musculus
150	TRH-degrading enzyme(Trhde)	Mus musculus													150	Opn3	opsin 3(Opn3)	Mus musculus
151	predicted gene 15987(Gm15987)	Mus musculus													151	Gm21586	predicted gene, 21586(Gm21586)	Mus musculus
152	secretoglobin, family 1C, member 1(Scgb1c1)	Mus musculus													152	Tmsb10	thymosin beta 10(Tmsb10)	Mus musculus
153	neurexophilin and PC-esterase domain family, member 5(Nxpe5)	Mus musculus													153	Rsph9	radial spoke head 9 homolog (Chlamydomonas)(Rsph9)	Mus musculus
154	killer cell lectin-like receptor subfamily A, member 13, pseudogene(Klra13-ps)	Mus musculus													154	Slc5a5	solute carrier family 5 (sodium iodide symporter), member 5(Slc5a5)	Mus musculus
155	germ cell associated 1(Gsg1)	Mus musculus													155	Pou1f1	POU domain, class 1, transcription factor 1(Pou1f1)	Mus musculus
156	myeloid nuclear differentiation antigen like(Mndal)	Mus musculus													156	Aebp1	AE binding protein 1(Aebp1)	Mus musculus
157	Lck interacting transmembrane adaptor 1(Lime1)	Mus musculus													157	Rit2	Ras-like without CAAX 2(Rit2)	Mus musculus
158	fatty acid binding protein 4, adipocyte(Fabp4)	Mus musculus													158	Krt8	keratin 8(Krt8)	Mus musculus
159	transmembrane 6 superfamily member 2(Tm6sf2)	Mus musculus													159	Defb9	defensin beta 9(Defb9)	Mus musculus
160	cadherin-like 24(Cdh24)	Mus musculus													160	Akap7	A kinase anchor protein 7(Akap7)	Mus musculus
161	glycoprotein (transmembrane) nmb(Gpnmb)	Mus musculus													161	Prkacb	protein kinase, cAMP dependent, catalytic, beta(Prkacb)	Mus musculus
162	Hist1h4j														162	Tgtp1	T cell specific GTPase 1(Tgtp1)	Mus musculus
163	Pvrl3														163	Efna5	ephrin A5(Efna5)	Mus musculus
164	Hmga1-rs1														164	Aldh6a1	aldehyde dehydrogenase family 6, subfamily A1(Aldh6a1)	Mus musculus
165	1190002F15Rik														165	Thrb	thyroid hormone receptor beta(Thrb)	Mus musculus
166	LOC102634401														166	Efnb3	ephrin B3(Efnb3)	Mus musculus
167	Theg														167	Negr1	neuronal growth regulator 1(Negr1)	Mus musculus
168	Hist1h2ae														168	Impact	impact, RWD domain protein(Impact)	Mus musculus
169	Hist2h2aa2														169	Sfrp5	secreted frizzled-related sequence protein 5(Sfrp5)	Mus musculus
170	Pyhin1														170	Tiam1	T cell lymphoma invasion and metastasis 1(Tiam1)	Mus musculus
171	Gm21188														171	Slc39a4	solute carrier family 39 (zinc transporter), member 4(Slc39a4)	Mus musculus
172	1700027A15Rik														172	1500012K07Rik	RIKEN cDNA 1500012K07 gene(1500012K07Rik)	Mus musculus
173	Hist3h2a														173	Nsun3	NOL1/NOP2/Sun domain family member 3(Nsun3)	Mus musculus
174	Hist1h4k														174	Timp3	tissue inhibitor of metalloproteinase 3(Timp3)	Mus musculus
175	AI607873														175	Cdh18	cadherin 18(Cdh18)	Mus musculus
176	Etohi1														176	Smim22	small integral membrane protein 22(Smim22)	Mus musculus
177	Hist1h2ab														177	Ttc9	tetratricopeptide repeat domain 9(Ttc9)	Mus musculus
178	Mnda														178	4930509E16Rik	RIKEN cDNA 4930509E16 gene(4930509E16Rik)	Mus musculus
179	Fam19a1														179	Mef2c	myocyte enhancer factor 2C(Mef2c)	Mus musculus
															180	Dhrs7c	dehydrogenase/reductase 7C(Dhrs7c)	Mus musculus
															181	Gm10941	predicted gene 10941(Gm10941)	Mus musculus
															182	Plcb4	phospholipase C, beta 4(Plcb4)	Mus musculus
Category	Term	Count	%	PValue	-log(pval)	Genes	List Total	Pop Hits	Pop Total	Fold Enrichment	Bonferroni	Benjamini	FDR		183	Fank1	fibronectin type 3 and ankyrin repeat domains 1(Fank1)	Mus musculus
GOTERM_BP_DIRECT	GO:0002376~immune system process	17	10.559	2.04341e-08	7.68964	C1QA, FCER1G, IFI204, ARG1, SLFN1, IL34, LST1, LY86, CFP, IFI30, LIME1, MPEG1, TYROBP, CLEC4D, TRAF3, TNFAIP8L2, PGLYRP1	150	555	29878	6.10121	1.96983e-05	1.96781e-05	1.95555e-05		184	Nmu	neuromedin U(Nmu)	Mus musculus
GOTERM_BP_DIRECT	GO:0006954~inflammatory response	12	7.45342	7.21486e-06	5.14177	CAMK1D, CCL7, IL34, STAB1, FPR1, C3AR1, LY86, FPR2, TCIRG1, LILRB4A, IL17C, AIF1	150	410	29878	5.82985	0.00693102	0.00347396	0.00345231		185	Pcp4l1	Purkinje cell protein 4-like 1(Pcp4l1)	Mus musculus
GOTERM_BP_DIRECT	GO:0042590~antigen processing and presentation of exogenous peptide antigen via MHC class I	4	2.48447	1.42161e-05	4.84722	FCGR3, FCER1G, IFI30, MPEG1	150	10	29878	79.6747	0.0136109	0.00456336	0.00453493		186	Cox6b2	cytochrome c oxidase subunit 6B2(Cox6b2)	Mus musculus
GOTERM_BP_DIRECT	GO:0045087~innate immune response	13	8.07453	1.98601e-05	4.70202	C1QA, FCER1G, IFI204, ARG1, IL34, LY86, CFP, MPEG1, CLEC4D, TRAF3, TNFAIP8L2, WFDC17, PGLYRP1	150	545	29878	4.75124	0.0189632	0.00478132	0.00475153		187	Tmem132a	transmembrane protein 132A(Tmem132a)	Mus musculus
GOTERM_BP_DIRECT	GO:0019886~antigen processing and presentation of exogenous peptide antigen via MHC class II	4	2.48447	0.000290494	3.53686	FCER1G, FCGR2B, IFI30, CTSS	150	26	29878	30.6441	0.244275	0.0559492	0.0556006		188	Sema3b	sema domain, immunoglobulin domain (Ig), short basic domain, secreted, (semaphorin) 3B(Sema3b)	Mus musculus
GOTERM_BP_DIRECT	GO:0050766~positive regulation of phagocytosis	5	3.10559	0.000356704	3.44769	SIRPB1B, FCGR3, CAMK1D, FCER1G, FCGR2B	150	67	29878	14.8647	0.291017	0.0572511	0.0568944		189	Olfm3	olfactomedin 3(Olfm3)	Mus musculus
GOTERM_BP_DIRECT	GO:0030593~neutrophil chemotaxis	5	3.10559	0.000768275	3.11448	FCGR3, FCER1G, CCL7, SRP54B, SPP1	150	82	29878	12.1455	0.523316	0.10039	0.0997641		190	Sema3f	sema domain, immunoglobulin domain (Ig), short basic domain, secreted, (semaphorin) 3F(Sema3f)	Mus musculus
GOTERM_BP_DIRECT	GO:0006911~phagocytosis, engulfment	4	2.48447	0.000833974	3.07885	FCGR3, FCER1G, FCGR2B, AIF1	150	37	29878	21.5337	0.552593	0.10039	0.0997641		191	Bmp7	bone morphogenetic protein 7(Bmp7)	Mus musculus
GOTERM_BP_DIRECT	GO:0007200~phospholipase C-activating G protein-coupled receptor signaling pathway	5	3.10559	0.00192216	2.71621	FPR1, HTR2B, C3AR1, FPR2, PLCH2	150	105	29878	9.48508	0.843508	0.199474	0.198231		192	Stim1	stromal interaction molecule 1(Stim1)	Mus musculus
GOTERM_BP_DIRECT	GO:0042130~negative regulation of T cell proliferation	4	2.48447	0.00224606	2.64858	GPNMB, ARG1, SLFN1, LILRB4A	150	52	29878	15.3221	0.885553	0.199474	0.198231		193	Nt5dc2	5'-nucleotidase domain containing 2(Nt5dc2)	Mus musculus
GOTERM_BP_DIRECT	GO:0030316~osteoclast differentiation	4	2.48447	0.0023722	2.62485	TYROBP, FCER1G, TCIRG1, FOS	150	53	29878	15.033	0.898684	0.199474	0.198231		194	Npcd	neuronal pentraxin chromo domain(Npcd)	Mus musculus
GOTERM_BP_DIRECT	GO:0002430~complement receptor mediated signaling pathway	3	1.86335	0.00248566	2.60456	FPR1, C3AR1, FPR2	150	15	29878	39.8373	0.909206	0.199474	0.198231		195	Tctn2	tectonic family member 2(Tctn2)	Mus musculus
GOTERM_BP_DIRECT	GO:0002250~adaptive immune response	7	4.34783	0.00308323	2.51099	CLEC4D, ARG1, SLFN1, LILRB4A, LIME1, CTSS, MPEG1	150	284	29878	4.90953	0.949046	0.228396	0.226973		196	Stk32c	serine/threonine kinase 32C(Stk32c)	Mus musculus
GOTERM_BP_DIRECT	GO:0007166~cell surface receptor signaling pathway	6	3.72671	0.00420965	2.37575	FCGR3, FCER1G, MS4A7, FCGR2B, MS4A6D, MS4A6C	150	211	29878	5.66408	0.982866	0.289564	0.28776		197	Slc6a1	solute carrier family 6 (neurotransmitter transporter, GABA), member 1(Slc6a1)	Mus musculus
GOTERM_BP_DIRECT	GO:0032693~negative regulation of interleukin-10 production	3	1.86335	0.00534489	2.27206	TYROBP, FCGR2B, LILRB4A	150	22	29878	27.1618	0.994294	0.324526	0.322504		198	Gpc3	glypican 3(Gpc3)	Mus musculus
GOTERM_BP_DIRECT	GO:0006935~chemotaxis	5	3.10559	0.00539192	2.26826	CCL7, FPR1, C3AR1, IL16, FPR2	150	140	29878	7.11381	0.994549	0.324526	0.322504		199	Pltp	phospholipid transfer protein(Pltp)	Mus musculus
GOTERM_BP_DIRECT	GO:0042742~defense response to bacterium	6	3.72671	0.00608448	2.21578	CLEC4D, FCER1G, LYZ2, STAB1, PGLYRP1, MPEG1	150	230	29878	5.19617	0.997215	0.344668	0.34252		200	Met	met proto-oncogene(Met)	Mus musculus
GOTERM_BP_DIRECT	GO:0001503~ossification	5	3.10559	0.0105334	1.97743	MMP14, BMP1, COL11A1, SPP1, TCIRG1	150	170	29878	5.85843	0.999963	0.563539	0.560027		201	Wnt4	wingless-type MMTV integration site family, member 4(Wnt4)	Mus musculus
GOTERM_BP_DIRECT	GO:0035987~endodermal cell differentiation	3	1.86335	0.0117874	1.92858	MMP14, COL4A2, COL11A1	150	33	29878	18.1079	0.999989	0.573254	0.569682		202	Cab39l	calcium binding protein 39-like(Cab39l)	Mus musculus
GOTERM_BP_DIRECT	GO:0030335~positive regulation of cell migration	6	3.72671	0.0119056	1.92425	MMP14, CCL7, GPNMB, C3AR1, CTSH, AIF1	150	272	29878	4.39382	0.99999	0.573254	0.569682		203	Slc2a12	solute carrier family 2 (facilitated glucose transporter), member 12(Slc2a12)	Mus musculus
GOTERM_BP_DIRECT	GO:0030198~extracellular matrix organization	5	3.10559	0.0135007	1.86964	SMOC2, MMP14, COL4A2, COL4A1, COL11A1	150	183	29878	5.44226	0.999998	0.619105	0.615248		204	Aldh2	aldehyde dehydrogenase 2, mitochondrial(Aldh2)	Mus musculus
GOTERM_BP_DIRECT	GO:0007165~signal transduction	14	8.69565	0.017409	1.75923	PRKAB2, FCER1G, GPR68, HTR2B, FPR1, IL16, FPR2, DGKZ, TRAIP, P2RY6, GPNMB, TRAF3, C3AR1, PLCH2	150	1346	29878	2.07178	1	0.706202	0.701802		205	Cyp2s1	cytochrome P450, family 2, subfamily s, polypeptide 1(Cyp2s1)	Mus musculus
GOTERM_BP_DIRECT	GO:0006915~apoptotic process	9	5.59006	0.0175421	1.75592	BRMS1, PFKFB3, PLEKHF1, TRAF3, FAM3B, CTSH, TCIRG1, PGLYRP1, BOK	150	657	29878	2.72858	1	0.706202	0.701802		206	Tcea3	transcription elongation factor A (SII), 3(Tcea3)	Mus musculus
GOTERM_BP_DIRECT	GO:0001649~osteoblast differentiation	4	2.48447	0.0182225	1.73939	GPNMB, COL11A2, CHRD, SPP1	150	111	29878	7.1779	1	0.706202	0.701802		207	Ssbp2	single-stranded DNA binding protein 2(Ssbp2)	Mus musculus
GOTERM_BP_DIRECT	GO:0032755~positive regulation of interleukin-6 production	4	2.48447	0.0190974	1.71902	TYROBP, FCER1G, IL16, AIF1	150	113	29878	7.05086	1	0.706202	0.701802		208	9130015A21Rik	RIKEN cDNA 9130015A21 gene(9130015A21Rik)	Mus musculus
GOTERM_BP_DIRECT	GO:0002292~T cell differentiation involved in immune response	2	1.24224	0.0198001	1.70333	CLEC4D, FCER1G	150	4	29878	99.5933	1	0.706202	0.701802		209	Car10	carbonic anhydrase 10(Car10)	Mus musculus
GOTERM_BP_DIRECT	GO:0001805~positive regulation of type III hypersensitivity	2	1.24224	0.0198001	1.70333	FCGR3, FCER1G	150	4	29878	99.5933	1	0.706202	0.701802		210	Tenm3	teneurin transmembrane protein 3(Tenm3)	Mus musculus
GOTERM_BP_DIRECT	GO:0006874~intracellular calcium ion homeostasis	4	2.48447	0.0209162	1.67952	HTR2B, SPP1, TCIRG1, RYR3	150	117	29878	6.8098	1	0.719369	0.714887		211	Defb1	defensin beta 1(Defb1)	Mus musculus
GOTERM_BP_DIRECT	GO:0032760~positive regulation of tumor necrosis factor production	4	2.48447	0.0218601	1.66035	FCGR3, TYROBP, FCER1G, FCGR2B	150	119	29878	6.69535	1	0.725905	0.721383		212	Cit	citron(Cit)	Mus musculus
GOTERM_BP_DIRECT	GO:2001206~positive regulation of osteoclast development	2	1.24224	0.0246889	1.6075	TYROBP, GPR68	150	5	29878	79.6747	1	0.792514	0.787576		213	Mgp	matrix Gla protein(Mgp)	Mus musculus
GOTERM_BP_DIRECT	GO:0050776~regulation of immune response	3	1.86335	0.0258841	1.58697	FCGR3, FCER1G, FCGR2B	150	50	29878	11.9512	1	0.804078	0.799068		214	Lbp	lipopolysaccharide binding protein(Lbp)	Mus musculus
GOTERM_BP_DIRECT	GO:0002218~activation of innate immune response	3	1.86335	0.0278382	1.55536	IFI204, IFI203, MNDAL	150	52	29878	11.4915	1	0.837061	0.831846		215	Rec8	REC8 meiotic recombination protein(Rec8)	Mus musculus
GOTERM_BP_DIRECT	GO:0045833~negative regulation of lipid metabolic process	2	1.24224	0.0295536	1.52939	APOC2, CCDC3	150	6	29878	66.3956	1	0.837061	0.831846		216	Acbd7	acyl-Coenzyme A binding domain containing 7(Acbd7)	Mus musculus
GOTERM_BP_DIRECT	GO:0038094~Fc-gamma receptor signaling pathway	2	1.24224	0.0295536	1.52939	CLEC4D, FCER1G	150	6	29878	66.3956	1	0.837061	0.831846		217	Nr1d2	nuclear receptor subfamily 1, group D, member 2(Nr1d2)	Mus musculus
GOTERM_BP_DIRECT	GO:0048705~skeletal system morphogenesis	3	1.86335	0.0308767	1.51037	ZFP950, COL11A1, COL11A2	150	55	29878	10.8647	1	0.849549	0.844256		218	3110015C05Rik	RIKEN cDNA 3110015C05 gene(3110015C05Rik)	Mus musculus
GOTERM_BP_DIRECT	GO:0044726~epigenetic programing of female pronucleus	2	1.24224	0.0343941	1.46352	MEG3, DPPA3	150	7	29878	56.9105	1	0.871619	0.866188		219	Rassf7	Ras association (RalGDS/AF-6) domain family (N-terminal) member 7(Rassf7)	Mus musculus
GOTERM_BP_DIRECT	GO:0001788~antibody-dependent cellular cytotoxicity	2	1.24224	0.0343941	1.46352	FCGR3, FCGR2B	150	7	29878	56.9105	1	0.871619	0.866188		220	Retn	resistin(Retn)	Mus musculus
GOTERM_BP_DIRECT	GO:0002283~neutrophil activation involved in immune response	2	1.24224	0.0343941	1.46352	TYROBP, FCER1G	150	7	29878	56.9105	1	0.871619	0.866188		221	Sp9	trans-acting transcription factor 9(Sp9)	Mus musculus
GOTERM_BP_DIRECT	GO:0030199~collagen fibril organization	3	1.86335	0.038444	1.41517	P4HA1, COL11A1, COL11A2	150	62	29878	9.63806	1	0.920972	0.915234		222	Klhdc8b	kelch domain containing 8B(Klhdc8b)	Mus musculus
GOTERM_BP_DIRECT	GO:0001798~positive regulation of type IIa hypersensitivity	2	1.24224	0.0392106	1.4066	FCGR3, FCER1G	150	8	29878	49.7967	1	0.920972	0.915234		223	Sorbs3	sorbin and SH3 domain containing 3(Sorbs3)	Mus musculus
GOTERM_BP_DIRECT	GO:0001812~positive regulation of type I hypersensitivity	2	1.24224	0.0392106	1.4066	FCGR3, FCER1G	150	8	29878	49.7967	1	0.920972	0.915234		224	Bcam	basal cell adhesion molecule(Bcam)	Mus musculus
GOTERM_BP_DIRECT	GO:0043066~negative regulation of apoptotic process	8	4.96894	0.0470281	1.32764	CAMK1D, CBS, HTR2B, SPP1, CTSH, BCL2A1B, AIF1, LIMS2	150	657	29878	2.42541	1	1	0.994802		225	Grb10	growth factor receptor bound protein 10(Grb10)	Mus musculus
GOTERM_BP_DIRECT	GO:0035458~cellular response to interferon-beta	3	1.86335	0.0503261	1.29821	IFI204, IFI203, MNDAL	150	72	29878	8.29944	1	1	0.994802		226	Mapk4	mitogen-activated protein kinase 4(Mapk4)	Mus musculus
GOTERM_BP_DIRECT	GO:0097067~cellular response to thyroid hormone stimulus	2	1.24224	0.0535176	1.2715	CTSH, CTSS	150	11	29878	36.2158	1	1	0.994802		227	Folr1	folate receptor alpha(Folr1)	Mus musculus
GOTERM_BP_DIRECT	GO:0032088~negative regulation of NF-kappaB transcription factor activity	3	1.86335	0.0566992	1.24642	BRMS1, TRAF3, TRAIP	150	77	29878	7.76052	1	1	0.994802		228	Btg3	BTG anti-proliferation factor 3(Btg3)	Mus musculus
GOTERM_BP_DIRECT	GO:0002638~negative regulation of immunoglobulin production	2	1.24224	0.0582394	1.23478	FCGR2B, LILRB4A	150	12	29878	33.1978	1	1	0.994802		229	Cadm1	cell adhesion molecule 1(Cadm1)	Mus musculus
GOTERM_BP_DIRECT	GO:0003007~heart morphogenesis	3	1.86335	0.0593234	1.22677	LEFTY1, COL11A1, HTR2B	150	79	29878	7.56405	1	1	0.994802		230	Slc39a6	solute carrier family 39 (metal ion transporter), member 6(Slc39a6)	Mus musculus
GOTERM_BP_DIRECT	GO:0051716~cellular response to stimulus	2	1.24224	0.0629378	1.20109	SIRPB1B, FOS	150	13	29878	30.6441	1	1	0.994802		231	Ppp1r15a	protein phosphatase 1, regulatory subunit 15A(Ppp1r15a)	Mus musculus
GOTERM_BP_DIRECT	GO:0038063~collagen-activated tyrosine kinase receptor signaling pathway	2	1.24224	0.0629378	1.20109	COL4A2, COL4A1	150	13	29878	30.6441	1	1	0.994802		232	Laptm4b	lysosomal-associated protein transmembrane 4B(Laptm4b)	Mus musculus
GOTERM_BP_DIRECT	GO:0001938~positive regulation of endothelial cell proliferation	3	1.86335	0.0633367	1.19834	POLD4, ARG1, HTR2B	150	82	29878	7.28732	1	1	0.994802		233	Fam117a	family with sequence similarity 117, member A(Fam117a)	Mus musculus
GOTERM_BP_DIRECT	GO:0015909~long-chain fatty acid transport	2	1.24224	0.0676129	1.16997	FABP4, PLIN2	150	14	29878	28.4552	1	1	0.994802		234	Grin2b	glutamate receptor, ionotropic, NMDA2B (epsilon 2)(Grin2b)	Mus musculus
GOTERM_BP_DIRECT	GO:0015670~carbon dioxide transport	2	1.24224	0.0722648	1.14107	AQP4, CAR4	150	15	29878	26.5582	1	1	0.994802		235	Cntn4	contactin 4(Cntn4)	Mus musculus
GOTERM_BP_DIRECT	GO:0050729~positive regulation of inflammatory response	3	1.86335	0.0744655	1.12805	FABP4, IL16, CTSS	150	90	29878	6.63956	1	1	0.994802		236	Tpbg	trophoblast glycoprotein(Tpbg)	Mus musculus
GOTERM_BP_DIRECT	GO:0046007~negative regulation of activated T cell proliferation	2	1.24224	0.0768937	1.11411	ARG1, LILRB4A	150	16	29878	24.8983	1	1	0.994802		237	Ly6g6d	lymphocyte antigen 6 family member G6D(Ly6g6d)	Mus musculus
GOTERM_BP_DIRECT	GO:0061760~antifungal innate immune response	2	1.24224	0.0814997	1.08884	CLEC4A3, CLEC4D	150	17	29878	23.4337	1	1	0.994802		238	Smim5	small integral membrane protein 5(Smim5)	Mus musculus
GOTERM_BP_DIRECT	GO:0010952~positive regulation of peptidase activity	2	1.24224	0.0814997	1.08884	CTSH, CTSS	150	17	29878	23.4337	1	1	0.994802		239	Lhb	luteinizing hormone beta(Lhb)	Mus musculus
GOTERM_BP_DIRECT	GO:0050808~synapse organization	3	1.86335	0.0846723	1.07226	C1QA, CHRD, KLK8	150	97	29878	6.16041	1	1	0.994802		240	Tpd52l1	tumor protein D52-like 1(Tpd52l1)	Mus musculus
GOTERM_BP_DIRECT	GO:0051216~cartilage development	3	1.86335	0.0861635	1.06468	BMP1, COL11A1, COL11A2	150	98	29878	6.09755	1	1	0.994802		241	Gstk1	glutathione S-transferase kappa 1(Gstk1)	Mus musculus
GOTERM_BP_DIRECT	GO:0002764~immune response-regulating signaling pathway	2	1.24224	0.0906432	1.04266	CTSH, LILRB4A	150	19	29878	20.967	1	1	0.994802		242	Myl3	myosin, light polypeptide 3(Myl3)	Mus musculus
GOTERM_BP_DIRECT	GO:0030851~granulocyte differentiation	2	1.24224	0.0906432	1.04266	SRP54B, ZFPM1	150	19	29878	20.967	1	1	0.994802		243	Fst	follistatin(Fst)	Mus musculus
GOTERM_BP_DIRECT	GO:0030889~negative regulation of B cell proliferation	2	1.24224	0.095181	1.02145	TYROBP, FCGR2B	150	20	29878	19.9187	1	1	0.994802		244	Rax	retina and anterior neural fold homeobox(Rax)	Mus musculus
GOTERM_BP_DIRECT	GO:0019722~calcium-mediated signaling	3	1.86335	0.0952738	1.02103	HPCA, HTR2B, C3AR1	150	104	29878	5.74577	1	1	0.994802		245	Lurap1	leucine rich adaptor protein 1(Lurap1)	Mus musculus
GOTERM_BP_DIRECT	GO:0071277~cellular response to calcium ion	3	1.86335	0.0952738	1.02103	HPCA, FOS, RYR3	150	104	29878	5.74577	1	1	0.994802		246	C3	complement component 3(C3)	Mus musculus
GOTERM_BP_DIRECT	GO:0045576~mast cell activation	2	1.24224	0.0996963	1.00132	FCGR3, FCER1G	150	21	29878	18.9702	1	1	0.994802		247	Ap1s2	adaptor-related protein complex 1, sigma 2 subunit(Ap1s2)	Mus musculus
GOTERM_CC_DIRECT	GO:0005576~extracellular region	31	19.2547	1.89902e-08	7.72147	C1QA, COL11A1, LYZ2, COL11A2, CHRD, AQP4, CFP, IFI30, KLK8, CTSS, CCL7, SPP1, FAM3B, PGLYRP1, CHGB, R3HDML, LEFTY1, CTLA2A, IL34, LY86, GUCA2B, IL16, SMOC2, BMP1, COL4A2, COL4A1, SCGB1C1, APOC2, CCDC3, FCGR2B, IL17C	153	1887	30060	3.22766	3.81703e-06	3.81704e-06	3.76007e-06		248	Myh7	myosin, heavy polypeptide 7, cardiac muscle, beta(Myh7)	Mus musculus
GOTERM_CC_DIRECT	GO:0005615~extracellular space	29	18.0124	1.38999e-06	5.85699	C1QA, COL11A1, LYZ2, COL11A2, CHRD, CFP, KLK8, TRHDE, CTSS, CCL7, OBP2B, SPP1, FAM3B, CTSH, WFDC17, PGLYRP1, CHGB, R3HDML, LEFTY1, ARG1, IL34, IL16, SMOC2, MMP14, BMP1, COL4A2, COL4A1, APOC2, IL17C	153	2055	30060	2.77258	0.000279349	0.000139694	0.000137609		249	Ccdc85c	coiled-coil domain containing 85C(Ccdc85c)	Mus musculus
GOTERM_CC_DIRECT	GO:0005581~collagen trimer	5	3.10559	0.000772735	3.11197	C1QA, COL4A2, COL4A1, COL11A1, COL11A2	153	81	30060	12.1278	0.14391	0.0517732	0.0510005		250	Ap1m2	adaptor protein complex AP-1, mu 2 subunit(Ap1m2)	Mus musculus
GOTERM_CC_DIRECT	GO:0005737~cytoplasm	55	34.1615	0.00212414	2.67282	ANKLE1, PLEKHF1, LST1, HTR2B, AQP4, SAT1, RAVER2, STAB1, HOMER3, TNFAIP8L2, PGLYRP1, BCL2A1B, BCAS1, BOK, PRKAB2, CAMK1D, ARG1, IL16, FOS, MID1, DGKZ, TRAIP, MMP14, BRMS1, DOK3, TRAF3, DPPA3, FAM193B, PLIN2, SKAP2, CABP7, SLFN1, HPCA, FPR1, AK4, CABP1, FPR2, KLK8, AIF1, TRHDE, MNDAL, ADAP2, CBS, SPP1, SRP54B, EGR2, IFI204, IFI203, BFSP2, FABP4, PLCH2, RGS11, FCGR2B, SPRR1A, LIMS2	153	7472	30060	1.44618	0.347802	0.106738	0.105145		251	Six3	sine oculis-related homeobox 3(Six3)	Mus musculus
GOTERM_CC_DIRECT	GO:0005886~plasma membrane	48	29.8137	0.00293156	2.5329	SIRPB1B, CABP7, GPR68, LST1, MS4A7, HTR2B, FPR1, AQP4, FPR2, CABP1, TCIRG1, AIF1, MS4A4C, MS4A6D, MS4A6C, P2RY6, ADAP2, GPNMB, IYD, GSG1, STAB1, C3AR1, CDH24, HOMER3, REM2, CAR4, CD53, ZGPAT, FCER1G, KLRA17, IL16, LILRB4A, DGKZ, LIME1, BFSP2, MMP14, FCGR3, CLEC4D, TYROBP, TMEM114, DOK3, PLIN2, RGS11, PLCH2, FXYD5, FCGR2B, LIMS2, SKAP2	153	6350	30060	1.48513	0.445733	0.117849	0.11609		252	Tceal1	transcription elongation factor A (SII)-like 1(Tceal1)	Mus musculus
GOTERM_CC_DIRECT	GO:0062023~collagen-containing extracellular matrix	7	4.34783	0.00860818	2.06509	SMOC2, BMP1, COL4A2, COL4A1, COL11A1, COL11A2, IL16	153	347	30060	3.96338	0.824082	0.259347	0.255476		253	Oca2	oculocutaneous albinism II(Oca2)	Mus musculus
GOTERM_CC_DIRECT	GO:0045335~phagocytic vesicle	4	2.48447	0.0101662	1.99284	RAB32, TCIRG1, CTSS, MPEG1	153	88	30060	8.93048	0.871761	0.259347	0.255476		254	1700016C15Rik
GOTERM_CC_DIRECT	GO:0009897~external side of plasma membrane	9	5.59006	0.0103223	1.98623	IL11RA2, FCGR3, CLEC4A3, CLEC4D, FCER1G, AQP4, FCGR2B, LILRB4A, CAR4	153	588	30060	3.0072	0.875762	0.259347	0.255476		255	Fam25c
GOTERM_CC_DIRECT	GO:0030141~secretory granule	5	3.10559	0.0180561	1.74338	LYZ2, CABP1, CFP, KLK8, CHGB	153	197	30060	4.98656	0.97433	0.403254	0.397235		256	4930539E08Rik
GOTERM_CC_DIRECT	GO:0016607~nuclear speck	7	4.34783	0.0277686	1.55645	IFI204, SNURF, SRP54B, FAM193B, IL16, DGKZ, REXO4	153	452	30060	3.04269	0.996519	0.514447	0.506769		257	2610100L16Rik
GOTERM_CC_DIRECT	GO:0005802~trans-Golgi network	5	3.10559	0.029695	1.52732	RAB32, MS4A7, MS4A6D, MS4A6C, CAR4	153	230	30060	4.2711	0.997663	0.514447	0.506769		258	Pla2g16
GOTERM_CC_DIRECT	GO:0005764~lysosome	7	4.34783	0.0338559	1.47037	RAB32, PLEKHF1, CTSH, TCIRG1, TNFAIP8L2, IFI30, CTSS	153	474	30060	2.90146	0.999015	0.514447	0.506769		259	Gucy1a3
GOTERM_CC_DIRECT	GO:0005592~collagen type XI trimer	2	1.24224	0.0348669	1.45759	COL11A1, COL11A2	153	7	30060	56.1345	0.999202	0.514447	0.506769		260	C77080
GOTERM_CC_DIRECT	GO:0016020~membrane	56	34.7826	0.0358322	1.44573	SIRPB1B, GPR68, LST1, HTR2B, AQP4, RYR3, CTSS, IYD, STAB1, GSG1, C3AR1, CAR4, BOK, CD53, IL11RA2, NXPE5, FCER1G, KLRA17, DGKZ, LIME1, MPEG1, PARP8, RAB32, FCGR3, MMP14, TYROBP, CLEC4D, DOK3, COL4A2, COL4A1, PLIN2, CABP7, HPCA, FPR1, GLT8D2, FPR2, AIF1, TRHDE, MS4A6D, MS4A6C, HSD11B1, P2RY6, ADAP2, GPNMB, CDH24, AB124611, REM2, ZFP950, TM6SF2, BFSP2, TMEM114, PLCH2, FXYD5, RNF186, FCGR2B, LIMS2	153	8760	30060	1.25598	0.999347	0.514447	0.506769		261	Fam65b
GOTERM_CC_DIRECT	GO:0005587~collagen type IV trimer	2	1.24224	0.0397482	1.40068	COL4A2, COL4A1	153	8	30060	49.1176	0.999712	0.532626	0.524677		262	4932411E22Rik
GOTERM_CC_DIRECT	GO:0005634~nucleus	44	27.3292	0.0479394	1.31931	MEG3, PLEKHF1, ANKLE1, KHDRBS3, SLFN1, LENG8, CABP1, TCIRG1, AIF1, FERD3L, MNDAL, POLD4, LSM11, DNAJB5, NEUROD6, CBS, RAVER2, SRP54B, TNFAIP8L2, BOK, PRKAB2, EGR2, ZGPAT, CAMK1D, ZFP950, PRM1, IFI204, ARG1, IFI203, SEBOX, IL16, FOS, DGKZ, REXO4, TRAIP, MMP14, BRMS1, RPS27, FABP4, DPPA3, SNURF, FAM193B, PLIN2, ZFPM1	153	6691	30060	1.29199	0.999949	0.602239	0.593251		263	Fam132a
GOTERM_CC_DIRECT	GO:0030670~phagocytic vesicle membrane	3	1.86335	0.0541577	1.26634	RAB32, TCIRG1, MPEG1	153	74	30060	7.96502	0.999986	0.640335	0.630778		264	Olfr574
GOTERM_CC_DIRECT	GO:0009986~cell surface	9	5.59006	0.0575819	1.23971	CD53, FCGR3, TYROBP, FCER1G, CHRD, FCGR2B, LILRB4A, CTSS, CAR4	153	821	30060	2.15376	0.999993	0.642998	0.633401		265	Efcab1
GOTERM_CC_DIRECT	GO:0005829~cytosol	31	19.2547	0.0704637	1.15203	PFKFB3, ANKLE1, SLFN1, HPCA, LST1, IFI30, SAT1, AIF1, MNDAL, DNAJB5, SRP54B, CTSH, HOMER3, BCAS1, PRKAB2, PRM1, IFI204, ARG1, IFI203, IL16, FOS, DGKZ, MID1, MMP14, RPS27, FABP4, PPP1R3C, DPPA3, APOC2, PLIN2, SKAP2	153	4529	30060	1.3448	1	0.745432	0.734306		266	Gm1987
GOTERM_CC_DIRECT	GO:0005741~mitochondrial outer membrane	4	2.48447	0.0908988	1.04144	RAB32, ARG1, BCL2A1B, BOK	153	210	30060	3.7423	1	0.913533	0.899898		267	A730017C20Rik
GOTERM_MF_DIRECT	GO:0005125~cytokine activity	9	5.59006	3.29074e-05	4.48271	LEFTY1, BMP1, CCL7, IL34, FAM3B, SPP1, IL16, PGLYRP1, IL17C	150	239	29205	7.3318	0.0102147	0.0102671	0.0100697		268	Btbd11
GOTERM_MF_DIRECT	GO:0042802~identical protein binding	24	14.9068	0.000300894	3.52159	CD53, KHDRBS3, FCER1G, IFI204, ARG1, IL34, LYZ2, IFI203, HPCA, AQP4, FOS, CABP1, SAT1, MID1, TRAIP, MNDAL, TM6SF2, TYROBP, BMP1, P4HA1, TRAF3, CBS, APOC2, HOMER3	150	2053	29205	2.27608	0.0896199	0.0469395	0.0460368		269	Gm13305
GOTERM_MF_DIRECT	GO:0019864~IgG binding	3	1.86335	0.000709506	3.14904	FCGR3, FCER1G, FCGR2B	150	8	29205	73.0125	0.19864	0.0737886	0.0723696		270	1190002N15Rik
GOTERM_MF_DIRECT	GO:0030020~extracellular matrix structural constituent conferring tensile strength	4	2.48447	0.00179027	2.74708	COL4A2, COL4A1, COL11A1, COL11A2	150	47	29205	16.5702	0.428256	0.135148	0.132549		271	Figf
GOTERM_MF_DIRECT	GO:0008201~heparin binding	6	3.72671	0.00259002	2.5867	SMOC2, CCL7, GPNMB, COL11A1, COL11A2, CHRD	150	184	29205	6.34891	0.554757	0.135148	0.132549		272	0610011F06Rik
GOTERM_MF_DIRECT	GO:0004875~complement receptor activity	3	1.86335	0.00259899	2.5852	FPR1, C3AR1, FPR2	150	15	29205	38.94	0.556004	0.135148	0.132549		273	Hist1h4d
GOTERM_MF_DIRECT	GO:0005515~protein binding	43	26.7081	0.00349941	2.45601	C1QA, SLFN1, HPCA, CHRD, AQP4, CABP1, TCIRG1, AIF1, LSM11, DNAJB5, RAVER2, GSG1, HOMER3, TNFAIP8L2, BOK, CHGB, CAR4, TTC14, CTLA2B, EGR2, FCER1G, IFI204, LY86, IL16, FOS, DGKZ, MID1, LIME1, TRAIP, RAB32, BFSP2, BRMS1, RPS27, TYROBP, BMP1, DOK3, TRAF3, DPPA3, PLIN2, RGS11, FCGR2B, ZFPM1, SKAP2	150	5504	29205	1.52109	0.665035	0.155974	0.152974		274	4833427G06Rik
GOTERM_MF_DIRECT	GO:0005509~calcium ion binding	11	6.8323	0.00445001	2.35164	SMOC2, CLEC4A3, BMP1, CABP7, HPCA, STAB1, CDH24, PLCH2, CABP1, AIF1, RYR3	150	732	29205	2.92582	0.751299	0.172363	0.169048		275	0610009O20Rik
GOTERM_MF_DIRECT	GO:0046872~metal ion binding	32	19.8758	0.00497201	2.30347	PLEKHF1, CABP7, COL11A1, COL11A2, HPCA, CABP1, AIF1, TRHDE, ADAP2, CBS, CDH24, CAR4, EGR2, ZGPAT, ZFP950, FCER1G, ARG1, DGKZ, MID1, TRAIP, SMOC2, MMP14, CLEC4D, RPS27, TYROBP, BMP1, P4HA1, TRAF3, PLCH2, RNF186, ZFPM1, LIMS2	150	3789	29205	1.64434	0.788839	0.172363	0.169048		276	2700046G09Rik
GOTERM_MF_DIRECT	GO:0031625~ubiquitin protein ligase binding	7	4.34783	0.00849183	2.071	EGR2, IFI204, CBS, TRAF3, RNF186, MID1, BOK	150	343	29205	3.97347	0.930105	0.264945	0.25985
GOTERM_MF_DIRECT	GO:0003690~double-stranded DNA binding	5	3.10559	0.0116065	1.9353	IFI204, IFI203, FOS, REXO4, MNDAL	150	171	29205	5.69298	0.973811	0.329202	0.322871
GOTERM_MF_DIRECT	GO:0005201~extracellular matrix structural constituent	4	2.48447	0.013161	1.88071	COL4A2, COL4A1, COL11A1, COL11A2	150	96	29205	8.1125	0.983973	0.342187	0.335607
GOTERM_MF_DIRECT	GO:0019770~IgG receptor activity	2	1.24224	0.0202529	1.69351	FCGR3, FCGR2B	150	4	29205	97.35	0.998311	0.486068	0.476721		Category	Term	Count	%	PValue	-log(pval)	Genes	List Total	Pop Hits	Pop Total	Fold Enrichment	Bonferroni	Benjamini	FDR
GOTERM_MF_DIRECT	GO:0004982~N-formyl peptide receptor activity	2	1.24224	0.0351746	1.45377	FPR1, FPR2	150	7	29205	55.6286	0.999986	0.783892	0.768817		GOTERM_BP_DIRECT	GO:0030154~cell differentiation	26	10.2767	7.53395e-07	6.12298	ADCYAP1R1, THRB, PKDCC, TENM3, ARX, SEMA3B, SLC4A2, EFNA5, ATOH7, EFNB3, WNT4, HES6, MEF2C, CADM1, FST, UNCX, NR1D2, ZIC5, NR2F2, SMAD6, BMP7, CIT, IMPACT, SFRP5, MGP, ERF	243	1005	29878	3.18092	0.00120621	0.00120694	0.0011994
GOTERM_MF_DIRECT	GO:0005124~scavenger receptor binding	2	1.24224	0.0449969	1.34682	FPR1, FPR2	150	9	29205	43.2667	0.999999	0.877439	0.860565		GOTERM_BP_DIRECT	GO:0006811~monoatomic ion transport	19	7.50988	2.54145e-06	5.59492	KCNH2, SLC23A2, GABRA1, TRPC3, KCNJ13, SLC6A15, LHFPL5, SLC4A10, KCNA4, SLC4A2, GRIN2B, SLC5A5, CACNB4, STIM1, SLC22A17, SLC39A6, GABRD, KCNK3, SLC39A4	243	605	29878	3.86139	0.00406313	0.0020357	0.00202299
GOTERM_MF_DIRECT	GO:0045545~syndecan binding	2	1.24224	0.0449969	1.34682	GPNMB, CHRD	150	9	29205	43.2667	0.999999	0.877439	0.860565		GOTERM_BP_DIRECT	GO:0007275~multicellular organism development	26	10.2767	4.45689e-06	5.35097	ADCYAP1R1, PKDCC, ARX, SEMA3B, RAX, EFNA5, ATOH7, EFNB3, CCDC85C, SIX3, WNT4, HES6, MEF2C, CADM1, FST, UNCX, ZIC5, BMP7, CIT, SFRP5, MGP, ETL4, PRR15, GTF2IRD1, MET, CDH18	243	1111	29878	2.87743	0.00711452	0.00237998	0.00236512
GOTERM_MF_DIRECT	GO:0005178~integrin binding	4	2.48447	0.0503708	1.29782	MMP14, GPNMB, SPP1, LILRB4A	150	162	29205	4.80741	1	0.924453	0.906675		GOTERM_BP_DIRECT	GO:0007399~nervous system development	15	5.92885	1.58035e-05	4.80125	HES6, MEF2C, ARX, SEMA3B, UNCX, ZIC5, EFNA5, GFRA2, CIT, ATOH7, ADCYAP1, IMPACT, EFNB3, CNTN4, MET	243	439	29878	4.20119	0.0249995	0.00632929	0.00628978
GOTERM_MF_DIRECT	GO:0050786~RAGE receptor binding	2	1.24224	0.0595443	1.22516	FPR1, FPR2	150	12	29205	32.45	1	1	0.983923		GOTERM_BP_DIRECT	GO:0010976~positive regulation of neuron projection development	10	3.95257	2.44074e-05	4.61248	TIAM1, ADCYAP1, PCP4, RIT2, TENM3, NEGR1, ITGA3, SERPINI1, HAP1, MET	243	188	29878	6.54015	0.0383466	0.00782014	0.00777133
GOTERM_MF_DIRECT	GO:0051400~BH domain binding	2	1.24224	0.0643443	1.19149	BCL2A1B, BOK	150	13	29205	29.9538	1	1	0.983923		GOTERM_BP_DIRECT	GO:0055085~transmembrane transport	14	5.5336	0.000112534	3.94872	KCNH2, SLC23A2, OCA2, SLC13A4, TRPC3, SLC2A12, SLC4A10, KCNA4, SLC4A2, SLC5A5, AQP1, SLC22A17, SLC39A6, SLC39A4	243	462	29878	3.7259	0.164972	0.0300466	0.029859
GOTERM_MF_DIRECT	GO:0060090~molecular adaptor activity	4	2.48447	0.0968018	1.01412	TYROBP, PPP1R3C, COL4A2, PGLYRP1	150	214	29205	3.63925	1	1	0.983923		GOTERM_BP_DIRECT	GO:0042220~response to cocaine	5	1.97628	0.000524523	3.28024	TIAM1, GRM2, GAD2, ABAT, SLC6A1	243	46	29878	13.3646	0.568508	0.114438	0.113724
															GOTERM_BP_DIRECT	GO:0010466~negative regulation of peptidase activity	7	2.7668	0.00060653	3.21715	SPINK4, SLPI, GPC3, TIMP3, SERPINI1, SPINT2, WFDC2	243	127	29878	6.77703	0.621658	0.114438	0.113724
															GOTERM_BP_DIRECT	GO:0098989~NMDA selective glutamate receptor signaling pathway	3	1.18577	0.000642913	3.19185	TIAM1, MEF2C, GRIN2B	243	5	29878	73.7728	0.643092	0.114438	0.113724
															GOTERM_BP_DIRECT	GO:0009449~gamma-aminobutyric acid biosynthetic process	3	1.18577	0.000959215	3.01808	GAD1, GAD2, ABAT	243	6	29878	61.4774	0.785061	0.153666	0.152707
															GOTERM_BP_DIRECT	GO:0009410~response to xenobiotic stimulus	10	3.95257	0.00116488	2.93372	ADCYAP1R1, ACE, ITGA3, IGF2, GPR52, GAD2, HTR2C, ABAT, KCNK3, NPAS2	243	316	29878	3.89097	0.845448	0.168397	0.167345
															GOTERM_BP_DIRECT	GO:0001764~neuron migration	7	2.7668	0.00134302	2.87192	KIRREL3, MEF2C, ITGA3, ARX, NR2F2, GAS6, MET	243	148	29878	5.81543	0.883861	0.168397	0.167345
															GOTERM_BP_DIRECT	GO:0000122~negative regulation of transcription by RNA polymerase II	19	7.50988	0.00136651	2.86439	PPP1R15A, HES6, MEF2C, POU1F1, MAGEL2, THRB, CBX4, FST, ARX, NPCD, IGF2, NR1D2, NR2F2, AEBP1, SORBS3, IMPACT, ERF, GTF2IRD1, MET	243	997	29878	2.34317	0.888156	0.168397	0.167345
															GOTERM_BP_DIRECT	GO:0048593~camera-type eye morphogenesis	4	1.58103	0.00148025	2.82966	TENM3, COL8A2, BMP7, AQP1	243	28	29878	17.565	0.90681	0.169383	0.168326
															GOTERM_BP_DIRECT	GO:0007411~axon guidance	8	3.16206	0.00159841	2.79631	MEF2C, EFNB3, ARX, SEMA3B, CNTN4, SEMA3F, EFNA5, BMP7	243	208	29878	4.72903	0.922903	0.17071	0.169644
															GOTERM_BP_DIRECT	GO:0048754~branching morphogenesis of an epithelial tube	4	1.58103	0.00260896	2.58353	MGP, BMP7, MET, WNT4	243	34	29878	14.4653	0.984778	0.245856	0.244321
															GOTERM_BP_DIRECT	GO:0050806~positive regulation of synaptic transmission	4	1.58103	0.00260896	2.58353	EFNB3, NMU, RETN, GRIN2B	243	34	29878	14.4653	0.984778	0.245856	0.244321
															GOTERM_BP_DIRECT	GO:0099560~synaptic membrane adhesion	4	1.58103	0.00386788	2.41253	TENM3, CADM1, ITGA3, EFNA5	243	39	29878	12.6107	0.997987	0.344241	0.342092
															GOTERM_BP_DIRECT	GO:0007155~cell adhesion	13	5.13834	0.0045647	2.34059	KIRREL3, SLC23A2, TENM3, CADM1, NEGR1, ITGA3, SORBS3, BCAM, PERP, COL8A2, MADCAM1, CNTN4, FOLR1	243	614	29878	2.60328	0.999344	0.384859	0.382457
															GOTERM_BP_DIRECT	GO:2000252~negative regulation of feeding behavior	3	1.18577	0.00480473	2.31833	NMU, RETN, CRHR2	243	13	29878	28.3742	0.999554	0.384859	0.382457
															GOTERM_BP_DIRECT	GO:0008285~negative regulation of cell population proliferation	10	3.95257	0.00508219	2.29395	PPP1R15A, BTG3, CACNB4, RPS6KA2, SFRP5, TPBG, GPC3, SMAD6, BMP7, TOB1	243	394	29878	3.12068	0.999715	0.387699	0.385279
															GOTERM_BP_DIRECT	GO:0030501~positive regulation of bone mineralization	4	1.58103	0.0061635	2.21017	MEF2C, PKDCC, BMP7, WNT4	243	46	29878	10.6917	0.99995	0.388331	0.385906
															GOTERM_BP_DIRECT	GO:0001662~behavioral fear response	4	1.58103	0.0061635	2.21017	GRM2, ADCYAP1, HTR2C, GRIN2B	243	46	29878	10.6917	0.99995	0.388331	0.385906
															GOTERM_BP_DIRECT	GO:0034220~monoatomic ion transmembrane transport	9	3.55731	0.00634049	2.19788	KCNH2, GABRA1, CACNB4, TRPC3, KCNJ13, KCNA4, GABRD, GRIN2B, KCNK3	243	336	29878	3.29343	0.999962	0.388331	0.385906
															GOTERM_BP_DIRECT	GO:0003084~positive regulation of systemic arterial blood pressure	3	1.18577	0.00639933	2.19387	ACE, NMU, NR2F2	243	15	29878	24.5909	0.999966	0.388331	0.385906
															GOTERM_BP_DIRECT	GO:0035725~sodium ion transmembrane transport	5	1.97628	0.00647295	2.1889	SLC23A2, SLC6A15, SLC6A20A, SLC6A1, SLC5A5	243	91	29878	6.75575	0.99997	0.388331	0.385906
															GOTERM_BP_DIRECT	GO:0019933~cAMP-mediated signaling	4	1.58103	0.0065449	2.1841	ADCYAP1, ADCYAP1R1, DEFB1, PDE9A	243	47	29878	10.4642	0.999973	0.388331	0.385906
															GOTERM_BP_DIRECT	GO:0007165~signal transduction	21	8.3004	0.00692051	2.15986	GABRA1, ADCYAP1R1, OPN3, TENM3, RASSF7, NPY1R, GPR52, HTR2C, RND1, CRHR2, GRM2, TIAM1, RIT2, OLFM3, ADGRA2, GRB10, PLCD3, GAS6, GABRD, PDE9A, WNT4	243	1346	29878	1.91831	0.999985	0.395952	0.39348
															GOTERM_BP_DIRECT	GO:0060048~cardiac muscle contraction	4	1.58103	0.00820922	2.0857	KCNH2, MYL3, MET, MYH7	243	51	29878	9.64351	0.999998	0.453489	0.450658
															GOTERM_BP_DIRECT	GO:0045907~positive regulation of vasoconstriction	4	1.58103	0.00866053	2.06246	ACE, NPY1R, HTR2C, SMAD6	243	52	29878	9.45806	0.999999	0.462472	0.459586
															GOTERM_BP_DIRECT	GO:0007268~chemical synaptic transmission	6	2.37154	0.0115396	1.93781	GABRA1, CACNB4, HTR2C, GABRD, GRIN2B, MET	243	166	29878	4.44415	1	0.596338	0.592616
															GOTERM_BP_DIRECT	GO:0007389~pattern specification process	4	1.58103	0.0122246	1.91277	FST, RAX, UNCX, BMP7	243	59	29878	8.33591	1	0.611992	0.608172
															GOTERM_BP_DIRECT	GO:0043950~positive regulation of cAMP-mediated signaling	3	1.18577	0.0135645	1.8676	ADCYAP1, ADCYAP1R1, CRHR2	243	22	29878	16.7666	1	0.658495	0.654384
															GOTERM_BP_DIRECT	GO:0006874~intracellular calcium ion homeostasis	5	1.97628	0.015271	1.81613	CACNB4, STIM1, DHRS7C, HTR2C, GRIN2B	243	117	29878	5.25448	1	0.719536	0.715044
															GOTERM_BP_DIRECT	GO:0014902~myotube differentiation	3	1.18577	0.0160361	1.7949	MEF2C, STIM1, MET	243	24	29878	15.3693	1	0.733997	0.729415
															GOTERM_BP_DIRECT	GO:0031589~cell-substrate adhesion	3	1.18577	0.0173386	1.76099	GAS6, SMAD6, SORBS3	243	25	29878	14.7546	1	0.771567	0.76675
															GOTERM_BP_DIRECT	GO:0007626~locomotory behavior	5	1.97628	0.019499	1.70999	NEGR1, NPY1R, GPR52, HTR2C, ABAT	243	126	29878	4.87916	1	0.844253	0.838983
															GOTERM_BP_DIRECT	GO:0051932~synaptic transmission, GABAergic	3	1.18577	0.021503	1.6675	GABRA1, TPBG, GABRD	243	28	29878	13.1737	1	0.90652	0.900861
															GOTERM_BP_DIRECT	GO:2000050~regulation of non-canonical Wnt signaling pathway	2	0.790514	0.0241033	1.61792	TIAM1, GPC3	243	3	29878	81.9698	1	0.949586	0.943658
															GOTERM_BP_DIRECT	GO:1902722~positive regulation of prolactin secretion	2	0.790514	0.0241033	1.61792	NMU, ABAT	243	3	29878	81.9698	1	0.949586	0.943658
															GOTERM_BP_DIRECT	GO:0051963~regulation of synapse assembly	3	1.18577	0.0244857	1.61109	MEF2C, NEGR1, CRTAC1	243	30	29878	12.2955	1	0.949586	0.943658
															GOTERM_BP_DIRECT	GO:0050829~defense response to Gram-negative bacterium	5	1.97628	0.026163	1.58231	DEFB9, DEFB1, LBP, DEFB20, AQP1	243	138	29878	4.45488	1	0.949586	0.943658
															GOTERM_BP_DIRECT	GO:0006813~potassium ion transport	5	1.97628	0.0267727	1.57231	KCNH2, KCNJ13, KCNA4, KCNK3, AQP1	243	139	29878	4.42283	1	0.949586	0.943658
															GOTERM_BP_DIRECT	GO:0060078~regulation of postsynaptic membrane potential	3	1.18577	0.0276267	1.55867	GABRA1, ADCYAP1, GRIN2B	243	32	29878	11.527	1	0.949586	0.943658
															GOTERM_BP_DIRECT	GO:0021983~pituitary gland development	3	1.18577	0.0276267	1.55867	ADCYAP1, POU1F1, SIX3	243	32	29878	11.527	1	0.949586	0.943658
															GOTERM_BP_DIRECT	GO:0045665~negative regulation of neuron differentiation	4	1.58103	0.0282031	1.5497	SIX3, CNTN4, BMP7, CIT	243	81	29878	6.07184	1	0.949586	0.943658
															GOTERM_BP_DIRECT	GO:0007214~gamma-aminobutyric acid signaling pathway	3	1.18577	0.0292547	1.5338	GABRA1, CACNB4, GABRD	243	33	29878	11.1777	1	0.949586	0.943658
															GOTERM_BP_DIRECT	GO:0008585~female gonad development	3	1.18577	0.0292547	1.5338	FST, NR2F2, WNT4	243	33	29878	11.1777	1	0.949586	0.943658
															GOTERM_BP_DIRECT	GO:0007631~feeding behavior	3	1.18577	0.0292547	1.5338	NEGR1, NPY1R, HTR2C	243	33	29878	11.1777	1	0.949586	0.943658
															GOTERM_BP_DIRECT	GO:0045944~positive regulation of transcription by RNA polymerase II	18	7.11462	0.0296517	1.52795	MEF2C, POU1F1, THRB, ARX, IGF2, RAX, NR1D2, NR2F2, BMP7, NPAS2, ATOH7, ADCYAP1, RIT2, PLAGL1, SIX3, SSBP2, MET, SKAP1	243	1264	29878	1.75094	1	0.949586	0.943658
															GOTERM_BP_DIRECT	GO:0044241~lipid digestion	2	0.790514	0.0320085	1.49473	ARX, AQP1	243	4	29878	61.4774	1	0.949586	0.943658
															GOTERM_BP_DIRECT	GO:0046878~positive regulation of saliva secretion	2	0.790514	0.0320085	1.49473	NEGR1, AQP1	243	4	29878	61.4774	1	0.949586	0.943658
															GOTERM_BP_DIRECT	GO:0071838~cell proliferation in bone marrow	2	0.790514	0.0320085	1.49473	MEF2C, ACE	243	4	29878	61.4774	1	0.949586	0.943658
															GOTERM_BP_DIRECT	GO:0060126~somatotropin secreting cell differentiation	2	0.790514	0.0320085	1.49473	POU1F1, WNT4	243	4	29878	61.4774	1	0.949586	0.943658
															GOTERM_BP_DIRECT	GO:0043410~positive regulation of MAPK cascade	6	2.37154	0.0327937	1.48421	MEF2C, RIT2, IGF2, SORBS3, MET, WNT4	243	218	29878	3.38408	1	0.95519	0.949227
															GOTERM_BP_DIRECT	GO:0006730~one-carbon metabolic process	3	1.18577	0.0379412	1.42089	AHCYL2, CAR14, CAR10	243	38	29878	9.70695	1	1	0.994379
															GOTERM_BP_DIRECT	GO:0048013~ephrin receptor signaling pathway	3	1.18577	0.0379412	1.42089	TIAM1, EFNB3, EFNA5	243	38	29878	9.70695	1	1	0.994379
															GOTERM_BP_DIRECT	GO:0009887~animal organ morphogenesis	5	1.97628	0.0391952	1.40677	THRB, IGF2, GPC3, BMP7, WNT4	243	157	29878	3.91576	1	1	0.994379
															GOTERM_BP_DIRECT	GO:0031652~positive regulation of heat generation	2	0.790514	0.0398499	1.39957	NMU, ABAT	243	5	29878	49.1819	1	1	0.994379
															GOTERM_BP_DIRECT	GO:0046960~sensitization	2	0.790514	0.0398499	1.39957	HTR2C, GRIN2B	243	5	29878	49.1819	1	1	0.994379
															GOTERM_BP_DIRECT	GO:0072102~glomerulus morphogenesis	2	0.790514	0.0398499	1.39957	KIRREL3, MEF2C	243	5	29878	49.1819	1	1	0.994379
															GOTERM_BP_DIRECT	GO:0071526~semaphorin-plexin signaling pathway	3	1.18577	0.0435658	1.36085	SEMA3B, SEMA3F, MET	243	41	29878	8.99669	1	1	0.994379
															GOTERM_BP_DIRECT	GO:0050877~nervous system process	3	1.18577	0.0435658	1.36085	GABRA1, CACNB4, GABRD	243	41	29878	8.99669	1	1	0.994379
															GOTERM_BP_DIRECT	GO:0007160~cell-matrix adhesion	4	1.58103	0.04441	1.35252	TIAM1, BCAM, ITGA3, MADCAM1	243	97	29878	5.0703	1	1	0.994379
															GOTERM_BP_DIRECT	GO:0032956~regulation of actin cytoskeleton organization	4	1.58103	0.045548	1.34153	SLC4A2, EFNA5, SMIM22, RND1	243	98	29878	5.01856	1	1	0.994379
															GOTERM_BP_DIRECT	GO:0014070~response to organic cyclic compound	4	1.58103	0.047867	1.31996	ALDH2, FST, EPHX1, IGF2	243	100	29878	4.91819	1	1	0.994379
															GOTERM_BP_DIRECT	GO:0016477~cell migration	7	2.7668	0.0493496	1.30672	TIAM1, GPC3, LURAP1, MET, CDH18, AQP1, RND1	243	324	29878	2.65643	1	1	0.994379
															GOTERM_BP_DIRECT	GO:0045444~fat cell differentiation	4	1.58103	0.0502431	1.29892	NEGR1, AP1S2, RETN, SMAD6	243	102	29878	4.82175	1	1	0.994379
															GOTERM_BP_DIRECT	GO:0060079~excitatory postsynaptic potential	3	1.18577	0.0515098	1.28811	MEF2C, GRIN2B, MET	243	45	29878	8.19698	1	1	0.994379
															GOTERM_BP_DIRECT	GO:0032355~response to estradiol	4	1.58103	0.0526756	1.27839	ADCYAP1R1, NR2F2, SLC6A1, BMP7	243	104	29878	4.72903	1	1	0.994379
															GOTERM_BP_DIRECT	GO:0006836~neurotransmitter transport	3	1.18577	0.053571	1.27107	SLC6A15, SLC29A4, SLC6A1	243	46	29878	8.01879	1	1	0.994379
															GOTERM_BP_DIRECT	GO:0016310~phosphorylation	11	4.34783	0.0540742	1.26701	PKDCC, ETNK2, RPS6KA2, PIP5K1B, PRKACB, MET, AK8, RBKS, STK32C, MAPK4, CIT	243	684	29878	1.97734	1	1	0.994379
															GOTERM_BP_DIRECT	GO:0034616~response to laminar fluid shear stress	2	0.790514	0.0553434	1.25693	ACE, SMAD6	243	7	29878	35.1299	1	1	0.994379
															GOTERM_BP_DIRECT	GO:0014054~positive regulation of gamma-aminobutyric acid secretion	2	0.790514	0.0553434	1.25693	HTR2C, SLC6A1	243	7	29878	35.1299	1	1	0.994379
															GOTERM_BP_DIRECT	GO:0010628~positive regulation of gene expression	10	3.95257	0.0556051	1.25489	PPP1R15A, ADCYAP1, MEF2C, ITGA3, RPS6KA2, ARX, GAS6, BMP7, MET, CRHR2	243	598	29878	2.0561	1	1	0.994379
															GOTERM_BP_DIRECT	GO:0045666~positive regulation of neuron differentiation	4	1.58103	0.0577077	1.23877	PCP4, IMPACT, MEF2C, BMP7	243	108	29878	4.55388	1	1	0.994379
															GOTERM_BP_DIRECT	GO:0060070~canonical Wnt signaling pathway	4	1.58103	0.0616255	1.21024	ADGRA2, SFRP5, GPC3, WNT4	243	111	29878	4.4308	1	1	0.994379
															GOTERM_BP_DIRECT	GO:0050852~T cell receptor signaling pathway	4	1.58103	0.0616255	1.21024	CACNB4, SLC39A6, CD247, SKAP1	243	111	29878	4.4308	1	1	0.994379
															GOTERM_BP_DIRECT	GO:0007188~adenylate cyclase-modulating G protein-coupled receptor signaling pathway	3	1.18577	0.0620983	1.20692	ADCYAP1R1, PRKACB, CRHR2	243	50	29878	7.37728	1	1	0.994379
															GOTERM_BP_DIRECT	GO:0090281~negative regulation of calcium ion import	2	0.790514	0.0629966	1.20068	ACE, CRHR2	243	8	29878	30.7387	1	1	0.994379
															GOTERM_BP_DIRECT	GO:0035239~tube morphogenesis	2	0.790514	0.0629966	1.20068	BMP7, WNT4	243	8	29878	30.7387	1	1	0.994379
															GOTERM_BP_DIRECT	GO:0035556~intracellular signal transduction	8	3.16206	0.0630557	1.20028	TIAM1, IMPACT, RIT2, CAB39L, RPS6KA2, PLCD3, STK32C, MAPK4	243	432	29878	2.27694	1	1	0.994379
															GOTERM_BP_DIRECT	GO:0001654~eye development	3	1.18577	0.0642979	1.1918	RBP4, SIX3, BMP7	243	51	29878	7.23263	1	1	0.994379
															GOTERM_BP_DIRECT	GO:0045786~negative regulation of cell cycle	3	1.18577	0.0642979	1.1918	ADCYAP1, RPS6KA2, BMP7	243	51	29878	7.23263	1	1	0.994379
															GOTERM_BP_DIRECT	GO:0036305~ameloblast differentiation	2	0.790514	0.070588	1.15127	FST, BMP7	243	9	29878	27.3233	1	1	0.994379
															GOTERM_BP_DIRECT	GO:0030178~negative regulation of Wnt signaling pathway	3	1.18577	0.0756736	1.12106	SFRP5, SIX3, GRB10	243	56	29878	6.58686	1	1	0.994379
															GOTERM_BP_DIRECT	GO:0035249~synaptic transmission, glutamatergic	3	1.18577	0.0780206	1.10779	GRM2, CACNB4, GRIN2B	243	57	29878	6.4713	1	1	0.994379
															GOTERM_BP_DIRECT	GO:2000987~positive regulation of behavioral fear response	2	0.790514	0.0781181	1.10725	MEF2C, NPAS2	243	10	29878	24.5909	1	1	0.994379
															GOTERM_BP_DIRECT	GO:0071578~zinc ion import across plasma membrane	2	0.790514	0.0781181	1.10725	SLC39A6, SLC39A4	243	10	29878	24.5909	1	1	0.994379
															GOTERM_BP_DIRECT	GO:0048512~circadian behavior	2	0.790514	0.0781181	1.10725	SIX3, NR1D2	243	10	29878	24.5909	1	1	0.994379
															GOTERM_BP_DIRECT	GO:0060710~chorio-allantoic fusion	2	0.790514	0.0781181	1.10725	ERF, BMP7	243	10	29878	24.5909	1	1	0.994379
															GOTERM_BP_DIRECT	GO:0097151~positive regulation of inhibitory postsynaptic potential	2	0.790514	0.0781181	1.10725	ABAT, GRIN2B	243	10	29878	24.5909	1	1	0.994379
															GOTERM_BP_DIRECT	GO:0035095~behavioral response to nicotine	2	0.790514	0.0781181	1.10725	GRM2, HTR2C	243	10	29878	24.5909	1	1	0.994379
															GOTERM_BP_DIRECT	GO:0006119~oxidative phosphorylation	2	0.790514	0.0781181	1.10725	CHCHD10, COX6B2	243	10	29878	24.5909	1	1	0.994379
															GOTERM_BP_DIRECT	GO:0007613~memory	4	1.58103	0.0784813	1.10523	ITGA3, IGF2, SLC6A1, GRIN2B	243	123	29878	3.99853	1	1	0.994379
															GOTERM_BP_DIRECT	GO:0001890~placenta development	3	1.18577	0.0803902	1.0948	ETNK2, MET, IL11RA1	243	58	29878	6.35973	1	1	0.994379
															GOTERM_BP_DIRECT	GO:0071320~cellular response to cAMP	3	1.18577	0.0803902	1.0948	AKAP7, AQP1, SLC5A5	243	58	29878	6.35973	1	1	0.994379
															GOTERM_BP_DIRECT	GO:0010738~regulation of protein kinase A signaling	2	0.790514	0.0855875	1.06759	AKAP7, GRIN2B	243	11	29878	22.3554	1	1	0.994379
															GOTERM_BP_DIRECT	GO:0031017~exocrine pancreas development	2	0.790514	0.0855875	1.06759	IGF2, SRP54B	243	11	29878	22.3554	1	1	0.994379
															GOTERM_BP_DIRECT	GO:0030030~cell projection organization	5	1.97628	0.0864746	1.06311	SPAG16, TMEM216, TCTN2, RSPH9, HAP1	243	206	29878	2.98434	1	1	0.994379
															GOTERM_BP_DIRECT	GO:0065003~protein-containing complex assembly	4	1.58103	0.0891442	1.04991	TIAM1, MGP, CHCHD10, CD247	243	130	29878	3.78322	1	1	0.994379
															GOTERM_BP_DIRECT	GO:0045471~response to ethanol	4	1.58103	0.092297	1.03481	ADCYAP1, ADCYAP1R1, ABAT, GRIN2B	243	132	29878	3.7259	1	1	0.994379
															GOTERM_BP_DIRECT	GO:0006814~sodium ion transport	4	1.58103	0.092297	1.03481	SLC23A2, SLC6A15, SLC4A10, SLC5A5	243	132	29878	3.7259	1	1	0.994379
															GOTERM_BP_DIRECT	GO:1902476~chloride transmembrane transport	3	1.18577	0.0925606	1.03357	GABRA1, SLC6A1, GABRD	243	63	29878	5.85499	1	1	0.994379
															GOTERM_BP_DIRECT	GO:0010828~positive regulation of glucose transmembrane transport	2	0.790514	0.0929966	1.03153	C3, MET	243	12	29878	20.4925	1	1	0.994379
															GOTERM_BP_DIRECT	GO:0060306~regulation of membrane repolarization	2	0.790514	0.0929966	1.03153	KCNH2, AKAP7	243	12	29878	20.4925	1	1	0.994379
															GOTERM_BP_DIRECT	GO:0015824~proline transport	2	0.790514	0.0929966	1.03153	SLC6A15, SLC6A20A	243	12	29878	20.4925	1	1	0.994379
															GOTERM_BP_DIRECT	GO:0060538~skeletal muscle organ development	2	0.790514	0.0929966	1.03153	CNTFR, NEGR1	243	12	29878	20.4925	1	1	0.994379
															GOTERM_BP_DIRECT	GO:0072006~nephron development	2	0.790514	0.0929966	1.03153	ITGA3, WNT4	243	12	29878	20.4925	1	1	0.994379
															GOTERM_BP_DIRECT	GO:0007166~cell surface receptor signaling pathway	5	1.97628	0.0933383	1.02994	ADCYAP1R1, ADGRA2, CD247, GAS6, CRHR2	243	211	29878	2.91362	1	1	0.994379
															GOTERM_BP_DIRECT	GO:0051209~release of sequestered calcium ion into cytosol	3	1.18577	0.0950557	1.02202	PLCB4, HTR2C, PLCD3	243	64	29878	5.7635	1	1	0.994379
															GOTERM_BP_DIRECT	GO:0006952~defense response	4	1.58103	0.0971116	1.01273	DEFB9, TGTP1, DEFB1, DEFB20	243	135	29878	3.6431	1	1	0.994379
															GOTERM_CC_DIRECT	GO:0005576~extracellular region	46	18.1818	4.86615e-11	10.3128	SPAG16, DEFB9, PKDCC, SAA3, LHB, SEMA3B, DEFB1, RSPH9, PRELP, AEBP1, RETN, SEMA3F, DEFB20, WFDC2, C3, CRTAC1, PRRG2, GPC3, TIMP3, LBP, PLTP, IL11RA1, CORIN, WNT4, KIRREL3, SPINK4, C1RA, ACE, FST, LGI2, IGF2, PCOLCE, BMP7, SOD3, ADCYAP1, RBP4, OLFM3, SLPI, SFRP5, MGP, NMU, COL8A2, CNTN4, SERPINI1, GAS6, FOLR1	243	1887	30060	3.01556	1.43551e-08	1.43551e-08	1.36252e-08
															GOTERM_CC_DIRECT	GO:0005886~plasma membrane	81	32.0158	1.01171e-05	4.99494	CNTFR, SLC23A2, TENM3, SLC6A20A, HTR2C, SLC4A2, SPINT2, SLC6A1, RND1, AQP1, GRM2, LAPTM4B, BAIAP2L2, RGS3, SLC22A17, ADGRA2, SLC39A6, CAR14, PRKACB, SLC39A4, KIRREL3, KCNH2, SLC13A4, TRPC3, ITGA3, SLC6A15, SLC2A12, NPY1R, GFRA2, EPN3, TIAM1, BCAM, ARL4A, CACNB4, PLCB4, STIM1, SLC29A4, STEAP1, MET, SKAP1, PDE9A, ADCYAP1R1, SEMA3B, AKAP7, KCNA4, SEMA3F, EFNA5, TSPAN33, SLC5A5, CRHR2, EFNB3, PERP, P…	243	6350	30060	1.57795	0.00298011	0.00149227	0.00141639
															GOTERM_CC_DIRECT	GO:0005615~extracellular space	36	14.2292	2.20121e-05	4.65734	DEFB9, SAA3, LHB, DEFB1, PRELP, AEBP1, RETN, SEMA3F, WFDC2, C3, PRRG2, TIMP3, ARSG, LBP, PLTP, WNT4, C1RA, ACE, FST, LGI2, IGF2, KRT8, PCOLCE, BMP7, SOD3, ADCYAP1, RBP4, KRT18, OLFM3, SLPI, SFRP5, MGP, COL8A2, SERPINI1, GAS6, MET	243	2055	30060	2.16707	0.0064726	0.00216452	0.00205446
															GOTERM_CC_DIRECT	GO:0030424~axon	15	5.92885	0.000116677	3.93301	KIRREL3, TENM3, CADM1, GAD1, NPY1R, KCNA4, GAD2, SLC6A1, AQP1, CRHR2, ATOH7, GRM2, PCP4, CNTN4, GABRD	243	532	30060	3.48789	0.0338362	0.00694587	0.00659269
															GOTERM_CC_DIRECT	GO:0045202~synapse	22	8.69565	0.000117727	3.92913	GABRA1, CADM1, ITGA3, GAD1, NXPH4, SLC4A10, HTR2C, GAD2, SLC6A1, SYT9, GRIN2B, GRM2, TIAM1, CACNB4, OLFM3, STIM1, AP1S2, GSG1L, HAP1, LY6G6D, GABRD, SNTB1	243	1042	30060	2.61179	0.0341352	0.00694587	0.00659269
															GOTERM_CC_DIRECT	GO:0016020~membrane	98	38.7352	0.000165073	3.78232	CNTFR, SLC23A2, OGFOD3, LDLRAD2, DEFB1, SLC4A2, SPINT2, AQP1, LAPTM4B, BAIAP2L2, RGS3, ADGRA2, SLC39A6, AP1S2, CAR14, PRKACB, SLC39A4, IER3, KIRREL3, KCNH2, SLC6A15, NPY1R, FNDC9, COX6B2, TIAM1, BCAM, STIM1, STEAP1, SKAP1, PDE9A, SMIM5, ADCYAP1R1, EFNA5, SLC5A5, CRHR2, EFNB3, DHRS7C, GSG1L, PIP5K1B, IL11RA1, AP1M2, OPN3, ACE, CADM1, RHBDD2, EPHX1, TMEM132A, SLC4A10, SYT9, GRIN2B, CYP2S1, CNTN4, T…	243	8760	30060	1.3839	0.0475336	0.00811608	0.0077034
															GOTERM_CC_DIRECT	GO:0098552~side of membrane	8	3.16206	0.000241561	3.61697	CNTFR, NEGR1, GPC3, CNTN4, EFNA5, LY6G6D, FOLR1, GFRA2	243	152	30060	6.51072	0.0687888	0.0101801	0.00966245
															GOTERM_CC_DIRECT	GO:0098982~GABA-ergic synapse	8	3.16206	0.000442726	3.35386	GABRA1, NXPH4, GAD1, GAD2, HAP1, EFNA5, SLC6A1, GABRD	243	168	30060	5.89065	0.12246	0.0163255	0.0154954
															GOTERM_CC_DIRECT	GO:0016324~apical plasma membrane	13	5.13834	0.000669031	3.17455	SLC23A2, CNTFR, LHFPL5, SLC4A10, SLC6A20A, AKAP7, SLC4A2, AQP1, SLC39A6, SLC29A4, CAR14, FOLR1, SLC39A4	243	490	30060	3.28193	0.179163	0.0219294	0.0208143
															GOTERM_CC_DIRECT	GO:0005737~cytoplasm	83	32.8063	0.000989094	3.00476	FANK1, HDDC2, SLC23A2, BTG3, AHCYL2, NPCD, SPINT2, RND1, AQP1, RGS3, HENMT1, TCTN2, RPS6KA2, GRB10, SH3BGRL2, TMSB10, PRKACB, MEF2C, FST, SLC2A12, ARHGEF16, KRT8, TRNAU1AP, CIT, ENKUR, EPN3, IMPACT, ARL4A, PCP4, STIM1, TMEM216, HAP1, GAS6, SKAP1, PDE9A, RBKS, MYH7, BEX4, PPP1R15A, MAGEL2, LHB, GSTT2, AKAP7, RSPH9, AEBP1, TOB1, TSPAN33, AK8, NPAS2, SLC5A5, SEC14L3, PERP, SRP54B, DNAJB9, PIP5K1B, L…	243	7472	30060	1.37412	0.253177	0.0291783	0.0276946
															GOTERM_CC_DIRECT	GO:0042734~presynaptic membrane	8	3.16206	0.00126972	2.89629	GRM2, EFNB3, CADM1, NPY1R, GAD2, KCNA4, SLC6A1, GRIN2B	243	201	30060	4.92353	0.312577	0.0340516	0.0323202
															GOTERM_CC_DIRECT	GO:0043679~axon terminus	6	2.37154	0.00162969	2.7879	GAD1, TPBG, SLC4A10, HAP1, AQP1, CRHR2	243	105	30060	7.06878	0.381927	0.0373052	0.0354083
															GOTERM_CC_DIRECT	GO:0042995~cell projection	22	8.69565	0.00164396	2.78411	SPAG16, FANK1, KIRREL3, TENM3, ITGA3, SLC4A10, KCNA4, GAD2, RSPH9, SLC6A1, AK8, ENKUR, ATOH7, GRM2, LAPTM4B, ADGRA2, TMEM216, TCTN2, SLC39A6, HAP1, LY6G6D, PDE9A	243	1278	30060	2.12948	0.384529	0.0373052	0.0354083
															GOTERM_CC_DIRECT	GO:0098978~glutamatergic synapse	16	6.32411	0.00244105	2.61242	TENM3, CADM1, ITGA3, NPY1R, KCNA4, SEMA3F, GRIN2B, GRM2, TIAM1, CACNB4, EFNB3, PLCB4, CRTAC1, GSG1L, GABRD, FAM81A	243	808	30060	2.44958	0.513729	0.0514364	0.0488209
															GOTERM_CC_DIRECT	GO:0045211~postsynaptic membrane	9	3.55731	0.00352134	2.45329	GRM2, GABRA1, CADM1, ITGA3, KCNA4, SLC6A1, GABRD, GRIN2B, MET	243	306	30060	3.63834	0.646767	0.069253	0.0657316
															GOTERM_CC_DIRECT	GO:0016323~basolateral plasma membrane	9	3.55731	0.00395424	2.40294	SLC23A2, CADM1, ITGA3, SLC4A10, SLC29A4, CAR14, SLC4A2, FOLR1, AQP1	243	312	30060	3.56838	0.689265	0.0729063	0.0691992
															GOTERM_CC_DIRECT	GO:0043005~neuron projection	10	3.95257	0.00528655	2.27683	GRM2, GABRA1, ADCYAP1, AHCYL2, RIT2, TENM3, CADM1, NPY1R, GABRD, GRIN2B	243	399	30060	3.10034	0.790633	0.0917371	0.0870725
															GOTERM_CC_DIRECT	GO:0030425~dendrite	13	5.13834	0.00605404	2.21796	KIRREL3, CADM1, NEGR1, TPBG, NPCD, SLC4A10, HTR2C, CRHR2, GRM2, PLCB4, HAP1, GABRD, MET	243	641	30060	2.50881	0.833268	0.0992189	0.0941739
															GOTERM_CC_DIRECT	GO:0009986~cell surface	15	5.92885	0.00702048	2.15363	KCNH2, ADCYAP1R1, ITGA3, HTR2C, KCNA4, SLC6A1, GRIN2B, TSPAN33, C3, BCAM, ADGRA2, GPC3, LBP, CORIN, WNT4	243	821	30060	2.26012	0.874863	0.109002	0.10346
															GOTERM_CC_DIRECT	GO:0043025~neuronal cell body	13	5.13834	0.00878989	2.05602	NEGR1, GAD1, NPCD, SLC4A10, GAD2, SLC6A1, GRIN2B, CIT, CRHR2, TIAM1, SERPINI1, GABRD, MET	243	674	30060	2.38598	0.926059	0.129651	0.123058
															GOTERM_CC_DIRECT	GO:0061202~clathrin-sculpted gamma-aminobutyric acid transport vesicle membrane	2	0.790514	0.0160366	1.79489	GAD1, GAD2	243	2	30060	123.704	0.991512	0.225276	0.213821
															GOTERM_CC_DIRECT	GO:0098686~hippocampal mossy fiber to CA3 synapse	4	1.58103	0.0169149	1.77173	EFNB3, AKAP7, SYT9, GRIN2B	243	67	30060	7.3853	0.993478	0.226814	0.215281
															GOTERM_CC_DIRECT	GO:0036126~sperm flagellum	5	1.97628	0.0181411	1.74134	SPAG16, RSPH9, MET, AK8, ENKUR	243	124	30060	4.98805	0.995487	0.232679	0.220848
															GOTERM_CC_DIRECT	GO:0009925~basal plasma membrane	4	1.58103	0.0286585	1.54275	SLC23A2, ACE, MET, AQP1	243	82	30060	6.03433	0.999812	0.352261	0.33435
															GOTERM_CC_DIRECT	GO:0043204~perikaryon	6	2.37154	0.0365719	1.43685	ATOH7, ADCYAP1, SLC4A10, SERPINI1, PDE9A, CRHR2	243	226	30060	3.28417	0.999983	0.42159	0.400154
															GOTERM_CC_DIRECT	GO:0070161~anchoring junction	8	3.16206	0.0371571	1.42996	TIAM1, BAIAP2L2, CCDC85C, ITGA3, PERP, SORBS3, TSPAN33, SNTB1	243	385	30060	2.57047	0.999986	0.42159	0.400154
															GOTERM_CC_DIRECT	GO:0005911~cell-cell junction	6	2.37154	0.0389576	1.40941	KIRREL3, TIAM1, CADM1, PERP, KRT8, SKAP1	243	230	30060	3.22705	0.999992	0.425648	0.404005
															GOTERM_CC_DIRECT	GO:0009897~external side of plasma membrane	10	3.95257	0.0496335	1.30423	CNTFR, KRT18, ACE, ITGA3, HTR2C, EFNA5, LY6G6D, FOLR1, GFRA2, IL11RA1	243	588	30060	2.1038	1	0.522924	0.496335
															GOTERM_CC_DIRECT	GO:0097729~9+2 motile cilium	3	1.18577	0.052998	1.27574	RSPH9, AK8, ENKUR	243	46	30060	8.06763	1	0.539118	0.511705
															GOTERM_CC_DIRECT	GO:0098793~presynapse	7	2.7668	0.0581455	1.23548	GRM2, CACNB4, GAD1, AP1S2, GAD2, SLC29A4, SLC6A1	243	340	30060	2.54684	1	0.545715	0.517967
															GOTERM_CC_DIRECT	GO:0071944~cell periphery	4	1.58103	0.0581501	1.23545	KRT18, ITGA3, KRT8, EFNA5	243	109	30060	4.53959	1	0.545715	0.517967
															GOTERM_CC_DIRECT	GO:0008021~synaptic vesicle	5	1.97628	0.0600554	1.22145	KIRREL3, CADM1, NPY1R, HAP1, GRIN2B	243	182	30060	3.39845	1	0.545715	0.517967
															GOTERM_CC_DIRECT	GO:0062023~collagen-containing extracellular matrix	7	2.7668	0.0626874	1.20282	MGP, IGF2, GPC3, PCOLCE, PRELP, SOD3, BMP7	243	347	30060	2.49546	1	0.545715	0.517967
															GOTERM_CC_DIRECT	GO:0005912~adherens junction	5	1.97628	0.062896	1.20138	CCDC85C, EFNA5, TSPAN33, CDH18, RND1	243	185	30060	3.34334	1	0.545715	0.517967
															GOTERM_CC_DIRECT	GO:0005794~Golgi apparatus	18	7.11462	0.0661814	1.17926	PPP1R15A, PKDCC, TGTP1, RHBDD2, TMEM132A, GAD2, SMAD6, SOD3, RIT2, OLFM3, SLPI, PLAGL1, PERP, AP1S2, CD247, EBAG9, AP1M2, PDE9A	243	1416	30060	1.5725	1	0.557815	0.529451
															GOTERM_CC_DIRECT	GO:0005856~cytoskeleton	18	7.11462	0.0719365	1.14305	SPAG16, BEX4, FANK1, RASSF7, RSPH9, SORBS3, GRIN2B, AK8, ENKUR, RND1, KRT18, STIM1, TMEM216, TCTN2, ETL4, HAP1, TMSB10, SNTB1	243	1431	30060	1.55602	1	0.58464	0.554912
															GOTERM_CC_DIRECT	GO:0030426~growth cone	5	1.97628	0.0733277	1.13473	STIM1, ITGA3, CRTAC1, NPCD, HAP1	243	195	30060	3.17189	1	0.58464	0.554912
															GOTERM_CC_DIRECT	GO:0032991~protein-containing complex	13	5.13834	0.0802756	1.09542	MEF2C, AKAP7, SMAD6, C3, RBP4, PCP4, KRT18, STIM1, MGP, GRB10, LY6G6D, SKAP1, SNTB1	243	942	30060	1.70716	1	0.623192	0.591504
															GOTERM_CC_DIRECT	GO:0030121~AP-1 adaptor complex	2	0.790514	0.0850899	1.07012	AP1S2, AP1M2	243	11	30060	22.4916	1	0.627538	0.595629
															GOTERM_CC_DIRECT	GO:0060091~kinocilium	2	0.790514	0.0850899	1.07012	TIAM1, RSPH9	243	11	30060	22.4916	1	0.627538	0.595629
															GOTERM_CC_DIRECT	GO:0048471~perinuclear region of cytoplasm	12	4.74308	0.0879332	1.05585	EPN3, KCNH2, KRT18, ITGA3, RHBDD2, GAD1, SLC2A12, GAD2, HAP1, TPD52L1, PRKACB, PDE9A	243	858	30060	1.73012	1	0.63269	0.600519
															GOTERM_CC_DIRECT	GO:0031410~cytoplasmic vesicle	12	4.74308	0.0992659	1.0032	EPN3, GABRA1, BAIAP2L2, AP1S2, GAD2, SERPINI1, HAP1, SYT9, FOLR1, AP1M2, SLC39A4, CORIN	243	878	30060	1.69071	1	0.697225	0.661773
															GOTERM_MF_DIRECT	GO:0005515~protein binding	82	32.4111	6.2625e-08	7.20325	SPAG16, CNTFR, BTG3, TENM3, THRB, HTR2C, ETFA, ALDH2, CRTAC1, SLC22A17, TCTN2, RPS6KA2, SIX3, GRB10, SLC39A6, AP1S2, SH3BGRL2, IER3, KIRREL3, GSTK1, POU1F1, MEF2C, TRPC3, ITGA3, SLC2A12, KRT8, PCOLCE, TRNAU1AP, CIT, ENKUR, TIAM1, RBP4, IMPACT, CACNB4, PLCB4, OLFM3, STIM1, SLPI, HAP1, MET, SKAP1, MAGEL2, ADCYAP1R1, AKAP7, KCNA4, RSPH9, EFNA5, TOB1, NPAS2, CRHR2, C3, EFNB3, CCDC85C, PRRG2, PLAGL1, …	245	5504	29205	1.77593	2.93081e-05	2.93085e-05	2.89954e-05
															GOTERM_MF_DIRECT	GO:0015293~symporter activity	7	2.7668	0.000528299	3.27712	SLC23A2, SLC6A15, SLC2A12, SLC4A10, SLC6A20A, SLC6A1, SLC5A5	245	120	29205	6.95357	0.219101	0.0870341	0.0861043
															GOTERM_MF_DIRECT	GO:0030414~peptidase inhibitor activity	7	2.7668	0.000683421	3.16531	SPINK4, SLPI, GPC3, TIMP3, SERPINI1, SPINT2, WFDC2	245	126	29205	6.62245	0.273815	0.0870341	0.0861043
															GOTERM_MF_DIRECT	GO:1990837~sequence-specific double-stranded DNA binding	14	5.5336	0.000743881	3.1285	HES6, MEF2C, POU1F1, THRB, ARX, RAX, UNCX, NR1D2, ZIC4, ZIC5, NPAS2, ATOH7, SIX3, SP9	245	546	29205	3.05651	0.294089	0.0870341	0.0861043
															GOTERM_MF_DIRECT	GO:0097110~scaffold protein binding	6	2.37154	0.00101318	2.99431	KCNH2, GRM2, KRT18, KRT8, GRIN2B, CIT	245	91	29205	7.85961	0.377746	0.0948334	0.0938202
															GOTERM_MF_DIRECT	GO:0046875~ephrin receptor binding	4	1.58103	0.00238891	2.6218	TIAM1, EFNB3, EFNA5, AQP1	245	32	29205	14.9005	0.673508	0.186335	0.184344
															GOTERM_MF_DIRECT	GO:0005216~monoatomic ion channel activity	7	2.7668	0.00332972	2.47759	KCNH2, GABRA1, TRPC3, KCNA4, GABRD, GRIN2B, KCNK3	245	172	29205	4.85133	0.790055	0.210832	0.20858
															GOTERM_MF_DIRECT	GO:0005102~signaling receptor binding	11	4.34783	0.00360397	2.44322	CNTFR, ADCYAP1, CADM1, NXPH4, SIX3, LBP, HAP1, GAS6, GRIN2B, WNT4, RND1	245	432	29205	3.03529	0.815426	0.210832	0.20858
															GOTERM_MF_DIRECT	GO:0016595~glutamate binding	3	1.18577	0.00592071	2.22763	GAD1, GAD2, GRIN2B	245	14	29205	25.5437	0.937907	0.292702	0.289574
															GOTERM_MF_DIRECT	GO:0022857~transmembrane transporter activity	7	2.7668	0.00625431	2.20382	SLC23A2, SLC13A4, SLC22A17, SLC2A12, SLC4A2, AQP1, SLC5A5	245	196	29205	4.25729	0.946933	0.292702	0.289574
															GOTERM_MF_DIRECT	GO:0005516~calmodulin binding	7	2.7668	0.00827623	2.08217	PCP4, RIT2, ACE, AEBP1, SNTB1, ENKUR, MYH7	245	208	29205	4.01168	0.979542	0.352116	0.348354
															GOTERM_MF_DIRECT	GO:0004888~transmembrane signaling receptor activity	7	2.7668	0.00923238	2.03469	GABRA1, ADCYAP1R1, ADGRA2, SLC22A17, CD247, GABRD, CRHR2	245	213	29205	3.91751	0.986974	0.360063	0.356216
															GOTERM_MF_DIRECT	GO:0030215~semaphorin receptor binding	3	1.18577	0.0143846	1.8421	RIT2, SEMA3B, SEMA3F	245	22	29205	16.2551	0.998865	0.517847	0.512314
															GOTERM_MF_DIRECT	GO:0004351~glutamate decarboxylase activity	2	0.790514	0.0166399	1.77885	GAD1, GAD2	245	2	29205	119.204	0.999611	0.547604	0.541754
															GOTERM_MF_DIRECT	GO:0003700~DNA-binding transcription factor activity	12	4.74308	0.0195828	1.70812	ATOH7, HES6, POU1F1, MEF2C, THRB, PLAGL1, ERF, NR1D2, GTF2IRD1, NR2F2, ZIC5, NPAS2	245	641	29205	2.23159	0.999904	0.547604	0.541754
															GOTERM_MF_DIRECT	GO:0030165~PDZ domain binding	5	1.97628	0.0199304	1.70048	KIRREL3, CADM1, ARHGEF16, SNTB1, CIT	245	123	29205	4.84569	0.999919	0.547604	0.541754
															GOTERM_MF_DIRECT	GO:0005509~calcium ion binding	13	5.13834	0.0207787	1.68238	C1RA, TBC1D9, SYT9, PCP4, RCN1, PLCB4, STIM1, CRTAC1, PRRG2, MGP, MYL3, GAS6, CDH18	245	732	29205	2.11701	0.999946	0.547604	0.541754
															GOTERM_MF_DIRECT	GO:0045499~chemorepellent activity	3	1.18577	0.0243352	1.61377	SEMA3B, SEMA3F, EFNA5	245	29	29205	12.3315	0.99999	0.547604	0.541754
															GOTERM_MF_DIRECT	GO:0015370~solute:sodium symporter activity	2	0.790514	0.0248562	1.60456	SLC13A4, SLC6A20A	245	3	29205	79.4694	0.999992	0.547604	0.541754
															GOTERM_MF_DIRECT	GO:0005179~hormone activity	5	1.97628	0.0256596	1.59075	ADCYAP1, LHB, IGF2, RETN, CRHR2	245	133	29205	4.48136	0.999995	0.547604	0.541754
															GOTERM_MF_DIRECT	GO:0030971~receptor tyrosine kinase binding	4	1.58103	0.0267981	1.5719	TIAM1, ARHGEF16, GAS6, TOB1	245	77	29205	6.19242	0.999997	0.547604	0.541754
															GOTERM_MF_DIRECT	GO:0050839~cell adhesion molecule binding	4	1.58103	0.0267981	1.5719	KIRREL3, TENM3, CADM1, GRIN2B	245	77	29205	6.19242	0.999997	0.547604	0.541754
															GOTERM_MF_DIRECT	GO:0004867~serine-type endopeptidase inhibitor activity	5	1.97628	0.0269122	1.57005	SPINK4, SLPI, SERPINI1, SPINT2, WFDC2	245	135	29205	4.41497	0.999997	0.547604	0.541754
															GOTERM_MF_DIRECT	GO:0030594~neurotransmitter receptor activity	3	1.18577	0.029249	1.53389	GABRA1, HTR2C, GABRD	245	32	29205	11.1754	0.999999	0.570355	0.564261
															GOTERM_MF_DIRECT	GO:0005267~potassium channel activity	4	1.58103	0.0314823	1.50193	KCNH2, KCNA4, KCNK3, AQP1	245	82	29205	5.81483	1	0.58935	0.583053
															GOTERM_MF_DIRECT	GO:0005298~proline:sodium symporter activity	2	0.790514	0.0490971	1.30894	SLC6A15, SLC6A20A	245	6	29205	39.7347	1	0.853224	0.844108
															GOTERM_MF_DIRECT	GO:0003682~chromatin binding	10	3.95257	0.0492244	1.30782	POU1F1, MEF2C, RIT2, THRB, CBX4, ARX, NPCD, NAP1L3, SMAD6, REC8	245	566	29205	2.10608	1	0.853224	0.844108
															GOTERM_MF_DIRECT	GO:0016301~kinase activity	11	4.34783	0.0512896	1.28997	PKDCC, ETNK2, RPS6KA2, PIP5K1B, PRKACB, MET, AK8, RBKS, STK32C, MAPK4, CIT	245	660	29205	1.98673	1	0.857269	0.84811
															GOTERM_MF_DIRECT	GO:0140410~monoatomic cation:bicarbonate symporter activity	2	0.790514	0.0570433	1.2438	SLC39A6, SLC39A4	245	7	29205	34.0583	1	0.920034	0.910205
															GOTERM_MF_DIRECT	GO:0042802~identical protein binding	25	9.88142	0.060422	1.2188	THRB, TENM3, HTR2C, DEFB1, ABAT, SLC6A1, AQP1, BAIAP2L2, ALDH2, GRB10, LY6G6D, SLC39A4, KCNH2, C1RA, GAD1, SYT9, TPD52L1, SMAD6, STIM1, HAP1, CD247, MET, PDE9A, RBKS, MYH7	245	2053	29205	1.45158	1	0.920034	0.910205
															GOTERM_MF_DIRECT	GO:0016836~hydro-lyase activity	2	0.790514	0.0649233	1.1876	CYP2S1, CAR10	245	8	29205	29.801	1	0.920034	0.910205
															GOTERM_MF_DIRECT	GO:1904315~transmitter-gated monoatomic ion channel activity involved in regulation of postsynaptic membrane potential	3	1.18577	0.0678657	1.16835	GABRA1, GABRD, GRIN2B	245	51	29205	7.012	1	0.920034	0.910205
															GOTERM_MF_DIRECT	GO:0008270~zinc ion binding	12	4.74308	0.0724774	1.1398	THRB, ACE, TCEA3, TIMP3, CAR14, NR1D2, AEBP1, NR2F2, CAR10, GRIN2B, VAT1L, SLC39A4	245	797	29205	1.79479	1	0.920034	0.910205
															GOTERM_MF_DIRECT	GO:0030170~pyridoxal phosphate binding	3	1.18577	0.0725675	1.13926	GAD1, GAD2, ABAT	245	53	29205	6.7474	1	0.920034	0.910205
															GOTERM_MF_DIRECT	GO:0004879~nuclear receptor activity	3	1.18577	0.0725675	1.13926	THRB, NR1D2, NR2F2	245	53	29205	6.7474	1	0.920034	0.910205
															GOTERM_MF_DIRECT	GO:0097001~ceramide binding	2	0.790514	0.0727378	1.13824	LAPTM4B, PLTP	245	9	29205	26.4898	1	0.920034	0.910205
															GOTERM_MF_DIRECT	GO:0016830~carbon-carbon lyase activity	2	0.790514	0.0727378	1.13824	GAD1, GAD2	245	9	29205	26.4898	1	0.920034	0.910205
															GOTERM_MF_DIRECT	GO:0008289~lipid binding	7	2.7668	0.0811712	1.0906	EPN3, ACBD7, C3, TIAM1, BAIAP2L2, LBP, PLTP	245	358	29205	2.33081	1	0.999687	0.989007
															GOTERM_MF_DIRECT	GO:0000978~RNA polymerase II cis-regulatory region sequence-specific DNA binding	16	6.32411	0.0949141	1.02267	HES6, MEF2C, POU1F1, THRB, ZFP648, ARX, RAX, NR1D2, ZIC4, NR2F2, ZIC5, NPAS2, PLAGL1, SIX3, GTF2IRD1, SP9	245	1234	29205	1.5456	1	1	0.991435
															GOTERM_MF_DIRECT	GO:0008020~G protein-coupled photoreceptor activity	2	0.790514	0.095793	1.01867	OPN3, GPR52	245	12	29205	19.8673	1	1	0.991435
															GOTERM_MF_DIRECT	GO:0003677~DNA binding	22	8.69565	0.0998252	1.00076	HES6, MEF2C, POU1F1, THRB, ARX, RAX, UNCX, NR1D2, ZIC4, NR2F2, ZIC5, AEBP1, NPAS2, ATOH7, SLPI, PLAGL1, TCEA3, SIX3, ERF, GTF2IRD1, SSBP2, SP9	245	1861	29205	1.40918	1	1	0.991435
Y397F-T10_UP															Y397F-T10_DOWN
#	OFFICIAL_GENE_SYMBOL	Name	Species													OFFICIAL_GENE_SYMBOL	Name	Species
1	Cacna1e	calcium channel, voltage-dependent, R type, alpha 1E subunit(Cacna1e)	Mus musculus												1	Chrac1	chromatin accessibility complex 1(Chrac1)	Mus musculus
2	Klrc2	killer cell lectin-like receptor subfamily C, member 2(Klrc2)	Mus musculus												2	Ret	ret proto-oncogene(Ret)	Mus musculus
3	Sptb	spectrin beta, erythrocytic(Sptb)	Mus musculus												3	2010204K13Rik	RIKEN cDNA 2010204K13 gene(2010204K13Rik)	Mus musculus
4	Ppbp	pro-platelet basic protein(Ppbp)	Mus musculus												4	Fscn1	fascin actin-bundling protein 1(Fscn1)	Mus musculus
5	Ugt2a1	UDP glucuronosyltransferase 2 family, polypeptide A1(Ugt2a1)	Mus musculus												5	Tmem89	transmembrane protein 89(Tmem89)	Mus musculus
6	Gh	growth hormone(Gh)	Mus musculus												6	Krtcap2	keratinocyte associated protein 2(Krtcap2)	Mus musculus
7	Ccl21b	C-C motif chemokine ligand 21B (leucine)(Ccl21b)	Mus musculus												7	4930444M15Rik	RIKEN cDNA 4930444M15 gene(4930444M15Rik)	Mus musculus
8	Arfgef3	ARFGEF family member 3(Arfgef3)	Mus musculus												8	4933409K07Rik	RIKEN cDNA 4933409K07 gene(4933409K07Rik)	Mus musculus
9	Epha4	Eph receptor A4(Epha4)	Mus musculus												9	Ibsp	integrin binding sialoprotein(Ibsp)	Mus musculus
10	Epha5	Eph receptor A5(Epha5)	Mus musculus												10	Ascl1	achaete-scute family bHLH transcription factor 1(Ascl1)	Mus musculus
11	Kcnq3	potassium voltage-gated channel, subfamily Q, member 3(Kcnq3)	Mus musculus												11	Tmem125	transmembrane protein 125(Tmem125)	Mus musculus
12	2900026A02Rik	RIKEN cDNA 2900026A02 gene(2900026A02Rik)	Mus musculus												12	Calca	calcitonin/calcitonin-related polypeptide, alpha(Calca)	Mus musculus
13	Vmo1	vitelline membrane outer layer 1 homolog (chicken)(Vmo1)	Mus musculus												13	Gkn3	gastrokine 3(Gkn3)	Mus musculus
14	S100g	S100 calcium binding protein G(S100g)	Mus musculus												14	Ankrd34a	ankyrin repeat domain 34A(Ankrd34a)	Mus musculus
15	1700084E18Rik	RIKEN cDNA 1700084E18 gene(1700084E18Rik)	Mus musculus												15	Oaz1-ps	ornithine decarboxylase antizyme 1, pseudogene(Oaz1-ps)	Mus musculus
16	Ptgs2	prostaglandin-endoperoxide synthase 2(Ptgs2)	Mus musculus												16	Tspan4	tetraspanin 4(Tspan4)	Mus musculus
17	Tff2	trefoil factor 2 (spasmolytic protein 1)(Tff2)	Mus musculus												17	Cdh20	cadherin 20(Cdh20)	Mus musculus
18	Zhx3	zinc fingers and homeoboxes 3(Zhx3)	Mus musculus												18	Ntf3	neurotrophin 3(Ntf3)	Mus musculus
19	Shisa6	shisa family member 6(Shisa6)	Mus musculus												19	2310061I04Rik	RIKEN cDNA 2310061I04 gene(2310061I04Rik)	Mus musculus
20	Plxna4	plexin A4(Plxna4)	Mus musculus												20	Rasgef1b	RasGEF domain family, member 1B(Rasgef1b)	Mus musculus
21	Net1	neuroepithelial cell transforming gene 1(Net1)	Mus musculus												21	Tecr	trans-2,3-enoyl-CoA reductase(Tecr)	Mus musculus
22	Cyp2a5	cytochrome P450, family 2, subfamily a, polypeptide 5(Cyp2a5)	Mus musculus												22	Gcsh	glycine cleavage system protein H (aminomethyl carrier)(Gcsh)	Mus musculus
23	Il12b	interleukin 12b(Il12b)	Mus musculus												23	Rps6ka4	ribosomal protein S6 kinase, polypeptide 4(Rps6ka4)	Mus musculus
24	Sacs	sacsin(Sacs)	Mus musculus												24	Samd14	sterile alpha motif domain containing 14(Samd14)	Mus musculus
25	Epo	erythropoietin(Epo)	Mus musculus												25	Tmub1	transmembrane and ubiquitin-like domain containing 1(Tmub1)	Mus musculus
26	Bdnf	brain derived neurotrophic factor(Bdnf)	Mus musculus												26	Adm2	adrenomedullin 2(Adm2)	Mus musculus
27	Cdkl5	cyclin dependent kinase like 5(Cdkl5)	Mus musculus												27	Fgf22	fibroblast growth factor 22(Fgf22)	Mus musculus
28	Tanc1	tetratricopeptide repeat, ankyrin repeat and coiled-coil containing 1(Tanc1)	Mus musculus												28	Hdac11	histone deacetylase 11(Hdac11)	Mus musculus
29	8430423G03Rik	RIKEN cDNA 8430423G03 gene(8430423G03Rik)	Mus musculus												29	Ptp4a3	protein tyrosine phosphatase 4a3(Ptp4a3)	Mus musculus
30	Dock4	dedicator of cytokinesis 4(Dock4)	Mus musculus												30	Pah	phenylalanine hydroxylase(Pah)	Mus musculus
31	Trpc5	transient receptor potential cation channel, subfamily C, member 5(Trpc5)	Mus musculus												31	Cdh7	cadherin 7, type 2(Cdh7)	Mus musculus
32	Gm15056	predicted gene 15056(Gm15056)	Mus musculus												32	Arhgef10l	Rho guanine nucleotide exchange factor 10-like(Arhgef10l)	Mus musculus
33	Cyp2g1	cytochrome P450, family 2, subfamily g, polypeptide 1(Cyp2g1)	Mus musculus												33	Polr2j	polymerase (RNA) II (DNA directed) polypeptide J(Polr2j)	Mus musculus
34	Trpc6	transient receptor potential cation channel, subfamily C, member 6(Trpc6)	Mus musculus												34	1190005I06Rik	RIKEN cDNA 1190005I06 gene(1190005I06Rik)	Mus musculus
35	Cort	cortistatin(Cort)	Mus musculus												35	Scgb3a1	secretoglobin, family 3A, member 1(Scgb3a1)	Mus musculus
36	Prkca	protein kinase C, alpha(Prkca)	Mus musculus												36	Lrrc24	leucine rich repeat containing 24(Lrrc24)	Mus musculus
37	Pisd-ps1	phosphatidylserine decarboxylase, pseudogene 1(Pisd-ps1)	Mus musculus												37	Gm11468	predicted gene 11468(Gm11468)	Mus musculus
38	Gabrb1	gamma-aminobutyric acid type A receptor subunit beta 1(Gabrb1)	Mus musculus												38	Cyp4a12b	cytochrome P450, family 4, subfamily a, polypeptide 12B(Cyp4a12b)	Mus musculus
39	4930404I05Rik	RIKEN cDNA 4930404I05 gene(4930404I05Rik)	Mus musculus												39	A330048O09Rik	RIKEN cDNA A330048O09 gene(A330048O09Rik)	Mus musculus
40	Zeb2	zinc finger E-box binding homeobox 2(Zeb2)	Mus musculus												40	Ier2	immediate early response 2(Ier2)	Mus musculus
41	Ano3	anoctamin 3(Ano3)	Mus musculus												41	Opalin	oligodendrocytic myelin paranodal and inner loop protein(Opalin)	Mus musculus
42	Rimbp2	RIMS binding protein 2(Rimbp2)	Mus musculus												42	Wwox	WW domain-containing oxidoreductase(Wwox)	Mus musculus
43	Arl4d	ADP-ribosylation factor-like 4D(Arl4d)	Mus musculus												43	Dnajc30	DnaJ heat shock protein family (Hsp40) member C30(Dnajc30)	Mus musculus
44	Gm5424	predicted gene 5424(Gm5424)	Mus musculus												44	Nanos3	nanos C2HC-type zinc finger 3(Nanos3)	Mus musculus
45	Ocm	oncomodulin(Ocm)	Mus musculus												45	Vegfb	vascular endothelial growth factor B(Vegfb)	Mus musculus
46	A930001C03Rik	RIKEN cDNA A930001C03 gene(A930001C03Rik)	Mus musculus												46	Lsm5	LSM5 homolog, U6 small nuclear RNA and mRNA degradation associated(Lsm5)	Mus musculus
47	Egr3	early growth response 3(Egr3)	Mus musculus												47	Ddit4l	DNA-damage-inducible transcript 4-like(Ddit4l)	Mus musculus
48	Frrs1l	ferric-chelate reductase 1 like(Frrs1l)	Mus musculus												48	Vsnl1	visinin-like 1(Vsnl1)	Mus musculus
49	Pura	purine rich element binding protein A(Pura)	Mus musculus												49	Ccl17	C-C motif chemokine ligand 17(Ccl17)	Mus musculus
50	Gnaq	guanine nucleotide binding protein, alpha q polypeptide(Gnaq)	Mus musculus												50	Slc6a9	solute carrier family 6 (neurotransmitter transporter, glycine), member 9(Slc6a9)	Mus musculus
51	Prickle2	prickle planar cell polarity protein 2(Prickle2)	Mus musculus												51	Srm	spermidine synthase(Srm)	Mus musculus
52	Bcl11b	B cell leukemia/lymphoma 11B(Bcl11b)	Mus musculus												52	Btbd17	BTB domain containing 17(Btbd17)	Mus musculus
53	Malat1	metastasis associated lung adenocarcinoma transcript 1 (non-coding RNA)(Malat1)	Mus musculus												53	Reep2	receptor accessory protein 2(Reep2)	Mus musculus
54	Lrrc7	leucine rich repeat containing 7(Lrrc7)	Mus musculus												54	Pigt	phosphatidylinositol glycan anchor biosynthesis, class T(Pigt)	Mus musculus
55	Nrip1	nuclear receptor interacting protein 1(Nrip1)	Mus musculus												55	Tac2	tachykinin 2(Tac2)	Mus musculus
56	Gnb3	guanine nucleotide binding protein (G protein), beta 3(Gnb3)	Mus musculus												56	Agt	angiotensinogen(Agt)	Mus musculus
57	Hotairm1	Hoxa transcript antisense RNA, myeloid-specific 1(Hotairm1)	Mus musculus												57	Rab11fip5	RAB11 family interacting protein 5 (class I)(Rab11fip5)	Mus musculus
58	1700012H19Rik	RIKEN cDNA 1700012H19 gene(1700012H19Rik)	Mus musculus												58	Glrx5	glutaredoxin 5(Glrx5)	Mus musculus
59	Klhl11	kelch-like 11(Klhl11)	Mus musculus												59	Mettl22	methyltransferase 22, Kin17 lysine(Mettl22)	Mus musculus
60	Dnase1	deoxyribonuclease I(Dnase1)	Mus musculus												60	0610040B10Rik	RIKEN cDNA 0610040B10 gene(0610040B10Rik)	Mus musculus
61	Nfib	nuclear factor I/B(Nfib)	Mus musculus												61	Rgma	repulsive guidance molecule family member A(Rgma)	Mus musculus
62	Lman2l	lectin, mannose-binding 2-like(Lman2l)	Mus musculus												62	Tmem44	transmembrane protein 44(Tmem44)	Mus musculus
63	Vaultrc5	vault RNA component 5(Vaultrc5)	Mus musculus												63	Nol3	nucleolar protein 3 (apoptosis repressor with CARD domain)(Nol3)	Mus musculus
64	Cbl	Casitas B-lineage lymphoma(Cbl)	Mus musculus												64	Ufsp1	UFM1-specific peptidase 1(Ufsp1)	Mus musculus
65	Npvf	neuropeptide VF precursor(Npvf)	Mus musculus												65	Gzmk	granzyme K(Gzmk)	Mus musculus
66	Crem	cAMP responsive element modulator(Crem)	Mus musculus												66	Acsf3	acyl-CoA synthetase family member 3(Acsf3)	Mus musculus
67	Slc2a4rg-ps	Slc2a4 regulator, pseudogene(Slc2a4rg-ps)	Mus musculus												67	Zfp414	zinc finger protein 414(Zfp414)	Mus musculus
68	Nebl	nebulette(Nebl)	Mus musculus												68	Pcsk1n	proprotein convertase subtilisin/kexin type 1 inhibitor(Pcsk1n)	Mus musculus
69	Mgat5	mannoside acetylglucosaminyltransferase 5(Mgat5)	Mus musculus												69	Cav2	caveolin 2(Cav2)	Mus musculus
70	Tgoln2	trans-golgi network protein 2(Tgoln2)	Mus musculus												70	Cacng3	calcium channel, voltage-dependent, gamma subunit 3(Cacng3)	Mus musculus
71	S100a14	S100 calcium binding protein A14(S100a14)	Mus musculus												71	Hes5	hes family bHLH transcription factor 5(Hes5)	Mus musculus
72	Pcdh20	protocadherin 20(Pcdh20)	Mus musculus												72	Rusc1	RUN and SH3 domain containing 1(Rusc1)	Mus musculus
73	2310008N11Rik	RIKEN cDNA 2310008N11 gene(2310008N11Rik)	Mus musculus												73	Rsc1a1	regulatory solute carrier protein, family 1, member 1(Rsc1a1)	Mus musculus
74	Sema3e	sema domain, immunoglobulin domain (Ig), short basic domain, secreted, (semaphorin) 3E(Sema3e)	Mus musculus												74	Lrfn1	leucine rich repeat and fibronectin type III domain containing 1(Lrfn1)	Mus musculus
75	Sstr4	somatostatin receptor 4(Sstr4)	Mus musculus												75	Znhit2	zinc finger, HIT domain containing 2(Znhit2)	Mus musculus
76	Atp2b1	ATPase, Ca++ transporting, plasma membrane 1(Atp2b1)	Mus musculus												76	Cntn6	contactin 6(Cntn6)	Mus musculus
77	Stim2	stromal interaction molecule 2(Stim2)	Mus musculus												77	Mrpl16	mitochondrial ribosomal protein L16(Mrpl16)	Mus musculus
78	Kcnj6	potassium inwardly-rectifying channel, subfamily J, member 6(Kcnj6)	Mus musculus												78	Pigp	phosphatidylinositol glycan anchor biosynthesis, class P(Pigp)	Mus musculus
79	Kcnt2	potassium channel, subfamily T, member 2(Kcnt2)	Mus musculus												79	Fam20c	FAM20C, golgi associated secretory pathway kinase(Fam20c)	Mus musculus
80	Mib1	MIB E3 ubiquitin protein ligase 1(Mib1)	Mus musculus												80	Bola2	bolA family member 2(Bola2)	Mus musculus
81	Elk1	ELK1, member of ETS oncogene family(Elk1)	Mus musculus												81	Pdlim1	PDZ and LIM domain 1 (elfin)(Pdlim1)	Mus musculus
82	Kcnma1	potassium large conductance calcium-activated channel, subfamily M, alpha member 1(Kcnma1)	Mus musculus												82	Arpp21	cyclic AMP-regulated phosphoprotein, 21(Arpp21)	Mus musculus
83	Gm20878	predicted gene, 20878(Gm20878)	Mus musculus												83	Myl9	myosin, light polypeptide 9, regulatory(Myl9)	Mus musculus
84	Lnpep	leucyl/cystinyl aminopeptidase(Lnpep)	Mus musculus												84	Slc25a18	solute carrier family 25 (mitochondrial carrier), member 18(Slc25a18)	Mus musculus
85	Samd12	sterile alpha motif domain containing 12(Samd12)	Mus musculus												85	Pelo	pelota mRNA surveillance and ribosome rescue factor(Pelo)	Mus musculus
86	Gatad2b	GATA zinc finger domain containing 2B(Gatad2b)	Mus musculus												86	Pianp	PILR alpha associated neural protein(Pianp)	Mus musculus
87	Tcf4	transcription factor 4(Tcf4)	Mus musculus												87	Sstr5	somatostatin receptor 5(Sstr5)	Mus musculus
88	Sgk1	serum/glucocorticoid regulated kinase 1(Sgk1)	Mus musculus												88	Zfp580	zinc finger protein 580(Zfp580)	Mus musculus
89	Zbtb20	zinc finger and BTB domain containing 20(Zbtb20)	Mus musculus												89	Bmp8b	bone morphogenetic protein 8b(Bmp8b)	Mus musculus
90	Sntb2	syntrophin, basic 2(Sntb2)	Mus musculus												90	Prdx4	peroxiredoxin 4(Prdx4)	Mus musculus
91	Ago2	argonaute RISC catalytic subunit 2(Ago2)	Mus musculus												91	Sertad1	SERTA domain containing 1(Sertad1)	Mus musculus
92	2010010A06Rik	RIKEN cDNA 2010010A06 gene(2010010A06Rik)	Mus musculus												92	Tubb4a	tubulin, beta 4A class IVA(Tubb4a)	Mus musculus
93	Strn	striatin, calmodulin binding protein(Strn)	Mus musculus												93	Gal3st1	galactose-3-O-sulfotransferase 1(Gal3st1)	Mus musculus
94	Hba-a2	hemoglobin alpha, adult chain 2(Hba-a2)	Mus musculus												94	Cckbr	cholecystokinin B receptor(Cckbr)	Mus musculus
95	3300005D01Rik	RIKEN cDNA 3300005D01 gene(3300005D01Rik)	Mus musculus												95	Lxn	latexin(Lxn)	Mus musculus
96	Bhlhe22	basic helix-loop-helix family, member e22(Bhlhe22)	Mus musculus												96	Kcnip3	Kv channel interacting protein 3, calsenilin(Kcnip3)	Mus musculus
97	Cnksr2	connector enhancer of kinase suppressor of Ras 2(Cnksr2)	Mus musculus												97	Mesp2	mesoderm posterior 2(Mesp2)	Mus musculus
98	Bsn	bassoon(Bsn)	Mus musculus												98	Fjx1	four jointed box 1(Fjx1)	Mus musculus
99	Zfp369	zinc finger protein 369(Zfp369)	Mus musculus												99	Mgst3	microsomal glutathione S-transferase 3(Mgst3)	Mus musculus
100	Prox1	prospero homeobox 1(Prox1)	Mus musculus												100	Ctsf	cathepsin F(Ctsf)	Mus musculus
101	Gm8580	predicted gene 8580(Gm8580)	Mus musculus												101	Ddt	D-dopachrome tautomerase(Ddt)	Mus musculus
102	Ube3a	ubiquitin protein ligase E3A(Ube3a)	Mus musculus												102	Sp8	trans-acting transcription factor 8(Sp8)	Mus musculus
103	Tnr	tenascin R(Tnr)	Mus musculus												103	Cyp4f15	cytochrome P450, family 4, subfamily f, polypeptide 15(Cyp4f15)	Mus musculus
104	Gm6607	predicted gene 6607(Gm6607)	Mus musculus												104	Mrps18b	mitochondrial ribosomal protein S18B(Mrps18b)	Mus musculus
105	Omp	olfactory marker protein(Omp)	Mus musculus												105	Rad23a	RAD23 homolog A, nucleotide excision repair protein(Rad23a)	Mus musculus
106	Ugt2a2	UDP glucuronosyltransferase 2 family, polypeptide A2(Ugt2a2)	Mus musculus												106	Gm13629	predicted gene 13629(Gm13629)	Mus musculus
107	Iqgap2	IQ motif containing GTPase activating protein 2(Iqgap2)	Mus musculus												107	Psmf1	proteasome (prosome, macropain) inhibitor subunit 1(Psmf1)	Mus musculus
108	Rbp3	retinol binding protein 3, interstitial(Rbp3)	Mus musculus												108	Cryga	crystallin, gamma A(Cryga)	Mus musculus
109	Uhmk1	U2AF homology motif (UHM) kinase 1(Uhmk1)	Mus musculus												109	Mif	macrophage migration inhibitory factor (glycosylation-inhibiting factor)(Mif)	Mus musculus
110	Dnajb14	DnaJ heat shock protein family (Hsp40) member B14(Dnajb14)	Mus musculus												110	Spata3	spermatogenesis associated 3(Spata3)	Mus musculus
111	Rab30	RAB30, member RAS oncogene family(Rab30)	Mus musculus												111	Xlr3a	X-linked lymphocyte-regulated 3A(Xlr3a)	Mus musculus
112	Klhl3	kelch-like 3(Klhl3)	Mus musculus												112	2310022B05Rik	RIKEN cDNA 2310022B05 gene(2310022B05Rik)	Mus musculus
113	Ylpm1	YLP motif containing 1(Ylpm1)	Mus musculus												113	Zdhhc4	zinc finger, DHHC domain containing 4(Zdhhc4)	Mus musculus
114	Tmem54	transmembrane protein 54(Tmem54)	Mus musculus												114	Sorcs2	sortilin-related VPS10 domain containing receptor 2(Sorcs2)	Mus musculus
115	Klf9	Kruppel-like transcription factor 9(Klf9)	Mus musculus												115	Rnf5	ring finger protein 5(Rnf5)	Mus musculus
116	Fam135b	family with sequence similarity 135, member B(Fam135b)	Mus musculus												116	Gjc2	gap junction protein, gamma 2(Gjc2)	Mus musculus
117	Grin2a	glutamate receptor, ionotropic, NMDA2A (epsilon 1)(Grin2a)	Mus musculus												117	Drg2	developmentally regulated GTP binding protein 2(Drg2)	Mus musculus
118	H2-Q6	histocompatibility 2, Q region locus 6(H2-Q6)	Mus musculus												118	Cpne5	copine V(Cpne5)	Mus musculus
119	Myh9	myosin, heavy polypeptide 9, non-muscle(Myh9)	Mus musculus												119	Tmem109	transmembrane protein 109(Tmem109)	Mus musculus
120	Gpr31b	G protein-coupled receptor 31, D17Leh66b region(Gpr31b)	Mus musculus												120	Rhov	ras homolog family member V(Rhov)	Mus musculus
121	Ryr2	ryanodine receptor 2, cardiac(Ryr2)	Mus musculus												121	Arl9	ADP-ribosylation factor-like 9(Arl9)	Mus musculus
122	Sipa1l3	signal-induced proliferation-associated 1 like 3(Sipa1l3)	Mus musculus												122	Pacrg	PARK2 co-regulated(Pacrg)	Mus musculus
123	Sesn3	sestrin 3(Sesn3)	Mus musculus												123	Tspan9	tetraspanin 9(Tspan9)	Mus musculus
124	S100a5	S100 calcium binding protein A5(S100a5)	Mus musculus												124	Tnni1	troponin I, skeletal, slow 1(Tnni1)	Mus musculus
125	1700065J18Rik	RIKEN cDNA 1700065J18 gene(1700065J18Rik)	Mus musculus												125	Grb7	growth factor receptor bound protein 7(Grb7)	Mus musculus
126	Ccl19	C-C motif chemokine ligand 19(Ccl19)	Mus musculus												126	Shd	src homology 2 domain-containing transforming protein D(Shd)	Mus musculus
127	Agr2	anterior gradient 2(Agr2)	Mus musculus												127	Yif1b	Yip1 interacting factor homolog B (S. cerevisiae)(Yif1b)	Mus musculus
128	Cst12	cystatin 12(Cst12)	Mus musculus												128	Sox8	SRY (sex determining region Y)-box 8(Sox8)	Mus musculus
129	2510003B16Rik	RIKEN cDNA 2510003B16 gene(2510003B16Rik)	Mus musculus												129	Cmtm5	CKLF-like MARVEL transmembrane domain containing 5(Cmtm5)	Mus musculus
130	Pilrb1	paired immunoglobin-like type 2 receptor beta 1(Pilrb1)	Mus musculus												130	Sgcz	sarcoglycan zeta(Sgcz)	Mus musculus
131	Sag	S-antigen, retina and pineal gland (arrestin)(Sag)	Mus musculus												131	Acta2	actin alpha 2, smooth muscle, aorta(Acta2)	Mus musculus
132	Shank1	SH3 and multiple ankyrin repeat domains 1(Shank1)	Mus musculus												132	Ffar4	free fatty acid receptor 4(Ffar4)	Mus musculus
133	Pclo	piccolo (presynaptic cytomatrix protein)(Pclo)	Mus musculus												133	Cd3d	CD3 antigen, delta polypeptide(Cd3d)	Mus musculus
134	Trim2	tripartite motif-containing 2(Trim2)	Mus musculus												134	Sp3os	trans-acting transcription factor 3, opposite strand(Sp3os)	Mus musculus
135	Slc7a14	solute carrier family 7 (cationic amino acid transporter, y+ system), member 14(Slc7a14)	Mus musculus												135	Pllp	plasma membrane proteolipid(Pllp)	Mus musculus
136	Dgkh	diacylglycerol kinase, eta(Dgkh)	Mus musculus												136	Ccdc136	coiled-coil domain containing 136(Ccdc136)	Mus musculus
137	Gm12657														137	Lgi3	leucine-rich repeat LGI family, member 3(Lgi3)	Mus musculus
138	Gm11985														138	Slain1	SLAIN motif family, member 1(Slain1)	Mus musculus
139	Gm1987														139	Gdf1	growth differentiation factor 1(Gdf1)	Mus musculus
140	Fam205a2														140	Cd7	CD7 antigen(Cd7)	Mus musculus
141	Hist1h2ag														141	Mmp12	matrix metallopeptidase 12(Mmp12)	Mus musculus
142	2900055J20Rik														142	Tbc1d7	TBC1 domain family, member 7(Tbc1d7)	Mus musculus
143	H2afb3														143	Ndufa4l2	Ndufa4, mitochondrial complex associated like 2(Ndufa4l2)	Mus musculus
144	1700020I14Rik														144	Ydjc	YdjC homolog (bacterial)(Ydjc)	Mus musculus
															145	Xlr3b	X-linked lymphocyte-regulated 3B(Xlr3b)	Mus musculus
															146	Cln6	ceroid-lipofuscinosis, neuronal 6(Cln6)	Mus musculus
															147	Mvb12a	multivesicular body subunit 12A(Mvb12a)	Mus musculus
															148	Ddx25	DEAD box helicase 25(Ddx25)	Mus musculus
Category	Term	Count	%	PValue	-log(pval)	Genes	List Total	Pop Hits	Pop Total	Fold Enrichment	Bonferroni	Benjamini	FDR		149	Mag	myelin-associated glycoprotein(Mag)	Mus musculus
GOTERM_BP_DIRECT	GO:0050804~modulation of chemical synaptic transmission	7	5.14706	4.03305e-05	4.39437	GRIN2A, CDKL5, BDNF, TNR, UBE3A, BSN, SHANK1	127	148	29878	11.1272	0.0434719	0.0239338	0.0236077		150	Rcn2	reticulocalbin 2(Rcn2)	Mus musculus
GOTERM_BP_DIRECT	GO:0006816~calcium ion transport	7	5.14706	4.34764e-05	4.36175	RYR2, TRPC5, GRIN2A, TRPC6, STIM2, ATP2B1, CACNA1E	127	150	29878	10.9788	0.0467824	0.0239338	0.0236077		151	5430405H02Rik	RIKEN cDNA 5430405H02 gene(5430405H02Rik)	Mus musculus
GOTERM_BP_DIRECT	GO:0034220~monoatomic ion transmembrane transport	9	6.61765	9.35719e-05	4.02885	RYR2, GABRB1, TRPC5, KCNJ6, GRIN2A, TRPC6, KCNMA1, KCNQ3, CACNA1E	127	336	29878	6.3016	0.0979822	0.0343409	0.033873		152	Cdc42ep1	CDC42 effector protein 1(Cdc42ep1)	Mus musculus
GOTERM_BP_DIRECT	GO:0006811~monoatomic ion transport	11	8.08824	0.000253394	3.5962	RYR2, GABRB1, TRPC5, KCNJ6, GRIN2A, TRPC6, STIM2, KCNMA1, KCNQ3, ATP2B1, CACNA1E	127	605	29878	4.27745	0.243668	0.0697466	0.0687963		153	Rpl14-ps1	ribosomal protein L14, pseudogene 1(Rpl14-ps1)	Mus musculus
GOTERM_BP_DIRECT	GO:0021957~corticospinal tract morphogenesis	3	2.20588	0.000485888	3.31346	EPHA4, ZEB2, BHLHE22	127	8	29878	88.2224	0.414669	0.0727215	0.0717307		154	D630023F18Rik	RIKEN cDNA D630023F18 gene(D630023F18Rik)	Mus musculus
GOTERM_BP_DIRECT	GO:0021960~anterior commissure morphogenesis	3	2.20588	0.000485888	3.31346	NFIB, BHLHE22, PLXNA4	127	8	29878	88.2224	0.414669	0.0727215	0.0717307		155	2410002F23Rik	RIKEN cDNA 2410002F23 gene(2410002F23Rik)	Mus musculus
GOTERM_BP_DIRECT	GO:0048511~rhythmic process	6	4.41176	0.000504184	3.29741	GRIN2A, NRIP1, KLF9, CREM, UBE3A, PROX1	127	154	29878	9.16597	0.426359	0.0727215	0.0717307		156	BC029722
GOTERM_BP_DIRECT	GO:0007399~nervous system development	9	6.61765	0.000565729	3.24739	EPHA5, PURA, EPHA4, BDNF, TCF4, SEMA3E, BHLHE22, PLXNA4, SHANK1	127	439	29878	4.82309	0.463994	0.0727215	0.0717307		157	Sept4
GOTERM_BP_DIRECT	GO:0070374~positive regulation of ERK1 and ERK2 cascade	7	5.14706	0.000594454	3.22588	EPO, TFF2, MYH9, PRKCA, CCL19, SSTR4, CCL21B	127	243	29878	6.77703	0.480705	0.0727215	0.0717307		158	AI413582
GOTERM_BP_DIRECT	GO:0050808~synapse organization	5	3.67647	0.000771764	3.11252	PCLO, TNR, SEMA3E, BSN, SHANK1	127	97	29878	12.1268	0.572932	0.0849712	0.0838136		159	Fam213b
GOTERM_BP_DIRECT	GO:0007623~circadian rhythm	5	3.67647	0.00107475	2.96869	BDNF, KCNMA1, KLF9, CREM, PROX1	127	106	29878	11.0972	0.694257	0.0991721	0.097821		160	2700094K13Rik
GOTERM_BP_DIRECT	GO:0045666~positive regulation of neuron differentiation	5	3.67647	0.00115195	2.93856	TRPC5, TRPC6, EPO, BDNF, TCF4	127	108	29878	10.8917	0.71922	0.0991721	0.097821		161	Adssl1
GOTERM_BP_DIRECT	GO:0051480~regulation of cytosolic calcium ion concentration	4	2.94118	0.00117097	2.93145	RYR2, TRPC5, TRPC6, ATP2B1	127	49	29878	19.2049	0.725049	0.0991721	0.097821		162	Cxx1b
GOTERM_BP_DIRECT	GO:0070588~calcium ion transmembrane transport	5	3.67647	0.00136184	2.86587	RYR2, TRPC5, TRPC6, ATP2B1, CACNA1E	127	113	29878	10.4097	0.777264	0.107099	0.10564		163	Fam205a2
GOTERM_BP_DIRECT	GO:0070098~chemokine-mediated signaling pathway	4	2.94118	0.00155248	2.80897	TFF2, PPBP, CCL19, CCL21B	127	54	29878	17.4267	0.819526	0.113952	0.1124		164	BC002163
GOTERM_BP_DIRECT	GO:0007162~negative regulation of cell adhesion	4	2.94118	0.00190776	2.71948	EPHA5, EPHA4, TNR, PLXNA4	127	58	29878	16.2248	0.878077	0.131278	0.129489
GOTERM_BP_DIRECT	GO:0001768~establishment of T cell polarity	3	2.20588	0.00258271	2.58792	MYH9, CCL19, CCL21B	127	18	29878	39.21	0.942146	0.167269	0.16499
GOTERM_BP_DIRECT	GO:0035418~protein localization to synapse	3	2.20588	0.00287862	2.54082	PCLO, BSN, SHANK1	127	19	29878	37.1463	0.958282	0.176075	0.173677
GOTERM_BP_DIRECT	GO:0000122~negative regulation of transcription by RNA polymerase II	12	8.82353	0.00336397	2.47315	PURA, ZEB2, ZHX3, EPO, NFIB, NRIP1, YLPM1, CREM, ZBTB20, TCF4, PROX1, GATAD2B	127	997	29878	2.83161	0.975604	0.186953	0.184406		Category	Term	Count	%	PValue	-log(pval)	Genes	List Total	Pop Hits	Pop Total	Fold Enrichment	Bonferroni	Benjamini	FDR
GOTERM_BP_DIRECT	GO:0048167~regulation of synaptic plasticity	4	2.94118	0.00339606	2.46902	GRIN2A, BDNF, KCNQ3, UBE3A	127	71	29878	13.2541	0.976455	0.186953	0.184406		GOTERM_BP_DIRECT	GO:0048484~enteric nervous system development	4	2.58065	4.33498e-05	4.36301	RET, NTF3, SOX8, ASCL1	151	14	29878	56.5336	0.0390145	0.0397951	0.0397951
GOTERM_BP_DIRECT	GO:0008542~visual learning	4	2.94118	0.00442478	2.35411	TANC1, GRIN2A, SGK1, CACNA1E	127	78	29878	12.0646	0.992455	0.231985	0.228824		GOTERM_BP_DIRECT	GO:0050731~positive regulation of peptidyl-tyrosine phosphorylation	5	3.22581	0.00249079	2.60366	CAV2, TSPAN9, NTF3, VEGFB, MIF	151	112	29878	8.83337	0.898673	1	1
GOTERM_BP_DIRECT	GO:0006468~protein phosphorylation	9	6.61765	0.00486409	2.313	EPHA5, EPHA4, CDKL5, KCNQ3, KLHL3, PRKCA, CBL, SGK1, UHMK1	127	620	29878	3.41506	0.995361	0.233433	0.230252		GOTERM_BP_DIRECT	GO:0010628~positive regulation of gene expression	10	6.45161	0.0033306	2.47748	RET, ACTA2, MMP12, GJC2, NANOS3, ADM2, ZFP580, SOX8, AGT, FGF22	151	598	29878	3.30882	0.953234	1	1
GOTERM_BP_DIRECT	GO:0043087~regulation of GTPase activity	4	2.94118	0.00491725	2.30828	EPHA5, EPHA4, IQGAP2, PLXNA4	127	81	29878	11.6178	0.995626	0.233433	0.230252		GOTERM_BP_DIRECT	GO:0007219~Notch signaling pathway	5	3.22581	0.00448889	2.34786	MESP2, PTP4A3, CNTN6, ASCL1, HES5	151	132	29878	7.49498	0.983918	1	1
GOTERM_BP_DIRECT	GO:0030593~neutrophil chemotaxis	4	2.94118	0.00508845	2.29341	PRKCA, PPBP, CCL19, CCL21B	127	82	29878	11.4761	0.996382	0.233433	0.230252		GOTERM_BP_DIRECT	GO:0048265~response to pain	3	1.93548	0.0075188	2.12385	RET, CALCA, KCNIP3	151	26	29878	22.8309	0.99902	1	1
GOTERM_BP_DIRECT	GO:0008217~regulation of blood pressure	4	2.94118	0.00544154	2.26428	GNAQ, LNPEP, ATP2B1, PTGS2	127	84	29878	11.2028	0.997553	0.239645	0.23638		GOTERM_BP_DIRECT	GO:0007218~neuropeptide signaling pathway	4	2.58065	0.0112454	1.94903	PCSK1N, CALCA, TAC2, SSTR5	151	92	29878	8.60294	0.999969	1	1
GOTERM_BP_DIRECT	GO:0018105~peptidyl-serine phosphorylation	5	3.67647	0.00591241	2.22824	EPO, BDNF, PRKCA, SGK1, UHMK1	127	170	29878	6.91941	0.998548	0.245618	0.242271		GOTERM_BP_DIRECT	GO:0045662~negative regulation of myoblast differentiation	3	1.93548	0.0112517	1.94878	CMTM5, SOX8, CCL17	151	32	29878	18.5501	0.999969	1	1
GOTERM_BP_DIRECT	GO:0030335~positive regulation of cell migration	6	4.41176	0.00602332	2.22016	EPHA4, MGAT5, SEMA3E, PRKCA, CCL19, CCL21B	127	272	29878	5.18956	0.998716	0.245618	0.242271		GOTERM_BP_DIRECT	GO:0014003~oligodendrocyte development	3	1.93548	0.0112517	1.94878	HDAC11, ASCL1, HES5	151	32	29878	18.5501	0.999969	1	1
GOTERM_BP_DIRECT	GO:0048169~regulation of long-term neuronal synaptic plasticity	3	2.20588	0.00710452	2.14847	GRIN2A, BDNF, LNPEP	127	30	29878	23.526	0.999613	0.275076	0.271328		GOTERM_BP_DIRECT	GO:0042552~myelination	4	2.58065	0.0115782	1.93636	MAG, GAL3ST1, PLLP, NTF3	151	93	29878	8.51043	0.999977	1	1
GOTERM_BP_DIRECT	GO:0045944~positive regulation of transcription by RNA polymerase II	13	9.55882	0.00724542	2.13994	EGR3, BCL11B, CREM, UBE3A, BHLHE22, PROX1, ELK1, ZEB2, NFIB, NRIP1, AGO2, KLF9, TCF4	127	1264	29878	2.4196	0.999669	0.275076	0.271328		GOTERM_BP_DIRECT	GO:0048469~cell maturation	3	1.93548	0.015638	1.80582	SOX8, ASCL1, HES5	151	38	29878	15.6211	0.999999	1	1
GOTERM_BP_DIRECT	GO:0001525~angiogenesis	6	4.41176	0.00828603	2.08165	EPHA5, EPO, MYH9, SEMA3E, PRKCA, PTGS2	127	294	29878	4.80122	0.999896	0.294267	0.290257		GOTERM_BP_DIRECT	GO:0006954~inflammatory response	7	4.51613	0.0176886	1.75231	RPS6KA4, CALCA, LXN, FFAR4, ZFP580, MIF, CCL17	151	410	29878	3.37823	1	1	1
GOTERM_BP_DIRECT	GO:0071624~positive regulation of granulocyte chemotaxis	2	1.47059	0.00841666	2.07486	PPBP, S100A14	127	2	29878	235.26	0.99991	0.294267	0.290257		GOTERM_BP_DIRECT	GO:0045776~negative regulation of blood pressure	3	1.93548	0.0180631	1.74321	CALCA, NANOS3, ADM2	151	41	29878	14.4781	1	1	1
GOTERM_BP_DIRECT	GO:0051928~positive regulation of calcium ion transport	3	2.20588	0.00855271	2.0679	TRPC6, STIM2, ATP2B1	127	33	29878	21.3873	0.999923	0.294267	0.290257		GOTERM_BP_DIRECT	GO:0007043~cell-cell junction assembly	3	1.93548	0.0197623	1.70416	CDH20, FSCN1, CDH7	151	43	29878	13.8047	1	1	1
GOTERM_BP_DIRECT	GO:0008283~cell population proliferation	6	4.41176	0.00948706	2.02287	PURA, NFIB, IL12B, TFF2, PRKCA, PROX1	127	304	29878	4.64329	0.999973	0.310394	0.306165		GOTERM_BP_DIRECT	GO:0048870~cell motility	3	1.93548	0.0197623	1.70416	ACTA2, FSCN1, IER2	151	43	29878	13.8047	1	1	1
GOTERM_BP_DIRECT	GO:0045807~positive regulation of endocytosis	3	2.20588	0.00958527	2.0184	MYH9, CCL19, MIB1	127	35	29878	20.1651	0.999975	0.310394	0.306165		GOTERM_BP_DIRECT	GO:0007163~establishment or maintenance of cell polarity	3	1.93548	0.0233521	1.63167	ACTA2, FSCN1, RHOV	151	47	29878	12.6298	1	1	1
GOTERM_BP_DIRECT	GO:0060326~cell chemotaxis	4	2.94118	0.0103048	1.98696	DOCK4, AGR2, CCL19, CCL21B	127	106	29878	8.87773	0.999989	0.324158	0.319742		GOTERM_BP_DIRECT	GO:0045747~positive regulation of Notch signaling pathway	3	1.93548	0.0233521	1.63167	CNTN6, ASCL1, HES5	151	47	29878	12.6298	1	1	1
GOTERM_BP_DIRECT	GO:0007169~cell surface receptor protein tyrosine kinase signaling pathway	4	2.94118	0.011389	1.94351	EPHA5, EPHA4, BDNF, SAMD12	127	110	29878	8.5549	0.999997	0.330263	0.325764		GOTERM_BP_DIRECT	GO:0019369~arachidonic acid metabolic process	3	1.93548	0.0242884	1.6146	CYP4F15, CYP4A12B, MGST3	151	48	29878	12.3667	1	1	1
GOTERM_BP_DIRECT	GO:0051968~positive regulation of synaptic transmission, glutamatergic	3	2.20588	0.0118072	1.92785	GRIN2A, TNR, PTGS2	127	39	29878	18.0969	0.999998	0.330263	0.325764		GOTERM_BP_DIRECT	GO:0097267~omega-hydroxylase P450 pathway	2	1.29032	0.0297494	1.52652	CYP4F15, CYP4A12B	151	6	29878	65.9558	1	1	1
GOTERM_BP_DIRECT	GO:0007411~axon guidance	5	3.67647	0.0118099	1.92775	EPHA5, EPHA4, BDNF, SEMA3E, PLXNA4	127	208	29878	5.65528	0.999998	0.330263	0.325764		GOTERM_BP_DIRECT	GO:0048659~smooth muscle cell proliferation	2	1.29032	0.0297494	1.52652	NOL3, AGT	151	6	29878	65.9558	1	1	1
GOTERM_BP_DIRECT	GO:0050775~positive regulation of dendrite morphogenesis	3	2.20588	0.0123946	1.90677	EPHA4, CDKL5, SGK1	127	40	29878	17.6445	0.999999	0.330263	0.325764		GOTERM_BP_DIRECT	GO:0030154~cell differentiation	11	7.09677	0.0306421	1.51368	CPNE5, CAV2, DDX25, NANOS3, CCDC136, VEGFB, FFAR4, BMP8B, ASCL1, HES5, FGF22	151	1005	29878	2.16571	1	1	1
GOTERM_BP_DIRECT	GO:0051649~establishment of localization in cell	5	3.67647	0.0125902	1.89997	RYR2, KCNQ3, TFF2, CACNA1E, ANO3	127	212	29878	5.54858	0.999999	0.330263	0.325764		GOTERM_BP_DIRECT	GO:0048709~oligodendrocyte differentiation	3	1.93548	0.0344576	1.46272	SOX8, ASCL1, HES5	151	58	29878	10.2345	1	1	1
GOTERM_BP_DIRECT	GO:0099526~presynapse to nucleus signaling pathway	2	1.47059	0.0125986	1.89968	PCLO, BSN	127	3	29878	156.84	0.999999	0.330263	0.325764		GOTERM_BP_DIRECT	GO:0070374~positive regulation of ERK1 and ERK2 cascade	5	3.22581	0.0346342	1.46049	ACTA2, VEGFB, FFAR4, MIF, CCL17	151	243	29878	4.07135	1	1	1
GOTERM_BP_DIRECT	GO:1904071~presynaptic active zone assembly	2	1.47059	0.0125986	1.89968	PCLO, BSN	127	3	29878	156.84	0.999999	0.330263	0.325764		GOTERM_BP_DIRECT	GO:0007155~cell adhesion	8	5.16129	0.0358048	1.44606	RET, MAG, CALCA, IBSP, CDH20, CNTN6, HES5, CDH7	151	614	29878	2.57808	1	1	1
GOTERM_BP_DIRECT	GO:0006874~intracellular calcium ion homeostasis	4	2.94118	0.0134394	1.87162	RYR2, STIM2, PRKCA, ATP2B1	127	117	29878	8.04307	1	0.330808	0.326301		GOTERM_BP_DIRECT	GO:0030182~neuron differentiation	5	3.22581	0.0362607	1.44056	RET, PIGT, ASCL1, IER2, HES5	151	247	29878	4.00542	1	1	1
GOTERM_BP_DIRECT	GO:0009611~response to wounding	4	2.94118	0.0134394	1.87162	GRIN2A, 3300005D01RIK, NFIB, OCM	127	117	29878	8.04307	1	0.330808	0.326301		GOTERM_BP_DIRECT	GO:0043547~positive regulation of GTPase activity	4	2.58065	0.0394119	1.40437	CAV2, TBC1D7, CCL17, RGMA	151	149	29878	5.31188	1	1	1
GOTERM_BP_DIRECT	GO:0055085~transmembrane transport	7	5.14706	0.0137792	1.86077	RYR2, TRPC5, TRPC6, KCNMA1, SLC7A14, KCNQ3, CACNA1E	127	462	29878	3.56454	1	0.330808	0.326301		GOTERM_BP_DIRECT	GO:0160040~mitocytosis	2	1.29032	0.0394692	1.40374	TSPAN9, TSPAN4	151	8	29878	49.4669	1	1	1
GOTERM_BP_DIRECT	GO:0051897~positive regulation of phosphatidylinositol 3-kinase/protein kinase B signal transduction	5	3.67647	0.0138212	1.85945	UBE3A, SEMA3E, CCL19, CBL, CCL21B	127	218	29878	5.39587	1	0.330808	0.326301		GOTERM_BP_DIRECT	GO:0044571~[2Fe-2S] cluster assembly	2	1.29032	0.0538678	1.26867	GLRX5, BOLA2	151	11	29878	35.9759	1	1	1
GOTERM_BP_DIRECT	GO:0030334~regulation of cell migration	4	2.94118	0.0160304	1.79506	CORT, TNR, TFF2, PLXNA4	127	125	29878	7.52831	1	0.37552	0.370404		GOTERM_BP_DIRECT	GO:0007283~spermatogenesis	7	4.51613	0.0595492	1.22512	PRDX4, GAL3ST1, DDX25, NANOS3, CCDC136, BMP8B, SOX8	151	550	29878	2.51831	1	1	1
GOTERM_BP_DIRECT	GO:1902219~negative regulation of intrinsic apoptotic signaling pathway in response to osmotic stress	2	1.47059	0.016763	1.77565	EPO, PTGS2	127	4	29878	117.63	1	0.376655	0.371523		GOTERM_BP_DIRECT	GO:0045665~negative regulation of neuron differentiation	3	1.93548	0.0627191	1.2026	MAG, ASCL1, HES5	151	81	29878	7.32843	1	1	1
GOTERM_BP_DIRECT	GO:0031099~regeneration	2	1.47059	0.016763	1.77565	BDNF, NFIB	127	4	29878	117.63	1	0.376655	0.371523		GOTERM_BP_DIRECT	GO:0001938~positive regulation of endothelial cell proliferation	3	1.93548	0.0640815	1.19327	CAV2, VEGFB, ZFP580	151	82	29878	7.23906	1	1	1
GOTERM_BP_DIRECT	GO:0043507~positive regulation of JUN kinase activity	3	2.20588	0.0175369	1.75605	EPHA4, ZEB2, CCL19	127	48	29878	14.7037	1	0.386162	0.380901		GOTERM_BP_DIRECT	GO:0071560~cellular response to transforming growth factor beta stimulus	3	1.93548	0.0640815	1.19327	ACTA2, WWOX, NANOS3	151	82	29878	7.23906	1	1	1
GOTERM_BP_DIRECT	GO:0045471~response to ethanol	4	2.94118	0.0184643	1.73367	GRIN2A, PRKCA, CBL, ELK1	127	132	29878	7.12909	1	0.398613	0.393182		GOTERM_BP_DIRECT	GO:0030198~extracellular matrix organization	4	2.58065	0.0649738	1.18726	MMP12, PRDX4, IBSP, AGT	151	183	29878	4.32497	1	1	1
GOTERM_BP_DIRECT	GO:0001508~action potential	3	2.20588	0.0189413	1.72259	GRIN2A, GNAQ, KCNQ3	127	50	29878	14.1156	1	0.401045	0.395581		GOTERM_BP_DIRECT	GO:0007156~homophilic cell adhesion via plasma membrane adhesion molecules	4	2.58065	0.0658028	1.18176	RET, CDH20, CNTN6, CDH7	151	184	29878	4.30147	1	1	1
GOTERM_BP_DIRECT	GO:1904717~regulation of AMPA glutamate receptor clustering	2	1.47059	0.02091	1.67965	FRRS1L, SHISA6	127	5	29878	94.1039	1	0.431522	0.425643		GOTERM_BP_DIRECT	GO:0007204~positive regulation of cytosolic calcium ion concentration	4	2.58065	0.0671976	1.17265	CALCA, CCKBR, FFAR4, AGT	151	186	29878	4.25522	1	1	1
GOTERM_BP_DIRECT	GO:0006813~potassium ion transport	4	2.94118	0.0211646	1.67439	KCNJ6, KCNT2, KCNMA1, KCNQ3	127	139	29878	6.77007	1	0.431522	0.425643		GOTERM_BP_DIRECT	GO:2001241~positive regulation of extrinsic apoptotic signaling pathway in absence of ligand	2	1.29032	0.068052	1.16716	RET, WWOX	151	14	29878	28.2668	1	1	1
GOTERM_BP_DIRECT	GO:0045892~negative regulation of DNA-templated transcription	8	5.88235	0.0222188	1.65328	PURA, ZEB2, ZHX3, CREM, ZBTB20, BHLHE22, PROX1, GATAD2B	127	661	29878	2.84732	1	0.44478	0.43872		GOTERM_BP_DIRECT	GO:0033138~positive regulation of peptidyl-serine phosphorylation	3	1.93548	0.0738901	1.13141	NTF3, MIF, AGT	151	89	29878	6.66969	1	1	1
GOTERM_BP_DIRECT	GO:0042531~positive regulation of tyrosine phosphorylation of STAT protein	3	2.20588	0.0250082	1.60192	GH, EPO, IL12B	127	58	29878	12.1686	1	0.483602	0.477013		GOTERM_BP_DIRECT	GO:0050930~induction of positive chemotaxis	2	1.29032	0.0773905	1.11131	NTF3, VEGFB	151	16	29878	24.7334	1	1	1
GOTERM_BP_DIRECT	GO:0048790~maintenance of presynaptic active zone structure	2	1.47059	0.0250397	1.60137	PCLO, BSN	127	6	29878	78.4199	1	0.483602	0.477013		GOTERM_BP_DIRECT	GO:0043524~negative regulation of neuron apoptotic process	4	2.58065	0.0826872	1.08256	MAG, NTF3, VEGFB, AGT	151	203	29878	3.89887	1	1	1
GOTERM_BP_DIRECT	GO:0006357~regulation of transcription by RNA polymerase II	13	9.55882	0.0254758	1.59387	ZFP369, EGR3, ZHX3, EPO, CREM, PROX1, ELK1, PURA, ZEB2, NFIB, NRIP1, KLF9, TCF4	127	1506	29878	2.0308	1	0.483602	0.477013		GOTERM_BP_DIRECT	GO:0030509~BMP signaling pathway	3	1.93548	0.0932525	1.03034	BMP8B, HES5, RGMA	151	102	29878	5.81963	1	1	1
GOTERM_BP_DIRECT	GO:0099505~regulation of presynaptic membrane potential	2	1.47059	0.0291521	1.53533	KCNJ6, RIMBP2	127	7	29878	67.2171	1	0.544007	0.536596		GOTERM_BP_DIRECT	GO:0051145~smooth muscle cell differentiation	2	1.29032	0.0957897	1.01868	NTF3, AGT	151	20	29878	19.7868	1	1	1
GOTERM_BP_DIRECT	GO:0051209~release of sequestered calcium ion into cytosol	3	2.20588	0.0300067	1.52278	RYR2, CCL19, CCL21B	127	64	29878	11.0278	1	0.550623	0.543121		GOTERM_BP_DIRECT	GO:0043410~positive regulation of MAPK cascade	4	2.58065	0.0964197	1.01583	RET, CAV2, AGT, FGF22	151	218	29878	3.6306	1	1	1
GOTERM_BP_DIRECT	GO:0050885~neuromuscular process controlling balance	3	2.20588	0.031754	1.4982	KCNMA1, TNR, SHANK1	127	66	29878	10.6936	1	0.573133	0.565324		GOTERM_BP_DIRECT	GO:0008284~positive regulation of cell population proliferation	7	4.51613	0.0968483	1.01391	ACTA2, CCKBR, NTF3, MIF, AGT, HES5, FGF22	151	627	29878	2.20905	1	1	1
GOTERM_BP_DIRECT	GO:0021540~corpus callosum morphogenesis	2	1.47059	0.0332473	1.47824	ZEB2, BHLHE22	127	8	29878	58.815	1	0.583241	0.575295		GOTERM_CC_DIRECT	GO:0005615~extracellular space	25	16.129	6.03316e-05	4.21946	CALCA, CYP4A12B, LXN, PCSK1N, PRDX4, IBSP, DDT, NTF3, CTSF, TAC2, CCL17, LRRC24, CMTM5, LGI3, VEGFB, GKN3, BMP8B, GDF1, MIF, AGT, ACTA2, MMP12, FAM20C, SCGB3A1, FJX1	148	2055	30060	2.4709	0.0133642	0.0134539	0.013273
GOTERM_BP_DIRECT	GO:0007268~chemical synaptic transmission	4	2.94118	0.0333735	1.4766	GABRB1, GRIN2A, KCNMA1, CACNA1E	127	166	29878	5.66891	1	0.583241	0.575295		GOTERM_CC_DIRECT	GO:0016020~membrane	64	41.2903	0.000266495	3.57431	RET, RSC1A1, GAL3ST1, PIGT, TECR, PIGP, CD3D, ZDHHC4, CDH7, KRTCAP2, TMEM44, TMEM89, FFAR4, TMEM109, 0610040B10RIK, PIANP, OPALIN, PLLP, SORCS2, SSTR5, RGMA, ACTA2, 2010204K13RIK, PTP4A3, MAG, SLC25A18, CCKBR, VSNL1, DNAJC30, TBC1D7, FAM20C, CDC42EP1, RHOV, GRB7, CYP4A12B, MGST3, SPATA3, NOL3, RNF5, CLN6, TMEM125, GJC2, CDH20, TSPAN9, NTF3, TSPAN4, MVB12A, CACNG3, RAB11FIP5, LRRC24, CAV2, CNTN6, …	148	8760	30060	1.48389	0.0577045	0.0297142	0.0293145
GOTERM_BP_DIRECT	GO:0045785~positive regulation of cell adhesion	3	2.20588	0.036292	1.44019	EPHA4, IL12B, PRKCA	127	71	29878	9.94056	1	0.61336	0.605004		GOTERM_CC_DIRECT	GO:0005783~endoplasmic reticulum	19	12.2581	0.00168821	2.77257	CYP4A12B, PIGT, KCNIP3, MGST3, TECR, PIGP, RNF5, CLN6, YIF1B, ZDHHC4, RGMA, KRTCAP2, PRDX4, RCN2, REEP2, FAM20C, TMEM109, PSMF1, CTSF	148	1702	30060	2.26736	0.31394	0.12549	0.123802
GOTERM_BP_DIRECT	GO:0007566~embryo implantation	3	2.20588	0.036292	1.44019	EPO, KLF9, PTGS2	127	71	29878	9.94056	1	0.61336	0.605004		GOTERM_CC_DIRECT	GO:0043209~myelin sheath	6	3.87097	0.00236837	2.62555	ACTA2, MAG, GJC2, FSCN1, MIF, TUBB4A	148	188	30060	6.48217	0.410672	0.132036	0.13026
GOTERM_BP_DIRECT	GO:0000209~protein polyubiquitination	4	2.94118	0.0370201	1.43156	TRIM2, KLHL3, UBE3A, CBL	127	173	29878	5.43953	1	0.61336	0.605004		GOTERM_CC_DIRECT	GO:0005794~Golgi apparatus	16	10.3226	0.00406102	2.39136	WWOX, RSC1A1, GAL3ST1, OPALIN, CAV2, NANOS3, KCNIP3, RAD23A, YIF1B, ZDHHC4, PCSK1N, RUSC1, 2410002F23RIK, FAM20C, FGF22, RAB11FIP5	148	1416	30060	2.29501	0.596449	0.181122	0.178685
GOTERM_BP_DIRECT	GO:0097553~calcium ion transmembrane import into cytosol	2	1.47059	0.0373253	1.428	RYR2, GRIN2A	127	9	29878	52.28	1	0.61336	0.605004		GOTERM_CC_DIRECT	GO:0005737~cytoplasm	51	32.9032	0.00794585	2.09986	PIGT, HDAC11, PIGP, ARHGEF10L, GCSH, RPS6KA4, SAMD14, RUSC1, SOX8, PELO, IER2, PACRG, NANOS3, RAD23A, MIF, ACTA2, MMP12, PTP4A3, 2310022B05RIK, TBC1D7, BOLA2, FSCN1, FAM20C, CDC42EP1, MYL9, GRB7, CALCA, CYP4A12B, LXN, DDX25, SLAIN1, NOL3, PDLIM1, PRDX4, SERTAD1, DDT, MVB12A, PSMF1, FGF22, RAB11FIP5, WWOX, ARPP21, CAV2, KCNIP3, TMUB1, DDIT4L, LSM5, TUBB4A, SGCZ, CYP4F15, DRG2	148	7472	30060	1.38631	0.831194	0.295321	0.291348
GOTERM_BP_DIRECT	GO:0007612~learning	3	2.20588	0.0410633	1.38655	GRIN2A, BDNF, PTGS2	127	76	29878	9.28657	1	0.660381	0.651384		GOTERM_CC_DIRECT	GO:0005576~extracellular region	18	11.6129	0.0109563	1.96034	CALCA, BTBD17, LGI3, VEGFB, GKN3, BMP8B, GDF1, MIF, MMP12, PCSK1N, IBSP, ADM2, NTF3, FAM20C, SCGB3A1, TAC2, CCL17, FJX1	148	1887	30060	1.93744	0.914286	0.344884	0.340244
GOTERM_BP_DIRECT	GO:0007215~glutamate receptor signaling pathway	2	1.47059	0.0413863	1.38314	GRIN2A, GNAQ	127	10	29878	47.052	1	0.660381	0.651384		GOTERM_CC_DIRECT	GO:0005768~endosome	10	6.45161	0.0123725	1.90754	RET, PTP4A3, SLC6A9, RUSC1, FFAR4, TMUB1, MVB12A, RHOV, SORCS2, RAB11FIP5	148	757	30060	2.68307	0.93773	0.344884	0.340244
GOTERM_BP_DIRECT	GO:0098976~excitatory chemical synaptic transmission	2	1.47059	0.0454302	1.34266	KCNQ3, SHISA6	127	11	29878	42.7745	1	0.69966	0.690127		GOTERM_CC_DIRECT	GO:0001725~stress fiber	4	2.58065	0.0157078	1.80388	ACTA2, PDLIM1, FSCN1, MYL9	148	107	30060	7.59283	0.970714	0.389205	0.383969
GOTERM_BP_DIRECT	GO:0001938~positive regulation of endothelial cell proliferation	3	2.20588	0.0470804	1.32716	EGR3, PRKCA, PROX1	127	82	29878	8.60707	1	0.69966	0.690127		GOTERM_CC_DIRECT	GO:0005739~mitochondrion	17	10.9677	0.0249053	1.60371	WWOX, PACRG, MGST3, GLRX5, CCDC136, MRPL16, MRPS18B, 2310061I04RIK, NOL3, ACSF3, RNF5, GCSH, SLC25A18, PRDX4, DNAJC30, DRG2, RAB11FIP5	148	1911	30060	1.80682	0.996391	0.536214	0.529001
GOTERM_BP_DIRECT	GO:0031640~killing of cells of another organism	3	2.20588	0.0481129	1.31774	PPBP, CCL19, CCL21B	127	83	29878	8.50337	1	0.69966	0.690127		GOTERM_CC_DIRECT	GO:0005769~early endosome	6	3.87097	0.02645	1.57757	RET, PTP4A3, RASGEF1B, RUSC1, CLN6, RAB11FIP5	148	341	30060	3.57375	0.997466	0.536214	0.529001
GOTERM_BP_DIRECT	GO:0042596~fear response	2	1.47059	0.0494573	1.30577	BDNF, CACNA1E	127	12	29878	39.21	1	0.69966	0.690127		GOTERM_CC_DIRECT	GO:0043218~compact myelin	2	1.29032	0.0289873	1.53779	MAG, PLLP	148	6	30060	67.7027	0.998584	0.538681	0.531434
GOTERM_BP_DIRECT	GO:0050847~progesterone receptor signaling pathway	2	1.47059	0.0494573	1.30577	KLF9, UBE3A	127	12	29878	39.21	1	0.69966	0.690127		GOTERM_CC_DIRECT	GO:0043231~intracellular membrane-bounded organelle	11	7.09677	0.0359787	1.44395	CYP4F15, CYP4A12B, CCKBR, MGST3, MVB12A, DRG2, RAD23A, CTSF, SORCS2, CLN6, RAB11FIP5	148	1061	30060	2.10574	0.999717	0.612662	0.60442
GOTERM_BP_DIRECT	GO:0097091~synaptic vesicle clustering	2	1.47059	0.0494573	1.30577	PCLO, BSN	127	12	29878	39.21	1	0.69966	0.690127		GOTERM_CC_DIRECT	GO:0140494~migrasome	2	1.29032	0.0384631	1.41496	TSPAN9, TSPAN4	148	8	30060	50.777	0.999841	0.612662	0.60442
GOTERM_BP_DIRECT	GO:0050774~negative regulation of dendrite morphogenesis	2	1.47059	0.0494573	1.30577	TRPC5, TRPC6	127	12	29878	39.21	1	0.69966	0.690127		GOTERM_CC_DIRECT	GO:0043005~neuron projection	6	3.87097	0.0467559	1.33016	CALCA, PACRG, CPNE5, LGI3, SORCS2, SSTR5	148	399	30060	3.05426	0.999977	0.675585	0.666496
GOTERM_BP_DIRECT	GO:0098815~modulation of excitatory postsynaptic potential	2	1.47059	0.0494573	1.30577	GRIN2A, PCLO	127	12	29878	39.21	1	0.69966	0.690127		GOTERM_CC_DIRECT	GO:0005856~cytoskeleton	13	8.3871	0.0484725	1.3145	PACRG, NANOS3, TMUB1, SLAIN1, TUBB4A, SGCZ, ACTA2, PDLIM1, RUSC1, FSCN1, MVB12A, CDC42EP1, MYL9	148	1431	30060	1.84515	0.999985	0.675585	0.666496
GOTERM_BP_DIRECT	GO:0008284~positive regulation of cell population proliferation	7	5.14706	0.0500651	1.30047	PURA, EPHA4, TRPC5, EPO, TFF2, PROX1, PTGS2	127	627	29878	2.62651	1	0.69966	0.690127		GOTERM_CC_DIRECT	GO:1990229~iron-sulfur cluster assembly complex	2	1.29032	0.0525048	1.2798	GLRX5, BOLA2	148	11	30060	36.9287	0.999994	0.688739	0.679473
GOTERM_BP_DIRECT	GO:0048661~positive regulation of smooth muscle cell proliferation	3	2.20588	0.0502026	1.29927	GNAQ, PRKCA, PTGS2	127	85	29878	8.30329	1	0.69966	0.690127		GOTERM_CC_DIRECT	GO:0031982~vesicle	4	2.58065	0.0601735	1.22059	PACRG, IBSP, TSPAN4, MVB12A	148	182	30060	4.46391	0.999999	0.735004	0.725116
GOTERM_BP_DIRECT	GO:0007611~learning or memory	3	2.20588	0.0512596	1.29022	GRIN2A, BDNF, PRKCA	127	86	29878	8.20674	1	0.705461	0.695849		GOTERM_CC_DIRECT	GO:0005912~adherens junction	4	2.58065	0.0626237	1.20326	ACTA2, PDLIM1, CDH20, CDH7	148	185	30060	4.39153	0.999999	0.735004	0.725116
GOTERM_BP_DIRECT	GO:0048812~neuron projection morphogenesis	3	2.20588	0.0523246	1.28129	BDNF, SGK1, PLXNA4	127	87	29878	8.11241	1	0.711227	0.701537		GOTERM_CC_DIRECT	GO:0031410~cytoplasmic vesicle	9	5.80645	0.0671655	1.17285	PIGT, CAV2, RUSC1, CCDC136, LGI3, TBC1D7, NTF3, SORCS2, RAB11FIP5	148	878	30060	2.08197	1	0.748896	0.738821
GOTERM_BP_DIRECT	GO:0007218~neuropeptide signaling pathway	3	2.20588	0.0577663	1.23833	CORT, NPVF, SSTR4	127	92	29878	7.67152	1	0.775618	0.765051		GOTERM_CC_DIRECT	GO:0010494~cytoplasmic stress granule	3	1.93548	0.08334	1.07915	GRB7, DDX25, NANOS3	148	98	30060	6.2176	1	0.856337	0.844817
GOTERM_BP_DIRECT	GO:0043066~negative regulation of apoptotic process	7	5.14706	0.060072	1.22133	EGR3, EPO, BDNF, GNAQ, CBL, PTGS2, SGK1	127	657	29878	2.50657	1	0.787373	0.776646		GOTERM_CC_DIRECT	GO:0033270~paranode region of axon	2	1.29032	0.0844817	1.07324	MAG, GJC2	148	18	30060	22.5676	1	0.856337	0.844817
GOTERM_BP_DIRECT	GO:0006915~apoptotic process	7	5.14706	0.060072	1.22133	ZFP369, BCL11B, EPO, PRKCA, S100A14, DNASE1, SGK1	127	657	29878	2.50657	1	0.787373	0.776646		GOTERM_CC_DIRECT	GO:0030425~dendrite	7	4.51613	0.0953773	1.02055	RET, SAMD14, GLRX5, KCNIP3, NTF3, FSCN1, CACNG3	148	641	30060	2.21803	1	0.924745	0.912305
GOTERM_BP_DIRECT	GO:0002407~dendritic cell chemotaxis	2	1.47059	0.0614376	1.21157	CCL19, CCL21B	127	15	29878	31.368	1	0.795797	0.784955		GOTERM_MF_DIRECT	GO:0005515~protein binding	44	28.3871	0.00145706	2.83652	RET, GRB7, RSC1A1, HDAC11, ASCL1, NOL3, CD3D, RNF5, RPS6KA4, PDLIM1, PCSK1N, CHRAC1, PRDX4, SERTAD1, NTF3, FFAR4, TSPAN4, TMEM109, SOX8, CACNG3, POLR2J, PELO, HES5, FGF22, WWOX, PACRG, CAV2, CNTN6, NANOS3, KCNIP3, LGI3, VEGFB, LSM5, SGCZ, SORCS2, SSTR5, RGMA, ACTA2, MAG, RCN2, CCKBR, LRFN1, FSCN1, CDC42EP1	148	5504	29205	1.5775	0.325438	0.393405	0.393405
GOTERM_BP_DIRECT	GO:0007406~negative regulation of neuroblast proliferation	2	1.47059	0.0653976	1.18444	BDNF, PROX1	127	16	29878	29.4075	1	0.827618	0.816343		GOTERM_MF_DIRECT	GO:0005509~calcium ion binding	11	7.09677	0.00404551	2.39303	RET, MMP12, RCN2, VSNL1, CDH20, KCNIP3, FAM20C, NOL3, MYL9, TUBB4A, CDH7	148	732	29205	2.96536	0.665294	0.498746	0.498746
GOTERM_BP_DIRECT	GO:2000669~negative regulation of dendritic cell apoptotic process	2	1.47059	0.0653976	1.18444	CCL19, CCL21B	127	16	29878	29.4075	1	0.827618	0.816343		GOTERM_MF_DIRECT	GO:0005125~cytokine activity	6	3.87097	0.00729716	2.13685	CMTM5, BMP8B, SCGB3A1, GDF1, MIF, CCL17	148	239	29205	4.95392	0.861579	0.498746	0.498746
GOTERM_BP_DIRECT	GO:0048668~collateral sprouting	2	1.47059	0.0693411	1.15901	ZEB2, BDNF	127	17	29878	27.6776	1	0.866354	0.854551		GOTERM_MF_DIRECT	GO:0008083~growth factor activity	5	3.22581	0.00738883	2.13142	NTF3, VEGFB, BMP8B, GDF1, FGF22	148	152	29205	6.49115	0.864988	0.498746	0.498746
GOTERM_BP_DIRECT	GO:0016310~phosphorylation	7	5.14706	0.0700323	1.1547	EPHA5, EPHA4, CDKL5, PRKCA, SGK1, DGKH, UHMK1	127	684	29878	2.40763	1	0.866354	0.854551		GOTERM_MF_DIRECT	GO:0050178~phenylpyruvate tautomerase activity	2	1.29032	0.0100416	1.9982	DDT, MIF	148	2	29205	197.331	0.93445	0.542247	0.542247
GOTERM_BP_DIRECT	GO:0032355~response to estradiol	3	2.20588	0.0715706	1.14527	GH, PRKCA, PTGS2	127	104	29878	6.78634	1	0.867399	0.855582		GOTERM_MF_DIRECT	GO:0042056~chemoattractant activity	3	1.93548	0.0198557	1.70211	NTF3, VEGFB, MIF	148	43	29205	13.7673	0.995551	0.893507	0.893507
GOTERM_BP_DIRECT	GO:0021846~cell proliferation in forebrain	2	1.47059	0.073268	1.13509	ZEB2, NFIB	127	18	29878	26.14	1	0.867399	0.855582		GOTERM_MF_DIRECT	GO:0052869~arachidonic acid omega-hydroxylase activity	2	1.29032	0.0395695	1.40264	CYP4F15, CYP4A12B	148	8	29205	49.3328	0.999982	1	1
GOTERM_BP_DIRECT	GO:0048066~developmental pigmentation	2	1.47059	0.073268	1.13509	ZEB2, GNAQ	127	18	29878	26.14	1	0.867399	0.855582		GOTERM_MF_DIRECT	GO:0003779~actin binding	6	3.87097	0.0477462	1.32106	PDLIM1, PACRG, RUSC1, NANOS3, TNNI1, FSCN1	148	390	29205	3.03586	0.999998	1	1
GOTERM_BP_DIRECT	GO:0016322~neuron remodeling	2	1.47059	0.073268	1.13509	GNAQ, KCNQ3	127	18	29878	26.14	1	0.867399	0.855582		GOTERM_MF_DIRECT	GO:0018685~alkane 1-monooxygenase activity	2	1.29032	0.0540037	1.26758	CYP4F15, CYP4A12B	148	11	29205	35.8784	1	1	1
GOTERM_BP_DIRECT	GO:0042391~regulation of membrane potential	3	2.20588	0.0763879	1.11698	GABRB1, GRIN2A, KCNMA1	127	108	29878	6.535	1	0.876016	0.864082		GOTERM_MF_DIRECT	GO:0050051~leukotriene-B4 20-monooxygenase activity	2	1.29032	0.0635065	1.19718	CYP4F15, CYP4A12B	148	13	29205	30.3586	1	1	1
GOTERM_BP_DIRECT	GO:0034695~response to prostaglandin E	2	1.47059	0.0771786	1.1125	CCL19, CCL21B	127	19	29878	24.7642	1	0.876016	0.864082		GOTERM_MF_DIRECT	GO:0046983~protein dimerization activity	4	2.58065	0.0662813	1.17861	MESP2, ASCL1, POLR2J, HES5	148	183	29205	4.31325	1	1	1
GOTERM_BP_DIRECT	GO:0008206~bile acid metabolic process	2	1.47059	0.0771786	1.1125	UGT2A2, UGT2A1	127	19	29878	24.7642	1	0.876016	0.864082		GOTERM_MF_DIRECT	GO:0005102~signaling receptor binding	6	3.87097	0.0678298	1.16858	MAG, CALCA, TSPAN9, NTF3, NOL3, RGMA	148	432	29205	2.74071	1	1	1
GOTERM_BP_DIRECT	GO:0052695~cellular glucuronidation	2	1.47059	0.0771786	1.1125	UGT2A2, UGT2A1	127	19	29878	24.7642	1	0.876016	0.864082		GOTERM_MF_DIRECT	GO:0102033~long-chain fatty acid omega-hydroxylase activity	2	1.29032	0.0775834	1.11023	CYP4F15, CYP4A12B	148	16	29205	24.6664	1	1	1
GOTERM_BP_DIRECT	GO:2000311~regulation of AMPA receptor activity	2	1.47059	0.0810727	1.09113	SHANK1, SHISA6	127	20	29878	23.526	1	0.89987	0.88761		GOTERM_MF_DIRECT	GO:0045296~cadherin binding	3	1.93548	0.0875242	1.05787	CDH20, NANOS3, CDH7	148	98	29205	6.04075	1	1	1
GOTERM_BP_DIRECT	GO:0022008~neurogenesis	3	2.20588	0.081305	1.08988	GRIN2A, OMP, NFIB	127	112	29878	6.3016	1	0.89987	0.88761		GOTERM_MF_DIRECT	GO:0008391~arachidonic acid monooxygenase activity	2	1.29032	0.0960261	1.01761	CYP4F15, CYP4A12B	148	20	29205	19.7331	1	1	1
GOTERM_BP_DIRECT	GO:0006511~ubiquitin-dependent protein catabolic process	4	2.94118	0.0821921	1.08517	KLHL3, UBE3A, CBL, MIB1	127	241	29878	3.90473	1	0.89987	0.88761		GOTERM_MF_DIRECT	GO:0004407~histone deacetylase activity	2	1.29032	0.0960261	1.01761	HDAC11, ARHGEF10L	148	20	29205	19.7331	1	1	1
GOTERM_BP_DIRECT	GO:0009791~post-embryonic development	3	2.20588	0.0825494	1.08329	BCL11B, GNAQ, AGO2	127	113	29878	6.24584	1	0.89987	0.88761
GOTERM_BP_DIRECT	GO:0060997~dendritic spine morphogenesis	2	1.47059	0.0849506	1.07083	EPHA5, SHANK1	127	21	29878	22.4057	1	0.908064	0.895692
GOTERM_BP_DIRECT	GO:0048172~regulation of short-term neuronal synaptic plasticity	2	1.47059	0.0849506	1.07083	BDNF, SHISA6	127	21	29878	22.4057	1	0.908064	0.895692
GOTERM_BP_DIRECT	GO:0008285~negative regulation of cell population proliferation	5	3.67647	0.0858175	1.06642	BCL11B, STRN, PRKCA, PROX1, PTGS2	127	394	29878	2.98553	1	0.90851	0.896133
GOTERM_BP_DIRECT	GO:0032012~regulation of ARF protein signal transduction	2	1.47059	0.0888122	1.05153	GRIN2A, ARFGEF3	127	22	29878	21.3873	1	0.913852	0.901402
GOTERM_BP_DIRECT	GO:0051481~negative regulation of cytosolic calcium ion concentration	2	1.47059	0.0888122	1.05153	RYR2, ATP2B1	127	22	29878	21.3873	1	0.913852	0.901402
GOTERM_BP_DIRECT	GO:0035641~locomotory exploration behavior	2	1.47059	0.0888122	1.05153	TNR, UBE3A	127	22	29878	21.3873	1	0.913852	0.901402
GOTERM_BP_DIRECT	GO:0032760~positive regulation of tumor necrosis factor production	3	2.20588	0.0901859	1.04486	IL12B, ZBTB20, CCL19	127	119	29878	5.93092	1	0.919396	0.90687
GOTERM_BP_DIRECT	GO:0030163~protein catabolic process	3	2.20588	0.0953588	1.02064	GRIN2A, KLHL3, LNPEP	127	123	29878	5.73804	1	0.945857	0.93297
GOTERM_BP_DIRECT	GO:0007613~memory	3	2.20588	0.0953588	1.02064	GRIN2A, BDNF, PTGS2	127	123	29878	5.73804	1	0.945857	0.93297
GOTERM_BP_DIRECT	GO:0071346~cellular response to type II interferon	3	2.20588	0.0953588	1.02064	IL12B, CCL19, CCL21B	127	123	29878	5.73804	1	0.945857	0.93297
GOTERM_BP_DIRECT	GO:0007422~peripheral nervous system development	2	1.47059	0.096487	1.01553	EGR3, BDNF	127	24	29878	19.605	1	0.948501	0.935579
GOTERM_BP_DIRECT	GO:0007626~locomotory behavior	3	2.20588	0.0992933	1.00308	GRIN2A, STRN, CACNA1E	127	126	29878	5.60142	1	0.962761	0.949644
GOTERM_CC_DIRECT	GO:0030425~dendrite	19	13.9706	2.46886e-10	9.6075	EPHA5, EPHA4, GABRB1, KCNJ6, TRPC5, BDNF, PRKCA, ELK1, TANC1, PURA, PCLO, GNAQ, AGO2, KCNMA1, KCNQ3, GNB3, STRN, BSN, SHANK1	128	641	30060	6.96105	6.24621e-08	6.24621e-08	5.70306e-08
GOTERM_CC_DIRECT	GO:0098978~glutamatergic synapse	20	14.7059	1.43864e-09	8.84205	EPHA4, CDKL5, BDNF, PRICKLE2, UBE3A, ATP2B1, SPTB, MIB1, SHISA6, CNKSR2, TANC1, PURA, GRIN2A, PCLO, LRRC7, KCNMA1, RIMBP2, TNR, BSN, SHANK1	128	808	30060	5.81296	3.63975e-07	1.81987e-07	1.66162e-07
GOTERM_CC_DIRECT	GO:0043025~neuronal cell body	17	12.5	2.78776e-08	7.55474	EPHA5, TRPC5, BDNF, PRKCA, LNPEP, CACNA1E, ELK1, CNKSR2, TANC1, PURA, OMP, PCLO, KCNMA1, KCNQ3, S100A5, STRN, BSN	128	674	30060	5.92336	7.05302e-06	2.35101e-06	2.14658e-06
GOTERM_CC_DIRECT	GO:0014069~postsynaptic density	11	8.08824	1.23073e-06	5.90984	CNKSR2, PURA, EPHA4, GRIN2A, PCLO, LRRC7, PRICKLE2, BSN, SHANK1, SHISA6, MIB1	128	323	30060	7.99777	0.000311325	7.78434e-05	7.10744e-05
GOTERM_CC_DIRECT	GO:0045211~postsynaptic membrane	10	7.35294	6.47082e-06	5.18904	CNKSR2, EPHA4, GABRB1, GRIN2A, LRRC7, KCNMA1, STRN, CACNA1E, SHANK1, SHISA6	128	306	30060	7.67463	0.00163578	0.000327424	0.000298952
GOTERM_CC_DIRECT	GO:0045202~synapse	17	12.5	8.62149e-06	5.06442	EPHA4, GABRB1, EGR3, ATP2B1, SHISA6, TANC1, GRIN2A, PCLO, LRRC7, FRRS1L, GNAQ, KCNQ3, RIMBP2, STRN, BSN, SNTB2, SHANK1	128	1042	30060	3.83142	0.00217887	0.000363539	0.000331927
GOTERM_CC_DIRECT	GO:0030424~axon	10	7.35294	0.000445436	3.35122	EPHA5, EPHA4, KCNJ6, OMP, PCLO, BDNF, PRKCA, CBL, BSN, UHMK1	128	532	30060	4.41436	0.1066	0.0146408	0.0133677
GOTERM_CC_DIRECT	GO:0016020~membrane	56	41.1765	0.00046295	3.33447	RYR2, DOCK4, GABRB1, PILRB1, SLC7A14, SIPA1L3, FRRS1L, IL12B, UGT2A2, UGT2A1, ARFGEF3, EPHA5, EPHA4, TRPC5, TRPC6, PRKCA, DNAJB14, SPTB, SSTR4, SHISA6, ANO3, CNKSR2, ARL4D, ZEB2, RAB30, CYP2A5, STIM2, KCNMA1, KCNQ3, SAG, SGK1, SHANK1, DGKH, LMAN2L, PRICKLE2, PTGS2, CBL, CACNA1E, GPR31B, TGOLN2, GRIN2A, MGAT5, PLXNA4, KCNJ6, PCDH20, YLPM1, LNPEP, ATP2B1, MIB1, TMEM54, GNAQ, AGO2, RIMBP2, TCF4, STR…	128	8760	30060	1.50128	0.110551	0.0146408	0.0133677
GOTERM_CC_DIRECT	GO:0009986~cell surface	12	8.82353	0.000742809	3.12912	EPHA4, KCNJ6, GRIN2A, EPO, H2-Q6, KCNQ3, IL12B, TNR, LNPEP, BSN, IQGAP2, SPTB	128	821	30060	3.43255	0.171386	0.0208075	0.0189982
GOTERM_CC_DIRECT	GO:0005737~cytoplasm	49	36.0294	0.000822431	3.0849	ZFP369, DOCK4, ZBTB20, UBE3A, SIPA1L3, SESN3, TRIM2, SACS, IL12B, BSN, EPHA4, CDKL5, TRPC6, PRKCA, PROX1, SPTB, UHMK1, CNKSR2, ARL4D, RAB30, CYP2A5, OMP, LRRC7, MYH9, SGK1, SHANK1, DGKH, PRICKLE2, CREM, PTGS2, IQGAP2, CBL, PURA, GRIN2A, S100A14, S100G, BDNF, NEBL, LNPEP, KLHL3, MIB1, NET1, GNAQ, AGO2, OCM, GNB3, STRN, CYP2G1, SNTB2	128	7472	30060	1.54006	0.187923	0.0208075	0.0189982
GOTERM_CC_DIRECT	GO:0005615~extracellular space	20	14.7059	0.00102439	2.98954	GH, S100G, EPO, BDNF, H2-Q6, HBA-A2, SEMA3E, LNPEP, PPBP, VMO1, CORT, RBP3, AGR2, OCM, IL12B, TNR, TFF2, CCL19, S100A14, CCL21B	128	2055	30060	2.28558	0.228411	0.0235609	0.0215122
GOTERM_CC_DIRECT	GO:0005886~plasma membrane	43	31.6176	0.00115917	2.93585	GABRB1, DOCK4, PILRB1, H2-Q6, SLC7A14, SEMA3E, CBL, SIPA1L3, GPR31B, TGOLN2, GRIN2A, KCNT2, FRRS1L, PLXNA4, EPHA5, GH, EPHA4, KCNJ6, TRPC5, TRPC6, KLRC2, PCDH20, LNPEP, PRKCA, ATP2B1, SPTB, SSTR4, MIB1, ANO3, SHISA6, CNKSR2, ARL4D, STIM2, GNAQ, KCNMA1, KLF9, KCNQ3, RIMBP2, MYH9, SGK1, SNTB2, SHANK1, DGKH	128	6350	30060	1.59028	0.254307	0.0244393	0.0223141
GOTERM_CC_DIRECT	GO:0098831~presynaptic active zone cytoplasmic component	3	2.20588	0.00352849	2.45241	PCLO, RIMBP2, BSN	128	21	30060	33.5491	0.5911	0.0686697	0.0626985
GOTERM_CC_DIRECT	GO:0098685~Schaffer collateral - CA1 synapse	5	3.67647	0.00440075	2.35647	EPHA4, GABRB1, TNR, BSN, SHANK1	128	156	30060	7.52704	0.672363	0.0795279	0.0726124
GOTERM_CC_DIRECT	GO:0098982~GABA-ergic synapse	5	3.67647	0.0057106	2.24332	GABRB1, PCLO, ATP2B1, BSN, CACNA1E	128	168	30060	6.9894	0.765177	0.0963188	0.0879433
GOTERM_CC_DIRECT	GO:0043195~terminal bouton	4	2.94118	0.00790748	2.10196	GRIN2A, PCLO, BDNF, KCNMA1	128	96	30060	9.78516	0.865816	0.125037	0.114164
GOTERM_CC_DIRECT	GO:0042734~presynaptic membrane	5	3.67647	0.0105883	1.97517	EPHA4, KCNJ6, GRIN2A, ATP2B1, CACNA1E	128	201	30060	5.84188	0.93233	0.151394	0.138229
GOTERM_CC_DIRECT	GO:0048471~perinuclear region of cytoplasm	10	7.35294	0.0107711	1.96774	EPHA5, CDKL5, PCLO, BDNF, KCNMA1, PRKCA, LNPEP, S100A14, CBL, SGK1	128	858	30060	2.73711	0.935421	0.151394	0.138229
GOTERM_CC_DIRECT	GO:0032839~dendrite cytoplasm	3	2.20588	0.0124384	1.90524	PURA, CDKL5, UHMK1	128	40	30060	17.6133	0.957855	0.164242	0.14996
GOTERM_CC_DIRECT	GO:0005576~extracellular region	16	11.7647	0.013537	1.86848	GH, EPO, BDNF, SEMA3E, VMO1, CORT, CST12, RBP3, NPVF, MGAT5, AGR2, IL12B, TNR, TFF2, DNASE1, CCL19	128	1887	30060	1.99126	0.968199	0.164242	0.14996
GOTERM_CC_DIRECT	GO:0043197~dendritic spine	5	3.67647	0.013697	1.86337	EPHA4, GRIN2A, LRRC7, STRN, SHANK1	128	217	30060	5.41115	0.969478	0.164242	0.14996
GOTERM_CC_DIRECT	GO:0098688~parallel fiber to Purkinje cell synapse	3	2.20588	0.0142819	1.84521	KCNJ6, GRIN2A, PCLO	128	43	30060	16.3844	0.973731	0.164242	0.14996
GOTERM_CC_DIRECT	GO:0044297~cell body	4	2.94118	0.0154002	1.81247	EPHA4, EPO, GNAQ, GNB3	128	123	30060	7.6372	0.980288	0.169402	0.154671
GOTERM_CC_DIRECT	GO:0005802~trans-Golgi network	5	3.67647	0.0166099	1.77963	TGOLN2, GH, RAB30, PCLO, BSN	128	230	30060	5.1053	0.985558	0.175096	0.15987
GOTERM_CC_DIRECT	GO:0032991~protein-containing complex	10	7.35294	0.018705	1.72804	RYR2, KCNMA1, OCM, MYH9, STRN, PRKCA, PTGS2, SPTB, SNTB2, DGKH	128	942	30060	2.49303	0.99158	0.184954	0.168871
GOTERM_CC_DIRECT	GO:0099092~postsynaptic density, intracellular component	3	2.20588	0.0190071	1.72108	TANC1, GRIN2A, CDKL5	128	50	30060	14.0906	0.992211	0.184954	0.168871
GOTERM_CC_DIRECT	GO:0034702~monoatomic ion channel complex	4	2.94118	0.022088	1.65584	KCNJ6, KCNMA1, KCNQ3, CACNA1E	128	141	30060	6.66223	0.996486	0.206973	0.188975
GOTERM_CC_DIRECT	GO:0098794~postsynapse	6	4.41176	0.0237876	1.62365	PURA, KCNJ6, GRIN2A, BDNF, FRRS1L, SPTB	128	384	30060	3.66943	0.997737	0.214938	0.196247
GOTERM_CC_DIRECT	GO:0098839~postsynaptic density membrane	4	2.94118	0.0254665	1.59403	EPHA4, GRIN2A, LRRC7, SHISA6	128	149	30060	6.30453	0.998536	0.222173	0.202854
GOTERM_CC_DIRECT	GO:0043005~neuron projection	6	4.41176	0.0274561	1.56136	GABRB1, GRIN2A, BCL11B, PTGS2, SSTR4, SHANK1	128	399	30060	3.53148	0.999127	0.231546	0.211412
GOTERM_CC_DIRECT	GO:0098686~hippocampal mossy fiber to CA3 synapse	3	2.20588	0.0327529	1.48475	BDNF, TNR, BSN	128	67	30060	10.5154	0.999781	0.255356	0.233151
GOTERM_CC_DIRECT	GO:0031410~cytoplasmic vesicle	9	6.61765	0.0330982	1.4802	GRIN2A, BDNF, MYH9, ATP2B1, DNASE1, BSN, ARFGEF3, SNTB2, MIB1	128	878	30060	2.40728	0.9998	0.255356	0.233151
GOTERM_CC_DIRECT	GO:0048788~cytoskeleton of presynaptic active zone	2	1.47059	0.0333073	1.47746	PCLO, BSN	128	8	30060	58.7109	0.99981	0.255356	0.233151
GOTERM_CC_DIRECT	GO:0005794~Golgi apparatus	12	8.82353	0.0376723	1.42398	TGOLN2, RAB30, DOCK4, LMAN2L, MGAT5, GNAQ, H2-Q6, AGO2, CBL, SIPA1L3, ARFGEF3, SNTB2	128	1416	30060	1.9902	0.99994	0.280326	0.25595
GOTERM_CC_DIRECT	GO:0009897~external side of plasma membrane	7	5.14706	0.0390043	1.40889	EPHA5, KLRC2, H2-Q6, KCNMA1, IL12B, CCL19, CCL21B	128	588	30060	2.79576	0.999957	0.280841	0.25642
GOTERM_CC_DIRECT	GO:0048787~presynaptic active zone membrane	3	2.20588	0.0421848	1.37484	GABRB1, KCNMA1, ATP2B1	128	77	30060	9.14976	0.999982	0.280841	0.25642
GOTERM_CC_DIRECT	GO:0008021~synaptic vesicle	4	2.94118	0.0421904	1.37479	GRIN2A, BDNF, UBE3A, BSN	128	182	30060	5.1614	0.999982	0.280841	0.25642
GOTERM_CC_DIRECT	GO:0016607~nuclear speck	6	4.41176	0.0432116	1.3644	NRIP1, YLPM1, MALAT1, SGK1, GATAD2B, UHMK1	128	452	30060	3.11739	0.999986	0.280841	0.25642
GOTERM_CC_DIRECT	GO:0005912~adherens junction	4	2.94118	0.0439275	1.35726	EPHA5, EPHA4, LRRC7, MYH9	128	185	30060	5.0777	0.999988	0.280841	0.25642
GOTERM_CC_DIRECT	GO:0042995~cell projection	11	8.08824	0.0446073	1.35059	EPHA5, EPHA4, GRIN2A, CDKL5, PCLO, SAG, STRN, ATP2B1, CBL, BSN, SPTB	128	1278	30060	2.02135	0.99999	0.280841	0.25642
GOTERM_CC_DIRECT	GO:0097470~ribbon synapse	2	1.47059	0.0455117	1.34188	PCLO, BSN	128	11	30060	42.6989	0.999992	0.280841	0.25642
GOTERM_CC_DIRECT	GO:0005938~cell cortex	4	2.94118	0.0499717	1.30128	ZHX3, MYH9, BSN, IQGAP2	128	195	30060	4.81731	0.999998	0.30102	0.274844
GOTERM_CC_DIRECT	GO:0030175~filopodium	3	2.20588	0.0546566	1.26236	EPHA4, LRRC7, IQGAP2	128	89	30060	7.91608	0.999999	0.321584	0.29362
GOTERM_CC_DIRECT	GO:0005901~caveola	3	2.20588	0.0647508	1.18875	GNAQ, KCNMA1, PTGS2	128	98	30060	7.18909	1	0.368332	0.336304
GOTERM_CC_DIRECT	GO:0034703~cation channel complex	2	1.47059	0.0655137	1.18367	TRPC5, TRPC6	128	16	30060	29.3555	1	0.368332	0.336304
GOTERM_CC_DIRECT	GO:0043204~perikaryon	4	2.94118	0.0710985	1.14814	EPHA4, BDNF, MGAT5, CACNA1E	128	226	30060	4.15653	1	0.381592	0.34841
GOTERM_CC_DIRECT	GO:0043679~axon terminus	3	2.20588	0.0729977	1.13669	TANC1, EPHA4, ELK1	128	105	30060	6.70982	1	0.381592	0.34841
GOTERM_CC_DIRECT	GO:0032591~dendritic spine membrane	2	1.47059	0.0733975	1.13432	ATP2B1, SHISA6	128	18	30060	26.0938	1	0.381592	0.34841
GOTERM_CC_DIRECT	GO:0016328~lateral plasma membrane	3	2.20588	0.0742023	1.12958	PRICKLE2, MYH9, ATP2B1	128	106	30060	6.64652	1	0.381592	0.34841
GOTERM_CC_DIRECT	GO:0001725~stress fiber	3	2.20588	0.0754134	1.12255	NEBL, MYH9, SIPA1L3	128	107	30060	6.5844	1	0.381592	0.34841
GOTERM_CC_DIRECT	GO:0005798~Golgi-associated vesicle	2	1.47059	0.0889677	1.05077	PCLO, BSN	128	22	30060	21.3494	1	0.435759	0.397867
GOTERM_CC_DIRECT	GO:0009898~cytoplasmic side of plasma membrane	3	2.20588	0.0916237	1.03799	MYH9, ATP2B1, SAMD12	128	120	30060	5.87109	1	0.435759	0.397867
GOTERM_CC_DIRECT	GO:0034704~calcium channel complex	2	1.47059	0.0928196	1.03236	RYR2, TRPC5	128	23	30060	20.4212	1	0.435759	0.397867
GOTERM_CC_DIRECT	GO:0031594~neuromuscular junction	3	2.20588	0.0930078	1.03148	EPHA4, PCLO, MYH9	128	121	30060	5.82257	1	0.435759	0.397867
GOTERM_MF_DIRECT	GO:0005515~protein binding	53	38.9706	3.42282e-09	8.46562	ZFP369, RYR2, PILRB1, UBE3A, ELK1, PCLO, SESN3, TRIM2, IL12B, BSN, EPHA5, EPHA4, TRPC5, ZHX3, TRPC6, PRKCA, PROX1, SPTB, SSTR4, UHMK1, CNKSR2, STIM2, KCNMA1, KCNQ3, MYH9, MALAT1, SGK1, SHANK1, PRICKLE2, CREM, SEMA3E, BHLHE22, PTGS2, CBL, CACNA1E, PURA, GRIN2A, NRIP1, AGR2, PLXNA4, BCL11B, BDNF, LNPEP, KLHL3, ATP2B1, GATAD2B, MIB1, NET1, GNAQ, AGO2, TCF4, CYP2G1, SNTB2	126	5504	29205	2.23195	1.09872e-06	1.10215e-06	1.05765e-06
GOTERM_MF_DIRECT	GO:0005216~monoatomic ion channel activity	8	5.88235	9.67222e-06	5.01447	RYR2, GABRB1, TRPC5, GRIN2A, TRPC6, KCNMA1, KCNQ3, CACNA1E	126	172	29205	10.7807	0.00309998	0.00155723	0.00149436
GOTERM_MF_DIRECT	GO:0046872~metal ion binding	32	23.5294	0.000241104	3.6178	ZFP369, LMAN2L, PRICKLE2, ZBTB20, UBE3A, PTGS2, CBL, CACNA1E, GRIN2A, PCLO, TRIM2, BSN, GH, S100G, EGR3, ZHX3, BCL11B, NEBL, LNPEP, PRKCA, ATP2B1, GATAD2B, MIB1, ZEB2, STIM2, GNAQ, KCNMA1, KLF9, AGO2, OCM, S100A5, DGKH	126	3789	29205	1.95755	0.0744839	0.018336	0.0175957
GOTERM_MF_DIRECT	GO:0005516~calmodulin binding	7	5.14706	0.000281808	3.55005	RYR2, KCNQ3, MYH9, STRN, ATP2B1, IQGAP2, SNTB2	126	208	29205	7.80048	0.0865011	0.018336	0.0175957
GOTERM_MF_DIRECT	GO:0003779~actin binding	9	6.61765	0.00028472	3.54558	TRPC5, TRPC6, NEBL, KCNMA1, MYH9, KLHL3, DNASE1, SPTB, SNTB2	126	390	29205	5.3489	0.0873549	0.018336	0.0175957
GOTERM_MF_DIRECT	GO:0001664~G protein-coupled receptor binding	5	3.67647	0.000393384	3.40518	CORT, GNAQ, SAG, HBA-A2, SHANK1	126	80	29205	14.4866	0.118651	0.0188975	0.0181345
GOTERM_MF_DIRECT	GO:0003700~DNA-binding transcription factor activity	11	8.08824	0.000447429	3.34928	PURA, ZEB2, ZHX3, BCL11B, NFIB, KLF9, CREM, TCF4, BHLHE22, PROX1, ELK1	126	641	29205	3.9776	0.133815	0.0188975	0.0181345
GOTERM_MF_DIRECT	GO:0098882~structural constituent of presynaptic active zone	3	2.20588	0.000500344	3.30073	PCLO, RIMBP2, BSN	126	8	29205	86.9196	0.148411	0.0188975	0.0181345
GOTERM_MF_DIRECT	GO:0005262~calcium channel activity	5	3.67647	0.000541038	3.26677	RYR2, TRPC5, GRIN2A, TRPC6, CACNA1E	126	87	29205	13.321	0.159468	0.0188975	0.0181345
GOTERM_MF_DIRECT	GO:1990837~sequence-specific double-stranded DNA binding	10	7.35294	0.000586878	3.23145	ZFP369, EGR3, BCL11B, NFIB, CREM, ZBTB20, TCF4, BHLHE22, PROX1, ELK1	126	546	29205	4.24516	0.171752	0.0188975	0.0181345
GOTERM_MF_DIRECT	GO:0015279~store-operated calcium channel activity	3	2.20588	0.00137441	2.86188	TRPC5, TRPC6, STIM2	126	13	29205	53.489	0.356922	0.0402327	0.0386084
GOTERM_MF_DIRECT	GO:0042379~chemokine receptor binding	3	2.20588	0.00265848	2.57537	S100A14, CCL19, CCL21B	126	18	29205	38.631	0.574507	0.0705866	0.0677369
GOTERM_MF_DIRECT	GO:0044877~protein-containing complex binding	10	7.35294	0.00284977	2.54519	GRIN2A, FRRS1L, GNAQ, H2-Q6, KCNMA1, OCM, IL12B, MALAT1, STRN, SHANK1	126	687	29205	3.37388	0.599917	0.0705866	0.0677369
GOTERM_MF_DIRECT	GO:0005509~calcium ion binding	10	7.35294	0.00431461	2.36506	S100G, RYR2, PCLO, STIM2, PCDH20, OCM, S100A5, S100A14, CBL, CACNA1E	126	732	29205	3.16647	0.750423	0.0986054	0.0946244
GOTERM_MF_DIRECT	GO:0099507~ligand-gated monoatomic ion channel activity involved in regulation of presynaptic membrane potential	3	2.20588	0.00471594	2.32643	GABRB1, GRIN2A, KCNMA1	126	24	29205	28.9732	0.780718	0.0986054	0.0946244
GOTERM_MF_DIRECT	GO:0000981~DNA-binding transcription factor activity, RNA polymerase II-specific	13	9.55882	0.00489965	2.30984	ZFP369, EGR3, ZHX3, CREM, ZBTB20, BHLHE22, PROX1, ELK1, PURA, ZEB2, NFIB, KLF9, TCF4	126	1184	29205	2.54494	0.793334	0.0986054	0.0946244
GOTERM_MF_DIRECT	GO:0005267~potassium channel activity	4	2.94118	0.00529982	2.27574	KCNJ6, KCNT2, KCNMA1, KCNQ3	126	82	29205	11.3066	0.818367	0.100385	0.0963319
GOTERM_MF_DIRECT	GO:0097110~scaffold protein binding	4	2.94118	0.00707086	2.15053	RYR2, GRIN2A, MYH9, SHANK1	126	91	29205	10.1884	0.897492	0.12649	0.121383
GOTERM_MF_DIRECT	GO:0048306~calcium-dependent protein binding	4	2.94118	0.00772997	2.11182	S100G, GRIN2A, S100A5, S100A14	126	94	29205	9.86322	0.91717	0.131003	0.125714
GOTERM_MF_DIRECT	GO:0000978~RNA polymerase II cis-regulatory region sequence-specific DNA binding	12	8.82353	0.0170014	1.76952	ZFP369, ZEB2, EGR3, BCL11B, NFIB, NRIP1, KLF9, CREM, ZBTB20, TCF4, PROX1, ELK1	126	1234	29205	2.25399	0.995931	0.273722	0.262671
GOTERM_MF_DIRECT	GO:0008009~chemokine activity	3	2.20588	0.0202106	1.69442	PPBP, CCL19, CCL21B	126	51	29205	13.6345	0.998576	0.309896	0.297384
GOTERM_MF_DIRECT	GO:0042803~protein homodimerization activity	9	6.61765	0.0283874	1.54687	TRPC6, ZHX3, H2-Q6, AGR2, OCM, S100A5, MYH9, PTGS2, DGKH	126	841	29205	2.48047	0.999903	0.396887	0.380864
GOTERM_MF_DIRECT	GO:0030544~Hsp70 protein binding	3	2.20588	0.0290783	1.53643	AGO2, SACS, DNAJB14	126	62	29205	11.2154	0.999923	0.396887	0.380864
GOTERM_MF_DIRECT	GO:0005004~GPI-linked ephrin receptor activity	2	1.47059	0.0295817	1.52898	EPHA5, EPHA4	126	7	29205	66.2245	0.999935	0.396887	0.380864
GOTERM_MF_DIRECT	GO:0001228~DNA-binding transcription activator activity, RNA polymerase II-specific	7	5.14706	0.0317018	1.49892	ZEB2, EGR3, BCL11B, NFIB, KLF9, TCF4, ELK1	126	552	29205	2.93931	0.999968	0.40832	0.391835
GOTERM_MF_DIRECT	GO:0022843~voltage-gated monoatomic cation channel activity	2	1.47059	0.0337361	1.4719	GRIN2A, CACNA1E	126	8	29205	57.9464	0.999984	0.417809	0.400941
GOTERM_MF_DIRECT	GO:0003690~double-stranded DNA binding	4	2.94118	0.0373071	1.42821	PURA, NFIB, TCF4, ELK1	126	171	29205	5.42189	0.999995	0.435539	0.417955
GOTERM_MF_DIRECT	GO:0099626~voltage-gated calcium channel activity involved in regulation of presynaptic cytosolic calcium levels	2	1.47059	0.037873	1.42167	RIMBP2, CACNA1E	126	9	29205	51.5079	0.999996	0.435539	0.417955
GOTERM_MF_DIRECT	GO:0019901~protein kinase binding	7	5.14706	0.0402386	1.39536	CNKSR2, RYR2, GRIN2A, LRRC7, KCNQ3, MYH9, CBL	126	585	29205	2.7735	0.999998	0.446787	0.428749
GOTERM_MF_DIRECT	GO:0016740~transferase activity	14	10.2941	0.042132	1.37539	EPHA5, EPHA4, CDKL5, UBE3A, PRKCA, CBL, UHMK1, MIB1, MGAT5, TRIM2, UGT2A2, UGT2A1, SGK1, DGKH	126	1784	29205	1.81895	0.999999	0.452217	0.43396
GOTERM_MF_DIRECT	GO:0020037~heme binding	4	2.94118	0.0496518	1.30406	CYP2A5, HBA-A2, PTGS2, CYP2G1	126	192	29205	4.82887	1	0.515738	0.494916
GOTERM_MF_DIRECT	GO:0008270~zinc ion binding	8	5.88235	0.0556843	1.25427	GRIN2A, TRIM2, PRICKLE2, S100A5, PRKCA, LNPEP, GATAD2B, MIB1	126	797	29205	2.32658	1	0.526741	0.505476
GOTERM_MF_DIRECT	GO:0005003~ephrin receptor activity	2	1.47059	0.058295	1.23437	EPHA5, EPHA4	126	14	29205	33.1122	1	0.526741	0.505476
GOTERM_MF_DIRECT	GO:0043565~sequence-specific DNA binding	6	4.41176	0.0590256	1.22896	ZFP369, EGR3, BCL11B, PROX1, ELK1, GATAD2B	126	488	29205	2.84982	1	0.526741	0.505476
GOTERM_MF_DIRECT	GO:0005005~transmembrane-ephrin receptor activity	2	1.47059	0.0623275	1.20532	EPHA5, EPHA4	126	15	29205	30.9048	1	0.526741	0.505476
GOTERM_MF_DIRECT	GO:0070679~inositol 1,4,5 trisphosphate binding	2	1.47059	0.0623275	1.20532	TRPC5, TRPC6	126	15	29205	30.9048	1	0.526741	0.505476
GOTERM_MF_DIRECT	GO:0016301~kinase activity	7	5.14706	0.0646757	1.18926	EPHA5, EPHA4, CDKL5, PRKCA, SGK1, DGKH, UHMK1	126	660	29205	2.45833	1	0.526741	0.505476
GOTERM_MF_DIRECT	GO:0042277~peptide binding	3	2.20588	0.0674076	1.17129	OMP, H2-Q6, LNPEP	126	99	29205	7.02381	1	0.526741	0.505476
GOTERM_MF_DIRECT	GO:0004672~protein kinase activity	6	4.41176	0.0685295	1.16412	EPHA5, EPHA4, CDKL5, PRKCA, SGK1, UHMK1	126	510	29205	2.72689	1	0.526741	0.505476
GOTERM_MF_DIRECT	GO:0051117~ATPase binding	3	2.20588	0.0685965	1.1637	TRPC5, GRIN2A, TRPC6	126	100	29205	6.95357	1	0.526741	0.505476
GOTERM_MF_DIRECT	GO:0008194~UDP-glycosyltransferase activity	2	1.47059	0.0703413	1.15279	UGT2A2, UGT2A1	126	17	29205	27.2689	1	0.526741	0.505476
GOTERM_MF_DIRECT	GO:0042805~actinin binding	2	1.47059	0.0703413	1.15279	TRPC5, TRPC6	126	17	29205	27.2689	1	0.526741	0.505476
GOTERM_MF_DIRECT	GO:0099508~voltage-gated monoatomic ion channel activity involved in regulation of presynaptic membrane potential	2	1.47059	0.0703413	1.15279	KCNJ6, RIMBP2	126	17	29205	27.2689	1	0.526741	0.505476
GOTERM_MF_DIRECT	GO:0046914~transition metal ion binding	2	1.47059	0.0743226	1.12888	S100G, S100A5	126	18	29205	25.754	1	0.543906	0.521947
GOTERM_MF_DIRECT	GO:0051015~actin filament binding	4	2.94118	0.0810233	1.09139	NEBL, MYH9, IQGAP2, SPTB	126	236	29205	3.92857	1	0.579767	0.55636
GOTERM_MF_DIRECT	GO:0005125~cytokine activity	4	2.94118	0.0834147	1.07876	GH, EPO, IL12B, CCL19	126	239	29205	3.87926	1	0.583903	0.560329
GOTERM_MF_DIRECT	GO:0005096~GTPase activator activity	4	2.94118	0.0882878	1.0541	DOCK4, GNAQ, IQGAP2, SIPA1L3	126	245	29205	3.78426	1	0.59779	0.573655
GOTERM_MF_DIRECT	GO:0004842~ubiquitin-protein transferase activity	4	2.94118	0.0891115	1.05007	TRIM2, UBE3A, CBL, MIB1	126	246	29205	3.76887	1	0.59779	0.573655
GOTERM_MF_DIRECT	GO:0001227~DNA-binding transcription repressor activity, RNA polymerase II-specific	5	3.67647	0.0913134	1.03947	ZEB2, YLPM1, CREM, ZBTB20, PROX1	126	397	29205	2.91922	1	0.600059	0.575833
GOTERM_MF_DIRECT	GO:0030165~PDZ domain binding	3	2.20588	0.0976793	1.0102	DOCK4, ATP2B1, SHISA6	126	123	29205	5.65331	1	0.617848	0.592904
GOTERM_MF_DIRECT	GO:0030159~signaling receptor complex adaptor activity	2	1.47059	0.0978579	1.0094	GNB3, SHANK1	126	24	29205	19.3155	1	0.617848	0.592904
Overlap_UP															Overlap_DOWN
#	OFFICIAL_GENE_SYMBOL	Name	Species												#	OFFICIAL_GENE_SYMBOL	Name	Species
1	Pnisr	PNN interacting serine/arginine-rich(Pnisr)	Mus musculus												1	Unc13c	unc-13 homolog C(Unc13c)	Mus musculus
2	Robo3	roundabout guidance receptor 3(Robo3)	Mus musculus												2	1810021B22Rik	RIKEN cDNA 1810021B22 gene(1810021B22Rik)	Mus musculus
3	Per2	period circadian clock 2(Per2)	Mus musculus												3	Hmga1	high mobility group AT-hook 1(Hmga1)	Mus musculus
4	Golm1	golgi membrane protein 1(Golm1)	Mus musculus												4	Myoc	myocilin(Myoc)	Mus musculus
5	Doc2b	double C2, beta(Doc2b)	Mus musculus												5	Cobl	cordon-bleu WH2 repeat(Cobl)	Mus musculus
6	Nrp1	neuropilin 1(Nrp1)	Mus musculus												6	Isl1	ISL1 transcription factor, LIM/homeodomain(Isl1)	Mus musculus
7	Gpr17	G protein-coupled receptor 17(Gpr17)	Mus musculus												7	Gsta2	glutathione S-transferase, alpha 2 (Yc2)(Gsta2)	Mus musculus
8	Fosb	FBJ osteosarcoma oncogene B(Fosb)	Mus musculus												8	Pcdhgc4	protocadherin gamma subfamily C, 4(Pcdhgc4)	Mus musculus
9	Olfml2b	olfactomedin-like 2B(Olfml2b)	Mus musculus												9	Dpy19l1	dpy-19 like C-mannosyltransferase 1(Dpy19l1)	Mus musculus
10	Mdga1	MAM domain containing glycosylphosphatidylinositol anchor 1(Mdga1)	Mus musculus												10	Fhod3	formin homology 2 domain containing 3(Fhod3)	Mus musculus
11	Gpt2	glutamic pyruvate transaminase (alanine aminotransferase) 2(Gpt2)	Mus musculus												11	Eml2	echinoderm microtubule associated protein like 2(Eml2)	Mus musculus
12	Nr4a3	nuclear receptor subfamily 4, group A, member 3(Nr4a3)	Mus musculus												12	Gstm1	glutathione S-transferase, mu 1(Gstm1)	Mus musculus
13	Banp	BTG3 associated nuclear protein(Banp)	Mus musculus												13	Necab3	N-terminal EF-hand calcium binding protein 3(Necab3)	Mus musculus
14	Slfn4	schlafen 4(Slfn4)	Mus musculus												14	Pth2r	parathyroid hormone 2 receptor(Pth2r)	Mus musculus
15	Lrrc10b	leucine rich repeat containing 10B(Lrrc10b)	Mus musculus												15	Calb2	calbindin 2(Calb2)	Mus musculus
16	Rnf112	ring finger protein 112(Rnf112)	Mus musculus												16	Whrn	whirlin(Whrn)	Mus musculus
17	Epha6	Eph receptor A6(Epha6)	Mus musculus												17	Camk2d	calcium/calmodulin-dependent protein kinase II, delta(Camk2d)	Mus musculus
18	Dusp6	dual specificity phosphatase 6(Dusp6)	Mus musculus												18	B630019K06Rik	RIKEN cDNA B630019K06 gene(B630019K06Rik)	Mus musculus
19	Vps13c	vacuolar protein sorting 13C(Vps13c)	Mus musculus												19	Trhr	thyrotropin releasing hormone receptor(Trhr)	Mus musculus
20	Wdfy2	WD repeat and FYVE domain containing 2(Wdfy2)	Mus musculus												20	Camk2g	calcium/calmodulin-dependent protein kinase II gamma(Camk2g)	Mus musculus
21	Atxn7l1	ataxin 7-like 1(Atxn7l1)	Mus musculus												21	Nudt4	nudix hydrolase 4(Nudt4)	Mus musculus
22	Egr1	early growth response 1(Egr1)	Mus musculus												22	Tshz2	teashirt zinc finger family member 2(Tshz2)	Mus musculus
23	Rasl10a	RAS-like, family 10, member A(Rasl10a)	Mus musculus												23	Slc35f1	solute carrier family 35, member F1(Slc35f1)	Mus musculus
24	Gse1	genetic suppressor element 1, coiled-coil protein(Gse1)	Mus musculus												24	Atcayos	ataxia, cerebellar, Cayman type, opposite strand(Atcayos)	Mus musculus
25	Hspa1b	heat shock protein 1B(Hspa1b)	Mus musculus												25	Gaa	glucosidase, alpha, acid(Gaa)	Mus musculus
26	Egr4	early growth response 4(Egr4)	Mus musculus												26	Rxfp1	relaxin/insulin-like family peptide receptor 1(Rxfp1)	Mus musculus
27	Tesc	tescalcin(Tesc)	Mus musculus												27	Efhd1	EF hand domain containing 1(Efhd1)	Mus musculus
28	Lurap1l	leucine rich adaptor protein 1-like(Lurap1l)	Mus musculus												28	Gabra3	gamma-aminobutyric acid type A receptor subunit alpha 3(Gabra3)	Mus musculus
29	Kdm7a	lysine (K)-specific demethylase 7A(Kdm7a)	Mus musculus												29	Hs3st2	heparan sulfate (glucosamine) 3-O-sulfotransferase 2(Hs3st2)	Mus musculus
30	Ipw	imprinted gene in the Prader-Willi syndrome region(Ipw)	Mus musculus												30	Cox6a2	cytochrome c oxidase subunit 6A2(Cox6a2)	Mus musculus
31	Chordc1	cysteine and histidine rich domain containing 1(Chordc1)	Mus musculus												31	Atf7ip2	activating transcription factor 7 interacting protein 2(Atf7ip2)	Mus musculus
32	Rpl26	ribosomal protein L26(Rpl26)	Mus musculus												32	Morn1	MORN repeat containing 1(Morn1)	Mus musculus
33	Dok6	docking protein 6(Dok6)	Mus musculus												33	Nr1i3	nuclear receptor subfamily 1, group I, member 3(Nr1i3)	Mus musculus
34	Tnfrsf25	tumor necrosis factor receptor superfamily, member 25(Tnfrsf25)	Mus musculus												34	Gabrg1	gamma-aminobutyric acid type A receptor subunit gamma 1(Gabrg1)	Mus musculus
35	Stamos	signal transducing adaptor molecule (SH3 domain and ITAM motif) 1, opposite strand(Stamos)	Mus musculus												35	Gm10416	predicted pseudogene 10416(Gm10416)	Mus musculus
36	Hspa5	heat shock protein 5(Hspa5)	Mus musculus												36	Cntnap4	contactin associated protein-like 4(Cntnap4)	Mus musculus
37	Mafg	v-maf musculoaponeurotic fibrosarcoma oncogene family, protein G (avian)(Mafg)	Mus musculus												37	Tox2	TOX high mobility group box family member 2(Tox2)	Mus musculus
38	Rnf182	ring finger protein 182(Rnf182)	Mus musculus												38	Dlk1	delta like non-canonical Notch ligand 1(Dlk1)	Mus musculus
39	Spink8	serine peptidase inhibitor, Kazal type 8(Spink8)	Mus musculus												39	Spata24	spermatogenesis associated 24(Spata24)	Mus musculus
40	Otub2	OTU domain, ubiquitin aldehyde binding 2(Otub2)	Mus musculus												40	Cdh22	cadherin 22(Cdh22)	Mus musculus
41	Nptx1	neuronal pentraxin 1(Nptx1)	Mus musculus												41	Nr1d1	nuclear receptor subfamily 1, group D, member 1(Nr1d1)	Mus musculus
42	Klhl2	kelch-like 2, Mayven(Klhl2)	Mus musculus												42	Dlx1	distal-less homeobox 1(Dlx1)	Mus musculus
43	Sirt4	sirtuin 4(Sirt4)	Mus musculus												43	Adgrd1	adhesion G protein-coupled receptor D1(Adgrd1)	Mus musculus
44	Pkp2	plakophilin 2(Pkp2)	Mus musculus												44	Gpr25	G protein-coupled receptor 25(Gpr25)	Mus musculus
45	Homer1	homer scaffolding protein 1(Homer1)	Mus musculus												45	Pgrmc1	progesterone receptor membrane component 1(Pgrmc1)	Mus musculus
46	Smg1	SMG1 nonsense mediated mRNA decay associated PI3K related kinase(Smg1)	Mus musculus												46	Arhgap6	Rho GTPase activating protein 6(Arhgap6)	Mus musculus
47	Hist2h4														47	Cpne2	copine II(Cpne2)	Mus musculus
48	Ccl21c														48	Dlx6	distal-less homeobox 6(Dlx6)	Mus musculus
49	OTTMUSG00000016609														49	Pbx3	pre B cell leukemia homeobox 3(Pbx3)	Mus musculus
50	Gm2115														50	Hyi	hydroxypyruvate isomerase (putative)(Hyi)	Mus musculus
															51	Tmem255b	transmembrane protein 255B(Tmem255b)	Mus musculus
															52	Slc45a1	solute carrier family 45, member 1(Slc45a1)	Mus musculus
															53	Gap43	growth associated protein 43(Gap43)	Mus musculus
Category	Term	Count	%	PValue	-log(pval)	Genes	List Total	Pop Hits	Pop Total	Fold Enrichment	Bonferroni	Benjamini	FDR		54	Hs6st2	heparan sulfate 6-O-sulfotransferase 2(Hs6st2)	Mus musculus
GOTERM_BP_DIRECT	GO:0007411~axon guidance	4	8.69565	0.00380525	2.41962	ROBO3, NRP1, EPHA6, NR4A3	46	208	29878	12.4908	0.795258	0.883395	0.883395		55	Hrh1	histamine receptor H1(Hrh1)	Mus musculus
GOTERM_BP_DIRECT	GO:0007399~nervous system development	5	10.8696	0.00425732	2.37086	ROBO3, NRP1, RNF112, MDGA1, KDM7A	46	439	29878	7.39774	0.830487	0.883395	0.883395		56	Kcnf1	potassium voltage-gated channel, subfamily F, member 1(Kcnf1)	Mus musculus
GOTERM_BP_DIRECT	GO:0060385~axonogenesis involved in innervation	2	4.34783	0.0164459	1.78394	NRP1, NPTX1	46	11	29878	118.095	0.998991	1	1		57	Ghrl	ghrelin(Ghrl)	Mus musculus
GOTERM_BP_DIRECT	GO:0001764~neuron migration	3	6.52174	0.0209934	1.67792	ROBO3, NRP1, MDGA1	46	148	29878	13.166	0.999853	1	1		58	Hs3st1	heparan sulfate (glucosamine) 3-O-sulfotransferase 1(Hs3st1)	Mus musculus
GOTERM_BP_DIRECT	GO:0071679~commissural neuron axon guidance	2	4.34783	0.0223604	1.65052	ROBO3, NRP1	46	15	29878	86.6029	0.999918	1	1		59	Cbln1	cerebellin 1 precursor protein(Cbln1)	Mus musculus
GOTERM_BP_DIRECT	GO:0045893~positive regulation of DNA-templated transcription	5	10.8696	0.0231453	1.63554	EGR1, NR4A3, TESC, KDM7A, BANP	46	723	29878	4.49185	0.999941	1	1		60	Zfp385a	zinc finger protein 385A(Zfp385a)	Mus musculus
GOTERM_BP_DIRECT	GO:0042026~protein refolding	2	4.34783	0.031167	1.5063	HSPA5, HSPA1B	46	21	29878	61.8592	0.999998	1	1		61	Slc17a6	solute carrier family 17 (sodium-dependent inorganic phosphate cotransporter), member 6(Slc17a6)	Mus musculus
GOTERM_BP_DIRECT	GO:0048148~behavioral response to cocaine	2	4.34783	0.0355412	1.44927	HOMER1, FOSB	46	24	29878	54.1268	1	1	1		62	Cbln2	cerebellin 2 precursor protein(Cbln2)	Mus musculus
GOTERM_BP_DIRECT	GO:1904754~positive regulation of vascular associated smooth muscle cell migration	2	4.34783	0.036995	1.43186	NRP1, NR4A3	46	25	29878	51.9617	1	1	1		63	Fam110b	family with sequence similarity 110, member B(Fam110b)	Mus musculus
GOTERM_BP_DIRECT	GO:0071480~cellular response to gamma radiation	2	4.34783	0.0413434	1.38359	EGR1, RPL26	46	28	29878	46.3944	1	1	1		64	Ass1	argininosuccinate synthetase 1(Ass1)	Mus musculus
GOTERM_BP_DIRECT	GO:0051085~chaperone cofactor-dependent protein refolding	2	4.34783	0.0499828	1.30118	HSPA5, HSPA1B	46	34	29878	38.2072	1	1	1		65	Sstr1	somatostatin receptor 1(Sstr1)	Mus musculus
GOTERM_BP_DIRECT	GO:0048008~platelet-derived growth factor receptor signaling pathway	2	4.34783	0.0613836	1.21195	NRP1, NR4A3	46	42	29878	30.9296	1	1	1		66	Cdk18	cyclin dependent kinase 18(Cdk18)	Mus musculus
GOTERM_BP_DIRECT	GO:0030154~cell differentiation	5	10.8696	0.0639708	1.19402	ROBO3, NRP1, TESC, MDGA1, DUSP6	46	1005	29878	3.23145	1	1	1		67	Fam24a	family with sequence similarity 24, member A(Fam24a)	Mus musculus
GOTERM_BP_DIRECT	GO:0030534~adult behavior	2	4.34783	0.0656244	1.18293	NR4A3, MAFG	46	45	29878	28.8676	1	1	1		68	Meis2	Meis homeobox 2(Meis2)	Mus musculus
GOTERM_BP_DIRECT	GO:0006357~regulation of transcription by RNA polymerase II	6	13.0435	0.074781	1.12621	EGR1, NR4A3, EGR4, MAFG, FOSB, KDM7A	46	1506	29878	2.58774	1	1	1		69	Usp2	ubiquitin specific peptidase 2(Usp2)	Mus musculus
GOTERM_BP_DIRECT	GO:0002931~response to ischemia	2	4.34783	0.0988825	1.00488	PER2, EGR1	46	69	29878	18.8267	1	1	1		70	Grm4	glutamate receptor, metabotropic 4(Grm4)	Mus musculus
GOTERM_CC_DIRECT	GO:0005634~nucleus	19	41.3043	0.00421782	2.37491	OTUB2, PNISR, EGR1, SMG1, HSPA5, RASL10A, EGR4, SLFN4, TESC, SIRT4, PER2, RNF112, NR4A3, MAFG, PKP2, FOSB, HSPA1B, KDM7A, BANP	45	6691	30060	1.89688	0.374477	0.301203	0.301203		71	Ly6g6e	lymphocyte antigen 6 family member G6E(Ly6g6e)	Mus musculus
GOTERM_CC_DIRECT	GO:0005654~nucleoplasm	13	28.2609	0.00542708	2.26543	PNISR, EGR1, SMG1, EPHA6, TESC, DUSP6, PER2, RNF112, PKP2, FOSB, RPL26, KDM7A, BANP	45	3681	30060	2.35914	0.453405	0.301203	0.301203		72	Sncb	synuclein, beta(Sncb)	Mus musculus
GOTERM_CC_DIRECT	GO:0043005~neuron projection	4	8.69565	0.0205714	1.68674	ROBO3, NRP1, RNF112, HOMER1	45	399	30060	6.69674	0.900464	0.761141	0.761141		73	Plxdc1	plexin domain containing 1(Plxdc1)	Mus musculus
GOTERM_CC_DIRECT	GO:0030424~axon	4	8.69565	0.0427627	1.36893	ROBO3, NRP1, HOMER1, MDGA1	45	532	30060	5.02256	0.992181	1	1		74	Doc2a	double C2, alpha(Doc2a)	Mus musculus
GOTERM_CC_DIRECT	GO:0005829~cytosol	12	26.087	0.0579892	1.23665	PER2, PNISR, NRP1, HSPA5, VPS13C, TESC, SLFN4, KLHL2, FOSB, RPL26, DUSP6, HSPA1B	45	4529	30060	1.76993	0.998681	1	1		75	Kcnj4	potassium inwardly-rectifying channel, subfamily J, member 4(Kcnj4)	Mus musculus
GOTERM_CC_DIRECT	GO:0005737~cytoplasm	17	36.9565	0.0596434	1.22444	NRP1, EGR1, SMG1, HSPA5, HOMER1, TESC, KLHL2, DOC2B, DUSP6, PER2, RNF112, DOK6, RNF182, PKP2, RPL26, WDFY2, HSPA1B	45	7472	30060	1.51981	0.998915	1	1		76	Tmem130	transmembrane protein 130(Tmem130)	Mus musculus
GOTERM_CC_DIRECT	GO:0043025~neuronal cell body	4	8.69565	0.0756057	1.12145	NRP1, HSPA5, HOMER1, MDGA1	45	674	30060	3.96439	0.999838	1	1		77	Tmem255a	transmembrane protein 255A(Tmem255a)	Mus musculus
GOTERM_MF_DIRECT	GO:0005515~protein binding	19	41.3043	0.000579796	3.23672	ROBO3, NRP1, GPR17, HSPA5, HOMER1, SIRT4, DOC2B, DUSP6, PER2, RNF112, DOK6, MAFG, CHORDC1, PKP2, RPL26, WDFY2, MDGA1, HSPA1B, BANP	45	5504	29205	2.24037	0.0822541	0.0858098	0.0858098		78	Amn	amnionless(Amn)	Mus musculus
GOTERM_MF_DIRECT	GO:0046872~metal ion binding	14	30.4348	0.00299525	2.52357	NRP1, EGR1, SMG1, EGR4, TESC, SIRT4, DOC2B, RNF112, NR4A3, CHORDC1, RNF182, WDFY2, NPTX1, KDM7A	45	3789	29205	2.39799	0.358511	0.221649	0.221649		79	Igfbp6	insulin-like growth factor binding protein 6(Igfbp6)	Mus musculus
GOTERM_MF_DIRECT	GO:0001228~DNA-binding transcription activator activity, RNA polymerase II-specific	5	10.8696	0.00943021	2.02548	EGR1, NR4A3, EGR4, MAFG, FOSB	45	552	29205	5.87862	0.753968	0.465224	0.465224		80	Kcnj9	potassium inwardly-rectifying channel, subfamily J, member 9(Kcnj9)	Mus musculus
GOTERM_MF_DIRECT	GO:0008270~zinc ion binding	5	10.8696	0.0315632	1.50082	EGR1, NR4A3, CHORDC1, SIRT4, KDM7A	45	797	29205	4.07152	0.991319	0.804712	0.804712		81	Arhgap36	Rho GTPase activating protein 36(Arhgap36)	Mus musculus
GOTERM_MF_DIRECT	GO:0043565~sequence-specific DNA binding	4	8.69565	0.0370581	1.43112	EGR1, NR4A3, EGR4, FOSB	45	488	29205	5.31967	0.996261	0.804712	0.804712		82	Rcan2	regulator of calcineurin 2(Rcan2)	Mus musculus
GOTERM_MF_DIRECT	GO:0000978~RNA polymerase II cis-regulatory region sequence-specific DNA binding	6	13.0435	0.037151	1.43003	PER2, EGR1, NR4A3, EGR4, MAFG, FOSB	45	1234	29205	3.15559	0.996314	0.804712	0.804712		83	Nxph3	neurexophilin 3(Nxph3)	Mus musculus
GOTERM_MF_DIRECT	GO:0035035~histone acetyltransferase binding	2	4.34783	0.0442456	1.35413	EGR1, NR4A3	45	30	29205	43.2667	0.998766	0.804712	0.804712		84	Pnck	pregnancy upregulated non-ubiquitously expressed CaM kinase(Pnck)	Mus musculus
GOTERM_MF_DIRECT	GO:0140662~ATP-dependent protein folding chaperone	2	4.34783	0.0442456	1.35413	HSPA5, HSPA1B	45	30	29205	43.2667	0.998766	0.804712	0.804712		85	Zdhhc8	zinc finger, DHHC domain containing 8(Zdhhc8)	Mus musculus
GOTERM_MF_DIRECT	GO:1990837~sequence-specific double-stranded DNA binding	4	8.69565	0.0489352	1.31038	EGR1, EGR4, MAFG, FOSB	45	546	29205	4.75458	0.999404	0.804712	0.804712		86	Kcns1	K+ voltage-gated channel, subfamily S, 1(Kcns1)	Mus musculus
GOTERM_MF_DIRECT	GO:0003700~DNA-binding transcription factor activity	4	8.69565	0.0719113	1.1432	EGR1, NR4A3, MAFG, FOSB	45	641	29205	4.04992	0.999984	1	1		87	Gm20878	predicted gene, 20878(Gm20878)	Mus musculus
GOTERM_MF_DIRECT	GO:0044183~protein folding chaperone	2	4.34783	0.076866	1.11427	HSPA5, HSPA1B	45	53	29205	24.4906	0.999993	1	1		88	Tyro3	TYRO3 protein tyrosine kinase 3(Tyro3)	Mus musculus
															89	H2-Q2	histocompatibility 2, Q region locus 2(H2-Q2)	Mus musculus
															90	Adgra1	adhesion G protein-coupled receptor A1(Adgra1)	Mus musculus
															91	Tpsab1	tryptase alpha/beta 1(Tpsab1)	Mus musculus
															92	Syt5	synaptotagmin V(Syt5)	Mus musculus
															93	Chrna4	cholinergic receptor, nicotinic, alpha polypeptide 4(Chrna4)	Mus musculus
															94	Cspg5	chondroitin sulfate proteoglycan 5(Cspg5)	Mus musculus
															95	Atp6ap1l	ATPase, H+ transporting, lysosomal accessory protein 1-like(Atp6ap1l)	Mus musculus
															96	Sox1	SRY (sex determining region Y)-box 1(Sox1)	Mus musculus
															97	Col23a1	collagen, type XXIII, alpha 1(Col23a1)	Mus musculus
															98	Prph	peripherin(Prph)	Mus musculus
															99	Cdkl4	cyclin dependent kinase like 4(Cdkl4)	Mus musculus
															100	Pamr1	peptidase domain containing associated with muscle regeneration 1(Pamr1)	Mus musculus
															101	Lzts1	leucine zipper, putative tumor suppressor 1(Lzts1)	Mus musculus
															102	Spaca5	sperm acrosome associated 5(Spaca5)	Mus musculus
															103	Dsc3	desmocollin 3(Dsc3)	Mus musculus
															104	Ms4a10	membrane-spanning 4-domains, subfamily A, member 10(Ms4a10)	Mus musculus
															105	Rbm3	RNA binding motif (RNP1, RRM) protein 3(Rbm3)	Mus musculus
															106	Prss12	serine protease 12 neurotrypsin (motopsin)(Prss12)	Mus musculus
															107	1700001K23Rik	RIKEN cDNA 1700001K23 gene(1700001K23Rik)	Mus musculus
															108	Zfp503	zinc finger protein 503(Zfp503)	Mus musculus
															109	Nog	noggin(Nog)	Mus musculus
															110	Glp2r	glucagon-like peptide 2 receptor(Glp2r)	Mus musculus
															111	Krt77	keratin 77(Krt77)	Mus musculus
															112	Pknox2	Pbx/knotted 1 homeobox 2(Pknox2)	Mus musculus
															113	Pigz	phosphatidylinositol glycan anchor biosynthesis, class Z(Pigz)	Mus musculus
															114	Cfap126	cilia and flagella associated protein 126(Cfap126)	Mus musculus
															115	Stard10	StAR related lipid transfer domain containing 10(Stard10)	Mus musculus
															116	Kcnip1	Kv channel-interacting protein 1(Kcnip1)	Mus musculus
															117	Tmem91	transmembrane protein 91(Tmem91)	Mus musculus
															118	Ngef	neuronal guanine nucleotide exchange factor(Ngef)	Mus musculus
															119	Wdr6	WD repeat domain 6(Wdr6)	Mus musculus
															120	Slc7a3	solute carrier family 7 (cationic amino acid transporter, y+ system), member 3(Slc7a3)	Mus musculus
															121	Pak6	p21 (RAC1) activated kinase 6(Pak6)	Mus musculus
															122	Sytl2	synaptotagmin-like 2(Sytl2)	Mus musculus
															123	Rxrg	retinoid X receptor gamma(Rxrg)	Mus musculus
															124	Fxyd6	FXYD domain-containing ion transport regulator 6(Fxyd6)	Mus musculus
															125	Wnt9a	wingless-type MMTV integration site family, member 9A(Wnt9a)	Mus musculus
															126	Tshz3	teashirt zinc finger family member 3(Tshz3)	Mus musculus
															127	Mgat5b	mannoside acetylglucosaminyltransferase 5, isoenzyme B(Mgat5b)	Mus musculus
															128	Ciart	circadian associated repressor of transcription(Ciart)	Mus musculus
															129	Mab21l1	mab-21-like 1(Mab21l1)	Mus musculus
															130	Zbtb22	zinc finger and BTB domain containing 22(Zbtb22)	Mus musculus
															131	Necab1	N-terminal EF-hand calcium binding protein 1(Necab1)	Mus musculus
															132	Rnf208	ring finger protein 208(Rnf208)	Mus musculus
															133	Tmem145	transmembrane protein 145(Tmem145)	Mus musculus
															134	Rab38	RAB38, member RAS oncogene family(Rab38)	Mus musculus
															135	Crip2	cysteine rich protein 2(Crip2)	Mus musculus
															136	Shisa4	shisa family member 4(Shisa4)	Mus musculus
															137	Ngb	neuroglobin(Ngb)	Mus musculus
															138	Zic1	zinc finger protein of the cerebellum 1(Zic1)	Mus musculus
															139	Ankrd34c	ankyrin repeat domain 34C(Ankrd34c)	Mus musculus
															140	Zic2	zinc finger protein of the cerebellum 2(Zic2)	Mus musculus
															141	Zic3	zinc finger protein of the cerebellum 3(Zic3)	Mus musculus
															142	Osbpl10	oxysterol binding protein-like 10(Osbpl10)	Mus musculus
															143	Zdhhc22	zinc finger, DHHC-type containing 22(Zdhhc22)	Mus musculus
															144	Prap1	proline-rich acidic protein 1(Prap1)	Mus musculus
															145	Gfra1	glial cell line derived neurotrophic factor family receptor alpha 1(Gfra1)	Mus musculus
															146	Ntn5	netrin 5(Ntn5)	Mus musculus
															147	Gm5797	predicted gene 5797(Gm5797)	Mus musculus
															148	Gpsm1	G-protein signalling modulator 1 (AGS3-like, C. elegans)(Gpsm1)	Mus musculus
															149	Resp18	regulated endocrine-specific protein 18(Resp18)	Mus musculus
															150	Cyb561	cytochrome b-561(Cyb561)	Mus musculus
															151	Npsr1	neuropeptide S receptor 1(Npsr1)	Mus musculus
															152	Bex1	brain expressed X-linked 1(Bex1)	Mus musculus
															153	Satb1	special AT-rich sequence binding protein 1(Satb1)	Mus musculus
															154	Ghrh	growth hormone releasing hormone(Ghrh)	Mus musculus
															155	Cdh13	cadherin 13(Cdh13)	Mus musculus
															156	Ccl21b	C-C motif chemokine ligand 21B (leucine)(Ccl21b)	Mus musculus
															157	Mboat7	membrane bound O-acyltransferase domain containing 7(Mboat7)	Mus musculus
															158	Astn2	astrotactin 2(Astn2)	Mus musculus
															159	Gm10714	predicted gene 10714(Gm10714)	Mus musculus
															160	Ptger3	prostaglandin E receptor 3 (subtype EP3)(Ptger3)	Mus musculus
															161	Cnih3	cornichon family AMPA receptor auxiliary protein 3(Cnih3)	Mus musculus
															162	Rab3b	RAB3B, member RAS oncogene family(Rab3b)	Mus musculus
															163	Dnajc5b	DnaJ heat shock protein family (Hsp40) member C5 beta(Dnajc5b)	Mus musculus
															164	Ebf3	early B cell factor 3(Ebf3)	Mus musculus
															165	Tekt5	tektin 5(Tekt5)	Mus musculus
															166	Pnpo	pyridoxine 5'-phosphate oxidase(Pnpo)	Mus musculus
															167	Ecel1	endothelin converting enzyme-like 1(Ecel1)	Mus musculus
															168	Adra2a	adrenergic receptor, alpha 2a(Adra2a)	Mus musculus
															169	Slc16a11	solute carrier family 16 (monocarboxylic acid transporters), member 11(Slc16a11)	Mus musculus
															170	Gpr153	G protein-coupled receptor 153(Gpr153)	Mus musculus
															171	Osbpl1a	oxysterol binding protein-like 1A(Osbpl1a)	Mus musculus
															172	Rprm	reprimo, TP53 dependent G2 arrest mediator candidate(Rprm)	Mus musculus
															173	Plekha7	pleckstrin homology domain containing, family A member 7(Plekha7)	Mus musculus
															174	Elmo1	engulfment and cell motility 1(Elmo1)	Mus musculus
															175	Ntsr1	neurotensin receptor 1(Ntsr1)	Mus musculus
															176	Gm6938	predicted gene 6938(Gm6938)	Mus musculus
															177	Galk1	galactokinase 1(Galk1)	Mus musculus
															178	Slc8a3	solute carrier family 8 (sodium/calcium exchanger), member 3(Slc8a3)	Mus musculus
															179	Rspo2	R-spondin 2(Rspo2)	Mus musculus
															180	Zfp467	zinc finger protein 467(Zfp467)	Mus musculus
															181	Scn5a	sodium channel, voltage-gated, type V, alpha(Scn5a)	Mus musculus
															182	G6pc3	glucose 6 phosphatase, catalytic, 3(G6pc3)	Mus musculus
															183	Dpp10	dipeptidylpeptidase 10(Dpp10)	Mus musculus
															184	Npffr1	neuropeptide FF receptor 1(Npffr1)	Mus musculus
															185	Mapk3	mitogen-activated protein kinase 3(Mapk3)	Mus musculus
															186	Mc3r	melanocortin 3 receptor(Mc3r)	Mus musculus
															187	Srebf1	sterol regulatory element binding transcription factor 1(Srebf1)	Mus musculus
															188	Dusp1	dual specificity phosphatase 1(Dusp1)	Mus musculus
															189	Vax1	ventral anterior homeobox 1(Vax1)	Mus musculus
															190	Cdc42ep3	CDC42 effector protein 3(Cdc42ep3)	Mus musculus
															191	Glp1r	glucagon-like peptide 1 receptor(Glp1r)	Mus musculus
															192	Cyp46a1	cytochrome P450, family 46, subfamily a, polypeptide 1(Cyp46a1)	Mus musculus
															193	Bglap3	bone gamma-carboxyglutamate protein 3(Bglap3)	Mus musculus
															194	Zar1	zygote arrest 1(Zar1)	Mus musculus
															195	Trpt1	tRNA phosphotransferase 1(Trpt1)	Mus musculus
															196	Defb10	defensin beta 10(Defb10)	Mus musculus
															197	Ankrd34b	ankyrin repeat domain 34B(Ankrd34b)	Mus musculus
															198	Nts	neurotensin(Nts)	Mus musculus
															199	Slc32a1	solute carrier family 32 (GABA vesicular transporter), member 1(Slc32a1)	Mus musculus
															200	Gm6644	predicted gene 6644(Gm6644)	Mus musculus
															201	Brinp3	bone morphogenetic protein/retinoic acid inducible neural specific 3(Brinp3)	Mus musculus
															202	Chst8	carbohydrate sulfotransferase 8(Chst8)	Mus musculus
															203	Atxn7l1	ataxin 7-like 1(Atxn7l1)	Mus musculus
															204	Camk2n2	calcium/calmodulin-dependent protein kinase II inhibitor 2(Camk2n2)	Mus musculus
															205	Fgf12	fibroblast growth factor 12(Fgf12)	Mus musculus
															206	Tacr3	tachykinin receptor 3(Tacr3)	Mus musculus
															207	2010109A12Rik	RIKEN cDNA 2010109A12 gene(2010109A12Rik)	Mus musculus
															208	Vpreb3	V-set pre-B cell surrogate light chain 3(Vpreb3)	Mus musculus
															209	Hpcal1	hippocalcin-like 1(Hpcal1)	Mus musculus
															210	Timp2	tissue inhibitor of metalloproteinase 2(Timp2)	Mus musculus
															211	Sln	sarcolipin(Sln)	Mus musculus
															212	Cds1	CDP-diacylglycerol synthase 1(Cds1)	Mus musculus
															213	Rhof	ras homolog family member F (in filopodia)(Rhof)	Mus musculus
															214	Grp	gastrin releasing peptide(Grp)	Mus musculus
															215	Fbxw13	F-box and WD-40 domain protein 13(Fbxw13)	Mus musculus
															216	Pygm	muscle glycogen phosphorylase(Pygm)	Mus musculus
															217	Gcnt4	glucosaminyl (N-acetyl) transferase 4, core 2 (beta-1,6-N-acetylglucosaminyltransferase)(Gcnt4)	Mus musculus
															218	Atp2b4	ATPase, Ca++ transporting, plasma membrane 4(Atp2b4)	Mus musculus
															219	Gng4	guanine nucleotide binding protein (G protein), gamma 4(Gng4)	Mus musculus
															220	Dbp	D site albumin promoter binding protein(Dbp)	Mus musculus
															221	Msgn1	mesogenin 1(Msgn1)	Mus musculus
															222	Slc10a4	solute carrier family 10 (sodium/bile acid cotransporter family), member 4(Slc10a4)	Mus musculus
															223	Gpr88	G-protein coupled receptor 88(Gpr88)	Mus musculus
															224	Dcn	decorin(Dcn)	Mus musculus
															225	Avpr1a	arginine vasopressin receptor 1A(Avpr1a)	Mus musculus
															226	Stmn1	stathmin 1(Stmn1)	Mus musculus
															227	Ly6h	lymphocyte antigen 6 family member H(Ly6h)	Mus musculus
															228	Nap1l5	nucleosome assembly protein 1-like 5(Nap1l5)	Mus musculus
															229	Nrep	neuronal regeneration related protein(Nrep)	Mus musculus
															230	1700030C10Rik	RIKEN cDNA 1700030C10 gene(1700030C10Rik)	Mus musculus
															231	Rab33a	RAB33A, member RAS oncogene family(Rab33a)	Mus musculus
															232	Wdr54	WD repeat domain 54(Wdr54)	Mus musculus
															233	Ano1	anoctamin 1, calcium activated chloride channel(Ano1)	Mus musculus
															234	Lamc2	laminin, gamma 2(Lamc2)	Mus musculus
															235	Dusp26	dual specificity phosphatase 26(Dusp26)	Mus musculus
															236	AA465934	expressed sequence AA465934(AA465934)	Mus musculus
															237	Ctxn3	cortexin 3(Ctxn3)	Mus musculus
															238	Cplx3	complexin 3(Cplx3)	Mus musculus
															239	Mfge8	milk fat globule EGF and factor V/VIII domain containing(Mfge8)	Mus musculus
															240	Cirbp	cold inducible RNA binding protein(Cirbp)	Mus musculus
															241	Dact2	dishevelled-binding antagonist of beta-catenin 2(Dact2)	Mus musculus
															242	Kcnc4	potassium voltage gated channel, Shaw-related subfamily, member 4(Kcnc4)	Mus musculus
															243	Necab2	N-terminal EF-hand calcium binding protein 2(Necab2)	Mus musculus
															244	Cited4	Cbp/p300-interacting transactivator, with Glu/Asp-rich carboxy-terminal domain, 4(Cited4)	Mus musculus
															245	Baiap3	BAI1-associated protein 3(Baiap3)	Mus musculus
															246	Prok1	prokineticin 1(Prok1)	Mus musculus
															247	Slc6a11	solute carrier family 6 (neurotransmitter transporter, GABA), member 11(Slc6a11)	Mus musculus
															248	Tox	thymocyte selection-associated high mobility group box(Tox)	Mus musculus
															249	Alox12e	arachidonate lipoxygenase, epidermal(Alox12e)	Mus musculus
															250	Nrsn2	neurensin 2(Nrsn2)	Mus musculus
															251	Klhdc8a	kelch domain containing 8A(Klhdc8a)	Mus musculus
															252	Prdm12	PR domain containing 12(Prdm12)	Mus musculus
															253	Tcerg1l	transcription elongation regulator 1-like(Tcerg1l)	Mus musculus
															254	Asns	asparagine synthetase(Asns)	Mus musculus
															255	Ano2	anoctamin 2(Ano2)	Mus musculus
															256	Cacng5	calcium channel, voltage-dependent, gamma subunit 5(Cacng5)	Mus musculus
															257	Smim6	small integral membrane protein 6(Smim6)	Mus musculus
															258	C030006K11Rik	RIKEN cDNA C030006K11 gene(C030006K11Rik)	Mus musculus
															259	Cib3	calcium and integrin binding family member 3(Cib3)	Mus musculus
															260	Ldb2	LIM domain binding 2(Ldb2)	Mus musculus
															261	Gpx3	glutathione peroxidase 3(Gpx3)	Mus musculus
															262	Vstm2l	V-set and transmembrane domain containing 2-like(Vstm2l)	Mus musculus
															263	Klf5	Kruppel-like transcription factor 5(Klf5)	Mus musculus
															264	Sdr39u1	short chain dehydrogenase/reductase family 39U, member 1(Sdr39u1)	Mus musculus
															265	Erich4	glutamate rich 4(Erich4)	Mus musculus
															266	Rai2	retinoic acid induced 2(Rai2)	Mus musculus
															267	Trim62	tripartite motif-containing 62(Trim62)	Mus musculus
															268	Vwc2l	von Willebrand factor C domain-containing protein 2-like(Vwc2l)	Mus musculus
															269	Shox2	SHOX homeobox 2(Shox2)	Mus musculus
															270	Marcksl1	MARCKS-like 1(Marcksl1)	Mus musculus
															271	Tmem88	transmembrane protein 88(Tmem88)	Mus musculus
															272	Grik1	glutamate receptor, ionotropic, kainate 1(Grik1)	Mus musculus
															273	Grik3	glutamate receptor, ionotropic, kainate 3(Grik3)	Mus musculus
															274	Igsf21	immunoglobulin superfamily, member 21(Igsf21)	Mus musculus
															275	Zwint	ZW10 interactor(Zwint)	Mus musculus
															276	C130074G19Rik	RIKEN cDNA C130074G19 gene(C130074G19Rik)	Mus musculus
															277	Pld5	phospholipase D family member 5(Pld5)	Mus musculus
															278	Lrrtm3	leucine rich repeat transmembrane neuronal 3(Lrrtm3)	Mus musculus
															279	Hrh3	histamine receptor H3(Hrh3)	Mus musculus
															280	Tmem163	transmembrane protein 163(Tmem163)	Mus musculus
															281	Gm2087	predicted gene 2087(Gm2087)	Mus musculus
															282	Orm1	orosomucoid 1(Orm1)	Mus musculus
															283	Rims3	regulating synaptic membrane exocytosis 3(Rims3)	Mus musculus
															284	Orm2	orosomucoid 2(Orm2)	Mus musculus
															285	Grm8	glutamate receptor, metabotropic 8(Grm8)	Mus musculus
															286	Cacna2d2	calcium channel, voltage-dependent, alpha 2/delta subunit 2(Cacna2d2)	Mus musculus
															287	C4bp-ps1	complement component 4 binding protein, pseudogene 1(C4bp-ps1)	Mus musculus
															288	Olfm2	olfactomedin 2(Olfm2)	Mus musculus
															289	Zcchc12	zinc finger, CCHC domain containing 12(Zcchc12)	Mus musculus
															290	2310010J17Rik	RIKEN cDNA 2310010J17 gene(2310010J17Rik)	Mus musculus
															291	Hlf	hepatic leukemia factor(Hlf)	Mus musculus
															292	Hmgb3	high mobility group box 3(Hmgb3)	Mus musculus
															293	BC048507	cDNA sequence BC048507(BC048507)	Mus musculus
															294	Dner	delta/notch-like EGF repeat containing(Dner)	Mus musculus
															295	Garnl3	GTPase activating RANGAP domain-like 3(Garnl3)	Mus musculus
															296	1700037H04Rik
															297	2210013O21Rik
															298	1700001L19Rik
															299	Gm13304
															300	BC029214
															301	Cml1
															302	A230065H16Rik
															303	Gm13308
															304	Ctgf
															305	Gm2694
															306	Nov
															307	Tmem35
															308	Chd3os
															309	Cxx1c
															310	B930041F14Rik
															311	Lppr3
															312	AI854517
															313	6430573F11Rik
															Category	Term	Count	%	PValue	-log(pval)	Genes	List Total	Pop Hits	Pop Total	Fold Enrichment	Bonferroni	Benjamini	FDR
															GOTERM_BP_DIRECT	GO:0007275~multicellular organism development	36	12.2034	6.6338e-10	9.17824	GPSM1, DLX1, BEX1, TSHZ3, DLX6, SHOX2, TSHZ2, NTN5, ZIC2, TMEM88, ZIC3, SPATA24, CDH22, ZIC1, STMN1, DNER, VWC2L, DACT2, RSPO2, CAMK2G, AMN, NOG, MSGN1, EBF3, WNT9A, VAX1, MEIS2, ISL1, ZAR1, ANO1, GAP43, MAB21L1, TYRO3, CDH13, CSPG5, NGEF	286	1111	29878	3.38512	9.76495e-07	9.76495e-07	9.62564e-07
															GOTERM_BP_DIRECT	GO:0034220~monoatomic ion transmembrane transport	17	5.76271	1.76256e-07	6.75386	KCNJ4, KCNF1, KCNIP1, KCNJ9, CHRNA4, KCNC4, GABRA3, GRIK3, CACNA2D2, GRIK1, ANO2, GABRG1, ANO1, KCNS1, SLC17A6, FXYD6, SCN5A	286	336	29878	5.28561	0.000259415	0.000129724	0.000127873
															GOTERM_BP_DIRECT	GO:0007399~nervous system development	19	6.44068	2.77519e-07	6.55671	GPSM1, NRSN2, BEX1, NTN5, GRIK1, GFRA1, LDB2, VAX1, GAP43, ZIC2, ZIC3, ZIC1, STMN1, TYRO3, CSPG5, TOX, CAMK2G, BRINP3, NGEF	286	439	29878	4.52142	0.000408424	0.000136169	0.000134227
															GOTERM_BP_DIRECT	GO:0007165~signal transduction	32	10.8475	5.937e-06	5.22643	NPSR1, GLP1R, GPR25, BEX1, CHRNA4, PTGER3, GPR88, NTS, ARHGAP36, ARHGAP6, RXFP1, HRH1, GRM4, GPR153, HRH3, GNG4, GRM8, NTSR1, MAPK3, MYOC, GLP2R, GABRA3, TACR3, PTH2R, RHOF, AVPR1A, SSTR1, ADRA2A, GABRG1, TRHR, MC3R, OLFM2	286	1346	29878	2.48365	0.00870121	0.00195862	0.00193068
															GOTERM_BP_DIRECT	GO:0006811~monoatomic ion transport	20	6.77966	6.66976e-06	5.17589	KCNJ4, SLC10A4, KCNF1, KCNIP1, KCNJ9, CHRNA4, KCNC4, GABRA3, ATP2B4, GRIK3, CACNA2D2, GRIK1, ANO2, GABRG1, SLC8A3, ANO1, KCNS1, SLC17A6, FXYD6, SCN5A	286	605	29878	3.45351	0.00976988	0.00195862	0.00193068
															GOTERM_BP_DIRECT	GO:0007188~adenylate cyclase-modulating G protein-coupled receptor signaling pathway	7	2.37288	7.98352e-06	5.09781	MC3R, GHRH, PTGER3, GLP2R, GPR88, PTH2R, RXFP1	286	50	29878	14.6256	0.011683	0.00195862	0.00193068
															GOTERM_BP_DIRECT	GO:0007218~neuropeptide signaling pathway	8	2.71186	2.92789e-05	4.53344	NPSR1, GLP1R, GRP, ECEL1, TYRO3, SSTR1, NTS, NTSR1	286	92	29878	9.08422	0.0421836	0.00615694	0.0060691
															GOTERM_BP_DIRECT	GO:0007268~chemical synaptic transmission	9	3.05085	0.00020392	3.69054	UNC13C, HRH1, GRM4, HRH3, GRM8, GABRA3, SNCB, FGF12, GABRG1	286	166	29878	5.66396	0.25933	0.0306062	0.0301695
															GOTERM_BP_DIRECT	GO:0035249~synaptic transmission, glutamatergic	6	2.0339	0.000212833	3.67196	UNC13C, GRM8, GRIK3, SLC17A6, GRIK1, CNIH3	286	57	29878	10.9967	0.268987	0.0306062	0.0301695
															GOTERM_BP_DIRECT	GO:0045944~positive regulation of transcription by RNA polymerase II	27	9.15254	0.000218316	3.66091	GLP1R, DLX1, ZCCHC12, ZFP467, HLF, NR1I3, LDB2, DBP, SOX1, ZIC2, ZIC3, ZIC1, RXRG, MAPK3, SREBF1, NOG, HMGA1, PBX3, EBF3, NR1D1, MEIS2, ISL1, DCN, TOX2, KLF5, CDH13, TOX	286	1264	29878	2.23153	0.274864	0.0306062	0.0301695
															GOTERM_BP_DIRECT	GO:0099171~presynaptic modulation of chemical synaptic transmission	6	2.0339	0.00025056	3.60109	GRM4, CHRNA4, GRM8, NOG, GRIK1, ADRA2A	286	59	29878	10.6239	0.308485	0.0306062	0.0301695
															GOTERM_BP_DIRECT	GO:0006887~exocytosis	8	2.71186	0.000259697	3.58553	RAB3B, UNC13C, RIMS3, DOC2A, PRSS12, BAIAP3, CPLX3, SYTL2	286	130	29878	6.42883	0.317726	0.0306062	0.0301695
															GOTERM_BP_DIRECT	GO:0042984~regulation of amyloid precursor protein biosynthetic process	3	1.01695	0.000270299	3.56816	NECAB2, NECAB1, NECAB3	286	3	29878	104.469	0.328294	0.0306062	0.0301695
															GOTERM_BP_DIRECT	GO:0050804~modulation of chemical synaptic transmission	8	2.71186	0.000568268	3.24545	UNC13C, GRIK3, CSPG5, GRIK1, CBLN2, BAIAP3, MAPK3, CNTNAP4	286	148	29878	5.64695	0.566875	0.0597493	0.0588969
															GOTERM_BP_DIRECT	GO:0001649~osteoblast differentiation	7	2.37288	0.000700503	3.15459	MYOC, NR1I3, BGLAP3, NOG, SHOX2, RSPO2, DLK1	286	111	29878	6.58811	0.643529	0.0655691	0.0646337
															GOTERM_BP_DIRECT	GO:0030154~cell differentiation	22	7.45763	0.000712708	3.14709	GPSM1, DLX1, BEX1, NR1I3, DLX6, NOG, MSGN1, NR1D1, ISL1, DLK1, ZAR1, GAP43, ZIC2, ZIC3, SPATA24, ZIC1, STMN1, DNER, CSPG5, CAMK2G, RXRG, NGEF	286	1005	29878	2.28687	0.64988	0.0655691	0.0646337
															GOTERM_BP_DIRECT	GO:0007417~central nervous system development	7	2.37288	0.000805744	3.0938	MARCKSL1, ZIC2, ZIC3, ZIC1, NOG, DNER, VAX1	286	114	29878	6.41473	0.694722	0.069768	0.0687726
															GOTERM_BP_DIRECT	GO:0031103~axon regeneration	4	1.35593	0.000868121	3.06142	GAP43, BEX1, CSPG5, NREP	286	20	29878	20.8937	0.721526	0.070993	0.0699802
															GOTERM_BP_DIRECT	GO:0006836~neurotransmitter transport	5	1.69492	0.000965209	3.01538	RIMS3, SLC32A1, SLC17A6, SLC6A11, CPLX3	286	46	29878	11.3553	0.758642	0.0747783	0.0737115
															GOTERM_BP_DIRECT	GO:0007613~memory	7	2.37288	0.00119576	2.92235	SLC8A3, GLP1R, PGRMC1, HRH1, HRH3, NOG, PAK6	286	123	29878	5.94536	0.828164	0.0880082	0.0867526
															GOTERM_BP_DIRECT	GO:0007626~locomotory behavior	7	2.37288	0.0013535	2.86854	OLFM2, CHRNA4, GAA, ZFP385A, GPR88, PAK6, ZDHHC8	286	126	29878	5.80381	0.86381	0.0948739	0.0935204
															GOTERM_BP_DIRECT	GO:0099550~trans-synaptic signaling, modulating synaptic transmission	3	1.01695	0.00184484	2.73404	IGSF21, CBLN2, CBLN1	286	7	29878	44.7722	0.934001	0.123437	0.121676
															GOTERM_BP_DIRECT	GO:0007204~positive regulation of cytosolic calcium ion concentration	8	2.71186	0.00213403	2.6708	GLP1R, GPR25, HRH3, GHRH, PTGER3, GHRL, AVPR1A, TRHR	286	186	29878	4.49327	0.956918	0.136578	0.13463
															GOTERM_BP_DIRECT	GO:0048318~axial mesoderm development	3	1.01695	0.00244431	2.61184	ZIC2, ZIC3, NOG	286	8	29878	39.1757	0.972743	0.149918	0.147779
															GOTERM_BP_DIRECT	GO:0046010~positive regulation of circadian sleep/wake cycle, non-REM sleep	3	1.01695	0.00312294	2.50544	GHRH, PTGER3, GHRL	286	9	29878	34.8228	0.98999	0.183878	0.181255
															GOTERM_BP_DIRECT	GO:0006816~calcium ion transport	7	2.37288	0.00324822	2.48835	SLC8A3, CAMK2D, CHRNA4, ATP2B4, CACNA2D2, CAMK2G, CACNG5	286	150	29878	4.8752	0.991681	0.183899	0.181276
															GOTERM_BP_DIRECT	GO:0007623~circadian rhythm	6	2.0339	0.00352968	2.45226	SREBF1, DBP, NR1D1, PROK1, ASS1, HS3ST2	286	106	29878	5.91331	0.99451	0.190337	0.187622
															GOTERM_BP_DIRECT	GO:0048511~rhythmic process	7	2.37288	0.00369534	2.43235	MC3R, HRH1, DBP, HLF, USP2, NR1D1, CIART	286	154	29878	4.74857	0.995702	0.190337	0.187622
															GOTERM_BP_DIRECT	GO:0042391~regulation of membrane potential	6	2.0339	0.00382336	2.41755	ANO1, RIMS3, CHRNA4, GRIK3, GRIK1, CNIH3	286	108	29878	5.80381	0.996443	0.190337	0.187622
															GOTERM_BP_DIRECT	GO:1902305~regulation of sodium ion transmembrane transport	3	1.01695	0.00387915	2.41126	ATP2B4, SCN5A, FGF12	286	10	29878	31.3406	0.996724	0.190337	0.187622
															GOTERM_BP_DIRECT	GO:0003254~regulation of membrane depolarization	3	1.01695	0.00561826	2.2504	CAMK2D, FGF12, NTSR1	286	12	29878	26.1171	0.99975	0.260425	0.25671
															GOTERM_BP_DIRECT	GO:0032870~cellular response to hormone stimulus	4	1.35593	0.00566142	2.24708	NPFFR1, ASNS, AVPR1A, ADRA2A	286	38	29878	10.9967	0.999765	0.260425	0.25671
															GOTERM_BP_DIRECT	GO:0007612~learning	5	1.69492	0.00607358	2.21655	SLC8A3, GRM4, HRH3, PAK6, NTSR1	286	76	29878	6.87293	0.999873	0.270919	0.267054
															GOTERM_BP_DIRECT	GO:0044331~cell-cell adhesion mediated by cadherin	4	1.35593	0.00653847	2.18452	CDH22, CDH13, PLEKHA7, DSC3	286	40	29878	10.4469	0.999936	0.279835	0.275843
															GOTERM_BP_DIRECT	GO:0008542~visual learning	5	1.69492	0.00665369	2.17694	HRH1, NOG, GHRL, NTS, MEIS2	286	78	29878	6.6967	0.999946	0.279835	0.275843
															GOTERM_BP_DIRECT	GO:0007216~G protein-coupled glutamate receptor signaling pathway	3	1.01695	0.0087713	2.05694	GRM4, GRM8, GRIK3	286	15	29878	20.8937	0.999998	0.35551	0.350438
															GOTERM_BP_DIRECT	GO:0046676~negative regulation of insulin secretion	4	1.35593	0.00906889	2.04245	SREBF1, PTGER3, GHRL, ADRA2A	286	45	29878	9.28609	0.999999	0.35551	0.350438
															GOTERM_BP_DIRECT	GO:0006821~chloride transport	5	1.69492	0.00933827	2.02973	ANO1, GABRA3, SLC17A6, ANO2, GABRG1	286	86	29878	6.07375	0.999999	0.35551	0.350438
															GOTERM_BP_DIRECT	GO:0007186~G protein-coupled receptor signaling pathway	28	9.49153	0.00941909	2.02599	NPSR1, GLP1R, GPR25, NPFFR1, PTGER3, GPR88, RXFP1, TMEM145, HRH1, GRM4, GPR153, HRH3, ADGRA1, GNG4, GRM8, NTSR1, CCL21B, GLP2R, TACR3, PTH2R, AVPR1A, SSTR1, ADRA2A, TRHR, BAIAP3, ADGRD1, MC3R, GHRL	286	1745	29878	1.67629	0.999999	0.35551	0.350438
															GOTERM_BP_DIRECT	GO:0007189~adenylate cyclase-activating G protein-coupled receptor signaling pathway	6	2.0339	0.0108838	1.96322	GLP1R, MC3R, ADGRD1, GHRH, PTGER3, RXFP1	286	139	29878	4.50943	1	0.390754	0.385179
															GOTERM_BP_DIRECT	GO:0006813~potassium ion transport	6	2.0339	0.0108838	1.96322	KCNJ4, KCNF1, KCNIP1, KCNS1, KCNJ9, KCNC4	286	139	29878	4.50943	1	0.390754	0.385179
															GOTERM_BP_DIRECT	GO:0021766~hippocampus development	5	1.69492	0.0126442	1.89811	DLX1, SLC32A1, ZIC3, ZIC1, ATP2B4	286	94	29878	5.55684	1	0.443149	0.436827
															GOTERM_BP_DIRECT	GO:0043524~negative regulation of neuron apoptotic process	7	2.37288	0.0135416	1.86833	GLP1R, DLX1, PCDHGC4, TYRO3, VSTM2L, SNCB, ISL1	286	203	29878	3.60236	1	0.453171	0.446706
															GOTERM_BP_DIRECT	GO:0030900~forebrain development	5	1.69492	0.0140536	1.85221	SOX1, ZIC3, ZIC1, NOG, SSTR1	286	97	29878	5.38498	1	0.453171	0.446706
															GOTERM_BP_DIRECT	GO:0050808~synapse organization	5	1.69492	0.0140536	1.85221	SLC8A3, PCDHGC4, SNCB, CBLN2, CBLN1	286	97	29878	5.38498	1	0.453171	0.446706
															GOTERM_BP_DIRECT	GO:0043408~regulation of MAPK cascade	4	1.35593	0.0141616	1.84889	MYOC, TIMP2, PAK6, WDR54	286	53	29878	7.88442	1	0.453171	0.446706
															GOTERM_BP_DIRECT	GO:0030073~insulin secretion	4	1.35593	0.0148909	1.82708	GLP1R, SREBF1, HMGA1, CPLX3	286	54	29878	7.73841	1	0.466372	0.459718
															GOTERM_BP_DIRECT	GO:0000122~negative regulation of transcription by RNA polymerase II	18	6.10169	0.0154356	1.81148	DLX1, SREBF1, SATB1, NR1I3, DLX6, USP2, NOG, SHOX2, HMGA1, PRDM12, NR1D1, LDB2, DUSP26, VAX1, ISL1, KLF5, SOX1, ZIC1	286	997	29878	1.88609	1	0.473357	0.466604
															GOTERM_BP_DIRECT	GO:0051649~establishment of localization in cell	7	2.37288	0.0164285	1.7844	ANO1, WHRN, TYRO3, GRIK1, ANO2, ZWINT, CBLN1	286	212	29878	3.44943	1	0.493527	0.486486
															GOTERM_BP_DIRECT	GO:0009887~animal organ morphogenesis	6	2.0339	0.0175709	1.75521	PBX3, NTN5, LAMC2, WNT9A, MEIS2, MAPK3	286	157	29878	3.99243	1	0.517287	0.509908
															GOTERM_BP_DIRECT	GO:0035283~central nervous system segmentation	2	0.677966	0.0189869	1.72155	ZIC2, ZIC3	286	2	29878	104.469	1	0.548014	0.540196
															GOTERM_BP_DIRECT	GO:1902476~chloride transmembrane transport	4	1.35593	0.0224008	1.64974	ANO1, GABRA3, ANO2, GABRG1	286	63	29878	6.63292	1	0.634114	0.625068
															GOTERM_BP_DIRECT	GO:0045638~negative regulation of myeloid cell differentiation	3	1.01695	0.0235429	1.62814	HMGB3, MEIS2, CCL21B	286	25	29878	12.5362	1	0.65387	0.644542
															GOTERM_BP_DIRECT	GO:0050965~detection of temperature stimulus involved in sensory perception of pain	3	1.01695	0.0253466	1.59608	ANO1, PRDM12, NTSR1	286	26	29878	12.0541	1	0.680297	0.670592
															GOTERM_BP_DIRECT	GO:0046928~regulation of neurotransmitter secretion	3	1.01695	0.0272047	1.56536	GRM8, KCNC4, CPLX3	286	27	29878	11.6076	1	0.680297	0.670592
															GOTERM_BP_DIRECT	GO:0106091~glial cell projection elongation	2	0.677966	0.0283452	1.54752	ANO1, CSPG5	286	3	29878	69.6457	1	0.680297	0.670592
															GOTERM_BP_DIRECT	GO:0001840~neural plate development	2	0.677966	0.0283452	1.54752	ZIC2, ZIC3	286	3	29878	69.6457	1	0.680297	0.670592
															GOTERM_BP_DIRECT	GO:1904346~positive regulation of gastric mucosal blood circulation	2	0.677966	0.0283452	1.54752	PTGER3, GHRL	286	3	29878	69.6457	1	0.680297	0.670592
															GOTERM_BP_DIRECT	GO:1905098~negative regulation of guanyl-nucleotide exchange factor activity	2	0.677966	0.0283452	1.54752	GPSM1, STMN1	286	3	29878	69.6457	1	0.680297	0.670592
															GOTERM_BP_DIRECT	GO:0051932~synaptic transmission, GABAergic	3	1.01695	0.029116	1.53587	GABRA3, GRIK1, GABRG1	286	28	29878	11.1931	1	0.680297	0.670592
															GOTERM_BP_DIRECT	GO:0010460~positive regulation of heart rate	3	1.01695	0.029116	1.53587	TACR3, AVPR1A, SCN5A	286	28	29878	11.1931	1	0.680297	0.670592
															GOTERM_BP_DIRECT	GO:0045475~locomotor rhythm	3	1.01695	0.029116	1.53587	MC3R, USP2, CIART	286	28	29878	11.1931	1	0.680297	0.670592
															GOTERM_BP_DIRECT	GO:0015012~heparan sulfate proteoglycan biosynthetic process	3	1.01695	0.029116	1.53587	HS6ST2, HS3ST1, HS3ST2	286	28	29878	11.1931	1	0.680297	0.670592
															GOTERM_BP_DIRECT	GO:0030182~neuron differentiation	7	2.37288	0.0316723	1.49932	SOX1, ZIC3, GFRA1, WNT9A, VAX1, ISL1, CNTNAP4	286	247	29878	2.96065	1	0.707846	0.697748
															GOTERM_BP_DIRECT	GO:0031175~neuron projection development	6	2.0339	0.0320001	1.49485	MYOC, STMN1, NGB, EFHD1, GFRA1, PRDM12	286	184	29878	3.40658	1	0.707846	0.697748
															GOTERM_BP_DIRECT	GO:0006357~regulation of transcription by RNA polymerase II	23	7.79661	0.0321033	1.49345	DLX1, SREBF1, ZFP467, HLF, TSHZ3, SATB1, DLX6, TSHZ2, SHOX2, MSGN1, ATP2B4, PBX3, HMGB3, EBF3, ZBTB22, VAX1, TOX2, KLF5, DBP, ZIC2, ZIC1, TOX, PKNOX2	286	1506	29878	1.59547	1	0.707846	0.697748
															GOTERM_BP_DIRECT	GO:0006355~regulation of DNA-templated transcription	21	7.11864	0.0322186	1.49189	DLX1, SREBF1, ZFP467, HLF, SATB1, NR1I3, DLX6, ATF7IP2, SHOX2, CITED4, HMGA1, PBX3, EBF3, NR1D1, VAX1, MEIS2, ISL1, DBP, SOX1, RXRG, PKNOX2	286	1336	29878	1.6421	1	0.707846	0.697748
															GOTERM_BP_DIRECT	GO:0055085~transmembrane transport	10	3.38983	0.0342188	1.46574	SLC8A3, KCNF1, KCNS1, SLC45A1, KCNC4, SLC16A11, SLC17A6, SLC35F1, SCN5A, SLC7A3	286	462	29878	2.26122	1	0.740736	0.730168
															GOTERM_BP_DIRECT	GO:0060425~lung morphogenesis	3	1.01695	0.0351572	1.45399	NOG, HMGA1, MAPK3	286	31	29878	10.1099	1	0.743624	0.733016
															GOTERM_BP_DIRECT	GO:0071805~potassium ion transmembrane transport	5	1.69492	0.0353626	1.45146	KCNF1, KCNIP1, KCNS1, KCNC4, GRIK1	286	129	29878	4.04917	1	0.743624	0.733016
															GOTERM_BP_DIRECT	GO:0032922~circadian regulation of gene expression	4	1.35593	0.0362625	1.44054	MC3R, USP2, NR1D1, CIART	286	76	29878	5.49834	1	0.748225	0.73755
															GOTERM_BP_DIRECT	GO:0007196~adenylate cyclase-inhibiting G protein-coupled glutamate receptor signaling pathway	2	0.677966	0.0376146	1.42464	GRM4, GRM8	286	4	29878	52.2343	1	0.748225	0.73755
															GOTERM_BP_DIRECT	GO:1901897~regulation of relaxation of cardiac muscle	2	0.677966	0.0376146	1.42464	CAMK2D, CAMK2G	286	4	29878	52.2343	1	0.748225	0.73755
															GOTERM_BP_DIRECT	GO:0098727~maintenance of cell number	2	0.677966	0.0376146	1.42464	ZIC3, ZIC1	286	4	29878	52.2343	1	0.748225	0.73755
															GOTERM_BP_DIRECT	GO:0045777~positive regulation of blood pressure	3	1.01695	0.0394294	1.40418	GLP1R, TACR3, AVPR1A	286	33	29878	9.49714	1	0.773868	0.762828
															GOTERM_BP_DIRECT	GO:0051497~negative regulation of stress fiber assembly	3	1.01695	0.0416356	1.38053	MYOC, STMN1, ARHGAP6	286	34	29878	9.21781	1	0.806416	0.794912
															GOTERM_BP_DIRECT	GO:0051965~positive regulation of synapse assembly	4	1.35593	0.0438429	1.3581	LRRTM3, GHRL, CBLN2, CBLN1	286	82	29878	5.09603	1	0.817745	0.806079
															GOTERM_BP_DIRECT	GO:0021510~spinal cord development	3	1.01695	0.0438871	1.35766	ZIC1, NOG, PLXDC1	286	35	29878	8.95445	1	0.817745	0.806079
															GOTERM_BP_DIRECT	GO:0095500~acetylcholine receptor signaling pathway	3	1.01695	0.0438871	1.35766	CHRNA4, LY6H, LY6G6E	286	35	29878	8.95445	1	0.817745	0.806079
															GOTERM_BP_DIRECT	GO:1901877~negative regulation of calcium ion binding	2	0.677966	0.0467958	1.32979	SLN, SMIM6	286	5	29878	41.7874	1	0.861042	0.848758
															GOTERM_BP_DIRECT	GO:0035115~embryonic forelimb morphogenesis	3	1.01695	0.0485219	1.31406	SHOX2, RSPO2, WNT9A	286	37	29878	8.47042	1	0.88178	0.869201
															GOTERM_BP_DIRECT	GO:0007166~cell surface receptor signaling pathway	6	2.0339	0.0521301	1.28291	GLP1R, ADGRD1, ADGRA1, GLP2R, PTH2R, MS4A10	286	211	29878	2.97067	1	0.923469	0.910294
															GOTERM_BP_DIRECT	GO:0051899~membrane depolarization	3	1.01695	0.0533253	1.27307	CHRNA4, GRIK1, SCN5A	286	39	29878	8.03604	1	0.923469	0.910294
															GOTERM_BP_DIRECT	GO:1905606~regulation of presynapse assembly	3	1.01695	0.0533253	1.27307	LRRTM3, CBLN2, CBLN1	286	39	29878	8.03604	1	0.923469	0.910294
															GOTERM_BP_DIRECT	GO:0006953~acute-phase response	3	1.01695	0.0533253	1.27307	ORM1, ORM2, ASS1	286	39	29878	8.03604	1	0.923469	0.910294
															GOTERM_BP_DIRECT	GO:0045931~positive regulation of mitotic cell cycle	3	1.01695	0.0557878	1.25346	USP2, ASNS, MEIS2	286	40	29878	7.83514	1	0.934883	0.921545
															GOTERM_BP_DIRECT	GO:0060931~sinoatrial node cell development	2	0.677966	0.0558897	1.25267	SHOX2, ISL1	286	6	29878	34.8228	1	0.934883	0.921545
															GOTERM_BP_DIRECT	GO:0051668~localization within membrane	2	0.677966	0.0558897	1.25267	CDH13, CNIH3	286	6	29878	34.8228	1	0.934883	0.921545
															GOTERM_BP_DIRECT	GO:0035725~sodium ion transmembrane transport	4	1.35593	0.0565626	1.24747	SLC8A3, SLC6A11, GRIK1, SCN5A	286	91	29878	4.59202	1	0.935508	0.922162
															GOTERM_BP_DIRECT	GO:0050877~nervous system process	3	1.01695	0.0582894	1.23441	CHRNA4, GABRA3, GABRG1	286	41	29878	7.64404	1	0.944459	0.930985
															GOTERM_BP_DIRECT	GO:0043410~positive regulation of MAPK cascade	6	2.0339	0.0583871	1.23368	GRM4, TIMP2, GHRL, IGFBP6, PROK1, ADRA2A	286	218	29878	2.87528	1	0.944459	0.930985
															GOTERM_BP_DIRECT	GO:0050679~positive regulation of epithelial cell proliferation	4	1.35593	0.0596022	1.22474	HRH3, DLX6, NOG, SCN5A	286	93	29878	4.49327	1	0.953635	0.94003
															GOTERM_BP_DIRECT	GO:0002027~regulation of heart rate	3	1.01695	0.0608293	1.21589	MC3R, SHOX2, SCN5A	286	42	29878	7.46204	1	0.955287	0.941658
															GOTERM_BP_DIRECT	GO:0007043~cell-cell junction assembly	3	1.01695	0.0634064	1.19787	CDH22, CDH13, DSC3	286	43	29878	7.2885	1	0.955287	0.941658
															GOTERM_BP_DIRECT	GO:0034332~adherens junction organization	3	1.01695	0.0634064	1.19787	CDH22, CDH13, DSC3	286	43	29878	7.2885	1	0.955287	0.941658
															GOTERM_BP_DIRECT	GO:0009790~embryo development	4	1.35593	0.0643023	1.19177	DLX1, ZFP467, DLX6, DLK1	286	96	29878	4.35286	1	0.955287	0.941658
															GOTERM_BP_DIRECT	GO:1901895~negative regulation of ATPase-coupled calcium transmembrane transporter activity	2	0.677966	0.0648972	1.18777	SLN, SMIM6	286	7	29878	29.8482	1	0.955287	0.941658
															GOTERM_BP_DIRECT	GO:0098700~neurotransmitter loading into synaptic vesicle	2	0.677966	0.0648972	1.18777	SLC32A1, SLC17A6	286	7	29878	29.8482	1	0.955287	0.941658
															GOTERM_BP_DIRECT	GO:0099505~regulation of presynaptic membrane potential	2	0.677966	0.0648972	1.18777	KCNJ9, GRIK3	286	7	29878	29.8482	1	0.955287	0.941658
															GOTERM_BP_DIRECT	GO:0014054~positive regulation of gamma-aminobutyric acid secretion	2	0.677966	0.0648972	1.18777	GRIK1, NTSR1	286	7	29878	29.8482	1	0.955287	0.941658
															GOTERM_BP_DIRECT	GO:0045880~positive regulation of smoothened signaling pathway	3	1.01695	0.0686688	1.16324	SHOX2, WNT9A, ISL1	286	45	29878	6.96457	1	0.990985	0.976847
															GOTERM_BP_DIRECT	GO:0016339~calcium-dependent cell-cell adhesion via plasma membrane cell adhesion molecules	3	1.01695	0.0686688	1.16324	CDH22, CDH13, DSC3	286	45	29878	6.96457	1	0.990985	0.976847
															GOTERM_BP_DIRECT	GO:0090238~positive regulation of arachidonic acid secretion	2	0.677966	0.073819	1.13183	HRH3, NTSR1	286	8	29878	26.1171	1	1	0.986404
															GOTERM_BP_DIRECT	GO:0014061~regulation of norepinephrine secretion	2	0.677966	0.073819	1.13183	HRH3, PTGER3	286	8	29878	26.1171	1	1	0.986404
															GOTERM_BP_DIRECT	GO:0019722~calcium-mediated signaling	4	1.35593	0.0776347	1.10994	GPR25, RCAN2, HPCAL1, AVPR1A	286	104	29878	4.01802	1	1	0.986404
															GOTERM_BP_DIRECT	GO:0071277~cellular response to calcium ion	4	1.35593	0.0776347	1.10994	SYT5, HPCAL1, CPNE2, SCN5A	286	104	29878	4.01802	1	1	0.986404
															GOTERM_BP_DIRECT	GO:0051591~response to cAMP	3	1.01695	0.0796005	1.09908	SREBF1, HMGA1, PYGM	286	49	29878	6.39603	1	1	0.986404
															GOTERM_BP_DIRECT	GO:0008284~positive regulation of cell population proliferation	11	3.72881	0.0797601	1.09821	GLP1R, MARCKSL1, KLF5, GHRH, MAB21L1, NOG, CRIP2, LAMC2, AVPR1A, MEIS2, ISL1	286	627	29878	1.83278	1	1	0.986404
															GOTERM_BP_DIRECT	GO:0007224~smoothened signaling pathway	4	1.35593	0.0811428	1.09075	ZIC3, NOG, SHOX2, WNT9A	286	106	29878	3.94221	1	1	0.986404
															GOTERM_BP_DIRECT	GO:0001508~action potential	3	1.01695	0.0824131	1.084	KCNF1, KCNS1, KCNC4	286	50	29878	6.26811	1	1	0.986404
															GOTERM_BP_DIRECT	GO:0035774~positive regulation of insulin secretion involved in cellular response to glucose stimulus	3	1.01695	0.0824131	1.084	ANO1, GHRL, BAIAP3	286	50	29878	6.26811	1	1	0.986404
															GOTERM_BP_DIRECT	GO:0014832~urinary bladder smooth muscle contraction	2	0.677966	0.0826561	1.08273	PTGER3, ATP2B4	286	9	29878	23.2152	1	1	0.986404
															GOTERM_BP_DIRECT	GO:0030641~regulation of cellular pH	2	0.677966	0.0826561	1.08273	ATP6AP1L, MAPK3	286	9	29878	23.2152	1	1	0.986404
															GOTERM_BP_DIRECT	GO:0042473~outer ear morphogenesis	2	0.677966	0.0826561	1.08273	ZIC3, MAPK3	286	9	29878	23.2152	1	1	0.986404
															GOTERM_BP_DIRECT	GO:0060048~cardiac muscle contraction	3	1.01695	0.0852559	1.06928	CAMK2D, GAA, SCN5A	286	51	29878	6.14521	1	1	0.986404
															GOTERM_BP_DIRECT	GO:0019233~sensory perception of pain	3	1.01695	0.0852559	1.06928	CHRNA4, PRDM12, MAPK3	286	51	29878	6.14521	1	1	0.986404
															GOTERM_BP_DIRECT	GO:0009888~tissue development	3	1.01695	0.0852559	1.06928	GAA, NTN5, LAMC2	286	51	29878	6.14521	1	1	0.986404
															GOTERM_BP_DIRECT	GO:0001654~eye development	3	1.01695	0.0852559	1.06928	MAB21L1, PBX3, MEIS2	286	51	29878	6.14521	1	1	0.986404
															GOTERM_BP_DIRECT	GO:0007420~brain development	6	2.0339	0.0859808	1.0656	SOX1, ZIC1, NOG, PBX3, VAX1, MEIS2	286	245	29878	2.55841	1	1	0.986404
															GOTERM_BP_DIRECT	GO:0019228~neuronal action potential	3	1.01695	0.088128	1.05489	CHRNA4, GPR88, SCN5A	286	52	29878	6.02703	1	1	0.986404
															GOTERM_BP_DIRECT	GO:0045907~positive regulation of vasoconstriction	3	1.01695	0.088128	1.05489	HRH1, PTGER3, AVPR1A	286	52	29878	6.02703	1	1	0.986404
															GOTERM_BP_DIRECT	GO:0016477~cell migration	7	2.37288	0.0908025	1.0419	CDH22, TYRO3, CDH13, GFRA1, LAMC2, RHOF, IGFBP6	286	324	29878	2.25704	1	1	0.986404
															GOTERM_BP_DIRECT	GO:0048706~embryonic skeletal system development	3	1.01695	0.0910286	1.04082	DLX1, NOG, DLK1	286	53	29878	5.91331	1	1	0.986404
															GOTERM_BP_DIRECT	GO:1902806~regulation of cell cycle G1/S phase transition	2	0.677966	0.091409	1.03901	CIRBP, ATP2B4	286	10	29878	20.8937	1	1	0.986404
															GOTERM_BP_DIRECT	GO:0061037~negative regulation of cartilage development	2	0.677966	0.091409	1.03901	NOG, WNT9A	286	10	29878	20.8937	1	1	0.986404
															GOTERM_BP_DIRECT	GO:0007215~glutamate receptor signaling pathway	2	0.677966	0.091409	1.03901	GRIK3, SSTR1	286	10	29878	20.8937	1	1	0.986404
															GOTERM_BP_DIRECT	GO:0001504~neurotransmitter uptake	2	0.677966	0.091409	1.03901	SLC17A6, SLC6A11	286	10	29878	20.8937	1	1	0.986404
															GOTERM_BP_DIRECT	GO:0046879~hormone secretion	2	0.677966	0.091409	1.03901	GLP1R, GHRH	286	10	29878	20.8937	1	1	0.986404
															GOTERM_BP_DIRECT	GO:0022008~neurogenesis	4	1.35593	0.0920672	1.0359	ADGRD1, HMGA1, NTN5, PRDM12	286	112	29878	3.73102	1	1	0.986404
															GOTERM_BP_DIRECT	GO:0072659~protein localization to plasma membrane	5	1.69492	0.0938437	1.0276	DPP10, RAB3B, TMEM88, ZDHHC22, SYTL2	286	180	29878	2.9019	1	1	0.986404
															GOTERM_BP_DIRECT	GO:0070588~calcium ion transmembrane transport	4	1.35593	0.0939445	1.02713	SLC8A3, HRH1, ATP2B4, CACNA2D2	286	113	29878	3.698	1	1	0.986404
															GOTERM_BP_DIRECT	GO:0045600~positive regulation of fat cell differentiation	3	1.01695	0.0969123	1.01362	CDS1, KLF5, ZFP385A	286	55	29878	5.69828	1	1	0.986404
															GOTERM_BP_DIRECT	GO:0007156~homophilic cell adhesion via plasma membrane adhesion molecules	5	1.69492	0.0998913	1.00047	IGSF21, PCDHGC4, CDH22, CDH13, DSC3	286	184	29878	2.83882	1	1	0.986404
															GOTERM_CC_DIRECT	GO:0045202~synapse	45	15.2542	7.62653e-17	16.1177	DOC2A, CHRNA4, GRIK3, GRIK1, SLC35F1, CYP46A1, TMEM163, CPLX3, CALB2, IGSF21, PGRMC1, HRH1, RIMS3, LRRTM3, HRH3, GNG4, CAMK2N2, VWC2L, SLC17A6, SNCB, LY6G6E, LZTS1, CACNG5, KCNJ4, SYT5, UNC13C, SLC32A1, WHRN, GABRA3, SLC6A11, NR1D1, PRSS12, GABRG1, SLC8A3, ANO1, GAP43, OLFM2, CDH13, CSPG5, LY6H, CNIH3, FGF12, CBLN2, CNTNAP4, CBLN1	286	1042	30060	4.53908	3.28626e-14	2.25745e-14	2.04391e-14
															GOTERM_CC_DIRECT	GO:0016020~membrane	146	49.4915	8.64386e-15	14.0633	RAB3B, ZDHHC8, CYP46A1, RXFP1, COX6A2, TMEM91, HS6ST2, TMEM145, RIMS3, SLN, ADGRA1, TMEM88, STMN1, CPNE2, LZTS1, MS4A10, UNC13C, USP2, COL23A1, HPCAL1, CACNA2D2, SHISA4, SLC6A11, TMEM130, EML2, TRHR, GABRG1, SYTL2, OLFM2, ELMO1, TYRO3, RAB38, CTXN3, ASTN2, LY6H, NGEF, DSC3, CDS1, NECAB2, DLX1, SLC45A1, CHRNA4, GPR88, PLD5, SMIM6, CFAP126, CPLX3, IGSF21, HRH1, HRH3, CDH22, BRINP3, NTSR1, SLC10A4, …	286	8760	30060	1.75175	2.56328e-12	1.27929e-12	1.15828e-12
															GOTERM_CC_DIRECT	GO:0030425~dendrite	27	9.15254	6.31151e-10	9.19987	NECAB2, CHRNA4, KCNC4, GRIK3, GRIK1, CYP46A1, RBM3, CALB2, HRH1, HRH3, ZFP385A, DNER, BRINP3, NTSR1, KCNJ4, SLC32A1, KCNIP1, COBL, NR1D1, PLXDC1, PRSS12, ZWINT, SLC8A3, GAP43, BGLAP3, CNIH3, CNTNAP4	286	641	30060	4.4272	1.86821e-07	6.22736e-08	5.63828e-08
															GOTERM_CC_DIRECT	GO:0043025~neuronal cell body	27	9.15254	1.81365e-09	8.74145	CAMK2D, NRSN2, CHRNA4, PTGER3, KCNC4, GRIK1, NTS, PGRMC1, ZFP385A, GRM8, DNER, TIMP2, SNCB, BRINP3, NTSR1, PRPH, KCNJ4, SYT5, KCNIP1, WHRN, COBL, GFRA1, NR1D1, PLXDC1, ADRA2A, ASS1, SLC8A3	286	674	30060	4.21043	5.3684e-07	1.3421e-07	1.21514e-07
															GOTERM_CC_DIRECT	GO:0005886~plasma membrane	104	35.2542	3.57231e-09	8.44705	RAB3B, NPFFR1, RXFP1, ADGRA1, TMEM88, CPNE2, LZTS1, MS4A10, UNC13C, COL23A1, CACNA2D2, SLC6A11, TMEM130, TRHR, GABRG1, SYTL2, ELMO1, TYRO3, RAB38, LY6H, DSC3, NECAB2, TSHZ3, CHRNA4, GPR88, CFAP126, CPLX3, IGSF21, HRH1, HRH3, CDH22, NTSR1, PRPH, SLC10A4, SYT5, SLC16A11, CSPG5, FXYD6, OSBPL1A, CNIH3, DPP10, GLP1R, GPSM1, GPR25, NRSN2, GRIK3, GRIK1, LDB2, GRM4, LRRTM3, GRM8, DNER, WDR6, SCN5A, AMN, …	286	6350	30060	1.7214	1.0574e-06	2.11481e-07	1.91476e-07
															GOTERM_CC_DIRECT	GO:0098978~glutamatergic synapse	29	9.83051	4.41191e-09	8.35537	DOC2A, KCNC4, GRIK3, GRIK1, ZDHHC8, GRM4, RIMS3, LRRTM3, ADGRA1, GRM8, LZTS1, MAPK3, CACNG5, KCNJ4, HPCAL1, ATP2B4, PRSS12, ADRA2A, ANO2, ANO1, OLFM2, ELMO1, CSPG5, FXYD6, GHRL, CNIH3, NGEF, CBLN2, CBLN1	286	808	30060	3.77233	1.30592e-06	2.17654e-07	1.97065e-07
															GOTERM_CC_DIRECT	GO:0045211~postsynaptic membrane	18	6.10169	6.97249e-09	8.15661	KCNJ4, CHRNA4, KCNC4, GABRA3, GRIK3, SLC6A11, GRIK1, ADRA2A, GABRG1, SLC8A3, IGSF21, LRRTM3, CSPG5, FXYD6, CNIH3, LZTS1, CACNG5, CBLN1	286	306	30060	6.18264	2.06385e-06	2.94837e-07	2.66947e-07
															GOTERM_CC_DIRECT	GO:0042734~presynaptic membrane	15	5.08475	9.01127e-09	8.04521	UNC13C, MARCKSL1, KCNJ9, CHRNA4, KCNC4, GRIK3, SLC6A11, GRIK1, ANO2, ANO1, IGSF21, RIMS3, GRM8, FXYD6, CNTNAP4	286	201	30060	7.84365	2.66733e-06	3.33417e-07	3.01878e-07
															GOTERM_CC_DIRECT	GO:0043195~terminal bouton	11	3.72881	2.75868e-08	7.5593	CALB2, UNC13C, GRM4, GHRH, GRIK3, GRIK1, SNCB, PRSS12, NTSR1, CPLX3, PRPH	286	96	30060	12.0433	8.16566e-06	9.073e-07	8.21474e-07
															GOTERM_CC_DIRECT	GO:0043005~neuron projection	19	6.44068	6.15509e-08	7.21077	SYT5, NRSN2, CAMK2D, DOC2A, GRP, SLC32A1, CHRNA4, WHRN, GABRA3, SSTR1, ANO2, GABRG1, PGRMC1, GRM4, STMN1, CDH13, SLC17A6, CAMK2G, CNTNAP4	286	399	30060	5.005	1.82189e-05	1.82191e-06	1.64956e-06
															GOTERM_CC_DIRECT	GO:0098982~GABA-ergic synapse	11	3.72881	5.0662e-06	5.29532	GAP43, SLC32A1, GRM8, GABRA3, CSPG5, CACNA2D2, CDH13, SLC6A11, ADRA2A, BAIAP3, CNTNAP4	286	168	30060	6.88187	0.00149848	0.000136327	0.000123431
															GOTERM_CC_DIRECT	GO:0043204~perikaryon	12	4.0678	1.17133e-05	4.93132	SLC8A3, GAP43, GHRH, BGLAP3, RESP18, NGB, HPCAL1, GRIK3, ASTN2, NTSR1, ASS1, PRPH	286	226	30060	5.58079	0.00346115	0.000288928	0.000261597
															GOTERM_CC_DIRECT	GO:0005576~extracellular region	38	12.8814	2.31328e-05	4.63577	ORM1, GRP, NXPH3, NTN5, LAMC2, NTS, ORM2, PGRMC1, VWC2L, TIMP2, RSPO2, IGFBP6, BRINP3, PAMR1, PROK1, GSTM1, MYOC, GPX3, NOG, COL23A1, FAM24A, VSTM2L, DEFB10, WNT9A, PLXDC1, PRSS12, PRAP1, DCN, OLFM2, GHRH, BGLAP3, CSPG5, GHRL, SPACA5, MFGE8, CBLN2, DSC3, CBLN1	286	1887	30060	2.11658	0.006824	0.000526716	0.000476891
															GOTERM_CC_DIRECT	GO:0048787~presynaptic active zone membrane	7	2.37288	9.29348e-05	4.03182	GRM4, GRM8, GABRA3, ATP2B4, CACNA2D2, ADRA2A, CPLX3	286	77	30060	9.55499	0.027135	0.00187699	0.00169944
															GOTERM_CC_DIRECT	GO:0042995~cell projection	28	9.49153	9.51177e-05	4.02174	NECAB2, TSHZ3, GRP, GPR88, CYP46A1, CFAP126, RBM3, ZFP385A, TEKT5, LY6G6E, LZTS1, PRPH, UNC13C, MYOC, SLC32A1, KCNIP1, WHRN, STARD10, ATP2B4, COBL, SLC6A11, NR1D1, SLC8A3, ANO1, GAP43, BGLAP3, NGEF, CNTNAP4	286	1278	30060	2.30277	0.0277635	0.00187699	0.00169944
															GOTERM_CC_DIRECT	GO:0030672~synaptic vesicle membrane	9	3.05085	0.000122767	3.91092	RAB3B, SLC10A4, SYT5, UNC13C, SLC32A1, SLC17A6, SLC35F1, TMEM163, CPLX3	286	155	30060	6.10286	0.0356888	0.00227119	0.00205635
															GOTERM_CC_DIRECT	GO:0034702~monoatomic ion channel complex	8	2.71186	0.000410156	3.38705	KCNJ4, KCNF1, KCNIP1, KCNS1, KCNJ9, KCNC4, CACNA2D2, SCN5A	286	141	30060	5.9634	0.114348	0.00714154	0.00646599
															GOTERM_CC_DIRECT	GO:0098793~presynapse	12	4.0678	0.000440881	3.35568	UNC13C, GAP43, SLC32A1, WHRN, CHRNA4, NOG, SLC17A6, SNCB, CYP46A1, PRSS12, ADRA2A, BAIAP3	286	340	30060	3.70958	0.122369	0.00725004	0.00656422
															GOTERM_CC_DIRECT	GO:0043679~axon terminus	7	2.37288	0.00050582	3.296	SLC8A3, GHRH, KCNC4, SNCB, NTS, NTSR1, ADRA2A	286	105	30060	7.00699	0.139086	0.00788015	0.00713473
															GOTERM_CC_DIRECT	GO:0030424~axon	15	5.08475	0.000614992	3.21113	SYT5, NECAB2, NOG, KCNC4, HPCAL1, GRIK3, COBL, GFRA1, PRSS12, SLC8A3, GAP43, GHRL, SCN5A, NTSR1, PRPH	286	532	30060	2.96348	0.166477	0.00910188	0.00824089
															GOTERM_CC_DIRECT	GO:0098688~parallel fiber to Purkinje cell synapse	5	1.69492	0.000729849	3.13677	CALB2, UNC13C, GRM4, KCNJ9, CBLN1	286	43	30060	12.2215	0.194357	0.0102557	0.0092856
															GOTERM_CC_DIRECT	GO:0005737~cytoplasm	96	32.5424	0.000772715	3.11198	FHOD3, RAB3B, GPSM1, CITED4, HMGB3, PYGM, ARHGAP6, NUDT4, OSBPL10, RBM3, ZIC2, ZIC3, ZFP385A, SPATA24, ZIC1, FAM110B, STMN1, DACT2, WDR6, SCN5A, CPNE2, LZTS1, PKNOX2, GARNL3, UNC13C, SREBF1, CDKL4, TRIM62, FBXW13, DUSP1, USP2, CIRBP, HPCAL1, NGB, COBL, VSTM2L, RHOF, DUSP26, ISL1, EML2, ADRA2A, ZAR1, SYTL2, MC3R, GAP43, OLFM2, CDC42EP3, ELMO1, CDH13, ASTN2, NGEF, DSC3, NPSR1, NECAB2, NECAB1, CAMK2…	286	7472	30060	1.35038	0.204522	0.0102557	0.0092856
															GOTERM_CC_DIRECT	GO:0032590~dendrite membrane	5	1.69492	0.000796899	3.0986	KCNC4, GABRA3, HPCAL1, TACR3, GABRG1	286	44	30060	11.9437	0.2102	0.0102557	0.0092856
															GOTERM_CC_DIRECT	GO:0098691~dopaminergic synapse	4	1.35593	0.000988298	3.00511	RAB3B, SLC10A4, CHRNA4, ADRA2A	286	21	30060	20.02	0.25374	0.012189	0.011036
															GOTERM_CC_DIRECT	GO:0034707~chloride channel complex	5	1.69492	0.00172394	2.76348	ANO1, GABRA3, SLC17A6, ANO2, GABRG1	286	54	30060	9.73193	0.39994	0.0204114	0.0184806
															GOTERM_CC_DIRECT	GO:0031410~cytoplasmic vesicle	19	6.44068	0.00195522	2.7088	KCNJ4, SYT5, SREBF1, NRSN2, MYOC, DOC2A, GRP, SLC32A1, SLC35F1, NTS, TMEM163, PRSS12, GRM4, RESP18, SLC17A6, RAB38, ASTN2, MFGE8, CYB561	286	878	30060	2.27448	0.439716	0.0222594	0.0201538
															GOTERM_CC_DIRECT	GO:0032281~AMPA glutamate receptor complex	4	1.35593	0.00283294	2.54776	OLFM2, VWC2L, CNIH3, CACNG5	286	30	30060	14.014	0.568178	0.0310575	0.0281196
															GOTERM_CC_DIRECT	GO:0098839~postsynaptic density membrane	7	2.37288	0.00306948	2.51294	IGSF21, LRRTM3, GRIK3, GRIK1, LZTS1, ADRA2A, CACNG5	286	149	30060	4.93781	0.597461	0.0324488	0.0293793
															GOTERM_CC_DIRECT	GO:0098794~postsynapse	11	3.72881	0.00385484	2.41399	SLC8A3, WHRN, KCNC4, GABRA3, HPCAL1, ELMO1, GHRL, ZDHHC8, CYP46A1, NGEF, GABRG1	286	384	30060	3.01082	0.681215	0.0393459	0.035624
															GOTERM_CC_DIRECT	GO:0043198~dendritic shaft	5	1.69492	0.00541246	2.26661	GRM4, WHRN, CNIH3, LZTS1, NTSR1	286	74	30060	7.10168	0.799399	0.0534029	0.0483513
															GOTERM_CC_DIRECT	GO:0008076~voltage-gated potassium channel complex	5	1.69492	0.00622699	2.20572	DPP10, KCNF1, KCNIP1, KCNS1, KCNC4	286	77	30060	6.82499	0.842598	0.0594577	0.0538334
															GOTERM_CC_DIRECT	GO:0005794~Golgi apparatus	24	8.13559	0.00879255	2.05589	CHST8, RAB3B, GPSM1, SREBF1, NECAB3, MYOC, H2-Q2, GFRA1, ZDHHC22, ZDHHC8, DUSP26, TMEM130, HS6ST2, RAB33A, HS3ST1, BAIAP3, HS3ST2, KLF5, MGAT5B, RESP18, CSPG5, GCNT4, RAB38, MAPK3	286	1416	30060	1.78144	0.926767	0.0813311	0.0736376
															GOTERM_CC_DIRECT	GO:0005615~extracellular space	31	10.5085	0.0126078	1.89936	ORM1, GRP, LAMC2, H2-Q2, ORM2, VPREB3, LRRTM3, VWC2L, TIMP2, IGFBP6, TPSAB1, CCL21B, AMN, MYOC, GPX3, GAA, NOG, COL23A1, DEFB10, KRT77, GFRA1, WNT9A, DLK1, DCN, OLFM2, GHRH, BGLAP3, CDH13, GHRL, MFGE8, CBLN2	286	2055	30060	1.58552	0.976614	0.113088	0.10239
															GOTERM_CC_DIRECT	GO:0043235~receptor complex	7	2.37288	0.0197645	1.70411	AMN, TYRO3, GRIK1, GFRA1, PLXDC1, ADRA2A, GABRG1	286	222	30060	3.31412	0.997285	0.172067	0.155791
															GOTERM_CC_DIRECT	GO:0005789~endoplasmic reticulum membrane	18	6.10169	0.027965	1.55339	CDS1, GPSM1, SREBF1, NECAB3, MBOAT7, SLC16A11, PIGZ, ZDHHC22, CYP46A1, SMIM6, SLC8A3, DPY19L1, PGRMC1, G6PC3, SLN, TYRO3, CSPG5, CNIH3	286	1074	30060	1.76153	0.999774	0.236504	0.214132
															GOTERM_CC_DIRECT	GO:0043083~synaptic cleft	3	1.01695	0.043411	1.3624	PRSS12, CBLN2, CBLN1	286	35	30060	9.00899	0.999998	0.356935	0.323171
															GOTERM_CC_DIRECT	GO:0005954~calcium- and calmodulin-dependent protein kinase complex	2	0.677966	0.0465178	1.33238	CAMK2D, CAMK2G	286	5	30060	42.042	0.999999	0.362349	0.328073
															GOTERM_CC_DIRECT	GO:1990769~proximal neuron projection	2	0.677966	0.0465178	1.33238	SYT5, PTGER3	286	5	30060	42.042	0.999999	0.362349	0.328073
															GOTERM_CC_DIRECT	GO:0033017~sarcoplasmic reticulum membrane	3	1.01695	0.047999	1.31877	CAMK2D, SLN, CAMK2G	286	37	30060	8.52202	1	0.3643	0.329839
															GOTERM_CC_DIRECT	GO:0032809~neuronal cell body membrane	3	1.01695	0.0527545	1.27774	KCNC4, HPCAL1, TACR3	286	39	30060	8.08499	1	0.373763	0.338407
															GOTERM_CC_DIRECT	GO:0000139~Golgi membrane	11	3.72881	0.0532715	1.27351	CHST8, GPSM1, SREBF1, MGAT5B, CSPG5, H2-Q2, GCNT4, ZDHHC22, ZDHHC8, TMEM130, HS3ST2	286	585	30060	1.97633	1	0.373763	0.338407
															GOTERM_CC_DIRECT	GO:0005929~cilium	9	3.05085	0.0545776	1.26299	NPFFR1, MYOC, WHRN, STARD10, GPR88, BC048507, ATP2B4, TEKT5, CFAP126	286	431	30060	2.19477	1	0.373763	0.338407
															GOTERM_CC_DIRECT	GO:0043226~organelle	2	0.677966	0.0555593	1.25524	CAMK2D, CAMK2G	286	6	30060	35.035	1	0.373763	0.338407
															GOTERM_CC_DIRECT	GO:0032983~kainate selective glutamate receptor complex	2	0.677966	0.0555593	1.25524	GRIK3, GRIK1	286	6	30060	35.035	1	0.373763	0.338407
															GOTERM_CC_DIRECT	GO:0048471~perinuclear region of cytoplasm	14	4.74576	0.0673218	1.17184	SYT5, RAB3B, CAMK2D, WHRN, USP2, COBL, LAMC2, ZDHHC8, MEIS2, SLC8A3, KCNS1, CDH13, RAB38, SCN5A	286	858	30060	1.715	1	0.442828	0.400939
															GOTERM_CC_DIRECT	GO:0016342~catenin complex	3	1.01695	0.0732974	1.13491	CDH22, CDH13, DSC3	286	47	30060	6.70882	1	0.471653	0.427037
															GOTERM_CC_DIRECT	GO:0014069~postsynaptic density	7	2.37288	0.0877197	1.0569	SLC8A3, GAP43, ADGRA1, PAK6, GRIK1, CAMK2G, CACNG5	286	323	30060	2.27782	1	0.552448	0.500189
															GOTERM_CC_DIRECT	GO:0009986~cell surface	13	4.40678	0.0925299	1.03372	SLC32A1, PTGER3, KCNC4, COL23A1, H2-Q2, TRHR, TIMP2, RSPO2, TYRO3, CSPG5, SCN5A, LY6G6E, NTSR1	286	821	30060	1.66427	1	0.569897	0.515988
															GOTERM_CC_DIRECT	GO:0031982~vesicle	5	1.69492	0.0962665	1.01653	RAB3B, MYOC, BGLAP3, RAB38, WDR54	286	182	30060	2.8875	1	0.569897	0.515988
															GOTERM_CC_DIRECT	GO:0008021~synaptic vesicle	5	1.69492	0.0962665	1.01653	RAB3B, MARCKSL1, SLC32A1, KCNC4, SLC17A6	286	182	30060	2.8875	1	0.569897	0.515988
															GOTERM_MF_DIRECT	GO:0005515~protein binding	83	28.1356	1.92287e-05	4.71605	RAB3B, GPSM1, ZCCHC12, GRIK3, LAMC2, GRIK1, ZDHHC8, LDB2, SOX1, SLN, ZIC2, TMEM88, ZIC3, SPATA24, ZIC1, STMN1, DACT2, SCN5A, MS4A10, SREBF1, MYOC, USP2, HPCAL1, NGB, COBL, EBF3, WNT9A, SSTR1, ISL1, PRAP1, ADRA2A, ANO2, SYTL2, ANO1, MC3R, GAP43, OLFM2, CDC42EP3, TYRO3, ELMO1, CDH13, RAB38, ASTN2, NGEF, CNTNAP4, DLX1, CAMK2D, ZFP467, BEX1, NECAB3, TSHZ3, CHRNA4, NR1I3, PTGER3, TSHZ2, CRIP2, NREP, S…	283	5504	29205	1.55622	0.00905405	0.00529098	0.00519031
															GOTERM_MF_DIRECT	GO:1990837~sequence-specific double-stranded DNA binding	18	6.10169	2.64842e-05	4.57701	DLX1, SREBF1, HLF, NR1I3, DLX6, SHOX2, MSGN1, NR1D1, ZBTB22, VAX1, MEIS2, ISL1, KLF5, DBP, ZIC3, ZIC1, RXRG, PKNOX2	283	546	29205	3.40213	0.0124491	0.00529098	0.00519031
															GOTERM_MF_DIRECT	GO:0005509~calcium ion binding	21	7.11864	3.3558e-05	4.4742	SYT5, NECAB2, UNC13C, NECAB1, NECAB3, KCNIP1, PCDHGC4, HPCAL1, CIB3, DLK1, BAIAP3, CALB2, BGLAP3, CDH22, DNER, CDH13, EFHD1, SNCB, ASTN2, PAMR1, DSC3	283	732	29205	2.96059	0.0157479	0.00529098	0.00519031
															GOTERM_MF_DIRECT	GO:0005516~calmodulin binding	10	3.38983	0.000203423	3.6916	SLC8A3, UNC13C, GAP43, CAMK2D, MARCKSL1, GRM4, PNCK, ATP2B4, SCN5A, CAMK2G	283	208	29205	4.96144	0.0917437	0.0240547	0.023597
															GOTERM_MF_DIRECT	GO:0005216~monoatomic ion channel activity	9	3.05085	0.000281572	3.55041	KCNF1, KCNS1, CHRNA4, KCNC4, GABRA3, GRIK3, GRIK1, SCN5A, GABRG1	283	172	29205	5.39989	0.124712	0.0266367	0.0261298
															GOTERM_MF_DIRECT	GO:0001228~DNA-binding transcription activator activity, RNA polymerase II-specific	16	5.42373	0.000342239	3.46567	SREBF1, ZFP467, HLF, NR1I3, MSGN1, HMGA1, PBX3, EBF3, MEIS2, ISL1, KLF5, DBP, SOX1, ZIC2, ZIC3, ZIC1	283	552	29205	2.99124	0.149479	0.0269798	0.0264665
															GOTERM_MF_DIRECT	GO:0046872~metal ion binding	58	19.661	0.000411001	3.38616	ZCCHC12, DOC2A, CIB3, ZBTB22, CYP46A1, RXFP1, NUDT4, CALB2, ZIC2, ZIC3, ZFP385A, ZIC1, TIMP2, EFHD1, CPNE2, UNC13C, TRIM62, MYOC, USP2, HPCAL1, NGB, CACNA2D2, RNF208, EBF3, ISL1, ZAR1, ANO1, TYRO3, CDH13, ASTN2, DSC3, NECAB2, NECAB1, ZFP467, BEX1, NECAB3, TSHZ3, NR1I3, TSHZ2, ZFP503, CRIP2, PRDM12, PGRMC1, MGAT5B, ALOX12E, CDH22, RXRG, SYT5, KCNIP1, ECEL1, ATP2B4, NR1D1, BAIAP3, SLC8A3, KLF5, BGL…	283	3789	29205	1.5797	0.176707	0.0277719	0.0272435
															GOTERM_MF_DIRECT	GO:0017046~peptide hormone binding	5	1.69492	0.000591521	3.22803	GLP1R, MC3R, GLP2R, PTH2R, AVPR1A	283	40	29205	12.8997	0.24412	0.0349737	0.0343082
															GOTERM_MF_DIRECT	GO:0043565~sequence-specific DNA binding	14	4.74576	0.00100731	2.99684	SREBF1, HLF, SATB1, NR1I3, SHOX2, PBX3, NR1D1, MEIS2, ISL1, KLF5, SOX1, ZIC3, RXRG, PKNOX2	283	488	29205	2.96059	0.37917	0.0529398	0.0519324
															GOTERM_MF_DIRECT	GO:0004888~transmembrane signaling receptor activity	9	3.05085	0.00114734	2.94031	GLP1R, ADGRD1, ADGRA1, CHRNA4, GLP2R, GPR88, GABRA3, PTH2R, GABRG1	283	213	29205	4.36047	0.418999	0.054269	0.0532364
															GOTERM_MF_DIRECT	GO:0000978~RNA polymerase II cis-regulatory region sequence-specific DNA binding	24	8.13559	0.00212106	2.67345	DLX1, SREBF1, ZFP467, HLF, SATB1, NR1I3, DLX6, MSGN1, HMGA1, PBX3, EBF3, NR1D1, ZBTB22, VAX1, MEIS2, ISL1, CIART, KLF5, DBP, SOX1, ZIC2, ZIC3, ZIC1, PKNOX2	283	1234	29205	2.00709	0.633709	0.0912056	0.0894702
															GOTERM_MF_DIRECT	GO:0003700~DNA-binding transcription factor activity	15	5.08475	0.00405935	2.39154	SREBF1, HLF, SATB1, NR1I3, MSGN1, PBX3, EBF3, NR1D1, VAX1, KLF5, DBP, ZIC2, ZIC3, ZIC1, RXRG	283	641	29205	2.41493	0.853975	0.153391	0.150472
															GOTERM_MF_DIRECT	GO:0003677~DNA binding	31	10.5085	0.00421581	2.37512	DLX1, ZFP467, HLF, TSHZ3, SATB1, NR1I3, DLX6, SHOX2, TSHZ2, HMGB3, ZBTB22, PRDM12, DBP, SOX1, ZIC2, ZIC3, SPATA24, ZIC1, RXRG, PKNOX2, SREBF1, MSGN1, HMGA1, PBX3, EBF3, NR1D1, VAX1, MEIS2, ISL1, KLF5, TOX	283	1861	29205	1.71904	0.864434	0.153391	0.150472
															GOTERM_MF_DIRECT	GO:0008066~glutamate receptor activity	3	1.01695	0.00675517	2.17036	GRM4, GRM8, GRIK3	283	13	29205	23.8149	0.959483	0.214454	0.210374
															GOTERM_MF_DIRECT	GO:0001786~phosphatidylserine binding	5	1.69492	0.00693858	2.15873	SYT5, GAP43, MFGE8, SYTL2, OSBPL10	283	78	29205	6.61525	0.962872	0.214454	0.210374
															GOTERM_MF_DIRECT	GO:0005254~chloride channel activity	5	1.69492	0.00725426	2.13941	ANO1, GABRA3, SLC17A6, ANO2, GABRG1	283	79	29205	6.53151	0.968056	0.214454	0.210374
															GOTERM_MF_DIRECT	GO:0000977~RNA polymerase II transcription regulatory region sequence-specific DNA binding	11	3.72881	0.0083346	2.07912	SREBF1, DLX1, ZFP467, DBP, ZIC2, ZIC3, SATB1, NR1I3, ZIC1, NR1D1, PKNOX2	283	422	29205	2.68999	0.980914	0.231898	0.227486
															GOTERM_MF_DIRECT	GO:0000981~DNA-binding transcription factor activity, RNA polymerase II-specific	21	7.11864	0.0114724	1.94034	DLX1, SREBF1, ZFP467, HLF, TSHZ3, SATB1, DLX6, TSHZ2, SHOX2, MSGN1, PBX3, EBF3, ZBTB22, VAX1, ISL1, KLF5, DBP, ZIC2, ZIC3, ZIC1, PKNOX2	283	1184	29205	1.83037	0.995737	0.30147	0.295734
															GOTERM_MF_DIRECT	GO:1904315~transmitter-gated monoatomic ion channel activity involved in regulation of postsynaptic membrane potential	4	1.35593	0.0131859	1.87989	CHRNA4, GABRA3, GRIK3, GRIK1	283	51	29205	8.09395	0.998124	0.328258	0.322012
															GOTERM_MF_DIRECT	GO:0016740~transferase activity	28	9.49153	0.0142165	1.84721	CDS1, CAMK2D, PNCK, PIGZ, PYGM, ZDHHC8, PRDM12, ZDHHC22, HS6ST2, MGAT5B, PAK6, GCNT4, CAMK2G, MAPK3, CHST8, CDK18, TRIM62, CDKL4, GSTM1, MBOAT7, TRPT1, HS3ST1, HS3ST2, DPY19L1, GSTA2, MAB21L1, TYRO3, GALK1	283	1784	29205	1.6197	0.998855	0.329428	0.32316
															GOTERM_MF_DIRECT	GO:0004879~nuclear receptor activity	4	1.35593	0.0146258	1.83488	SREBF1, NR1I3, NR1D1, RXRG	283	53	29205	7.78852	0.999059	0.329428	0.32316
															GOTERM_MF_DIRECT	GO:0008146~sulfotransferase activity	4	1.35593	0.0177627	1.75049	CHST8, HS6ST2, HS3ST1, HS3ST2	283	57	29205	7.24196	0.999792	0.381898	0.374632
															GOTERM_MF_DIRECT	GO:0016608~growth hormone-releasing hormone activity	2	0.677966	0.0192189	1.71627	GHRH, GHRL	283	2	29205	103.198	0.999897	0.39524	0.387719
															GOTERM_MF_DIRECT	GO:0004683~calmodulin-dependent protein kinase activity	3	1.01695	0.0205662	1.68685	CAMK2D, PNCK, CAMK2G	283	23	29205	13.4606	0.999946	0.405325	0.397613
															GOTERM_MF_DIRECT	GO:0099507~ligand-gated monoatomic ion channel activity involved in regulation of presynaptic membrane potential	3	1.01695	0.0222948	1.6518	GABRA3, GRIK3, GRIK1	283	24	29205	12.8997	0.999977	0.405594	0.397876
															GOTERM_MF_DIRECT	GO:0008188~neuropeptide receptor activity	3	1.01695	0.0222948	1.6518	NPSR1, NPFFR1, NTSR1	283	24	29205	12.8997	0.999977	0.405594	0.397876
															GOTERM_MF_DIRECT	GO:0050998~nitric-oxide synthase binding	3	1.01695	0.0240813	1.61832	CAMK2D, ATP2B4, SCN5A	283	25	29205	12.3837	0.99999	0.421868	0.413841
															GOTERM_MF_DIRECT	GO:0044325~transmembrane transporter binding	6	2.0339	0.0278348	1.55541	DPP10, CAMK2D, RIMS3, KCNIP1, SCN5A, FGF12	283	175	29205	3.53821	0.999998	0.442123	0.433711
															GOTERM_MF_DIRECT	GO:0019905~syntaxin binding	4	1.35593	0.0281727	1.55017	SYT5, UNC13C, BAIAP3, CPLX3	283	68	29205	6.07046	0.999999	0.442123	0.433711
															GOTERM_MF_DIRECT	GO:0004967~glucagon receptor activity	2	0.677966	0.0286898	1.54227	GLP1R, GLP2R	283	3	29205	68.7986	0.999999	0.442123	0.433711
															GOTERM_MF_DIRECT	GO:0015293~symporter activity	5	1.69492	0.0292669	1.53362	SLC10A4, SLC45A1, SLC16A11, SLC17A6, SLC6A11	283	120	29205	4.29991	0.999999	0.442123	0.433711
															GOTERM_MF_DIRECT	GO:0030165~PDZ domain binding	5	1.69492	0.0316397	1.49977	KCNJ4, KCNJ9, TMEM88, ATP2B4, CNTNAP4	283	123	29205	4.19504	1	0.442123	0.433711
															GOTERM_MF_DIRECT	GO:0030234~enzyme regulator activity	3	1.01695	0.0317805	1.49784	SLN, WDR6, COX6A2	283	29	29205	10.6756	1	0.442123	0.433711
															GOTERM_MF_DIRECT	GO:0005184~neuropeptide hormone activity	3	1.01695	0.0317805	1.49784	GRP, GHRH, NTS	283	29	29205	10.6756	1	0.442123	0.433711
															GOTERM_MF_DIRECT	GO:0001642~group III metabotropic glutamate receptor activity	2	0.677966	0.0380696	1.41942	GRM4, GRM8	283	4	29205	51.5989	1	0.480811	0.471662
															GOTERM_MF_DIRECT	GO:0004969~histamine receptor activity	2	0.677966	0.0380696	1.41942	HRH1, HRH3	283	4	29205	51.5989	1	0.480811	0.471662
															GOTERM_MF_DIRECT	GO:0017080~sodium channel regulator activity	3	1.01695	0.038102	1.41905	ATP2B4, FXYD6, FGF12	283	32	29205	9.6748	1	0.480811	0.471662
															GOTERM_MF_DIRECT	GO:0000149~SNARE binding	4	1.35593	0.0386275	1.4131	SYT5, GRIK1, BAIAP3, CPLX3	283	77	29205	5.36093	1	0.480811	0.471662
															GOTERM_MF_DIRECT	GO:0008528~G protein-coupled peptide receptor activity	3	1.01695	0.0448575	1.34816	GLP1R, PTH2R, RXFP1	283	35	29205	8.84553	1	0.521146	0.51123
															GOTERM_MF_DIRECT	GO:1901363~heterocyclic compound binding	3	1.01695	0.0448575	1.34816	HRH3, CHRNA4, GRIK1	283	35	29205	8.84553	1	0.521146	0.51123
															GOTERM_MF_DIRECT	GO:0005267~potassium channel activity	4	1.35593	0.0451733	1.34512	KCNF1, KCNIP1, KCNS1, KCNC4	283	82	29205	5.03404	1	0.521146	0.51123
															GOTERM_MF_DIRECT	GO:0001640~adenylate cyclase inhibiting G protein-coupled glutamate receptor activity	2	0.677966	0.0565593	1.2475	GRM4, GRIK3	283	6	29205	34.3993	1	0.612139	0.600491
															GOTERM_MF_DIRECT	GO:0015277~kainate selective glutamate receptor activity	2	0.677966	0.0565593	1.2475	GRIK3, GRIK1	283	6	29205	34.3993	1	0.612139	0.600491
															GOTERM_MF_DIRECT	GO:0005230~extracellular ligand-gated monoatomic ion channel activity	3	1.01695	0.0570004	1.24412	CHRNA4, GABRA3, GABRG1	283	40	29205	7.73984	1	0.612139	0.600491
															GOTERM_MF_DIRECT	GO:0097110~scaffold protein binding	4	1.35593	0.0582373	1.2348	ATP2B4, GRIK1, SCN5A, MAPK3	283	91	29205	4.53617	1	0.612139	0.600491
															GOTERM_MF_DIRECT	GO:0015459~potassium channel regulator activity	3	1.01695	0.0595521	1.2251	DPP10, KCNIP1, KCNS1	283	41	29205	7.55106	1	0.612351	0.600699
															GOTERM_MF_DIRECT	GO:0005000~vasopressin receptor activity	2	0.677966	0.065671	1.18263	NPSR1, AVPR1A	283	7	29205	29.4851	1	0.647133	0.634819
															GOTERM_MF_DIRECT	GO:0008467~[heparan sulfate]-glucosamine 3-sulfotransferase 1 activity	2	0.677966	0.065671	1.18263	HS3ST1, HS3ST2	283	7	29205	29.4851	1	0.647133	0.634819
															GOTERM_MF_DIRECT	GO:0031490~chromatin DNA binding	4	1.35593	0.0711709	1.1477	TOX2, ZIC2, TOX, VAX1	283	99	29205	4.16961	1	0.687017	0.673945
															GOTERM_MF_DIRECT	GO:0015085~calcium ion transmembrane transporter activity	2	0.677966	0.0746949	1.12671	HRH1, ATP2B4	283	8	29205	25.7995	1	0.692759	0.679577
															GOTERM_MF_DIRECT	GO:0030274~LIM domain binding	2	0.677966	0.0746949	1.12671	LDB2, ISL1	283	8	29205	25.7995	1	0.692759	0.679577
															GOTERM_MF_DIRECT	GO:0003713~transcription coactivator activity	6	2.0339	0.0897722	1.04686	ZCCHC12, TRIM62, TOX2, ZIC3, CITED4, HMGA1	283	245	29205	2.5273	1	0.816582	0.801044
															GOTERM_MF_DIRECT	GO:0016247~channel regulator activity	2	0.677966	0.0924831	1.03394	CNIH3, CACNG5	283	10	29205	20.6396	1	0.825368	0.809663
															GOTERM_MF_DIRECT	GO:0005544~calcium-dependent phospholipid binding	3	1.01695	0.0989121	1.00475	SYT5, DOC2A, CPNE2	283	55	29205	5.62898	1	0.840188	0.824202
