# Supplementary material for: The nBAF complex subunit CREST/SS18L1 regulates hippocampal memory processes via tyrosine 397 and histone acetyltransferase CBP
Source: Cell Rep. Author manuscript; Available in PMC 2026 May 20. (PMC13189212; doi:10.1016/j.celrep.2026.117158)
Supplement: Table_S13 [file NIHMS2168525-supplement-Table_S13.xlsx]

## Sheet: Table S13
Table S13: Differentally expressed genes (DEGs) from volcano plot of Y397F-T10 condition relative to VEH-T10 threshold period control.
	VEH-T10	Y397F-T10
GeneSym	Mean_group2	Mean_group3	p-value	Fold-change
Ccl21b	2.36594	0	2.9114699473531397e-07	0
Mid1	11.4759	6.6751	9.11415988125164e-07	0.581661
BC002163	75.4392	18.0972	3.33190520385163e-06	0.239892
Rps27	10.1019	3.76711	2.5125651898605397e-05	0.372912
Madcam1	0.149819	1.88481	5.34446019820889e-05	12.5806
Cst12	0	0.245062	7.133305138840029e-05	inf
Cyp2a5	0.0894857	0.592194	0.000165393	6.61775
1700012C14Rik	0.053963	0.448936	0.000177438	8.31933
Grin2a	10.0414	14.1294	0.000240279	1.4071
1700029I15Rik	1.65767	0.434406	0.00034698	0.262059
Ccl21b	1.40663	2.16591	0.000349434	1.53978
Wfdc17	10.1805	4.11534	0.000365291	0.404237
Btg3	8.62277	3.33857	0.000391586	0.38718
Oaz1-ps	145.825	103.019	0.000411916	0.706458
Chil1	21.7034	36.1125	0.000464436	1.66391
Btg3	5.28951	11.2782	0.000498608	2.13218
Cyp2g1	0.0291343	0.422302	0.000535258	14.495
S100a5	0.180898	1.15455	0.000650824	6.38233
Lyz2	150.815	79.4872	0.000657552	0.527053
1700021N21Rik	0.341115	0.0538934	0.000659643	0.157992
Hmga1-rs1	8.46201	4.78555	0.000724462	0.565533
Spp1	73.9435	36.949	0.00114123	0.499693
Scarna6	0.90651	0	0.00125201	0
Theg	0.316402	0.0750116	0.0013892	0.237077
C3	4.53976	12.12	0.00140889	2.66975
Rps19	293.818	233.37	0.00145942	0.794269
Snurf	38.3438	20.559	0.00151336	0.536175
Scarletltr	0.546018	0	0.00176088	0
Sprr1a	0.308313	0.0386249	0.00188012	0.125278
S100a8	3.24766	1.55398	0.00194801	0.478493
Defb9	0	1.10887	0.00200736	inf
Fabp7	62.238	43.9578	0.0020251	0.706285
Apoc2	9.09837	4.5275	0.00212858	0.497617
1700065D16Rik	0.362223	0	0.00229907	0
Ugt2a1	0.000404741	0.112673	0.00240561	278.382
Syne1	23.4924	30.6461	0.00274464	1.30451
Arg1	2.31798	1.02251	0.00292372	0.441121
Gm12338	8.08629	4.92492	0.00377411	0.609045
Srp54b	17.6621	12.9218	0.00387851	0.731614
Gm15056	0	0.321685	0.00395467	inf
Fabp5	138.034	106.562	0.00396968	0.771996
A330048O09Rik	4.03378	2.50549	0.004061	0.621126
Bcl2a1b	8.50094	5.12194	0.00494702	0.602514
Gpr31b	0.0216891	0.201239	0.0050316	9.27832
Hist2h3c2	2.39847	5.57944	0.00517898	2.32625
Hist2h3c2	2.39847	5.57944	0.00517898	2.32625
Gpnmb	33.2577	18.8025	0.00558877	0.565357
Srp54b	10.9568	16.1823	0.00599006	1.47692
Gm8580	0	0.0776498	0.00607756	inf
Nxpe5	0.20021	0.0320171	0.00611397	0.159917
Rpp21	33.7928	26.5788	0.00663787	0.786523
Tmsb4x	2261.17	1886.72	0.00683106	0.834399
Pf4	3.95062	2.33437	0.00719829	0.590887
Tgtp1	1.36912	4.36171	0.00723429	3.18579
Cyba	42.3412	28.3488	0.00738315	0.669533
LOC102634401	0.0886955	0.0109223	0.0078874	0.123144
1700065J18Rik	0	0.243401	0.00811426	inf
Acyp2	24.7308	19.6456	0.00822657	0.794379
Tyrobp	93.8413	69.346	0.00875362	0.738971
Vaultrc5	0	0.196255	0.00957855	inf
Fmr1nb	0.358514	0.0692023	0.0101794	0.193025
Klra17	0.0568928	0	0.0105834	0
C1ra	1.86313	3.41984	0.0106662	1.83553
4930405D11Rik	0	0.071036	0.0108786	inf
Fam159a	0.0221297	0.201657	0.0110604	9.1125
Gm5150	0.158617	0.00997078	0.0113914	0.0628609
Plin2	19.6152	12.6501	0.0115778	0.644915
Pth2	0.206228	0.0258913	0.0116161	0.125547
1810041H14Rik	1.44143	0.446863	0.0116191	0.310014
Xntrpc	0.281162	0.0523415	0.0118665	0.186162
1700012H19Rik	0	0.116956	0.0119501	inf
Bfsp2	4.77517	3.34162	0.0120906	0.69979
Omp	0.206558	0.607488	0.0121177	2.94101
N6amt2	26.5837	22.004	0.01214	0.827722
Il17c	0.0821563	0	0.0124554	0
Ccl21b	1.20152	1.64744	0.0128098	1.37113
Obp2b	0.0538777	0	0.0128447	0
Cd68	36.8252	24.4971	0.012992	0.665226
Clec4a3	1.82816	1.02158	0.0131368	0.558805
Guca2b	0.121872	0	0.0135734	0
Klra13-ps	0.0829218	0	0.0135803	0
Ccl27b	0.887821	1.82857	0.0137978	2.05961
Pold4	17.841	14.1472	0.0139717	0.792959
Gm11468	0.288017	0	0.0144039	0
Entpd2	8.68657	6.72318	0.0151193	0.773974
1700018A04Rik	0	0.112134	0.0158286	inf
Ferd3l	0.201963	0.0351624	0.0160352	0.174103
Hist1h4h	7.62721	10.7113	0.0164919	1.40435
Tnfaip8l2	6.67438	4.5848	0.0167294	0.686925
H2afb3	0	0.0999657	0.0171178	inf
Bdh2	2.36855	3.74714	0.0172351	1.58204
Tff2	0	0.103509	0.0176265	inf
Agr2	0	0.0623127	0.0178758	inf
Zfp91Cntf	0.24187	0.0532604	0.0179471	0.220203
Insl3	0.205738	1.842503425188888e-07	0.0184229	8.955570406770241e-07
Grin2c	14.6754	11.9909	0.0184672	0.817071
Nanos3	0.584265	0.170542	0.0185392	0.291891
Il12b	0.0159509	0.146408	0.0191173	9.17871
9430065F17Rik	1.71791	3.53866	0.019253	2.05986
BC048679	0.0724085	0	0.0195434	0
Npvf	0	0.0894393	0.019565	inf
Gm6607	0	0.0511995	0.0199617	inf
Dcpp1	0	0.206478	0.0200286	inf
Gm13305	0.0535018	0.282567	0.0201637	5.28146
Dgkh	4.88994	6.80071	0.0203211	1.39076
Cd300lh	0.253791	0.322757	0.0206746	1.27174
S100g	0	0.098984	0.0206751	inf
Dsp	4.9406	7.04297	0.0210018	1.42553
Fam64a	1.33194	0.689745	0.02195	0.517848
Dppa3	0.145837	0.0281372	0.0222176	0.192936
Naprt	5.60289	4.10546	0.0224739	0.73274
Hbb-y	0.0776235	0	0.0225283	0
Rab11fip4os2	0.0823817	0	0.0225356	0
1700027A15Rik	0.0825355	0	0.0228027	0
Dbx2	9.92175	7.99526	0.0228727	0.805832
Hist1h4j	3.74415	2.0739	0.0232454	0.553905
Cox19	31.741	26.0658	0.0233083	0.821202
Cldn5	46.4308	37.4961	0.0238174	0.807569
Fcer1g	64.3566	46.3855	0.0238803	0.720757
Gsg1	0.70234	0.340313	0.0239077	0.484542
Rnase2b	0.0436112	0.208401	0.0242697	4.77861
Krtcap2	84.1543	69.8903	0.0244054	0.830503
Plek2	0.210935	0.767961	0.0244623	3.64075
Ocm	0	0.0751053	0.0245517	inf
Slc25a18	27.9887	23.2823	0.0249893	0.831847
1700047M11Rik	3.8659	2.62302	0.025248	0.678501
Cort	11.873	15.3685	0.025258	1.29441
S100a10	46.0816	36.7968	0.025282	0.798514
Ttc36	0.074132	0.278783	0.0261368	3.76063
Ncam2	9.54044	11.9378	0.0262	1.25129
Lgals1	63.3537	46.6165	0.0268976	0.735812
Tspan33	13.3945	18.4179	0.0272848	1.37503
1700084E18Rik	0.479779	1.07052	0.0275058	2.23129
Fetub	0.0330201	0.188047	0.0278504	5.69492
3300005D01Rik	0	0.043931	0.0288019	inf
4833419F23Rik	0.136379	0.419463	0.0290669	3.07573
Gm5148	4.82783	3.55942	0.0295286	0.737271
2410021H03Rik	0.0135951	0.194319	0.029695	14.2933
Sec61b	64.3492	53.3107	0.0297915	0.82846
Pycard	4.38478	2.95701	0.0303462	0.674381
8430423G03Rik	0	0.0419637	0.0305734	inf
Gm15972	0.457838	0.995186	0.0313257	2.17366
Lilrb4a	3.81699	2.2447	0.0321272	0.58808
A630077J23Rik	0.127467	0	0.0323805	0
Nr0b2	0.060782	0.00751355	0.0326107	0.123615
Krtap17-1	0.0655398	0	0.0340449	0
Hcst	2.01625	1.03605	0.0344345	0.513849
4930407G08Rik	0.0943592	0.0179937	0.0345651	0.190693
1700054A03Rik	0.055965	0	0.0346301	0
Gm35612	2.48019	3.92905	0.0349014	1.58417
R3hdml	0.0399588	0	0.0351367	0
Rnase12	0.166014	0.0243493	0.0356726	0.146671
Hist2h2ab	0	0.176147	0.0360665	inf
Prox1	10.5268	13.4566	0.0361516	1.27831
1600020E01Rik	7.2443	5.60666	0.036487	0.773942
Gpx3	3.64904	7.26612	0.0366587	1.99124
Epo	0	0.0326469	0.0375021	inf
Cmtm5	60.7656	50.5127	0.0384767	0.831271
I730030J21Rik	0.169999	0.470977	0.0387219	2.77047
Klk1b11	0	0.0696625	0.0387848	inf
Cd300a	1.28556	0.732654	0.0389546	0.569911
Hist1h2ag	0.110377	0.422615	0.0403564	3.82883
Prelp	9.92059	13.7786	0.0407044	1.38888
Mib1	12.6919	15.4697	0.0407527	1.21887
Scrg1	37.6273	31.6167	0.0419956	0.84026
C030016D13Rik	0.0429156	0.169288	0.0426794	3.94467
Prm1	0.380333	0.107528	0.0427517	0.28272
Fam3b	0.0489352	0	0.0427969	0
Islr	8.25887	11.2903	0.0428829	1.36705
Dpysl2	31.7674	37.7906	0.0432002	1.1896
Trem2	39.9495	30.6051	0.0434518	0.766094
Ppp1r3c	19.2216	16.389	0.0434877	0.852635
Chil3	0.964942	0.434901	0.0438182	0.450702
Lgals3bp	46.8597	69.7959	0.044077	1.48947
Ppbp	0.249238	0.563837	0.0452119	2.26225
Ccl21b	1.85224	0.725728	0.045518	0.391811
Klrc2	0	0.0842161	0.0456339	inf
Crh	1.04003	1.72284	0.0461201	1.65652
Lypd2	0.438165	0.150668	0.0467089	0.343862
1700125G02Rik	0.0917303	0	0.0467555	0
Rnf186	0.0452392	0.00688455	0.0475743	0.152181
Gast	0	0.190294	0.0485152	inf
Gm14393	0.190706	0.46168	0.0489732	2.4209
Fcf1	17.9202	14.9429	0.0490818	0.833863
Ctsh	27.0423	20.6283	0.0493345	0.762816
1700110C19Rik	0.234193	0.0145608	0.0495387	0.0621742
Rps24	287.287	243.343	0.0498176	0.847037
