# Supplementary material for: The nBAF complex subunit CREST/SS18L1 regulates hippocampal memory processes via tyrosine 397 and histone acetyltransferase CBP
Source: Cell Rep. Author manuscript; Available in PMC 2026 May 20. (PMC13189212; doi:10.1016/j.celrep.2026.117158)
Supplement: Table_S14 [file NIHMS2168525-supplement-Table_S14.xlsx]

## Sheet: Table S14
Table S14: Figure S12B lists of DEGs from 2-way Venn diagram comparison of VEH-T10 upregulated and Y397F-T10 downregulated DEGs.
Condition Code	Description
A	VEH-T10 relative to VEH-HC
B	Y397F-T10 relative to VEH-HC
D	VEH-T3 relative to VEH-HC
E	Y397D-T3 relative to VEH-HC
p<0.05
Symbol	Type	A_up_p-value	A_up_fold-change	B_down_p-value	B_down_fold-change
4933409K07Rik	A_up_AND_B_down	0.0467939	1.02394	0.0389164	0.733496
Atxn7l1	A_up_AND_B_down	0.000641839	2.66575	1.67505255755e-06	0.473679
1190002F15Rik	A_up_ONLY	0.00133592	2.37862
1700027A15Rik	A_up_ONLY	0.0228027	inf
1700054A03Rik	A_up_ONLY	0.0346301	inf
4930407G08Rik	A_up_ONLY	0.0041126	inf
9230009I02Rik	A_up_ONLY	0.0271871	2.39495
A330023F24Rik	A_up_ONLY	0.00949693	1.38948
AB124611	A_up_ONLY	0.0119324	1.97956
AI506816	A_up_ONLY	0.00630912	inf
AI607873	A_up_ONLY	0.0321422	2.03268
Abracl	A_up_ONLY	0.01958	1.25388
Adap2	A_up_ONLY	0.0217697	1.53961
Aif1	A_up_ONLY	0.0112608	1.4139
Ak4	A_up_ONLY	0.042017	1.2413
Ankle1	A_up_ONLY	0.0287877	2.76246
Apoc2	A_up_ONLY	0.000108887	2.52636
Aqp4	A_up_ONLY	0.0219527	1.24454
Arg1	A_up_ONLY	4.4626793958e-05	3.57509
Arhgef17	A_up_ONLY	0.0228333	1.20015
BC048679	A_up_ONLY	0.0195434	inf
Banp	A_up_ONLY	0.00216872	1.46927
Bcas1	A_up_ONLY	0.0216859	1.32566
Bcl2a1b	A_up_ONLY	0.00179288	1.75467
Bfsp2	A_up_ONLY	0.019111	1.40137
Bmp1	A_up_ONLY	0.0100433	1.31201
Bok	A_up_ONLY	0.0152959	1.25565
Brms1	A_up_ONLY	0.0460591	1.18753
C1qa	A_up_ONLY	0.0455476	1.31102
C3ar1	A_up_ONLY	0.0448346	1.57487
Cabp1	A_up_ONLY	0.0442702	1.17249
Cabp7	A_up_ONLY	0.000709542	1.31956
Camk1d	A_up_ONLY	0.0442611	1.19155
Car4	A_up_ONLY	0.0121554	1.18167
Cbs	A_up_ONLY	0.00792222	1.24331
Ccdc3	A_up_ONLY	0.00155134	1.44374
Ccl21c	A_up_ONLY	0.0377661	4.06645
Ccl7	A_up_ONLY	0.0458556	2.16806
Cd53	A_up_ONLY	0.0158119	1.42802
Cdh24	A_up_ONLY	0.000224839	1.503
Cfp	A_up_ONLY	0.026203	1.52176
Chgb	A_up_ONLY	0.0391818	1.18467
Chordc1	A_up_ONLY	0.00432277	1.2188
Chrd	A_up_ONLY	0.00287707	1.29686
Clec4a3	A_up_ONLY	0.0080373	1.85984
Clec4d	A_up_ONLY	0.00391422	3.16472
Col11a1	A_up_ONLY	0.00792146	1.9445
Col11a2	A_up_ONLY	0.0038762	1.37569
Col4a1	A_up_ONLY	0.000520846	1.3893
Col4a2	A_up_ONLY	0.000106247	1.38715
Ctla2a	A_up_ONLY	0.0262401	1.48203
Ctla2b	A_up_ONLY	0.0282565	1.80837
Ctsh	A_up_ONLY	0.0259198	1.34605
Ctss	A_up_ONLY	0.0430607	1.33483
Dgkz	A_up_ONLY	0.0217773	1.21937
Dnajb5	A_up_ONLY	0.0045914	1.24216
Doc2b	A_up_ONLY	0.0477965	1.24029
Dok3	A_up_ONLY	5.46777318354e-05	1.60871
Dok6	A_up_ONLY	0.00609123	1.42263
Dppa3	A_up_ONLY	0.0331033	4.35472
Dusp6	A_up_ONLY	0.000281824	1.32658
Egr1	A_up_ONLY	0.000273768	1.39172
Egr2	A_up_ONLY	0.0335227	1.99013
Egr4	A_up_ONLY	0.0019432	1.29165
Epha6	A_up_ONLY	0.000328939	1.42648
Etohi1	A_up_ONLY	0.0451937	1.20301
Fabp4	A_up_ONLY	0.0335414	2.11277
Fam193b	A_up_ONLY	0.044927	1.2267
Fam19a1	A_up_ONLY	0.0304238	1.21408
Fam3b	A_up_ONLY	0.0427969	inf
Fcer1g	A_up_ONLY	0.0139975	1.41973
Fcgr2b	A_up_ONLY	0.0399075	1.42334
Fcgr3	A_up_ONLY	0.0368528	1.30727
Ferd3l	A_up_ONLY	0.0154781	5.84533
Fos	A_up_ONLY	0.00068799	1.49816
Fosb	A_up_ONLY	0.00392251	1.65568
Fpr1	A_up_ONLY	0.0485964	3.86995
Fpr2	A_up_ONLY	0.049267	6.5545
Fxyd5	A_up_ONLY	0.0056695	1.42092
Glt8d2	A_up_ONLY	0.0284727	1.33423
Gm15987	A_up_ONLY	0.0299654	11.427
Gm19705	A_up_ONLY	0.00801052	2.37648
Gm20605	A_up_ONLY	0.000360883	1.54784
Gm2115	A_up_ONLY	0.0199314	1.24736
Gm21188	A_up_ONLY	0.0128788	2.55764
Golm1	A_up_ONLY	0.00232706	1.25517
Gpnmb	A_up_ONLY	0.0300572	1.57993
Gpr17	A_up_ONLY	5.12118288465e-06	1.58392
Gpr68	A_up_ONLY	0.0214107	1.27198
Gpt2	A_up_ONLY	0.00494666	1.25185
Gse1	A_up_ONLY	0.0170036	1.22877
Gsg1	A_up_ONLY	0.00219166	2.7799
Guca2b	A_up_ONLY	0.0135734	inf
Hist1h2ab	A_up_ONLY	0.0311694	3.75794
Hist1h2ae	A_up_ONLY	0.00134424	2.40726
Hist1h4j	A_up_ONLY	2.20992063898e-05	3.57248
Hist1h4k	A_up_ONLY	0.0382427	1.54806
Hist2h2aa2	A_up_ONLY	0.0381897	6.14044
Hist2h4	A_up_ONLY	0.0424231	2.19892
Hist3h2a	A_up_ONLY	0.0234754	1.23641
Hmga1-rs1	A_up_ONLY	0.00185648	1.68756
Homer1	A_up_ONLY	0.000113032	1.36367
Homer3	A_up_ONLY	0.000203154	1.31979
Hpca	A_up_ONLY	0.0246536	1.25056
Hs3st4	A_up_ONLY	0.00510352	1.24274
Hsd11b1	A_up_ONLY	0.038564	1.17952
Hspa1b	A_up_ONLY	0.0029465	1.32791
Hspa5	A_up_ONLY	0.0305644	1.23782
Htr2b	A_up_ONLY	0.026571	3.00432
Ifi203	A_up_ONLY	0.0282536	1.87457
Ifi204	A_up_ONLY	0.0477854	1.87757
Ifi30	A_up_ONLY	0.0323156	1.48256
Il11ra2	A_up_ONLY	0.0350987	10.4238
Il16	A_up_ONLY	0.0356653	1.24512
Il17c	A_up_ONLY	0.0124554	inf
Il34	A_up_ONLY	0.0400455	1.18291
Ipw	A_up_ONLY	0.0380522	1.50552
Iyd	A_up_ONLY	0.00447957	1.59204
Kdm7a	A_up_ONLY	0.00471535	1.38576
Khdrbs3	A_up_ONLY	0.048719	1.17967
Klhl2	A_up_ONLY	0.0284088	1.18721
Klk8	A_up_ONLY	0.00750217	1.33253
Klra13-ps	A_up_ONLY	0.0135803	inf
Klra17	A_up_ONLY	0.0369502	7.83047
LOC102634401	A_up_ONLY	0.00151713	inf
Lefty1	A_up_ONLY	0.0254659	1.32362
Leng8	A_up_ONLY	0.00792559	1.28866
Lilrb4a	A_up_ONLY	0.0495024	1.63837
Lime1	A_up_ONLY	0.0264236	1.23178
Lims2	A_up_ONLY	0.00138979	1.38048
Lrrc10b	A_up_ONLY	0.000205362	1.38399
Lsm11	A_up_ONLY	0.0366916	1.23999
Lst1	A_up_ONLY	0.000444645	1.74631
Lurap1l	A_up_ONLY	0.000331432	1.32652
Ly86	A_up_ONLY	0.0333067	1.33352
Lyz2	A_up_ONLY	0.0034001	1.72723
Mafg	A_up_ONLY	0.0408416	1.22136
Mdga1	A_up_ONLY	7.57726341515e-05	1.42984
Meg3	A_up_ONLY	0.013013	1.32521
Mid1	A_up_ONLY	1.47116015914e-06	1.69755
Mir124a-1hg	A_up_ONLY	0.000639925	1.35664
Mmp14	A_up_ONLY	0.0264533	1.32844
Mnda	A_up_ONLY	0.0413178	2.08229
Mndal	A_up_ONLY	0.000435019	1.96024
Mpeg1	A_up_ONLY	0.0421204	1.41076
Ms4a4c	A_up_ONLY	0.0155176	2.51456
Ms4a6c	A_up_ONLY	0.0128608	1.86306
Ms4a6d	A_up_ONLY	0.000415563	2.09721
Ms4a7	A_up_ONLY	0.00132306	2.14469
Neurod6	A_up_ONLY	0.000710794	1.29154
Nptx1	A_up_ONLY	0.00710409	1.24454
Nr4a3	A_up_ONLY	3.94579787332e-05	1.38067
Nrp1	A_up_ONLY	0.0437999	1.17232
Nxpe5	A_up_ONLY	0.0329207	3.41467
OTTMUSG00000016609	A_up_ONLY	0.0251772	9.14376
Obp2b	A_up_ONLY	0.0128447	inf
Olfml2b	A_up_ONLY	0.00260108	1.30205
Otub2	A_up_ONLY	0.00202161	1.27367
P2ry6	A_up_ONLY	0.0139518	1.46903
P4ha1	A_up_ONLY	0.00496258	1.2586
Parp8	A_up_ONLY	0.0293347	1.24583
Per2	A_up_ONLY	0.0219244	1.36148
Pfkfb3	A_up_ONLY	0.00904874	1.29262
Pglyrp1	A_up_ONLY	0.0220819	1.30028
Pkp2	A_up_ONLY	0.0402407	1.21623
Plch2	A_up_ONLY	0.00380312	1.2588
Plekhf1	A_up_ONLY	0.0276942	1.45082
Plin2	A_up_ONLY	0.00975256	1.56486
Pnisr	A_up_ONLY	0.0172611	1.22131
Pold4	A_up_ONLY	0.035031	1.22977
Ppp1r3c	A_up_ONLY	0.00109798	1.26068
Prkab2	A_up_ONLY	0.0168018	1.27105
Prm1	A_up_ONLY	0.00116801	inf
Pvrl3	A_up_ONLY	0.0135174	1.2668
Pyhin1	A_up_ONLY	0.0324517	2.19474
R3hdml	A_up_ONLY	0.0351367	inf
Rab11fip4os2	A_up_ONLY	0.0225356	inf
Rab32	A_up_ONLY	0.031377	1.46798
Rasl10a	A_up_ONLY	0.0266545	1.23673
Raver2	A_up_ONLY	0.00162932	1.30243
Rem2	A_up_ONLY	0.0060017	1.31231
Rexo4	A_up_ONLY	0.0162886	1.21691
Rgs11	A_up_ONLY	0.0151866	1.27963
Rnf112	A_up_ONLY	0.000497497	1.30253
Rnf182	A_up_ONLY	6.33360819358e-06	1.38054
Rnf186	A_up_ONLY	0.0110867	inf
Robo3	A_up_ONLY	0.00716539	1.70442
Rpl26	A_up_ONLY	0.00152274	1.48036
Rps27	A_up_ONLY	0.000133921	2.36292
Ryr3	A_up_ONLY	0.0108412	1.41523
Sat1	A_up_ONLY	0.000834539	1.35699
Scarletltr	A_up_ONLY	0.00176088	inf
Scarna6	A_up_ONLY	0.00125201	inf
Scgb1c1	A_up_ONLY	0.00237042	inf
Sebox	A_up_ONLY	0.0168263	1.34063
Sirpb1b	A_up_ONLY	0.0130005	2.92173
Sirt4	A_up_ONLY	0.00102466	1.42919
Skap2	A_up_ONLY	0.0431473	1.24351
Slfn1	A_up_ONLY	0.0477662	2.17074
Slfn4	A_up_ONLY	0.0134108	3.23807
Smg1	A_up_ONLY	0.0316422	1.2847
Smoc2	A_up_ONLY	0.0381777	1.22018
Snhg11	A_up_ONLY	0.0169178	1.31442
Snhg20	A_up_ONLY	0.0346485	1.21355
Snurf	A_up_ONLY	0.00336465	1.77617
Spink8	A_up_ONLY	0.000174925	1.37817
Spp1	A_up_ONLY	0.00795218	1.75379
Sprr1a	A_up_ONLY	0.0017839	8.20038
Srp54b	A_up_ONLY	0.00620435	1.41411
Stab1	A_up_ONLY	0.0338679	1.40708
Stamos	A_up_ONLY	0.0108481	4.945
Tcirg1	A_up_ONLY	0.0471277	1.34241
Tesc	A_up_ONLY	0.000672608	1.26168
Theg	A_up_ONLY	0.034978	2.31572
Tm6sf2	A_up_ONLY	0.0356024	2.15821
Tmem114	A_up_ONLY	0.0356166	1.31648
Tnfaip8l2	A_up_ONLY	0.0173869	1.45308
Tnfrsf25	A_up_ONLY	0.000917805	1.78831
Traf3	A_up_ONLY	0.0222199	1.22333
Traip	A_up_ONLY	0.0242477	1.37889
Trhde	A_up_ONLY	0.0475282	1.29585
Ttc14	A_up_ONLY	0.0355575	1.26116
Tyrobp	A_up_ONLY	0.0136677	1.33345
Vps13c	A_up_ONLY	0.0494568	1.32225
Wdfy2	A_up_ONLY	0.00816601	1.47935
Wfdc17	A_up_ONLY	0.00173535	2.16501
Zfp950	A_up_ONLY	0.0193884	1.26936
Zfpm1	A_up_ONLY	0.0455709	1.20124
Zgpat	A_up_ONLY	0.0121152	1.2235
0610040B10Rik	B_down_ONLY			0.00777913	0.633664
1190005I06Rik	B_down_ONLY			0.0304163	0.775399
1700001K23Rik	B_down_ONLY			0.000244529	0
1700001L19Rik	B_down_ONLY			0.0343835	0.728264
1700030C10Rik	B_down_ONLY			0.0406464	0.487114
1700037H04Rik	B_down_ONLY			5.94965436876e-05	0.76358
1810021B22Rik	B_down_ONLY			0.000430981	0.306036
2010109A12Rik	B_down_ONLY			1.99242676763e-05	0
2010204K13Rik	B_down_ONLY			0.0461677	0.834646
2210013O21Rik	B_down_ONLY			0.0102514	0.838653
2310010J17Rik	B_down_ONLY			3.98144156483e-05	0.459912
2310022B05Rik	B_down_ONLY			0.0411175	0.858256
2310061I04Rik	B_down_ONLY			0.012458	0.845272
2410002F23Rik	B_down_ONLY			0.0381686	0.863742
2700094K13Rik	B_down_ONLY			0.00969088	0.803561
4930444M15Rik	B_down_ONLY			0.0393346	0
5430405H02Rik	B_down_ONLY			0.0422559	0.733768
6430573F11Rik	B_down_ONLY			0.000296052	0.622446
A230065H16Rik	B_down_ONLY			9.78663785078e-06	0.263185
A330048O09Rik	B_down_ONLY			0.00531284	0.626359
AA465934	B_down_ONLY			0.000726427	0.330099
AI413582	B_down_ONLY			0.0167276	0.83126
AI854517	B_down_ONLY			0.004062	0.725788
Acsf3	B_down_ONLY			0.0194961	0.797872
Acta2	B_down_ONLY			0.0319494	0.699481
Adgra1	B_down_ONLY			0.0145395	0.749376
Adgrd1	B_down_ONLY			0.00305305	0.334727
Adm2	B_down_ONLY			0.03817	0.120387
Adra2a	B_down_ONLY			0.00925292	0.72682
Adssl1	B_down_ONLY			0.0285732	0.789286
Agt	B_down_ONLY			0.0264672	0.789479
Alox12e	B_down_ONLY			0.0182446	0
Amn	B_down_ONLY			4.78053579389e-07	0.41003
Ankrd34a	B_down_ONLY			0.0155647	0.84215
Ankrd34b	B_down_ONLY			0.0159359	0.723622
Ankrd34c	B_down_ONLY			0.0232381	0.411149
Ano1	B_down_ONLY			0.0333263	0.535517
Ano2	B_down_ONLY			1.82555366046e-07	0.272454
Arhgap36	B_down_ONLY			0.00310802	0.421591
Arhgap6	B_down_ONLY			0.00243395	0.426789
Arhgef10l	B_down_ONLY			0.00493089	0.778078
Arl9	B_down_ONLY			0.049596	0
Arpp21	B_down_ONLY			0.0273986	0.819855
Ascl1	B_down_ONLY			0.0122705	0.690575
Asns	B_down_ONLY			0.0433642	0.858987
Ass1	B_down_ONLY			7.49294752271e-05	0.691891
Astn2	B_down_ONLY			0.00386735	0.764482
Atcayos	B_down_ONLY			0.00495176	0
Atf7ip2	B_down_ONLY			0.0198829	0
Atp2b4	B_down_ONLY			1.05205037459e-07	0.607621
Atp6ap1l	B_down_ONLY			0.00768688	0.504381
Avpr1a	B_down_ONLY			0.00131635	0.306799
B630019K06Rik	B_down_ONLY			0.00488219	0.802209
B930041F14Rik	B_down_ONLY			0.000292804	0.773056
BC002163	B_down_ONLY			0.00147827	0.302499
BC029214	B_down_ONLY			0.0117583	0.803983
BC029722	B_down_ONLY			0.0207139	0.858861
BC048507	B_down_ONLY			0.0256626	0.236619
Baiap3	B_down_ONLY			0.000304895	0.510459
Bex1	B_down_ONLY			0.0076199	0.833599
Bglap3	B_down_ONLY			4.47160231979e-05	0.0927317
Bmp8b	B_down_ONLY			0.0439416	0.106472
Bola2	B_down_ONLY			0.020973	0.785651
Brinp3	B_down_ONLY			0.0294177	0.742631
Btbd17	B_down_ONLY			0.00313121	0.738295
C030006K11Rik	B_down_ONLY			0.00587238	0.765475
C130074G19Rik	B_down_ONLY			0.000655257	0.634941
C4bp-ps1	B_down_ONLY			0.00369799	0
Cacna2d2	B_down_ONLY			6.37508032612e-05	0.635881
Cacng3	B_down_ONLY			0.00261938	0.808798
Cacng5	B_down_ONLY			0.00764818	0.660925
Calb2	B_down_ONLY			7.67164110016e-14	0.456542
Calca	B_down_ONLY			0.0283234	0.530103
Camk2d	B_down_ONLY			7.02434092914e-06	0.655569
Camk2g	B_down_ONLY			0.0172044	0.848541
Camk2n2	B_down_ONLY			2.01906118047e-07	0.674293
Cav2	B_down_ONLY			0.0411721	0.823183
Cbln1	B_down_ONLY			9.57425179133e-05	0.420095
Cbln2	B_down_ONLY			0.00386283	0.605953
Ccdc136	B_down_ONLY			0.0160193	0.80283
Cckbr	B_down_ONLY			0.0178537	0.681328
Ccl17	B_down_ONLY			0.0372863	0.481381
Ccl21b	B_down_ONLY			0.00722641	0
Cd3d	B_down_ONLY			0.0317573	0.181852
Cd7	B_down_ONLY			0.0410267	0.357355
Cdc42ep1	B_down_ONLY			0.0111825	0.759004
Cdc42ep3	B_down_ONLY			0.00200388	0.625805
Cdh13	B_down_ONLY			0.000139778	0.749276
Cdh20	B_down_ONLY			0.00519713	0.699855
Cdh22	B_down_ONLY			0.000379502	0.674038
Cdh7	B_down_ONLY			0.0186503	0.463737
Cdk18	B_down_ONLY			1.16631012279e-05	0.638918
Cdkl4	B_down_ONLY			0.0017942	0.696234
Cds1	B_down_ONLY			0.00132363	0.783918
Cfap126	B_down_ONLY			0.0319353	0.685091
Chd3os	B_down_ONLY			0.0333812	0.843202
Chrac1	B_down_ONLY			0.0017277	0.793714
Chrna4	B_down_ONLY			0.000179479	0.636309
Chst8	B_down_ONLY			0.000650499	0.738968
Ciart	B_down_ONLY			3.03190694773e-10	0.523968
Cib3	B_down_ONLY			0.0452659	0
Cirbp	B_down_ONLY			4.90997253966e-09	0.709219
Cited4	B_down_ONLY			5.63353029799e-05	0.494067
Cln6	B_down_ONLY			0.0212223	0.771499
Cml1	B_down_ONLY			0.0141746	0.785527
Cmtm5	B_down_ONLY			0.0461262	0.834562
Cnih3	B_down_ONLY			0.0170626	0.814975
Cntn6	B_down_ONLY			0.0481202	0.615461
Cntnap4	B_down_ONLY			0.0465566	0.759427
Cobl	B_down_ONLY			0.0048317	0.610419
Col23a1	B_down_ONLY			0.0198506	0.618772
Cox6a2	B_down_ONLY			0.000477953	0.641156
Cplx3	B_down_ONLY			7.85244186028e-05	0.437315
Cpne2	B_down_ONLY			0.030857	0.802206
Cpne5	B_down_ONLY			0.0114971	0.754957
Crip2	B_down_ONLY			0.00916769	0.838464
Cryga	B_down_ONLY			0.0331201	0.42638
Cspg5	B_down_ONLY			0.00174197	0.825611
Ctgf	B_down_ONLY			8.69522275974e-05	0.562924
Ctsf	B_down_ONLY			0.0189204	0.837893
Ctxn3	B_down_ONLY			1.9668441682e-06	0.314681
Cxx1b	B_down_ONLY			0.0103177	0.835807
Cxx1c	B_down_ONLY			0.00851526	0.796359
Cyb561	B_down_ONLY			0.0109538	0.777257
Cyp46a1	B_down_ONLY			0.000838828	0.796245
Cyp4a12b	B_down_ONLY			0.041172	0
Cyp4f15	B_down_ONLY			0.0337281	0.704915
D630023F18Rik	B_down_ONLY			0.00230434	0.659347
Dact2	B_down_ONLY			0.00195578	0.787297
Dbp	B_down_ONLY			2.65343302885e-14	0.587975
Dcn	B_down_ONLY			0.027378	0.804504
Ddit4l	B_down_ONLY			0.0114317	0.680986
Ddt	B_down_ONLY			0.00721402	0.814703
Ddx25	B_down_ONLY			0.0332173	0.849774
Defb10	B_down_ONLY			0.00600629	0
Dlk1	B_down_ONLY			0.00348957	0.507017
Dlx1	B_down_ONLY			0.0255242	0.709122
Dlx6	B_down_ONLY			0.0278961	0.650939
Dnajc30	B_down_ONLY			0.0425198	0.868704
Dnajc5b	B_down_ONLY			0.00226211	0.141715
Dner	B_down_ONLY			0.0088607	0.827521
Doc2a	B_down_ONLY			0.00295065	0.750673
Dpp10	B_down_ONLY			7.10472608878e-06	0.631163
Dpy19l1	B_down_ONLY			0.00198057	0.783488
Drg2	B_down_ONLY			0.0422959	0.863067
Dsc3	B_down_ONLY			0.00293744	0.308045
Dusp1	B_down_ONLY			0.000168726	0.699023
Dusp26	B_down_ONLY			4.63164364984e-05	0.742269
Ebf3	B_down_ONLY			0.0160518	0.449979
Ecel1	B_down_ONLY			0.0044631	0.533807
Efhd1	B_down_ONLY			0.00126962	0.761567
Elmo1	B_down_ONLY			0.0219512	0.801295
Eml2	B_down_ONLY			0.0144582	0.84802
Erich4	B_down_ONLY			0.0355808	0.135416
Fam110b	B_down_ONLY			0.0194451	0.826737
Fam205a2	B_down_ONLY			0.00491748	0.569479
Fam20c	B_down_ONLY			0.0125353	0.802953
Fam213b	B_down_ONLY			0.00683615	0.821212
Fam24a	B_down_ONLY			0.00483342	0
Fbxw13	B_down_ONLY			0.0294246	0
Ffar4	B_down_ONLY			0.0399323	0.273167
Fgf12	B_down_ONLY			0.0162662	0.822044
Fgf22	B_down_ONLY			0.0170446	0.490863
Fhod3	B_down_ONLY			0.0158754	0.662724
Fjx1	B_down_ONLY			0.0289489	0.844718
Fscn1	B_down_ONLY			0.0449031	0.854325
Fxyd6	B_down_ONLY			8.3416570813e-05	0.736539
G6pc3	B_down_ONLY			0.000175411	0.796253
Gaa	B_down_ONLY			0.00500653	0.831234
Gabra3	B_down_ONLY			0.00769499	0.747445
Gabrg1	B_down_ONLY			0.024691	0.753304
Gal3st1	B_down_ONLY			0.0236729	0.781505
Galk1	B_down_ONLY			0.00315101	0.756439
Gap43	B_down_ONLY			0.00185769	0.756366
Garnl3	B_down_ONLY			0.00412339	0.7152
Gcnt4	B_down_ONLY			0.00208794	0.463652
Gcsh	B_down_ONLY			0.0131161	0.843542
Gdf1	B_down_ONLY			0.0113179	0.616578
Gfra1	B_down_ONLY			0.0397328	0.842579
Ghrh	B_down_ONLY			2.18265639484e-06	0.0544641
Ghrl	B_down_ONLY			0.0100447	0
Gjc2	B_down_ONLY			0.0216134	0.778892
Gkn3	B_down_ONLY			0.00748724	0.581674
Glp1r	B_down_ONLY			8.93655373035e-08	0.257759
Glp2r	B_down_ONLY			0.00638665	0.439274
Glrx5	B_down_ONLY			0.0251007	0.853667
Gm10416	B_down_ONLY			0.000862653	0.286656
Gm10714	B_down_ONLY			0.0468389	0.370967
Gm11468	B_down_ONLY			0.000241595	0
Gm13304	B_down_ONLY			9.1080459627e-05	0.586903
Gm13308	B_down_ONLY			0.0434209	0.430276
Gm13629	B_down_ONLY			0.025422	0.541968
Gm2087	B_down_ONLY			4.41649262173e-06	0
Gm20878	B_down_ONLY			8.90393025127e-05	0.00481441
Gm2694	B_down_ONLY			0.00867007	0.614788
Gm5797	B_down_ONLY			0.000109914	0.0120234
Gm6644	B_down_ONLY			3.6035134045e-05	0.310965
Gm6938	B_down_ONLY			0.0287267	0.293153
Gng4	B_down_ONLY			3.58204572737e-06	0.658558
Gpr153	B_down_ONLY			0.0146972	0.666321
Gpr25	B_down_ONLY			0.0189397	0.740256
Gpr88	B_down_ONLY			1.58534529948e-09	0.306639
Gpsm1	B_down_ONLY			0.00681834	0.804984
Gpx3	B_down_ONLY			0.0189085	0.650382
Grb7	B_down_ONLY			0.0056687	0.36658
Grik1	B_down_ONLY			0.0306234	0.706356
Grik3	B_down_ONLY			0.0068991	0.719987
Grm4	B_down_ONLY			0.00020848	0.600873
Grm8	B_down_ONLY			0.000203274	0.491685
Grp	B_down_ONLY			0.000946617	0.621934
Gsta2	B_down_ONLY			0.00617883	0.0608137
Gstm1	B_down_ONLY			0.0170246	0.831573
Gzmk	B_down_ONLY			0.0463904	0.136539
H2-Q2	B_down_ONLY			8.4632913443e-06	0.0412598
Hdac11	B_down_ONLY			0.0471087	0.857458
Hes5	B_down_ONLY			0.0110961	0.698461
Hlf	B_down_ONLY			0.0130652	0.79937
Hmga1	B_down_ONLY			0.0290748	0.838601
Hmgb3	B_down_ONLY			4.45063528798e-06	0.707927
Hpcal1	B_down_ONLY			7.72198461729e-07	0.720047
Hrh1	B_down_ONLY			0.0355483	0.623972
Hrh3	B_down_ONLY			0.000602006	0.69008
Hs3st1	B_down_ONLY			0.0417557	0.811118
Hs3st2	B_down_ONLY			5.32411387311e-07	0.511861
Hs6st2	B_down_ONLY			0.00362661	0.727821
Hyi	B_down_ONLY			0.0180206	0.756494
Ibsp	B_down_ONLY			0.0238891	0.243407
Ier2	B_down_ONLY			0.0234273	0.763091
Igfbp6	B_down_ONLY			0.00233629	0.714252
Igsf21	B_down_ONLY			0.000589178	0.714479
Isl1	B_down_ONLY			0.00029513	0.076403
Kcnc4	B_down_ONLY			0.018166	0.787851
Kcnf1	B_down_ONLY			0.0214064	0.808674
Kcnip1	B_down_ONLY			0.0133712	0.765333
Kcnip3	B_down_ONLY			0.0400978	0.854756
Kcnj4	B_down_ONLY			2.93101765059e-05	0.761209
Kcnj9	B_down_ONLY			0.00101785	0.765976
Kcns1	B_down_ONLY			0.000305692	0.699788
Klf5	B_down_ONLY			0.000676493	0.554459
Klhdc8a	B_down_ONLY			0.00169542	0.583373
Krt77	B_down_ONLY			0.0137729	0.626561
Krtcap2	B_down_ONLY			0.00366088	0.80369
Lamc2	B_down_ONLY			0.00209059	0.372742
Ldb2	B_down_ONLY			1.89899655191e-05	0.645103
Lgi3	B_down_ONLY			0.0384297	0.851354
Lppr3	B_down_ONLY			0.000857044	0.756899
Lrfn1	B_down_ONLY			0.0232314	0.834416
Lrrc24	B_down_ONLY			0.0253164	0.827319
Lrrtm3	B_down_ONLY			0.0457529	0.756716
Lsm5	B_down_ONLY			0.0115687	0.757011
Lxn	B_down_ONLY			0.0190481	0.832915
Ly6g6e	B_down_ONLY			0.00292224	0.542519
Ly6h	B_down_ONLY			0.0150887	0.826169
Lzts1	B_down_ONLY			0.0364614	0.807528
Mab21l1	B_down_ONLY			0.00780836	0.341719
Mag	B_down_ONLY			0.0168898	0.7774
Mapk3	B_down_ONLY			0.00206196	0.820894
Marcksl1	B_down_ONLY			0.00337406	0.816482
Mboat7	B_down_ONLY			0.000943589	0.805427
Mc3r	B_down_ONLY			0.0451359	0.482872
Meis2	B_down_ONLY			2.77903170999e-05	0.687133
Mesp2	B_down_ONLY			0.0479853	0.430282
Mettl22	B_down_ONLY			0.0237958	0.801171
Mfge8	B_down_ONLY			0.00115142	0.774685
Mgat5b	B_down_ONLY			0.00456616	0.791398
Mgst3	B_down_ONLY			0.00880311	0.816323
Mif	B_down_ONLY			0.0238674	0.838621
Mmp12	B_down_ONLY			0.0102067	0.166423
Morn1	B_down_ONLY			0.0391137	0.688683
Mrpl16	B_down_ONLY			0.0497869	0.848347
Mrps18b	B_down_ONLY			0.0308828	0.851933
Ms4a10	B_down_ONLY			0.0224068	0
Msgn1	B_down_ONLY			0.0195735	0
Mvb12a	B_down_ONLY			0.0299483	0.834292
Myl9	B_down_ONLY			0.0333703	0.7945
Myoc	B_down_ONLY			9.56703953703e-06	0.650526
Nanos3	B_down_ONLY			0.000808424	0.241517
Nap1l5	B_down_ONLY			0.000481265	0.765367
Ndufa4l2	B_down_ONLY			0.00259989	0.651213
Necab1	B_down_ONLY			0.0118241	0.72531
Necab2	B_down_ONLY			0.00164273	0.763101
Necab3	B_down_ONLY			0.000868848	0.750542
Ngb	B_down_ONLY			8.85485109892e-06	0.424738
Ngef	B_down_ONLY			0.00423927	0.816378
Nog	B_down_ONLY			0.0173765	0.743625
Nol3	B_down_ONLY			0.0422502	0.794477
Nov	B_down_ONLY			0.0163899	0.773178
Npffr1	B_down_ONLY			0.00264342	0.509015
Npsr1	B_down_ONLY			5.52701767335e-05	0.15115
Nr1d1	B_down_ONLY			2.40018084668e-05	0.776726
Nr1i3	B_down_ONLY			0.0159063	0.195929
Nrep	B_down_ONLY			1.89682990381e-06	0.70466
Nrsn2	B_down_ONLY			4.70505701788e-06	0.698346
Ntf3	B_down_ONLY			0.0081593	0.712989
Ntn5	B_down_ONLY			0.00179901	0.549637
Nts	B_down_ONLY			3.22380078854e-07	0.430639
Ntsr1	B_down_ONLY			0.0371393	0.586164
Nudt4	B_down_ONLY			0.0224877	0.843608
Nxph3	B_down_ONLY			1.26633121655e-07	0.461418
Oaz1-ps	B_down_ONLY			3.08582573938e-08	0.617813
Olfm2	B_down_ONLY			1.34248500094e-07	0.616971
Opalin	B_down_ONLY			0.00624929	0.741043
Orm1	B_down_ONLY			0.00899587	0.228918
Orm2	B_down_ONLY			0.0133797	0.435392
Osbpl10	B_down_ONLY			0.0209283	0.776826
Osbpl1a	B_down_ONLY			0.00191214	0.802147
Pacrg	B_down_ONLY			0.027395	0.830381
Pah	B_down_ONLY			0.0134127	0
Pak6	B_down_ONLY			0.00102596	0.770267
Pamr1	B_down_ONLY			0.0343732	0.731745
Pbx3	B_down_ONLY			0.0114113	0.623442
Pcdhgc4	B_down_ONLY			0.00840568	0.745672
Pcsk1n	B_down_ONLY			0.00672013	0.824865
Pdlim1	B_down_ONLY			0.0127077	0.715452
Pelo	B_down_ONLY			0.0383986	0.824771
Pgrmc1	B_down_ONLY			0.016169	0.833811
Pianp	B_down_ONLY			0.0196397	0.850683
Pigp	B_down_ONLY			0.0390076	0.837218
Pigt	B_down_ONLY			0.0176914	0.844136
Pigz	B_down_ONLY			0.0245558	0.710893
Pknox2	B_down_ONLY			0.0127512	0.803133
Pld5	B_down_ONLY			0.00190975	0.508758
Plekha7	B_down_ONLY			0.00449749	0.673107
Pllp	B_down_ONLY			0.0337302	0.808368
Plxdc1	B_down_ONLY			4.66149137368e-06	0.537462
Pnck	B_down_ONLY			0.000293075	0.774389
Pnpo	B_down_ONLY			0.0376399	0.856048
Polr2j	B_down_ONLY			0.0176069	0.826924
Prap1	B_down_ONLY			0.00470781	0.201463
Prdm12	B_down_ONLY			4.57731492709e-07	0.108426
Prdx4	B_down_ONLY			0.0154703	0.794354
Prok1	B_down_ONLY			0.0408465	0
Prph	B_down_ONLY			0.0260095	0.509262
Prss12	B_down_ONLY			1.03316776889e-05	0.665406
Psmf1	B_down_ONLY			0.035292	0.827695
Ptger3	B_down_ONLY			0.00154065	0.376012
Pth2r	B_down_ONLY			0.0134557	0.308787
Ptp4a3	B_down_ONLY			0.0130521	0.814221
Pygm	B_down_ONLY			0.0300777	0.801225
Rab11fip5	B_down_ONLY			0.0306216	0.848512
Rab33a	B_down_ONLY			0.0158658	0.82556
Rab38	B_down_ONLY			0.0228159	0.525998
Rab3b	B_down_ONLY			0.0042238	0.775629
Rad23a	B_down_ONLY			0.0219326	0.848876
Rai2	B_down_ONLY			0.0449747	0.743507
Rasgef1b	B_down_ONLY			0.0295227	0.737897
Rbm3	B_down_ONLY			5.74072184567e-07	0.726524
Rcan2	B_down_ONLY			0.0252316	0.840742
Rcn2	B_down_ONLY			0.0401252	0.862504
Reep2	B_down_ONLY			0.0199976	0.846715
Resp18	B_down_ONLY			2.67035137783e-05	0.683286
Ret	B_down_ONLY			0.0238086	0.492736
Rgma	B_down_ONLY			0.0129444	0.813935
Rhof	B_down_ONLY			0.00944282	0.823552
Rhov	B_down_ONLY			0.047959	0.717687
Rims3	B_down_ONLY			7.66660308029e-05	0.647955
Rnf208	B_down_ONLY			0.00162471	0.808632
Rnf5	B_down_ONLY			0.0282009	0.859284
Rpl14-ps1	B_down_ONLY			0.0438573	0.62353
Rprm	B_down_ONLY			0.00647821	0.790806
Rps6ka4	B_down_ONLY			0.00368791	0.819051
Rsc1a1	B_down_ONLY			0.0209191	0.342929
Rspo2	B_down_ONLY			0.0115777	0.683137
Rusc1	B_down_ONLY			0.00509601	0.812038
Rxfp1	B_down_ONLY			0.00707744	0.399911
Rxrg	B_down_ONLY			0.0479573	0.633405
Samd14	B_down_ONLY			0.0367548	0.830629
Satb1	B_down_ONLY			0.00546869	0.768185
Scgb3a1	B_down_ONLY			0.018403	0.272573
Scn5a	B_down_ONLY			0.00030046	0.317137
Sdr39u1	B_down_ONLY			0.000357399	0.80345
Sept4	B_down_ONLY			0.00987502	0.78926
Sertad1	B_down_ONLY			0.0114792	0.763636
Sgcz	B_down_ONLY			0.00264282	0.244268
Shd	B_down_ONLY			0.0278481	0.809346
Shisa4	B_down_ONLY			0.00161566	0.811438
Shox2	B_down_ONLY			0.00103558	0
Slain1	B_down_ONLY			0.0123212	0.81209
Slc10a4	B_down_ONLY			0.0122199	0.45699
Slc16a11	B_down_ONLY			0.000936852	0.690728
Slc17a6	B_down_ONLY			8.76525518834e-11	0.3397
Slc25a18	B_down_ONLY			1.88552905548e-05	0.751097
Slc32a1	B_down_ONLY			0.000746982	0.783876
Slc35f1	B_down_ONLY			1.80687979975e-05	0.705405
Slc45a1	B_down_ONLY			0.0304295	0.841822
Slc6a11	B_down_ONLY			0.00236728	0.801765
Slc6a9	B_down_ONLY			0.00149831	0.768596
Slc7a3	B_down_ONLY			0.00245435	0.603256
Slc8a3	B_down_ONLY			0.0060883	0.696895
Sln	B_down_ONLY			5.71189634808e-05	0.287397
Smim6	B_down_ONLY			0.0184496	0.217798
Sncb	B_down_ONLY			0.000241045	0.775017
Sorcs2	B_down_ONLY			0.0205388	0.815809
Sox1	B_down_ONLY			0.000305852	0.677813
Sox8	B_down_ONLY			0.0158018	0.816128
Sp3os	B_down_ONLY			0.0190516	0.804233
Sp8	B_down_ONLY			0.0280898	0.48876
Spaca5	B_down_ONLY			0.0414522	0
Spata24	B_down_ONLY			0.0280097	0.756496
Spata3	B_down_ONLY			0.00726354	0.430068
Srebf1	B_down_ONLY			0.0205405	0.822989
Srm	B_down_ONLY			0.0221063	0.840615
Sstr1	B_down_ONLY			0.00558672	0.710448
Sstr5	B_down_ONLY			0.0476264	0.242434
Stard10	B_down_ONLY			0.00220245	0.785216
Stmn1	B_down_ONLY			0.000348246	0.778296
Syt5	B_down_ONLY			0.00293247	0.82279
Sytl2	B_down_ONLY			0.00139383	0.743889
Tac2	B_down_ONLY			0.0199475	0.706343
Tacr3	B_down_ONLY			0.00295745	0.391379
Tbc1d7	B_down_ONLY			0.0103385	0.800887
Tcerg1l	B_down_ONLY			0.000262784	0.602322
Tecr	B_down_ONLY			0.046517	0.860173
Tekt5	B_down_ONLY			0.000762797	0.629817
Timp2	B_down_ONLY			6.4451565491e-05	0.725444
Tmem109	B_down_ONLY			0.0179205	0.827901
Tmem125	B_down_ONLY			0.0308448	0.733366
Tmem130	B_down_ONLY			0.000283968	0.779044
Tmem145	B_down_ONLY			0.0318166	0.792337
Tmem163	B_down_ONLY			0.0276878	0.736029
Tmem255a	B_down_ONLY			0.0427102	0.802703
Tmem255b	B_down_ONLY			0.0373478	0.643718
Tmem35	B_down_ONLY			0.0465407	0.855065
Tmem44	B_down_ONLY			0.0145942	0.787989
Tmem88	B_down_ONLY			0.0423462	0.612747
Tmem89	B_down_ONLY			0.000220747	0
Tmem91	B_down_ONLY			4.13010869121e-05	0.594792
Tmub1	B_down_ONLY			0.0165288	0.815767
Tnni1	B_down_ONLY			0.0317007	0.686503
Tox	B_down_ONLY			2.86129328115e-05	0.515363
Tox2	B_down_ONLY			0.00102717	0.728971
Tpsab1	B_down_ONLY			0.0438524	0
Trhr	B_down_ONLY			0.000660277	0.383611
Trim62	B_down_ONLY			0.0230414	0.762716
Trpt1	B_down_ONLY			0.000850109	0.753483
Tshz2	B_down_ONLY			3.37362582314e-10	0.335299
Tshz3	B_down_ONLY			0.0242553	0.619596
Tspan4	B_down_ONLY			0.000903665	0.734082
Tspan9	B_down_ONLY			0.0259762	0.811849
Tubb4a	B_down_ONLY			0.048706	0.848201
Tyro3	B_down_ONLY			0.0139482	0.83679
Ufsp1	B_down_ONLY			0.0337979	0.781705
Unc13c	B_down_ONLY			0.0108103	0.524559
Usp2	B_down_ONLY			0.0114654	0.827109
Vax1	B_down_ONLY			0.000429824	0.443934
Vegfb	B_down_ONLY			0.0184891	0.850892
Vpreb3	B_down_ONLY			0.00101488	0.327793
Vsnl1	B_down_ONLY			0.0316202	0.836755
Vstm2l	B_down_ONLY			0.0119302	0.828697
Vwc2l	B_down_ONLY			2.12792212795e-06	0.299231
Wdr54	B_down_ONLY			0.0057672	0.767925
Wdr6	B_down_ONLY			8.78734651089e-06	0.729156
Whrn	B_down_ONLY			0.00114287	0.688372
Wnt9a	B_down_ONLY			6.52347675315e-05	0.594513
Wwox	B_down_ONLY			0.00565697	0.757243
Xlr3a	B_down_ONLY			0.0156543	0.409621
Xlr3b	B_down_ONLY			0.00713587	0.508835
Ydjc	B_down_ONLY			0.000593811	0.756963
Yif1b	B_down_ONLY			0.0179037	0.839464
Zar1	B_down_ONLY			0.00201386	0.119016
Zbtb22	B_down_ONLY			0.0186939	0.835812
Zcchc12	B_down_ONLY			9.41067279658e-09	0.644127
Zdhhc22	B_down_ONLY			7.25480959265e-05	0.569635
Zdhhc4	B_down_ONLY			0.0301507	0.822555
Zdhhc8	B_down_ONLY			0.00307504	0.799039
Zfp385a	B_down_ONLY			0.000565561	0.799555
Zfp414	B_down_ONLY			0.000136101	0.762521
Zfp467	B_down_ONLY			0.000626679	0.710615
Zfp503	B_down_ONLY			0.0109626	0.598676
Zfp580	B_down_ONLY			0.000605114	0.773357
Zic1	B_down_ONLY			2.30936147472e-06	0.449491
Zic2	B_down_ONLY			0.000418099	0.643298
Zic3	B_down_ONLY			0.00456364	0.493636
Znhit2	B_down_ONLY			0.0417483	0.864272
Zwint	B_down_ONLY			0.0253253	0.837302
