# Supplementary material for: The nBAF complex subunit CREST/SS18L1 regulates hippocampal memory processes via tyrosine 397 and histone acetyltransferase CBP
Source: Cell Rep. Author manuscript; Available in PMC 2026 May 20. (PMC13189212; doi:10.1016/j.celrep.2026.117158)
Supplement: Table_S15 [file NIHMS2168525-supplement-Table_S15.xlsx]

## Sheet: Table S15
Table S15: Differentially expressed genes (DEGs) from volcano plot of Y397D-T3 relative to VEH-HC control.
	VEH-HC	Y397D-T3
GeneSym	Mean_group1	Mean_group5	p-value (p<0.05)	Fold-change (relative to VEH-HC)
Hbb-bs	0.00199779	39.8055	0	19924.7
Calb2	32.2518	11.0655	2.09832151654e-14	0.343097
Gm12338	7.33953	15.7728	2.5202062659e-14	2.14901
Malat1	31.4434	58.5979	2.69784194984e-14	1.8636
Dok6	11.9525	24.4361	8.78186412478e-14	2.04443
Epha6	10.5595	19.4406	1.87738713464e-13	1.84105
Dcn	21.0311	9.59983	3.55826479392e-13	0.456459
Dbp	43.7603	27.4712	5.51447776331e-13	0.627765
Zcchc12	21.4041	12.108	3.04012370833e-12	0.565686
Ipw	2.79859	6.62702	7.99171839816e-12	2.36798
Wdr6	51.3219	31.0489	4.52849979737e-11	0.604982
Atp2b4	12.7677	6.66521	8.66122729093e-11	0.522038
Gpr88	3.56256	0.928136	1.26885280061e-10	0.260525
Timp2	93.5178	53.5565	1.42849398976e-10	0.572688
Grin2a	8.21339	14.9921	1.90337856587e-10	1.82533
Hist3h2a	50.3326	77.6701	6.75034694808e-10	1.54314
Cpne2	19.2681	10.2977	9.04993968653e-10	0.534441
Rn45s	91.0993	181.901	1.04623476549e-09	1.99673
Sdhaf3	11.0727	18.4438	1.30559352218e-09	1.6657
Gm6644	7.17802	0.187892	2.00924976657e-09	0.0261761
Gpx3	11.1721	2.67982	2.20089424463e-09	0.239868
Hs3st2	5.90426	2.51917	3.08735237375e-09	0.42667
Kcnq3	10.166	16.6122	3.97846700029e-09	1.6341
Leng8	29.8731	46.6865	5.09284536765e-09	1.56283
Snhg20	23.2809	34.5553	5.9635576477e-09	1.48427
Robo3	3.58705	8.41222	7.69768171427e-09	2.34516
Tnfrsf25	2.51674	5.75217	7.88557141806e-09	2.28556
Snord17	0	8.87323	9.67631141879e-09	inf
Ngb	2.31035	0.637629	1.28907665653e-08	0.275988
Lrrc10b	36.1243	56.4018	1.4737533971e-08	1.56133
Zic1	9.0371	3.14717	1.58775849135e-08	0.34825
Dusp6	18.3057	27.1093	2.11171742315e-08	1.48092
Resp18	47.2157	27.8009	2.3823526929e-08	0.588805
Ano2	1.72357	0.398626	3.28602837163e-08	0.231279
Slc17a6	4.38539	1.92196	3.44613592107e-08	0.438264
Glp1r	1.51381	0.365682	4.5291998263e-08	0.241564
Hist2h2ac	0	0.467801	4.9546251768e-08	inf
Cyb561	28.7623	16.7327	5.00894018485e-08	0.581759
Cort	11.9738	19.0831	6.40422067599e-08	1.59373
Mib1	11.126	17.0122	1.09138785453e-07	1.52905
Nr1d1	55.5403	40.3625	1.31851724094e-07	0.726724
Camk2d	9.33159	5.61158	1.3844728175e-07	0.601353
Atp6v0c-ps2	5.32694	1.54647	1.42304264261e-07	0.290311
Grp	19.9335	8.78157	1.92489788553e-07	0.440543
Sod3	12.9023	7.01686	2.18835151999e-07	0.543846
Tshz2	10.9705	4.9494	2.40972128696e-07	0.451158
Ctxn3	2.61292	0.683203	2.51058562828e-07	0.261471
Gm14288	7.39336	13.0382	2.67154289801e-07	1.7635
Fxyd6	48.0538	32.0039	2.82370104854e-07	0.666001
Tspan4	14.0812	8.6321	2.87331067828e-07	0.613023
Ciart	6.8095	4.15945	2.97745793798e-07	0.61083
Hmgb3	12.0956	8.20478	3.42401606956e-07	0.678326
Dlk1	2.06906	0.449096	3.86310370692e-07	0.217054
Pygm	10.7358	6.59335	4.73545469504e-07	0.614148
Tmem91	8.51978	4.38394	5.2143730811e-07	0.514559
Dgkh	4.16754	7.68727	5.86416099901e-07	1.84456
Orm2	1.78642	0.0154959	6.60800640651e-07	0.00867427
Camk2n2	63.5108	43.7116	7.06167504916e-07	0.688254
Ninj1	20.1961	13.0909	7.13574621614e-07	0.648189
Nr2f2	6.37921	3.20367	7.63220959432e-07	0.502205
Slc35f1	11.6632	7.79776	1.01371781613e-06	0.66858
Hs6st2	7.57435	4.40677	1.05253224791e-06	0.581801
Arc	37.4303	54.057	1.13026151072e-06	1.4442
Nrsn2	45.3361	30.8883	1.15680372648e-06	0.681317
Dpp10	10.4766	6.33374	1.23431691212e-06	0.604563
Egr1	36.2676	54.4419	1.32749162318e-06	1.50112
Mir124a-1hg	15.7023	23.235	1.37115176024e-06	1.47972
Hrh3	19.5291	11.4358	1.44706409666e-06	0.585576
Nxph3	12.7163	6.43419	1.46201124573e-06	0.505981
G6pc3	31.8489	23.7871	1.48030144032e-06	0.746871
Saa3	24.8884	5.33523	1.96138713227e-06	0.214366
Cacna2d2	6.72937	3.88971	2.25577381696e-06	0.578019
Baiap3	1.97678	0.75805	2.34949272915e-06	0.383477
Rbm3	86.6	64.1508	2.39514932554e-06	0.740771
Pld5	1.60306	0.48737	2.44913047187e-06	0.304026
Pltp	70.7531	44.4644	2.59375297795e-06	0.628445
1700034P13Rik	3.92864	6.17846	2.84300348452e-06	1.57267
Sstr4	11.8377	17.0285	2.84872984824e-06	1.4385
Slpi	1.868	0.173323	3.2644441218e-06	0.0927855
Nr4a1	23.8522	33.0025	3.32431090433e-06	1.38363
Prdx4	15.5931	10.2222	3.36311519766e-06	0.65556
Prdm12	0.870089	0.154028	3.81238226987e-06	0.177025
Egr4	16.9408	23.8154	3.97553294462e-06	1.4058
Slc7a3	2.6484	1.16612	4.33901400121e-06	0.440313
Gm2087	0.279312	0	4.41649262173e-06	0
Tcerg1l	4.27643	2.21687	5.02476066289e-06	0.518392
Cav2	13.5561	9.15182	5.51361881029e-06	0.675106
Efemp2	12.209	7.08324	5.61912922237e-06	0.580167
Hspb6	8.97216	4.51875	5.71788807513e-06	0.503641
Rasd1	27.5142	39.7859	6.1289963279e-06	1.44601
Amd1	1.65631	8.00984	6.15690077699e-06	4.83597
Tmem255a	8.77922	5.60061	6.37636183654e-06	0.637939
Prelp	14.8482	7.81466	6.42142660168e-06	0.526303
Apoo-ps	8.71898	15.2048	7.39628837043e-06	1.74388
Vps13c	5.03784	8.05472	7.52941095983e-06	1.59885
Rpl26	26.7171	43.7871	7.7309880393e-06	1.63891
Hist3h2ba	49.6589	66.9998	7.88660769213e-06	1.3492
Pet117	8.39798	17.6881	8.4737186774e-06	2.10624
Meg3	125.689	190.365	8.69826179906e-06	1.51457
Whrn	9.4673	5.64264	8.84684828206e-06	0.596014
Cfap126	6.21409	2.80345	9.06361147079e-06	0.451144
Hba-a2	72.6585	118.912	1.00234011259e-05	1.63659
Syt9	2.35511	0.931489	1.00781084124e-05	0.395519
LOC100504703	7.18904	12.2489	1.03884120649e-05	1.70383
Zbtb20	1.48674	3.42974	1.05681188841e-05	2.30688
Ldb2	15.0201	9.54974	1.06072718407e-05	0.635796
Galk1	9.49736	6.29381	1.06076131384e-05	0.662691
Celsr3	7.09675	10.6265	1.10839525365e-05	1.49738
Nrep	34.6623	25.1423	1.11508565712e-05	0.72535
Hist3h2bb-ps	0.201304	1.27601	1.13763948918e-05	6.33872
Frrs1l	42.5381	56.9807	1.22836162056e-05	1.33952
Vwc2l	1.67073	0.583114	1.26472070349e-05	0.349019
Htr2c	13.8096	4.39285	1.30996439952e-05	0.3181
Gstp2	23.3555	17.1448	1.33844337071e-05	0.734079
Trhr	0.804072	0.195591	1.34650815584e-05	0.24325
Ephx1	29.3404	17.6634	1.44593285408e-05	0.602015
Hist2h4	0.700093	2.18309	1.50140847417e-05	3.11829
Rasl10a	38.6709	53.9189	1.56332547303e-05	1.3943
Ebag9	13.8945	10.1327	1.63200466823e-05	0.729259
Pcolce	16.42	5.21838	1.82432798633e-05	0.317806
Gabrb1	10.2752	14.6173	1.89163923532e-05	1.42258
Samd12	4.18723	7.04026	1.8946902224e-05	1.68136
Snora81	71.2502	706.18	1.95893631317e-05	9.91128
2010109A12Rik	0.198607	0	1.99242676763e-05	0
Gas6	55.2883	34.9977	2.04689051247e-05	0.633004
Ccl19	0.212	2.08189	2.18096376134e-05	9.82021
Pdzk1ip1	0.795532	0.157825	2.34386801459e-05	0.198389
Tmem130	54.8219	41.0744	2.46057806127e-05	0.749232
Ucp2	45.4349	24.0255	2.548062617e-05	0.52879
Plagl1	3.42018	1.60585	2.61197372736e-05	0.469522
Tmem176b	42.2553	28.4405	2.64377618e-05	0.673063
Spint2	43.1086	15.8681	2.66276172067e-05	0.368095
Tacr3	0.630818	0.123332	2.67573279668e-05	0.195512
Slc38a3	38.2045	24.0187	2.72900881727e-05	0.628687
Lcn2	71.7612	21.8174	2.77455780859e-05	0.304028
Zbed5	10.5049	7.49885	3.12682813876e-05	0.713845
Ryr3	3.78079	6.07969	3.26325445941e-05	1.60805
A230065H16Rik	6.15899	1.86496	3.31443230266e-05	0.302803
Ecel1	1.76327	0.651711	3.31793693392e-05	0.369604
Pura	15.4291	21.0152	3.33301081763e-05	1.36205
Sorbs3	14.3818	9.70557	3.3754689299e-05	0.674853
Slc39a4	3.09985	0.658066	3.37963097353e-05	0.212289
Rnf112	121.954	164.448	3.66796291343e-05	1.34844
Ctgf	4.5702	2.48743	3.7584347043e-05	0.544271
Miat	26.2416	37.6516	3.84295193915e-05	1.43481
Mgp	46.2242	29.4292	4.12984798261e-05	0.636662
Wfdc2	10.1921	1.24841	4.17621144808e-05	0.122488
Vat1l	19.532	5.75959	4.48088950538e-05	0.294879
Hist1h4k	4.86281	9.27661	4.51215293048e-05	1.90767
Adcy1	79.7021	115.643	4.63386555426e-05	1.45093
Pnisr	17.5826	23.4508	4.67808391138e-05	1.33375
Ryr2	13.2862	18.7379	5.20220912892e-05	1.41032
Ccnl2	20.6566	26.7244	5.59699536815e-05	1.29375
Toporsos	21.4406	30.809	5.64662754186e-05	1.43695
Lbp	13.402	3.42021	5.75564936026e-05	0.255201
Homer1	16.0729	22.1205	5.82926705974e-05	1.37626
Zgpat	17.9442	23.7141	5.8610667204e-05	1.32154
Nr4a3	14.5877	20.0333	5.87869302623e-05	1.3733
Amn	2.93996	1.52249	5.96596692241e-05	0.51786
Isg15	16.7892	41.725	6.02979121174e-05	2.48522
Vkorc1	24.2145	17.8265	6.08438870736e-05	0.736191
1700124L16Rik	2.61984	5.19459	6.13947910416e-05	1.98279
Npcd	5.46748	2.96958	6.25678972743e-05	0.543135
Klhl34	19.0476	25.209	6.30866198785e-05	1.32347
2900055J20Rik	3.29795	5.39232	6.32138965821e-05	1.63505
Doc2b	26.6434	37.3784	6.33574087306e-05	1.40292
Olfm2	22.3153	15.6575	6.53204659793e-05	0.701646
Gse1	17.9198	23.988	6.59697258159e-05	1.33863
Tctn2	8.60587	5.41623	6.7420665315e-05	0.629364
Cdkl5	7.89264	11.2004	6.77482823488e-05	1.4191
Chst8	11.2735	7.93171	6.86820216417e-05	0.703573
Pdpn	14.3777	8.87046	6.9098321382e-05	0.61696
Smg1	6.9938	10.1405	7.21398568889e-05	1.44993
Zic2	9.59445	5.83304	7.62138201783e-05	0.60796
Scn5a	0.552603	0.147245	8.11942614971e-05	0.266458
Hadh	19.359	14.1798	8.38980742586e-05	0.732467
Nts	4.73778	2.60085	8.39081601197e-05	0.548959
Gm2115	17.8643	24.4343	8.43922702065e-05	1.36777
Snhg6	57.8267	79.1017	8.63063551512e-05	1.36791
1700037H04Rik	27.6517	21.2395	8.70617545644e-05	0.768111
Cacna1e	13.8888	19.4572	8.74983173509e-05	1.40093
Nt5dc2	8.29683	5.42596	8.79494482174e-05	0.65398
Mc3r	0.441186	0.0679948	8.86476658761e-05	0.154118
Ntn5	2.98037	1.37488	9.55129819628e-05	0.46131
Hes6	12.3209	8.83571	9.65879507309e-05	0.717135
C77080	3.70936	1.96957	9.9560299294e-05	0.530974
Myoc	13.8256	9.50414	0.000100535	0.68743
Cdh24	4.59575	7.01074	0.000100752	1.52548
Sncb	293.413	224.22	0.000101979	0.76418
Lurap1l	17.4458	23.5271	0.000102193	1.34859
Cdk18	7.95081	5.36724	0.000105368	0.675057
Smim5	3.02164	0.858684	0.000106181	0.284178
Rcn1	6.42273	4.30231	0.000106677	0.669857
Grm8	2.26921	1.0749	0.000107181	0.473691
Dgki	5.433	8.52326	0.000109428	1.5688
Vpreb3	0.415757	0.0973038	0.000112701	0.23404
Pgrmc1	153.88	117.275	0.000114001	0.762117
Gatad2b	9.43497	13.1589	0.000117276	1.39469
Mafa	1.80276	3.6235	0.000117964	2.00998
C1qtnf5	31.5776	13.3016	0.00011853	0.421236
Mboat7	36.2297	28.2661	0.000120939	0.780191
Steap1	7.46253	1.12908	0.000122835	0.1513
Mt2	488.801	308.439	0.000124681	0.631011
Hmox1	13.3145	6.80698	0.000124867	0.511245
A330023F24Rik	3.92556	5.99201	0.000124948	1.52641
Naglu	9.73692	6.29655	0.00012538	0.646667
Tmem98	19.1373	10.9375	0.000129542	0.571528
Cdh13	21.3462	15.979	0.000132616	0.748564
Npsr1	0.320408	0.0604988	0.00013306	0.188818
Ifitm7	0.355477	1.04922	0.00013478	2.95159
4933439C10Rik	7.56199	10.6023	0.000138317	1.40205
Ppp1r12b	11.0976	15.0999	0.000138785	1.36065
Avpr1a	0.330692	0.0678761	0.000139969	0.205255
Plxdc1	5.35559	3.24751	0.000144957	0.606378
Klf9	44.6428	57.0062	0.000145438	1.27694
Naga	14.6719	10.2619	0.000145465	0.699427
Dot1l	7.77306	11.0297	0.000150856	1.41897
Timp3	24.3869	16.9113	0.000151434	0.693458
Gm20878	0.705974	0.0237261	0.000154665	0.0336076
1810022K09Rik	55.5178	81.9252	0.000154848	1.47566
Bhlhe22	37.46	50.6313	0.000156388	1.35161
Acadl	21.9777	16.5795	0.000157551	0.754379
Rn4.5s	37.5256	84.2501	0.000159485	2.24514
Rn4.5s	26.1655	84.2501	0.000159485	3.21989
Rn4.5s	26.1655	84.2501	0.000159485	3.21989
Prap1	0.185893	0	0.00016296	0
Fam135b	2.5775	4.43438	0.000163833	1.72042
Ier3	4.95511	3.02375	0.000166531	0.610228
Bzrap1	25.1153	32.6885	0.000175782	1.30154
Tmed3	26.072	18.644	0.00017722	0.715097
Tcn2	24.1446	13.8942	0.000179664	0.575459
Fam25c	0.383643	0	0.000184211	0
Cds1	23.2506	17.5779	0.000186235	0.75602
Epha5	11.7953	16.0388	0.000186968	1.35976
Kctd16	4.32785	6.53659	0.000189072	1.51035
Tmem176a	21.5868	14.5449	0.000190225	0.673786
Gaa	124.767	98.5007	0.000191867	0.789476
Arhgef25	120.682	154.568	0.000194389	1.28079
Hpcal1	31.9404	24.9781	0.000206132	0.782022
Stard10	21.0837	15.8162	0.000210257	0.750163
Gm5797	0.220883	0.01038	0.000212815	0.046993
Gap43	105.402	75.9305	0.00021383	0.720389
Trpt1	9.23607	6.76027	0.000214058	0.731943
Dnajb14	7.82589	11.0034	0.000214608	1.40602
Col23a1	2.07562	0.95779	0.000216079	0.461447
Xkr4	3.71756	5.66197	0.000217039	1.52303
Glp2r	0.606031	0.176597	0.000220787	0.2914
Kcnj6	13.1878	17.9996	0.000225585	1.36487
Igfbp2	110.263	42.2621	0.000231653	0.383286
Dnajb5	54.0024	70.0176	0.000233991	1.29657
Metap1d	7.6521	10.7085	0.000234503	1.39942
Chrm3	13.9184	18.8781	0.000235096	1.35634
Cdc42ep3	3.17762	1.8128	0.000235147	0.570488
Orm1	0.203798	0	0.000240884	0
Tspan9	14.598	10.6242	0.000241238	0.727785
Gm11468	0.390917	0	0.000241595	0
1700001K23Rik	0.180284	0	0.000244529	0
Clk1	20.69	26.5197	0.000252735	1.28176
Slc24a2	51.9125	66.3994	0.000256421	1.27906
Rgs11	7.37869	10.1838	0.00025797	1.38016
Impact	56.4772	43.8001	0.000261724	0.775536
Tmem47	43.878	33.0349	0.000266539	0.752881
Cacng8	134.403	169.323	0.000268192	1.25982
Rsph9	19.1266	13.4805	0.000273202	0.704801
Hnrnpa1	80.9094	63.2242	0.000280143	0.781421
Krt18	6.76819	1.6108	0.000292616	0.237995
Atp6ap1l	0.981098	0.366444	0.000292732	0.373504
Akap8l	30.9768	40.1328	0.000292814	1.29557
Trpc5	3.06915	4.87248	0.00029403	1.58757
C3	10.5762	2.20316	0.000295707	0.208313
Defb36	0	0.274133	0.000295708	inf
Ptprf	10.4225	7.48164	0.000298021	0.717836
Lamp2	49.5674	34.0154	0.000301572	0.686245
Sfrp5	1.78925	0.242653	0.00030178	0.135617
Pcp4l1	51.7277	33.2386	0.00030993	0.642569
Cpt1a	11.7087	7.55729	0.00032043	0.645444
Aldh2	48.9019	36.617	0.000323961	0.748786
Kcnj13	22.1989	3.14244	0.000327305	0.141559
Grm4	3.63025	2.21926	0.000330571	0.611325
Tspan33	19.7335	12.5726	0.000343376	0.637119
Dagla	35.2811	45.3541	0.000343737	1.28551
Nos1ap	29.4145	37.8926	0.000347262	1.28823
Sulf1	12.2051	2.95034	0.000357225	0.24173
Arl4a	9.24474	6.56843	0.000358206	0.710505
Epha4	54.8074	70.568	0.000360538	1.28756
Meis2	10.9019	7.92203	0.000361558	0.726666
Gstt1	7.4464	4.78616	0.000370877	0.642748
Mmp15	7.75641	4.89498	0.000378703	0.631088
Tmem53	3.38143	1.67084	0.00037897	0.494123
Shisa4	64.8059	51.3809	0.000381702	0.792844
Krt8	3.75266	0.903308	0.000383208	0.240711
Tox	3.5466	2.04851	0.000384845	0.577599
Folr1	26.6507	3.93747	0.000386577	0.147743
Fam193b	13.2373	17.741	0.000409812	1.34023
Bcam	10.7159	6.68464	0.000413157	0.623805
Lime1	11.717	15.5311	0.000413693	1.32553
Dlgap2	11.093	14.6206	0.000414413	1.31801
Ugt1a6b	0.485891	0.104955	0.000415827	0.216005
Unc13a	46.3447	58.5186	0.000419233	1.26268
Slc12a4	10.8707	6.77693	0.000422519	0.623413
Col4a2	11.2867	15.3286	0.000423204	1.35811
C330013E15Rik	1.23634	0.494088	0.000427834	0.399638
Kcnh2	10.7189	7.50221	0.000428883	0.699905
Gm6938	0.158182	0	0.000431185	0
Man2b2	15.5324	11.0769	0.00043365	0.713146
Srrm2	36.5473	47.6159	0.000435185	1.30285
H2-Q2	0.37272	0.0803366	0.000443836	0.215542
Sec61g	32.6643	24.9116	0.000450538	0.762655
Tnr	11.5793	15.3237	0.000453286	1.32337
Klhl3	7.9733	11.1287	0.000462945	1.39574
Tanc1	17.1233	22.5513	0.000465205	1.31699
Pou3f1	31.5904	40.0877	0.000465306	1.26898
Cab39l	21.6081	9.91926	0.000465736	0.459053
Erdr1	105.679	153.038	0.000466147	1.44814
Smpdl3a	24.5276	16.7526	0.000475599	0.683009
Creg1	16.3452	12.1795	0.000493974	0.745141
Otub2	14.4061	18.7358	0.000501143	1.30055
Dusp26	24.7026	19.1159	0.000503188	0.77384
Nov	51.2132	35.9192	0.000504664	0.701366
Glt8d2	4.67969	6.86862	0.00050582	1.46775
Slco1a4	10.5962	7.72805	0.000516141	0.729323
Gm20605	5.28782	8.11765	0.000530422	1.53516
Madcam1	1.72386	0.195722	0.00053093	0.113537
Tceal1	24.9616	19.7413	0.000539691	0.790869
Elk1	21.8347	27.2867	0.000547925	1.24969
Kdm7a	5.80565	8.41613	0.000556888	1.44964
Chil1	30.2211	15.9746	0.000558024	0.528591
Morn1	3.72439	2.04754	0.0005584	0.549767
Rims3	11.1858	7.67141	0.000575076	0.685818
Cd164	25.9264	18.0345	0.000575083	0.695606
Snora23	0	80.8082	0.000576892	inf
Tmx1	18.4744	13.9091	0.000578594	0.752886
Chrna4	5.04054	3.32958	0.000579326	0.660561
Lct	7.77641	12.0341	0.00058141	1.54751
Ace	21.0141	5.02514	0.000587187	0.239131
Cobl	3.51719	1.92388	0.000597786	0.546993
Cdh22	6.13457	4.19182	0.000607109	0.683311
Col11a1	1.32785	2.84752	0.000615183	2.14446
Zbed6	3.10348	4.88832	0.000615736	1.57511
Gng4	9.67302	7.11975	0.000623564	0.736042
Col8a2	7.1705	1.84183	0.000634084	0.256862
Trank1	23.378	30.6911	0.000644246	1.31282
Ccdc159	3.08833	4.84	0.000653529	1.56719
Cpne9	4.11043	6.29582	0.000660027	1.53167
Wls	13.5646	9.21109	0.000663914	0.679054
Slc5a6	7.65062	4.67485	0.000668026	0.611043
Scn3b	57.9556	74.4366	0.000669698	1.28437
Perp	5.41012	2.06381	0.000672695	0.381472
Mgst1	17.0617	11.2156	0.000673833	0.657355
Vax1	1.35494	0.623011	0.000684277	0.459805
Glb1	12.5853	9.28525	0.000688795	0.737788
Spata24	8.31253	5.54384	0.000705551	0.666926
Fkbp9	20.6153	14.4647	0.000716263	0.70165
Vcam1	13.4212	8.90973	0.000717562	0.663856
Fgf12	18.0581	13.9245	0.000721025	0.771094
Cplx3	2.16289	1.09181	0.000730254	0.504793
Rn4.5s	37.5256	84.2501	0.000738178	2.24514
Rn4.5s	33.7389	84.2501	0.000738178	2.49712
Pantr2	1.09031	2.12905	0.000744034	1.95271
Adgra1	11.8249	8.07056	0.000763794	0.682507
Bmp1	16.5384	22.8397	0.000768545	1.38101
Zfp369	1.94382	3.42749	0.000793285	1.76328
Plekha7	4.50086	2.8329	0.000809499	0.629413
Slc3a2	54.8994	44.2567	0.000814015	0.806142
Rprml	86.6158	110.069	0.000817397	1.27077
Tmem65	20.8824	16.3464	0.000824188	0.782784
Gfod1	19.77	25.2042	0.00083626	1.27487
Rimbp2	19.7927	25.603	0.000845902	1.29356
Bola2	156.196	199.988	0.000846967	1.28037
Sema3b	4.6849	1.43166	0.00084812	0.305589
Wnt9a	3.69006	2.39916	0.000857788	0.650169
Sbk1	25.5111	31.4367	0.000859178	1.23227
Ltc4s	18.9596	9.77637	0.000866037	0.515641
Slc16a2	21.0935	13.7609	0.000869984	0.652378
Mapkapk2	16.3747	12.5729	0.000870134	0.767825
Decr1	6.44422	4.51297	0.000901439	0.700313
4930515L03Rik	0	0.207665	0.000907352	inf
Myl9	14.9092	10.703	0.000920845	0.71788
Tmem86a	15.7698	10.7534	0.000922967	0.6819
Hba-a2	42.4726	99.382	0.000932211	2.33991
Gpr27	22.2251	27.556	0.000939198	1.23986
1500004A13Rik	5.70431	7.92839	0.000941861	1.38989
Zfp385a	27.4343	22.1157	0.000948827	0.806133
Spink8	25.7202	34.5	0.000950405	1.34136
Rgs4	46.5307	37.1406	0.000951218	0.798194
Car14	11.2566	5.76097	0.000951378	0.511788
Crebzf	15.3976	20.0022	0.000957267	1.29905
Arsg	12.8433	8.00435	0.000962345	0.623229
Snhg11	84.3144	117.905	0.000966046	1.3984
Nkg7	0.784603	0.169877	0.000974429	0.216513
Rxrg	1.94462	0.923302	0.000978451	0.474799
Mdk	25.0207	18.7254	0.000980368	0.748395
Gabra3	15.1469	10.6619	0.000981644	0.703901
Mt4	0.0568605	0.367233	0.000982212	6.4585
2310022B05Rik	31.7613	25.4434	0.000982947	0.801084
Golm1	22.2618	28.2939	0.000995484	1.27096
Apoc1	5.00592	2.13741	0.0010029	0.426977
Nucb1	36.5061	28.245	0.00100888	0.773708
Epn3	3.83703	1.09308	0.00101545	0.284876
Cirbp	53.1663	43.8796	0.00102139	0.825328
Sema3f	1.98839	0.681868	0.00103928	0.342924
Slc13a4	9.4666	2.83982	0.00103991	0.299983
Slc4a2	22.7115	10.7231	0.0010417	0.472145
Slc46a1	7.94751	5.49252	0.00104674	0.691099
Junb	43.3059	54.6121	0.00107373	1.26108
Iqgap2	16.1609	21.1973	0.00108688	1.31163
Hpca	1204.04	1599.14	0.00109085	1.32814
Sirt4	5.37137	7.66669	0.00109303	1.42732
Osbpl1a	48.8893	38.8338	0.00110052	0.794321
Stat2	7.03413	11.0088	0.00111169	1.56506
Pkp2	10.9237	14.2015	0.00111379	1.30007
Slc7a14	21.7298	28.3808	0.00111435	1.30607
Isl1	0.256516	0.0386244	0.0011191	0.150573
Zfpm1	14.7534	18.9393	0.00112122	1.28373
Tle1	19.9289	25.3822	0.0011258	1.27364
Lrp10	22.507	16.6911	0.00113216	0.741593
Mfge8	82.2937	63.7309	0.00113265	0.774432
C2cd4b	8.40291	11.3015	0.00113705	1.34495
Gabrg1	4.54383	3.08078	0.00114968	0.678014
Ephx2	10.1403	7.65185	0.00115398	0.7546
Il11ra1	16.8194	12.7425	0.00116593	0.757612
Uhmk1	22.0861	29.4555	0.00117205	1.33367
Cgnl1	6.49585	2.5547	0.00117634	0.393282
Cnfn	0	0.0994253	0.00117809	inf
Clstn2	29.0233	36.1425	0.00118214	1.2453
Hs3st4	35.9124	45.6469	0.00118815	1.27106
Crlf1	17.4214	22.5446	0.00119095	1.29408
2210013O21Rik	27.8848	22.5408	0.00119949	0.808356
Acaa2	22.4023	13.3329	0.00121454	0.595158
Efcab1	5.91706	3.68146	0.00123202	0.622177
2410004P03Rik	4.01854	1.95377	0.00124472	0.486189
Cd82	24.2929	16.5898	0.00125053	0.682908
Chrd	15.977	21.015	0.00125662	1.31533
Degs1	40.7831	32.2061	0.00125712	0.789694
Vat1	17.3397	13.0041	0.00125781	0.749961
1700119H24Rik	0	0.104201	0.00128891	inf
Cpt2	4.55191	2.64017	0.00130898	0.580014
1700020I14Rik	31.5679	41.211	0.00132532	1.30547
Glmp	29.0043	22.6036	0.00133186	0.779319
Adcyap1	1.96098	1.04261	0.00133341	0.531677
Tcea3	2.01061	0.596953	0.00134852	0.296901
Gstm1	167.776	132.761	0.00135367	0.791297
4930413G21Rik	9.30936	12.1715	0.00136654	1.30745
Cd63	151.299	105.125	0.00137443	0.694818
Aldh1l1	24.9684	18.7549	0.00137486	0.751145
Wfikkn2	2.02854	0.482905	0.00137842	0.238055
Dusp4	8.93514	11.9843	0.00139042	1.34126
Pla2g7	86.7874	68.9276	0.00139166	0.794212
Aqp1	10.2449	1.79296	0.00139181	0.17501
Slc4a5	6.17446	0.930867	0.00141361	0.150761
Dcaf12l1	16.1407	12.5223	0.00141977	0.775825
Sox1	6.79103	4.80813	0.00142762	0.708012
Ap1s2	21.1652	15.7285	0.00143679	0.743129
Prdx1	99.6574	77.0261	0.00143686	0.772909
Pcdhgc4	5.4097	3.8269	0.00145558	0.707415
Six3	0.830529	0.203087	0.00145692	0.244527
Prrg2	5.67849	3.90962	0.00145821	0.688496
Gcsh	31.5859	25.6625	0.00148651	0.812467
Rsc1a1	0.738401	0.128857	0.00152522	0.174508
Agrn	25.7637	33.0491	0.00153898	1.28278
Gucy1a3	7.18719	5.1638	0.00153976	0.718473
Slc5a5	6.38955	4.3928	0.00154278	0.687498
Trf	290.42	197.108	0.00154342	0.678698
Marc2	21.6721	16.9949	0.0015755	0.784182
Sacs	1.00822	1.99335	0.00158274	1.97709
Ezr	37.2013	25.3023	0.00158577	0.680146
Trim62	5.86484	4.10289	0.00159079	0.699575
Pygo1	7.89713	10.4429	0.001604	1.32237
Gm1821	161.947	181.637	0.00160452	1.12159
Arfgef3	5.38288	7.68804	0.00161795	1.42824
Atp2b1	109.037	136.896	0.00162868	1.2555
Ttc14	7.01493	9.45209	0.00163211	1.34743
Emb	14.1226	7.33736	0.00165899	0.519546
Rdh5	12.9675	3.42707	0.00166234	0.264282
Gnaq	45.6188	56.704	0.00167219	1.243
Zic3	1.31974	0.597901	0.00167275	0.453046
Lsm8	27.5466	34.0031	0.00167785	1.23439
Cdkl4	6.72644	4.67371	0.00168251	0.694828
Olfml2b	12.9782	17.0252	0.00168879	1.31183
Apoo	34.8258	26.8613	0.00171162	0.771306
Nab2	18.0989	22.3048	0.00177594	1.23238
Tcta	18.1256	14.366	0.00178064	0.792579
Rsf1os1	0	0.473643	0.00179031	inf
Sap25	0.239575	1.17282	0.00181628	4.89542
Kcnma1	11.5295	15.0684	0.00182727	1.30695
Sostdc1	17.177	4.12598	0.00184123	0.240203
Tbc1d9	26.8654	18.1216	0.0018438	0.674531
Cspg5	75.7935	62.6352	0.00185393	0.826393
Fstl1	12.7674	9.65888	0.00186417	0.756528
Cldn1	3.2841	0.640068	0.00188035	0.194899
Idh2	28.437	22.156	0.00189436	0.779127
Phyh	51.8606	42.1968	0.00190313	0.813659
Wbp11	42.0115	34.4297	0.00194123	0.81953
Gfra1	14.798	11.6947	0.00194581	0.790293
Pacrg	15.0227	11.7795	0.00194827	0.784119
Fgf22	1.38097	0.532175	0.00195574	0.385362
Clic6	22.5488	4.61939	0.00197294	0.204862
Smpd1	48.9567	39.6081	0.00198847	0.809043
Mdfic	4.06728	1.69879	0.00199436	0.417673
Ndufs5	186.957	238.897	0.00201771	1.27782
5930403L14Rik	13.2687	9.06621	0.00203596	0.683279
Crip2	53.695	43.8779	0.00204201	0.817168
Dap	7.99792	5.35972	0.00205888	0.67014
C1ra	3.28649	1.50079	0.00206715	0.456654
Snhg9	0	35.1657	0.00211539	inf
Fxyd1	152.595	101.822	0.00211565	0.667268
Prdm8	33.5084	42.2271	0.00211572	1.26019
Tgoln2	3.8508	6.45159	0.00214608	1.67539
Ppcs	5.89923	4.06735	0.0021654	0.689472
Nxn	9.37948	6.00485	0.00217198	0.640211
Atp6ap2	92.8821	75.4787	0.00217583	0.812629
Tpp1	23.1852	18.1342	0.00218766	0.782145
Necab2	46.3553	35.6145	0.00222716	0.768294
Slc10a4	0.683428	0.254452	0.00222738	0.372317
Tuba1b	371.253	298.711	0.00227266	0.804601
Lrrc7	7.54947	10.1278	0.00229251	1.34152
Rsrp1	115.84	144.959	0.00229878	1.25138
Qsox1	10.8428	8.19216	0.00230258	0.755541
Clmp	6.40549	8.83284	0.00230955	1.37895
Samd14	18.1809	14.1744	0.00234119	0.779632
Scn8a	27.3105	33.7155	0.00235385	1.23453
Hist1h4i	11.8726	16.7227	0.00236372	1.40851
Mrps18c	43.5152	54.9319	0.00236917	1.26236
Pifo	3.45119	1.14412	0.0023764	0.331514
Tmem114	3.93997	5.55359	0.00238736	1.40955
Tox2	11.2209	8.35818	0.00240702	0.744875
Pla2g5	3.277	0.739595	0.00240979	0.225693
Xlr3b	1.99442	0.924465	0.00242488	0.463525
Itga7	7.4127	10.128	0.00244462	1.3663
Enpp2	468.381	108.739	0.0024488	0.23216
Ghrh	0.500225	0.174142	0.00246868	0.348128
Cabp7	91.687	118.55	0.00247424	1.29298
Arl6ip1	172.498	131.091	0.00249951	0.759957
Cldn2	6.76632	1.23265	0.00251666	0.182174
LOC100861978	2.5032	4.52618	0.00252151	1.80816
Rec8	1.78369	0.850344	0.00252242	0.476733
Slc29a4	21.8869	13.5167	0.00253302	0.617571
Ntrk3	21.6601	26.5484	0.00255044	1.22568
Dynlt3	59.4868	48.5538	0.0025652	0.816211
Abca4	3.47615	0.681463	0.00258883	0.19604
Tspan6	8.38501	6.20719	0.00259267	0.740272
Sox9	13.1872	10.1315	0.00264015	0.768283
Hist1h2be	3.67028	5.69632	0.00264707	1.55201
Pigt	40.5583	33.0682	0.00264904	0.815326
Neurod6	80.4176	101.788	0.00267403	1.26575
Trp53i13	5.38641	3.72791	0.00269355	0.692096
Fam212a	5.05515	7.1191	0.00269376	1.40829
Fundc2	12.5852	9.67469	0.00271362	0.768735
Slc2a12	6.60289	2.02577	0.00272807	0.306801
2900009J06Rik	1.9447	3.41733	0.00274832	1.75726
Tmem86b	2.14779	3.49863	0.00275392	1.62894
Qpct	6.71405	4.85389	0.00279882	0.722944
Slco1c1	23.9335	15.6704	0.00283088	0.654745
Pnp2	1.74441	0.767775	0.00283142	0.440133
Tmem198	31.8736	39.2486	0.0028344	1.23138
Ltbp3	8.67067	5.50437	0.00284833	0.634827
Sstr1	6.59126	4.57611	0.00285793	0.694269
Slc31a1	12.1111	6.04584	0.00287469	0.499197
Lrrc45	11.8027	15.0296	0.00290108	1.2734
Prkca	33.6216	42.6798	0.00292308	1.26942
Pnpo	23.1817	18.9028	0.00295038	0.815419
Slc39a12	21.1845	16.247	0.00296376	0.766927
Dpp7	11.4358	8.32143	0.00298156	0.727665
Rn4.5s	33.7389	84.2501	0.00299435	2.49712
Rn4.5s	29.9522	84.2501	0.00299435	2.81282
Rcn2	65.9749	54.2646	0.00300435	0.822503
Ttr	3097.18	561	0.0030197	0.181133
Ggh	15.3147	10.1285	0.00305656	0.661357
Alkbh7	16.798	13.1996	0.00306762	0.785783
Plxna4	14.0738	17.9481	0.00306764	1.27529
1700030C10Rik	0.522844	0.176915	0.00309721	0.33837
Prr32	8.36729	2.06064	0.00312149	0.246273
Per2	4.70083	6.73525	0.00312903	1.43278
Zfhx2os	3.63392	5.24915	0.00315989	1.44449
Pcdh20	22.8441	27.734	0.00317838	1.21405
Retsat	7.67147	5.43025	0.00320947	0.70785
Egr3	27.4233	33.8728	0.00321244	1.23518
Lasp1	33.6291	27.0905	0.00321413	0.805565
C130074G19Rik	7.17936	4.83682	0.00322342	0.673711
Sypl	10.1352	7.69142	0.00324718	0.758884
Pmf1	4.56159	2.91371	0.00325219	0.638749
Dhx33	12.6375	16.2994	0.00326661	1.28976
Igf2	57.2833	21.5364	0.00333298	0.375964
Camk1d	31.8279	39.7334	0.00334187	1.24838
Car12	18.5847	9.37674	0.00336072	0.504542
Tob1	19.1198	15.1172	0.00336461	0.790655
Zar1	0.236396	0.0361717	0.00337806	0.153014
Kdelr2	16.5191	13.0752	0.00340524	0.791522
1700125G22Rik	0	0.0648692	0.00343654	inf
Ndufa5	165.732	207.04	0.00345624	1.24925
Tac2	5.70973	3.73882	0.003463	0.654816
Stmn1	266.704	216.156	0.00346529	0.810471
Sord	10.1966	7.6627	0.00346935	0.751494
Mdga1	8.94582	11.9657	0.00350985	1.33758
Lzts3	55.1885	66.4192	0.00352323	1.2035
Sh3bgrl	48.0119	38.9356	0.00354325	0.810958
Tm9sf1	14.3514	11.4883	0.00360334	0.800499
Os9	40.2893	33.428	0.00362736	0.8297
Nptx1	130.238	163.935	0.00363671	1.25873
Lingo3	17.5686	23.1467	0.0036602	1.3175
Doc2a	7.50982	5.66926	0.00366912	0.754912
Sipa1l3	26.1353	33.1739	0.00368111	1.26931
Sptb	27.0977	33.5579	0.00373364	1.2384
Nap1l5	136.586	108.821	0.00374338	0.796719
Dab2	4.43737	2.38109	0.00374372	0.536598
Aldh6a1	19.1257	15.3508	0.00380186	0.802627
Soga3	16.8999	20.9731	0.00380724	1.24101
Sptbn2	145.216	179.989	0.00383869	1.23945
Steap2	2.77556	0.943238	0.00385913	0.339837
4933429O19Rik	0.344748	0.0372108	0.00386821	0.107936
Klk8	10.1574	13.7289	0.00389452	1.35162
Gm1987	0.0332736	0.29748	0.00389618	8.94044
Antxr1	4.90897	2.91279	0.00391297	0.59336
Cacna1a	23.2336	28.768	0.00391422	1.23821
6430573F11Rik	4.31456	2.94941	0.00394301	0.683594
Fstl4	2.99692	4.46916	0.00398949	1.49125
Tmem35	27.6364	22.4814	0.00399198	0.813471
Cml1	10.834	8.22869	0.00399221	0.759524
Col9a3	20.2607	8.85935	0.00399341	0.437268
Fam81a	34.342	26.573	0.00401737	0.773774
Ubp1	18.8761	22.9844	0.00401949	1.21765
Mcf2l	24.8177	30.768	0.00402288	1.23976
Kctd4	20.2877	25.3719	0.00403808	1.25061
Dus3l	22.9127	27.676	0.00407012	1.20789
Homer3	21.5822	27.2281	0.00407268	1.2616
Sh3gl1	22.4803	27.5324	0.00409248	1.22474
Syt7	51.4253	62.8338	0.00409374	1.22185
Elovl7	7.14742	3.67756	0.00409912	0.51453
Cul4b	13.7568	9.54944	0.00409981	0.694162
Crhr2	1.636	0.491454	0.00412204	0.3004
BC002163	59.8258	21.2196	0.00413478	0.35469
Arhgap6	1.04103	0.468645	0.00414308	0.450175
Cited4	2.08534	1.28025	0.00416698	0.613927
Adra2a	5.31437	3.7581	0.00416778	0.707158
Cd151	19.2155	14.2887	0.00416884	0.743604
Hba-a1	300.447	421.745	0.0041908	1.40373
Cnksr2	34.1475	43.1079	0.00423201	1.2624
Dgkz	164.977	207.209	0.00427254	1.25599
Srebf1	19.579	15.5608	0.00427415	0.794773
Prickle2	36.2951	44.3229	0.0042916	1.22118
Gm10052	59.968	81.1209	0.00430134	1.35274
Tmem144	4.38387	5.94111	0.00434238	1.35522
Dpy19l1	13.9127	11.081	0.00439797	0.796471
Plxnb2	20.5533	14.9901	0.00447288	0.72933
Arl15	16.7441	20.688	0.00449158	1.23554
Cish	2.51235	1.32549	0.00451236	0.527588
Agtrap	4.55975	2.92718	0.00451686	0.641961
Rnf182	11.5438	14.5557	0.00456477	1.26091
Rgs7bp	34.7015	43.0623	0.00460385	1.24093
Stra6	5.8487	3.66858	0.00465059	0.627247
Ndufa4l2	4.04533	2.69858	0.00467341	0.667085
Cldn3	1.30558	0.402575	0.00467944	0.308349
Dnajb9	21.7517	17.8449	0.00468303	0.820392
Met	1.09633	0.536158	0.00473106	0.489047
Tmem88	1.58932	0.818139	0.00474894	0.514772
Plp2	6.10237	4.26947	0.00475741	0.699641
Slc2a4rg-ps	1.20152	2.16215	0.00475996	1.79952
Megf9	23.2286	28.1306	0.00476043	1.21103
F5	6.90937	1.14463	0.00479381	0.165663
Fam24a	0.167495	0	0.00483342	0
Glb1l2	0.958918	0.328662	0.00483531	0.342742
Slc7a10	21.2568	15.7016	0.00484852	0.738662
Hspb8	16.1954	11.3439	0.00485826	0.700439
Fam19a1	14.3673	18.0576	0.0048635	1.25686
1700003L19Rik	0	0.0634813	0.00489077	inf
Atcayos	0.170688	0	0.00495176	0
Capsl	6.27143	3.69468	0.00496017	0.589128
Xrcc5	6.89193	5.09368	0.00499107	0.739079
Aga	6.83401	4.56019	0.00500286	0.66728
BC029214	16.6539	13.1274	0.00500427	0.788245
Ubl5	30.1219	24.5267	0.0050092	0.814249
2210408F21Rik	11.3789	14.336	0.00502929	1.25987
Nap1l3	16.3427	13.1945	0.00509415	0.807361
Slc16a8	3.34227	0.698235	0.00509642	0.208911
Etfa	28.5402	22.5294	0.00511217	0.789391
Oca2	1.62339	0.376277	0.00513999	0.231785
Iyd	2.777	4.40165	0.00516672	1.58504
Krt77	2.67931	1.5846	0.00518366	0.59142
Prdx6	121.198	88.1611	0.00521583	0.727414
Sfrp1	2.90905	1.35438	0.00524667	0.465576
Zswim7	9.75053	7.24932	0.00524886	0.743479
Slc7a5	26.7307	21.2095	0.00531857	0.793453
Snhg8	13.228	10.3004	0.00537389	0.778681
Adgra2	6.82869	4.6912	0.00541529	0.686984
Acp6	5.36474	7.06212	0.00541705	1.3164
Gtf2ird1	5.71655	4.09513	0.005427	0.716364
Rab3b	12.1616	9.48991	0.00544178	0.780321
Rab30	3.56386	5.01561	0.00546503	1.40735
Mast3	79.2497	96.8332	0.00547352	1.22187
Rsph1	9.19085	5.16354	0.0055095	0.561814
Gstt2	1.68933	0.864156	0.0055266	0.511537
Ccl19	2.18244	0.72559	0.0055664	0.332467
1600014C23Rik	0.0319327	0.311169	0.00559976	9.74454
Pnck	45.8965	37.4733	0.00560057	0.816474
Bsn	28.1195	35.9808	0.00560063	1.27957
Itga3	4.57694	3.01503	0.00561917	0.658743
Ngf	4.10256	5.75994	0.00563241	1.40399
Necab1	12.5081	8.83215	0.00564595	0.706116
Dok3	3.55073	5.1561	0.00565521	1.45212
Hipk2	4.80142	6.85385	0.00566289	1.42746
Ptgfrn	4.5982	3.02502	0.00566983	0.657871
Kcns1	6.58031	4.97134	0.00568178	0.755488
Zfp950	6.14508	8.00718	0.00568228	1.30302
Tceal8	17.4249	14.0944	0.00570614	0.808861
Sfpq	44.1029	53.6509	0.00571641	1.21649
Cebpb	24.7849	31.8202	0.00573441	1.28386
1500015O10Rik	56.676	12.12	0.00578632	0.213848
Msx1os	6.08127	2.53044	0.00580073	0.416105
Samd3	0.47341	0.0853361	0.00589244	0.180258
Slc19a1	7.71368	5.50108	0.0059125	0.713159
Col11a2	5.98937	8.16091	0.00593653	1.36257
Kl	29.8127	9.10601	0.00596795	0.305441
Hist2h2bb	0.312557	0.86701	0.00599326	2.77392
Defb10	0.195975	0	0.00600629	0
Gm15408	0.401003	0.124028	0.0060352	0.309295
Slc22a18	0.81061	0.284046	0.00607263	0.35041
Nme5	7.86511	5.40542	0.00608312	0.687266
Sntb1	2.69195	1.26992	0.00612569	0.471748
Akip1	3.89189	2.48589	0.00618711	0.638736
Dab1	28.9722	35.6018	0.00621813	1.22883
Zfp692	7.44689	9.85408	0.0062528	1.32325
Rela	11.0267	8.5049	0.00625332	0.771303
E030003E18Rik	6.35201	8.88307	0.00638896	1.39847
Otx2	6.86782	1.65739	0.00640353	0.241326
Hadhb	43.658	34.7743	0.00643263	0.796518
Arhgap36	0.573779	0.26128	0.00644069	0.455368
Uap1l1	12.4252	9.40254	0.00644735	0.756731
Slc4a10	45.0943	34.9395	0.00648914	0.77481
Trpv4	4.55769	1.17313	0.00650629	0.257395
Ctsl	61.7645	47.0237	0.00653089	0.761339
Igflr1	2.14694	3.30352	0.00656984	1.53871
Parl	19.1821	15.5926	0.00658087	0.812873
Slc6a11	41.0082	33.5268	0.00659323	0.817563
Rims1	18.676	23.7048	0.00664292	1.26927
Rab38	0.861948	0.400413	0.00665899	0.464545
Spaca1	0.0386426	0.250268	0.0067318	6.47648
Cacna1h	17.0705	21.4709	0.00676766	1.25778
Prss12	7.53057	5.825	0.00676856	0.773515
Bdnf	11.1248	14.1848	0.00679451	1.27506
Sdc2	13.4032	10.242	0.00690913	0.764145
Gpr52	0.990406	0.451134	0.0069549	0.455505
Gm12409	0	0.0412497	0.00695796	inf
Rbfox1	83.6464	102.414	0.00695857	1.22437
Tagln	7.50348	4.86055	0.00699683	0.647773
Gm933	0	0.13987	0.00704999	inf
Tmem106c	19.7867	16.1202	0.00705732	0.814702
Dock9	28.1929	34.5163	0.00715797	1.22429
Fam132a	11.366	8.14818	0.00716352	0.716891
AA465934	1.46941	0.641136	0.00718435	0.436324
Ergic3	88.7444	73.0633	0.00725919	0.823301
Pdlim1	4.32301	3.02735	0.0073186	0.700289
Fnbp1l	6.3008	4.59795	0.00735469	0.729741
Klf3	9.38956	11.9405	0.00736595	1.27168
Bok	72.8688	92.8372	0.00741629	1.27403
Rmrp	2.37195	7.6875	0.00744873	3.241
Slc25a39	45.1202	36.2153	0.00746486	0.802641
Col8a1	4.11536	0.749717	0.00747478	0.182175
Slc37a2	2.74622	1.23788	0.00753586	0.450759
Cox6a2	6.75357	4.77632	0.00755668	0.707229
Mycbp2	19.8055	24.4481	0.00757889	1.23441
Tmem72	3.83493	0.632046	0.00760796	0.164813
Cpq	14.4695	9.19643	0.00762522	0.635574
Klhl2	82.6575	100.359	0.00767713	1.21415
S100a8	2.73707	1.22172	0.00769679	0.44636
Usp2	23.1343	18.9892	0.0078341	0.820824
Smim6	0.14488	0.0216098	0.00783705	0.149156
Gria2	85.8909	105.314	0.00784477	1.22614
Rspo2	6.13082	4.11679	0.00788252	0.671492
Cd200	31.5691	26.4063	0.00792751	0.836461
Lhfpl3	7.08538	5.3018	0.00793082	0.748273
Kcnc3	39.5617	47.5098	0.00793276	1.2009
Rprm	20.2611	16.0991	0.007945	0.794579
Ncstn	25.6787	21.1183	0.00794606	0.822404
Nr1i3	0.100339	0.0140527	0.00795197	0.140053
Tmed10	45.7287	37.7768	0.00795259	0.826106
Slc12a2	18.6935	12.4472	0.0079755	0.665859
Mvp	5.34747	3.58555	0.00802608	0.670513
Prdm16	3.23895	1.93788	0.00812777	0.598305
Slc25a18	30.9977	25.7214	0.00813215	0.829784
Rgs3	8.03211	5.86395	0.00814145	0.730063
Nr3c2	28.8422	35.694	0.0081627	1.23756
Maob	12.4608	9.36467	0.00816346	0.75153
Tnfrsf1a	11.4736	7.92857	0.00816827	0.691025
BC048507	0.176836	0.0251215	0.00818409	0.142061
Npr3	4.00491	2.51205	0.00820839	0.627243
Dsc3	0.494968	0.180812	0.00822043	0.3653
Pqlc3	1.5812	0.648415	0.00825936	0.410078
Etv1	17.7279	13.4903	0.00826266	0.760965
Rps6kl1	16.7884	20.323	0.00826778	1.21053
Rnf208	84.7327	70.5104	0.00829375	0.83215
Dnase1l2	1.03967	1.92678	0.00831098	1.85326
Polr2l	18.2151	14.8199	0.00843747	0.813606
Pon2	32.8118	26.5094	0.00844684	0.807922
Tbp	6.5779	8.49825	0.00847908	1.29194
Defb1	0.0495143	0	0.00848184	0
Arhgef16	0.485168	0.147547	0.00848426	0.304116
Ift74	9.75287	7.27406	0.00848995	0.745838
Gtsf1l	0.455569	0.0483695	0.00850854	0.106174
Cldn9	0.609058	0.111895	0.00857353	0.183718
Pcolce2	6.96075	3.10521	0.00858251	0.446102
Baiap2	83.9029	101.434	0.00859871	1.20894
Dio3	1.14746	0.351912	0.00867375	0.306687
Ksr1	20.9179	25.5013	0.00869051	1.21912
Ddx17	75.6842	91.5492	0.00875037	1.20962
Btd	7.31722	5.17031	0.00875217	0.706594
Ednrb	17.5666	14.0304	0.00879116	0.798698
Hmbox1	4.62712	6.37625	0.00879609	1.37802
Cfl2	20.8042	17.0619	0.00882674	0.82012
Parva	21.3325	17.1319	0.00885493	0.803088
1700113A16Rik	17.7796	14.2179	0.00886818	0.799674
Nid2	2.3911	1.02415	0.00887739	0.428316
4833427G06Rik	1.7335	0.596036	0.00891661	0.343834
Tekt5	4.7396	3.2897	0.00906869	0.694088
Gpx8	11.0759	6.07895	0.00908566	0.548847
Dnajc5b	0.13688	0.0322166	0.00909645	0.235365
Cdc7	2.48432	3.70468	0.00918166	1.49123
Bcl11b	20.919	25.4723	0.00919006	1.21766
Slc7a8	22.4043	18.1841	0.00921411	0.811633
Mia	13.908	7.50583	0.00935523	0.539676
Cbln1	3.22744	1.86034	0.00937402	0.576412
Cfap45	2.197	1.17636	0.00938857	0.535438
Cetn2	28.4092	23.2805	0.00940835	0.819471
Sptbn4	44.4152	53.6574	0.00942916	1.20809
Ctnna1	21.9673	16.8178	0.00948653	0.765586
Olfr574	0.274858	0.0482065	0.00954129	0.175387
S100a13	35.0266	25.8652	0.00957957	0.738446
Gng13	74.9089	91.5992	0.00958094	1.22281
9130015A21Rik	0.0912069	0	0.00958856	0
Gm17750	8.70339	11.7464	0.00961576	1.34964
Dhrs7c	0.070752	0	0.00962178	0
Sdr39u1	35.0338	29.635	0.0096249	0.845897
Sept10	3.61727	2.10946	0.00967051	0.583163
Oard1	10.362	8.12776	0.00967543	0.784378
Fbxo36	4.91463	3.14499	0.0097421	0.639923
Cfap61	0.542146	0.152629	0.00975642	0.281527
Zfand2b	16.2125	19.8974	0.00989577	1.22729
Anxa5	35.8818	27.5308	0.0100001	0.767263
St6galnac2	3.4817	1.67763	0.0100143	0.481842
Kcne2	13.3455	2.27464	0.0100202	0.170443
Man2b1	19.7759	15.6297	0.0100324	0.790342
Zdhhc22	4.59472	3.18018	0.0100546	0.69214
Lamc2	0.709621	0.319076	0.0100556	0.449643
Slc8a3	4.22787	3.00337	0.0100593	0.710375
Rbp1	7.90188	4.70587	0.0100611	0.595538
Calml4	13.3503	3.82751	0.0101674	0.286698
Cryz	7.5464	5.74886	0.0101684	0.761802
Kcnf1	14.572	11.5641	0.0101921	0.793586
2700081O15Rik	16.4858	20.5175	0.0101992	1.24455
Kcnt2	3.69473	5.11575	0.0102015	1.38461
Grin2b	11.2507	14.3203	0.0102174	1.27284
Drc7	6.58104	2.08518	0.0103657	0.316846
Epha7	39.1429	50.7469	0.0103826	1.29645
Camkk1	62.5385	81.0597	0.0103873	1.29616
Plcb4	4.00528	2.70408	0.0103983	0.675127
Mospd1	6.31187	4.12284	0.0104157	0.653189
Dnajc19	24.2675	29.5075	0.0104332	1.21593
Shank1	45.7931	56.7327	0.0105259	1.23889
Kalrn	87.0478	105.999	0.0105439	1.21771
Rxra	8.14321	6.3999	0.0106086	0.785919
Slc16a9	2.23476	0.898365	0.0106232	0.401995
Rn4.5s	26.1655	84.2501	0.0106328	3.21989
Rn4.5s	29.9522	84.2501	0.0106328	2.81282
Rn4.5s	37.5256	84.2501	0.0106328	2.24514
Arxes2	30.2646	25.2462	0.0106719	0.834184
Rgs14	55.1502	67.3962	0.0107284	1.22205
Serpine2	90.733	75.3662	0.0107716	0.830637
Npffr1	1.50634	0.850267	0.0107783	0.56446
Tgtp1	4.41749	1.53337	0.0107807	0.347113
4930539E08Rik	0.968806	0.477376	0.0108507	0.492746
Prox1	9.9596	13.3009	0.0108566	1.33548
Shisa6	18.61	22.9111	0.0108661	1.23112
Pamr1	4.13318	2.87724	0.0109152	0.696134
Eif3j1	4.38808	10.3342	0.0109347	2.35507
Myof	1.6517	0.803904	0.0111172	0.486713
Ffar4	0.159787	0.0259596	0.011118	0.162463
Tpbg	2.214	1.31934	0.0111305	0.595907
Ccdc3	8.22564	11.329	0.0111554	1.37728
Efcab6	2.68943	4.04477	0.0112492	1.50395
Hist1h4j	1.04805	2.84929	0.0112642	2.71865
Gpr68	6.08641	7.85389	0.0113572	1.2904
Arhgap39	32.2757	39.179	0.0114516	1.21389
Wwox	7.06337	5.45543	0.0114537	0.772355
Sf3b6	24.4199	20.1875	0.0115061	0.826684
Galns	5.2723	3.81725	0.0115391	0.724019
Cd59a	7.69889	3.4478	0.011588	0.447832
Lefty1	7.14199	9.65272	0.0116311	1.35154
Chst12	14.3983	11.8988	0.011719	0.826407
Plch2	23.312	28.7713	0.0117795	1.23418
Pdk2	56.3495	47.5574	0.0117993	0.843971
4932411E22Rik	0.400186	0.126456	0.0119925	0.315992
Crygs	0.154139	0.0166838	0.0120073	0.108239
Adgrd1	0.47077	0.192853	0.0120422	0.409654
Grik3	6.01795	4.41817	0.0120533	0.734166
Pabpn1	76.5549	92.0287	0.0120834	1.20213
Kmt2d	5.45963	7.19087	0.012088	1.3171
Gstk1	11.8977	9.20515	0.0120981	0.77369
Ptprcap	1.14062	0.539758	0.0121095	0.473213
Cadm1	41.3303	32.7009	0.0121371	0.791209
Plk5	13.7035	18.3094	0.0121781	1.33611
Cyp4f13	5.34112	3.87778	0.0121895	0.726025
Bmp6	7.0274	3.56694	0.0123742	0.507576
Rasgef1b	4.56905	3.25393	0.0124172	0.712167
Rbfox3	99.6435	121.619	0.0124267	1.22054
Ly6g6e	2.12106	1.26558	0.0124285	0.596674
Csrp2	11.6409	7.32116	0.0124586	0.628918
Ankrd34b	5.23635	3.75281	0.0124715	0.716684
Syngap1	56.1846	67.4885	0.0124792	1.20119
Fos	4.96406	6.93257	0.0125031	1.39655
Cyr61	4.04	2.48602	0.0125526	0.615351
Slc32a1	41.5778	34.3983	0.0127082	0.827323
Slc1a5	1.73874	0.90287	0.0127112	0.519266
3110021N24Rik	4.20632	5.75608	0.0127199	1.36844
Kmt2a	7.37464	9.5963	0.0127421	1.30126
Aldh9a1	12.3153	9.98062	0.0127651	0.810422
Acap2	15.3258	18.9132	0.0127917	1.23408
Cyp26b1	3.13566	4.88282	0.0128015	1.55719
Masp2	0.186425	0.602474	0.0128522	3.23172
Pknox2	9.70771	7.79845	0.0128774	0.803325
Agt	13.239	10.2288	0.0129066	0.772633
Tmem27	1.28783	0.221977	0.0129344	0.172365
Gm5132	0	0.120048	0.0130029	inf
Col18a1	2.73856	1.44257	0.0130253	0.526763
Ano3	19.402	23.9306	0.0130375	1.23341
Dusp5	10.6885	13.4224	0.0131098	1.25577
Hey2	1.80834	1.01183	0.0131491	0.559535
Angptl2	2.95416	1.23907	0.0131509	0.419433
Pcdha7-g	0.524524	1.00883	0.0131973	1.92332
Sft2d2	8.42318	6.4322	0.0132176	0.76363
Gas5	8.0735	10.3382	0.0132277	1.28051
Atp1b3	53.4283	43.7694	0.0132443	0.819218
Yif1a	10.725	8.33213	0.0133058	0.776885
Cln6	6.86592	5.21847	0.0133206	0.760055
Hrh1	1.64468	0.954845	0.0133265	0.580565
Tram1	11.717	9.1596	0.0133318	0.781737
Pnpla2	8.99163	6.92601	0.0133459	0.770274
Adcy9	19.7653	23.768	0.0133583	1.20251
Abhd11os	2.15432	1.06501	0.0133619	0.49436
Pah	0.0478808	0	0.0134127	0
Nsmf	273.209	328.219	0.0134914	1.20135
Prkra	10.0172	8.12747	0.0135486	0.811352
Rras	16.5606	13.0258	0.0135567	0.78655
Cttnbp2	23.5596	28.3302	0.0135772	1.20249
Ctsb	176.011	134.093	0.0135857	0.761844
Cyp46a1	69.5517	58.2207	0.0136065	0.837085
Shank3	47.8055	57.8017	0.0136482	1.2091
Traip	3.551	4.98018	0.0137803	1.40247
Ctsd	490.831	332.005	0.013806	0.676413
Atxn2l	32.3285	38.9993	0.0139095	1.20634
Car10	14.0162	11.1008	0.0139235	0.791996
Elk4	3.17934	4.44561	0.0140159	1.39828
Btbd11	4.49676	3.1178	0.014055	0.693342
Myh7	1.83483	1.0798	0.014055	0.588501
4930556M19Rik	0.333473	0.0712064	0.0140931	0.21353
Cndp2	31.2538	25.7974	0.0141111	0.825415
Bglap	0	0.130816	0.0141579	inf
Pigz	4.53749	3.1461	0.0141862	0.693358
Pfdn2	98.3127	118.099	0.014229	1.20126
Pdgfc	2.37389	1.49729	0.0142973	0.630732
Ptp4a3	13.7722	11.237	0.0143026	0.815921
Ypel4	25.6287	30.3568	0.014358	1.18449
Epb4.1l4aos	26.9588	32.9538	0.0143656	1.22238
Cntnap4	5.19781	3.76451	0.0143757	0.724249
Cetn4	8.65004	6.61216	0.0143835	0.764408
Matk	89.843	107.479	0.0144085	1.1963
9330199G10Rik	0.0353065	0.145213	0.0144375	4.11293
Enc1	201.791	242.445	0.0145045	1.20147
Grik1	3.16652	2.15678	0.0145065	0.68112
Parp8	8.32385	10.5344	0.0145172	1.26557
Sgcz	0.290586	0.101525	0.0145886	0.34938
Plac9a	6.4924	4.04475	0.0146202	0.622998
Plac9a	6.4924	4.04475	0.0146202	0.622998
Plac9a	6.4924	4.04475	0.0146202	0.622998
Bmp7	3.4857	1.90657	0.0146582	0.546968
Hcfc2	6.46625	8.16789	0.0148344	1.26316
Mest	6.89115	4.57848	0.0148362	0.6644
Nek5	0.965938	0.311458	0.0149034	0.322441
Jdp2	24.2916	30.0956	0.0149061	1.23893
Tmem59	127.763	102.016	0.0149085	0.798478
Lppr3	15.6326	12.619	0.0149667	0.807223
Blcap	47.9647	40.1764	0.0149802	0.837624
Sgms2	1.8316	0.706474	0.0149808	0.385715
Itpripl1	2.01775	0.884475	0.0149977	0.438346
Ids	84.0461	68.6007	0.0150488	0.816227
Klc3	3.17753	1.96517	0.0152238	0.618457
Abat	57.355	48.5807	0.0152977	0.847017
Cxcl5	4.34891	2.16791	0.0153032	0.498495
Tmco2	0	0.067746	0.0153263	inf
Ogfod3	5.41739	3.90857	0.0153558	0.721486
Vamp8	25.8707	16.4007	0.0154953	0.633951
Rasl11a	8.71891	11.179	0.0155503	1.28216
Gm2a	20.7056	16.2112	0.015575	0.782937
Cux1	15.252	12.397	0.0155907	0.812811
Foxj1	11.5214	7.46057	0.0156253	0.647538
Pla2g16	11.0322	8.39917	0.0158172	0.761331
Cntnap5c	2.19774	3.35753	0.015821	1.52772
Eif3j2	13.9489	7.80008	0.0159475	0.559191
Sln	4.51097	2.34187	0.0160481	0.519149
Gdf15	1.00835	0.370604	0.0161002	0.367535
Tesc	41.5051	49.918	0.0161412	1.2027
Adssl1	13.9193	10.7951	0.0161482	0.775545
Tmem181b-ps	17.1253	20.9614	0.0161817	1.224
Scarna13	0.710598	2.88296	0.0161909	4.05709
Pclo	11.1557	13.9304	0.0161962	1.24873
C730002L08Rik	0.49842	0.170852	0.016241	0.342788
Psd	176.546	213.406	0.0162449	1.20879
Myadm	24.24	20.1837	0.0162532	0.832663
Shox2	0.127408	0.025974	0.0162701	0.203865
Ddah2	12.9703	10.0524	0.0163695	0.775034
Vmac	6.03385	4.64077	0.0163992	0.769123
Zic4	1.17665	0.537266	0.0164787	0.456605
Lypla1	10.9337	8.5652	0.0165284	0.783377
H2-Ab1	15.9064	8.43481	0.0165511	0.530277
Cahm	1.61401	2.55547	0.0166153	1.58331
Krt23	0.328456	0.0632347	0.0167099	0.192521
Slc39a13	10.3096	8.14322	0.0167107	0.789867
Figf	0.974717	0.464739	0.0167769	0.476794
Etnk2	1.16932	0.543432	0.0168042	0.464743
Il11ra2	0.0214378	0.240948	0.0169527	11.2394
Gm1987	0.224664	0.0112798	0.016974	0.0502074
Tvp23b	14.3468	11.6304	0.0170389	0.81066
Tdg	8.72782	10.9855	0.0170479	1.25868
Nudt14	12.5781	9.62282	0.0172273	0.765043
Ntn4	3.36988	2.18921	0.0172518	0.649642
Ndufa6	145.491	174.014	0.0173453	1.19605
Ifnb1	0.094016	0	0.0174062	0
Raver2	9.53934	11.8903	0.0175695	1.24645
Ctnnal1	6.0324	3.64572	0.0175883	0.604357
Rhov	4.16168	2.83805	0.0176498	0.681949
Foxo3	8.58508	10.9863	0.017704	1.2797
2310068J16Rik	0.0808	0.361317	0.0177508	4.47175
Oas1b	0.618313	1.46117	0.0177978	2.36316
Lrrc8b	12.4845	15.1283	0.0178038	1.21177
Lipa	10.0195	7.39531	0.017816	0.738094
Cd36	1.07425	0.452816	0.0179399	0.421519
Tmem159	7.90416	6.16311	0.0179599	0.77973
Son	27.5305	32.5314	0.0180129	1.18165
Pcdhga12	6.68313	8.57506	0.0180502	1.28309
Orai2	57.096	69.5409	0.0181684	1.21796
Tomm5	45.9661	55.6387	0.0182362	1.21043
Ppp1r1b	60.6333	40.9663	0.0182645	0.675641
Zfp771	38.3882	46.4083	0.0182666	1.20892
Galm	2.65802	1.40588	0.0183152	0.528922
Grb10	5.58592	4.16628	0.0183276	0.745854
Wbscr17	49.7946	58.7888	0.0183886	1.18063
Mapk3	107.367	91.506	0.0184114	0.852274
Gpr161	6.52817	8.5145	0.0184398	1.30427
Npas2	5.26234	3.88367	0.018483	0.738011
Sult1c1	0.254098	0.0349977	0.0184941	0.137733
Arhgap18	2.4648	1.46335	0.0185078	0.593701
Nog	4.90613	3.6574	0.0186015	0.745476
Zfp703	13.0378	10.3231	0.0186947	0.791782
Kbtbd11	37.9054	45.9781	0.0187274	1.21297
Firre	8.52455	10.8104	0.0187301	1.26815
1700084E18Rik	0.250832	0.867513	0.0187413	3.45854
Laptm4b	52.8217	44.2412	0.0187876	0.837557
Lyz1	0.619211	0.124223	0.018851	0.200615
Tmem237	17.4012	12.1789	0.0189992	0.699888
Hist1h2ba	0.244793	0.588562	0.0190014	2.40433
Gm13305	0.273815	0.043402	0.0191016	0.158509
Stom	6.90038	5.16043	0.0191322	0.747847
Sgsh	3.01092	1.94335	0.0191706	0.645435
Klhl11	8.29495	10.7068	0.0192171	1.29076
Usp31	8.79467	10.9938	0.0192382	1.25005
Cxcr6	0.258124	0.0402403	0.0192431	0.155895
Tnfaip8	3.17253	1.83699	0.0192916	0.579028
Mvb12a	19.7828	16.3378	0.0193419	0.82586
Wdr86	3.99924	1.0585	0.0194016	0.264676
Tmbim4	30.3088	25.0467	0.0194761	0.826385
Cideb	3.68796	2.48925	0.0194967	0.674968
Ano1	1.00215	0.50719	0.01955	0.506101
Rai2	4.84404	3.47158	0.0195728	0.716669
Msgn1	0.0790648	0	0.0195735	0
Spag16	1.74169	0.754928	0.0195804	0.433446
Slc25a26	8.23703	10.1725	0.019606	1.23497
Gzmm	1.58497	0.825277	0.0196572	0.520689
2810403A07Rik	11.6931	14.2135	0.0196601	1.21555
Tsku	1.51005	0.7974	0.0196885	0.528062
Hsd11b1	23.5798	28.16	0.0196966	1.19425
Yif1b	34.2599	28.8165	0.0197139	0.841115
Fcgrt	16.3297	13.1035	0.0197412	0.802431
Fam114a1	2.60032	1.60679	0.0197483	0.617922
Hrsp12	42.7964	33.7827	0.0197961	0.789382
Cbln2	3.20637	2.12127	0.0198101	0.66158
Ppp3ca	379.245	486.194	0.0199445	1.282
Fam213a	88.9008	74.1592	0.0199627	0.83418
C2cd4c	2.3162	1.4892	0.0200209	0.642951
Hist1h2bf	0.904933	1.72117	0.0203249	1.90198
Nynrin	2.38907	1.4859	0.0203368	0.621957
Defb28	0	0.0822352	0.0203783	inf
St6gal1	6.63057	5.01201	0.0203882	0.755894
Magef1	4.63913	6.0692	0.0204142	1.30826
Ltk	4.98458	6.55027	0.0204257	1.31411
Cyp2j6	5.75891	4.38295	0.020476	0.761072
Bglap3	0.403375	0.165642	0.020478	0.41064
Scpep1	9.77175	7.18601	0.0205057	0.735386
2610005L07Rik	10.385	12.8514	0.0206076	1.23751
Spa17	5.14329	3.53075	0.0206707	0.686477
Zfhx2	6.24948	8.01447	0.0206923	1.28242
Serpinb1b	1.60611	0.462675	0.0207431	0.288072
U90926	0	0.0692765	0.0207668	inf
Stat1	10.9271	17.1955	0.0208164	1.57366
Trim2	55.2552	65.8134	0.0209356	1.19108
Gm21586	0.680131	0.114252	0.0210431	0.167985
Sptssa	23.7842	19.5123	0.0210658	0.820386
Astn2	9.29049	7.42491	0.0211896	0.799195
Rab20	2.05281	0.644983	0.0213349	0.314194
Abcc5	20.1812	24.1559	0.02134	1.19695
Upp1	3.1132	1.93657	0.0213881	0.622051
Cmtm4	16.577	13.3415	0.0214273	0.804824
Irf9	7.92818	11.7825	0.0215299	1.48615
Acox2	0.633398	0.172772	0.0215431	0.27277
Smoc1	5.23283	3.92046	0.0215528	0.749205
Aldh3b1	5.18992	3.62646	0.021574	0.69875
Igsf1	3.44364	2.25529	0.021616	0.654916
Wdfy2	2.79542	4.01018	0.0217133	1.43455
Crb2	2.60808	1.43735	0.0217304	0.551115
Gpc1	45.5665	56.8546	0.0217339	1.24773
Ralgapa1	14.9976	17.9916	0.0218106	1.19963
1700016C15Rik	0.0845862	0	0.0218117	0
Sowahc	5.90395	3.31262	0.0218539	0.561085
Efhd1	15.6451	12.7279	0.0218614	0.813537
Otos	1.24862	2.2985	0.0219388	1.84083
Ptger3	0.705916	0.35706	0.0220335	0.505811
Lmx1a	0.774963	0.156064	0.0220362	0.201383
Spred2	25.4392	30.6181	0.0220533	1.20358
Ttc9	14.8337	12.1694	0.0221046	0.820391
Gm1673	100.934	119.393	0.0221304	1.18288
Tmem89	0.214317	0.0642303	0.0221325	0.299697
Rpp21	30.0469	36.4516	0.0221717	1.21316
Abl2	8.48505	10.4907	0.0222905	1.23638
Fzd7	3.80887	2.42456	0.0223335	0.636556
Ctsa	38.8909	31.0663	0.0224159	0.798808
Gns	37.0277	29.4801	0.0224432	0.796165
Pcdh1	40.443	48.1724	0.0224615	1.19112
Hmga1-rs1	5.01434	2.25325	0.0224767	0.449361
Tgfbr3	4.92333	3.30917	0.0225215	0.672141
Prtn3	1.0038	0.517102	0.0226665	0.515146
H2-Aa	12.8729	6.52367	0.0226801	0.506777
Hsf1	12.3424	14.9797	0.0226885	1.21367
Klhdc8a	2.41796	1.61759	0.0227647	0.668989
Rsph4a	2.28132	1.2202	0.0227901	0.534867
Aldh7a1	30.4081	25.5736	0.0228697	0.841014
Morf4l1-ps1	6.05373	4.54265	0.0231262	0.750388
Sla2	5.5661	4.30964	0.0231755	0.774265
Arhgef17	30.646	36.7688	0.0232008	1.19979
Ppap2a	14.5215	11.6093	0.0234861	0.799456
1700030F18Rik	0	0.115412	0.0234964	inf
Tmco1	8.25012	6.61584	0.0235202	0.801908
Gm14288	9.5545	11.1029	0.0237502	1.16206
Sorl1	29.2129	35.4991	0.0237745	1.21519
Slit1	42.0864	49.7156	0.0238059	1.18128
Exosc7	12.4558	15.1623	0.0238065	1.21729
Dmrt3	1.32765	0.642865	0.0238292	0.484215
Ccnd3	17.6967	13.8041	0.0239082	0.780038
Cfap52	2.40642	1.18501	0.0239355	0.492437
Rgs8	17.6049	21.1449	0.0239358	1.20108
Thumpd3	14.0387	10.9358	0.0240278	0.778978
Slc16a12	1.31672	0.522519	0.024186	0.396834
Ebf3	0.684339	0.32442	0.0242465	0.474063
Capn11	0.341145	0.909855	0.0244044	2.66706
Dazap2	77.31	65.4757	0.0244282	0.846923
Alpl	3.80677	2.3003	0.0247192	0.604266
Nr1d2	16.7616	13.9962	0.0247782	0.835018
Gm21586	0.71171	0.132955	0.0247821	0.186811
Lgals2	0.475291	0.147	0.0248786	0.309284
Vma21	14.1274	11.6088	0.0249123	0.821721
Ago2	5.26997	7.01461	0.0249583	1.33105
Egr2	0.666565	1.34966	0.0250758	2.0248
Acer2	2.11777	1.31342	0.0250819	0.620191
Rgl2	12.6257	15.3191	0.0251137	1.21333
Cdk9	21.7404	25.6468	0.0251279	1.17968
Mrps18b	20.5598	17.4413	0.0251487	0.848319
Prkab2	6.78082	8.5372	0.0254176	1.25902
Cyb5r3	44.446	37.0318	0.0254595	0.833188
C920025E04Rik	0.543686	0.130848	0.025467	0.240668
Tinagl1	5.76712	3.86305	0.0254779	0.66984
Tmem254b	10.1443	7.87273	0.0255617	0.776073
Tmem254b	10.1443	7.87273	0.0255617	0.776073
Tmem254b	10.1443	7.87273	0.0255617	0.776073
Lman1	11.13	9.03108	0.0257638	0.811417
Tuft1	2.27167	1.30715	0.0258087	0.575413
Arhgap12	12.5899	15.5781	0.0258585	1.23734
Megf11	3.30391	2.18334	0.0259448	0.660836
Fam213b	78.9169	66.5851	0.026048	0.843737
1810021B22Rik	0.776445	0.391242	0.0260681	0.503888
Gpt2	18.8225	22.8512	0.0260893	1.21403
Fam189a2	7.32761	5.19285	0.0261123	0.70867
Cpne4	32.0262	38.6623	0.026137	1.20721
Klhdc8b	8.05832	6.10077	0.0262097	0.757077
Rexo4	13.1135	15.8133	0.0262156	1.20588
Abhd4	38.3805	30.8137	0.0262345	0.802848
Apoe	1966.57	1630.83	0.0262381	0.829272
Cdr2	7.26009	3.84007	0.0262662	0.528929
Ccl5	11.0992	5.24136	0.0266015	0.472227
Them6	39.7113	46.9913	0.0266561	1.18332
Unc119	21.5646	17.4664	0.0266797	0.809959
Reg3g	0	0.110117	0.0267103	inf
Sphkap	34.3805	42.1127	0.0267204	1.2249
1700001L19Rik	4.41684	3.17985	0.0267275	0.719937
Ccl21c	0.0758927	0.125078	0.0268005	1.6481
Clk4	12.373	14.9085	0.0268489	1.20492
Sebox	4.25119	5.62635	0.0268692	1.32348
Hsf4	5.65064	4.22954	0.0269205	0.748506
Ins2	3.55904	0.710501	0.0269236	0.199633
Tst	33.9486	27.8352	0.0269416	0.819922
C1qtnf2	1.06875	0.531934	0.0269878	0.497715
A930013F10Rik	1.00362	1.73961	0.0270257	1.73333
Rhbdd1	3.5316	2.43418	0.0270447	0.689256
Slc2a6	13.4184	16.1646	0.0270638	1.20466
Pdzrn3	3.08752	2.09457	0.027142	0.678399
Vim	123.697	74.0478	0.027166	0.598623
Agpat2	2.09704	1.27053	0.0271757	0.605867
Fads2	77.7089	65.9636	0.0271883	0.848854
4930470H14Rik	1.59354	2.53645	0.0272794	1.5917
Ngfr	1.04685	0.473781	0.0273039	0.45258
Pigu	13.821	11.3624	0.0273897	0.822107
Zbtb22	16.726	14.098	0.0276853	0.84288
Arntl	8.95941	11.0343	0.0276931	1.23159
Ifnar2	18.3728	14.6498	0.0278395	0.797366
Defb9	1.11447	0.243382	0.0279538	0.218382
Piezo1	2.1781	1.21778	0.0280096	0.559101
Zhx3	5.94745	7.42973	0.0280137	1.24923
Tmbim1	18.8574	15.3054	0.0280974	0.811639
Lzts1	10.9405	8.76721	0.0281135	0.801352
Lgals1	50.7426	34.0921	0.0281191	0.671863
Capn2	21.9729	18.4805	0.0282004	0.841057
Magel2	0.6137	0.251315	0.0282183	0.409508
Mxra8	6.41519	4.35945	0.0283402	0.679552
Nol3	6.54915	5.13532	0.0284198	0.784121
Gpr3	1.92895	2.92249	0.0284734	1.51507
Hba-a1	307.956	430.761	0.0285625	1.39877
Podxl	7.85198	6.12674	0.0285652	0.78028
Slc24a5	1.48318	0.324598	0.0285925	0.218853
Cbx1	13.5567	16.4495	0.0286093	1.21338
Rab11fip5	19.8479	16.8197	0.0288504	0.847432
Calu	30.4356	25.3245	0.0289794	0.83207
Lrg1	1.63065	0.828425	0.0289817	0.508034
Gm10012	0.212901	0	0.0290333	0
1700113B09Rik	0	0.238315	0.0290792	inf
Rgma	19.3128	16.0216	0.0291147	0.829587
Ddr1	43.9919	34.6228	0.0291229	0.787028
Garem	9.13654	11.2598	0.0291612	1.23239
Vip	8.79234	6.77253	0.0292056	0.770276
Rarres2	19.8623	14.1999	0.0292677	0.714918
Gm561	40.3319	47.3859	0.0292742	1.1749
1700054M17Rik	0	0.0560055	0.029333	inf
Crtac1	43.6488	35.0205	0.0293828	0.802324
Smo	7.70742	5.97573	0.0293985	0.775321
Prss8	0.145864	0.0275825	0.0294153	0.189097
Fbxw13	0.0414505	0	0.0294246	0
Apod	120.877	83.4095	0.0294259	0.690033
Manea	7.78299	6.15978	0.0296611	0.791442
Igsf21	18.6907	14.8605	0.0297131	0.795074
Plin3	11.613	8.90778	0.0298529	0.767052
Bricd5	1.8273	1.12337	0.0298617	0.614768
Cryba1	0.0304288	0.135185	0.0298849	4.44268
Optn	5.80666	4.45127	0.0299	0.76658
Pomgnt1	28.9823	23.6885	0.0299559	0.817344
Dlx1	4.07705	2.91326	0.0299767	0.714551
Arhgap8	0.155061	0.0167846	0.0299949	0.108245
Fads3	10.8249	8.51608	0.0300444	0.786713
Hyi	6.65646	5.1265	0.0300768	0.770153
Chmp5	52.5746	45.0024	0.0302479	0.855973
Odc1	34.7404	28.4162	0.0303335	0.81796
Gm5577	1.55438	2.42701	0.0303523	1.5614
Acsf2	7.6014	5.9807	0.0303693	0.78679
Cox6b2	8.05195	4.80391	0.030378	0.596615
Nfib	13.8881	16.928	0.0304089	1.21889
Pbx3	2.48877	1.64553	0.0304529	0.661182
Fam195a	13.1659	10.6677	0.0304797	0.810252
Smoc2	10.5897	12.987	0.030482	1.22638
Fzd4	3.3678	1.98331	0.0306101	0.588906
Tcf4	48.3632	57.3692	0.0306336	1.18622
Erlin2	17.5737	14.394	0.0307458	0.819064
Igsf9b	0.925585	1.57897	0.0308382	1.70592
Dpm1-adnp	16.7854	14.0844	0.0308646	0.83909
Chrna7	9.70991	12.0576	0.031238	1.24179
Sema5a	11.7222	14.8646	0.0313316	1.26807
Adra1d	39.0887	46.3383	0.0313642	1.18547
Nim1k	6.25535	4.89689	0.0313659	0.782834
Creg2	28.9001	34.0131	0.0313888	1.17692
Acsf3	8.84012	7.14818	0.0314302	0.808607
1700017J07Rik	0.11047	0	0.03147	0
Tm9sf2	45.2579	38.2675	0.0317119	0.845544
Crb3	1.73299	0.541768	0.0317569	0.31262
Six3os1	0.522857	0.151094	0.0317694	0.288977
Cox8b	14.1597	3.11753	0.031783	0.22017
Lyz2	87.3157	36.1959	0.0318594	0.414541
LOC106740	11.1168	9.09271	0.0319918	0.817923
Gm8633	0	0.060946	0.0320573	inf
Plvap	5.34434	3.82206	0.0320696	0.715159
Eps8l2	2.43705	1.19154	0.032086	0.488929
Cgref1	7.59105	5.79892	0.0321621	0.763916
H2-Eb1	8.01278	4.07898	0.0322015	0.50906
Nxf1	17.607	21.0689	0.0322114	1.19662
Robo1	7.59158	9.37528	0.0324978	1.23496
Alg3	7.81835	6.22485	0.0326212	0.796186
Eomes	0.709225	0.327518	0.0327941	0.461797
Trpc3	1.68023	1.02315	0.0329436	0.608936
Rps6kb2	8.60008	10.4357	0.0329787	1.21344
1700101I11Rik	1.40457	0.829246	0.0330105	0.590391
Nanos3	0.706129	0.31882	0.0330158	0.451504
Crebbp	5.71014	7.31689	0.0330534	1.28139
Dstn	105.412	88.5424	0.0330543	0.839965
Pbxip1	26.1528	20.5025	0.0331961	0.783953
Alox12e	0.0523952	0.00348867	0.0333455	0.0665836
Tekt1	3.55993	1.96856	0.0333838	0.552978
Gcnt4	1.01561	0.595579	0.0334321	0.586425
Vegfb	54.7838	47.1536	0.0335406	0.860722
Dtna	21.9693	25.8148	0.0336557	1.17504
Anapc15	10.0316	8.06676	0.0338312	0.804134
Cela1	3.98983	2.7086	0.0338782	0.678877
Rbm5	26.785	31.3951	0.0339596	1.17211
Zfp185	1.87109	0.683758	0.0339915	0.365432
Etl4	10.5939	8.62506	0.0340766	0.814154
Frmpd1os	2.64632	0.485803	0.034088	0.183577
Zfp423	4.38717	3.18215	0.0340961	0.725332
Gbx2	0.0693622	0.00388548	0.0341965	0.0560173
Tmem184a	0.799768	0.180701	0.034357	0.225942
Clasrp	17.6367	21.0075	0.0343886	1.19112
Rd3	0.933494	0.312795	0.0344924	0.335079
Klhl17	9.85084	12.0444	0.0345134	1.22268
Fuca1	18.7225	15.1524	0.0345529	0.809316
Cap2	61.3366	72.1641	0.0346156	1.17652
Rbks	2.14611	1.32989	0.034634	0.619673
Serpini1	59.8303	49.0624	0.03473	0.820025
Esd	30.5235	25.8609	0.0348535	0.847245
Sowaha	48.3716	58.5144	0.0349308	1.20968
Hap1	44.7272	36.0254	0.0350136	0.805448
Fam229b	7.99032	6.27865	0.035061	0.785781
Slc6a20a	8.48048	5.81593	0.035144	0.685802
D630024D03Rik	1.54362	0.271195	0.0351668	0.175687
Hemk1	5.12427	3.47647	0.035464	0.678433
Klhl13	8.8362	7.27736	0.0357271	0.823584
Mrap2	2.04706	1.20361	0.035832	0.587972
Zadh2	7.93743	6.20429	0.0359427	0.781649
Arglu1	31.8945	37.5237	0.0359844	1.17649
Macrod2	8.83607	10.9414	0.036006	1.23827
4930405J17Rik	0	0.0451712	0.0362104	inf
Nxph4	1.29758	0.729445	0.0362995	0.562157
Ttbk1	15.4881	18.5037	0.0363178	1.1947
Kirrel3	12.5961	10.4076	0.0363492	0.826253
Rps6ka2	12.6154	10.432	0.0364086	0.826924
Prpf38b	12.1419	14.8687	0.0364662	1.22458
Cyp4f15	4.30684	3.04847	0.036523	0.70782
Pla2g2f	1.17857	2.06712	0.0365681	1.75393
Fkbp10	4.67265	3.35366	0.0366283	0.71772
Il33	21.4578	17.4464	0.0367112	0.813061
Polr2m	75.4896	64.3106	0.0367389	0.851913
Ddt	47.2806	39.9004	0.0367965	0.843907
Sepp1	128.135	103.079	0.036809	0.804461
Nktr	8.02352	9.93571	0.0369837	1.23832
Rhof	19.2094	16.2856	0.0370552	0.847792
Sqle	22.6866	19.1802	0.0371959	0.845441
Ccl12	5.76732	10.3375	0.0373565	1.79243
Lyst	5.73102	7.32906	0.0373778	1.27884
Cers5	13.0356	10.785	0.0373991	0.827349
Amdhd2	10.6894	8.52129	0.0375375	0.797174
Mapk4	14.0109	10.8745	0.0375738	0.776141
Ccdc102a	1.76414	0.958689	0.0376456	0.54343
Cacna2d3	31.8768	37.0077	0.0378054	1.16096
Zmym3	26.1138	30.5691	0.0378849	1.17061
Ebf2	0.182943	0.0366559	0.0380054	0.200368
Opn3	0.854679	0.445376	0.0381023	0.521103
Hint2	46.3591	38.8929	0.0381238	0.838949
Clic3	1.41958	0.476734	0.0381979	0.335827
Orai1	7.87067	6.32497	0.0382757	0.803613
Faah	38.4881	45.065	0.0383873	1.17088
Adm2	0.0749889	0.00907733	0.0383968	0.121049
Col1a2	5.53672	3.82371	0.0384697	0.690609
Krcc1	8.60972	6.7166	0.038527	0.780118
AI506816	0	0.203039	0.0386399	inf
Rai14	1.67509	0.935575	0.038684	0.558522
Cbx3	77.0194	65.6725	0.0387584	0.852674
Rps19	275.933	231.349	0.0388159	0.838423
Hp	0.503365	0.155054	0.0389066	0.308035
Sdhc	95.9933	80.7498	0.0390272	0.841203
BC024139	0.354289	0.148688	0.0390422	0.419679
Nudt4	38.6432	32.9869	0.0391593	0.853627
Mut	11.3958	9.12442	0.0391821	0.800681
Ccnt2	7.83602	9.71443	0.0392464	1.23971
4930444M15Rik	0.0286262	0	0.0393346	0
Mrpl53	46.1076	54.1545	0.0398645	1.17452
Slbp	11.2082	9.20916	0.0398693	0.821645
Wbp5	53.384	44.4709	0.03997	0.833037
Gt(ROSA)26Sor	6.46284	4.89289	0.0400847	0.75708
Mdh1	284.473	242.954	0.0402018	0.854049
Gprc5c	2.52698	1.41539	0.0402291	0.560111
Cdc26	21.5331	25.3094	0.0403966	1.17537
Pygl	2.58372	1.71518	0.0404843	0.663842
Il27	0	0.0901053	0.040493	inf
Amer2	8.94481	11.0809	0.0405425	1.23881
Ubash3b	8.67164	10.7076	0.0405585	1.23478
Gm13308	1.44819	1.98108	0.0405864	1.36797
E4f1	6.6635	8.16525	0.0407431	1.22537
Pou1f1	0.0766578	0	0.040798	0
Prok1	0.0571765	0	0.0408465	0
Zfp653	8.43183	10.2327	0.0408828	1.21358
Homer2	6.71348	8.36462	0.0410919	1.24594
Igfbp6	10.2517	8.03246	0.0411063	0.783528
Ogt	34.7088	41.0931	0.0411421	1.18394
Lrrc48	5.20685	3.74374	0.041205	0.719001
Akap8	12.9146	15.4296	0.0412764	1.19474
Cdkn1c	8.12894	4.05766	0.0414169	0.499163
Spaca5	0.0478862	0	0.0414522	0
Lepr	1.19146	0.367903	0.0414591	0.308783
Ctsg	0	0.0404053	0.0414996	inf
Neurod2	66.4304	83.9786	0.0415275	1.26416
Olfr433	0	0.0389101	0.0415318	inf
Gabra1	54.2107	46.2998	0.0416117	0.854071
Cd8b1	0.18611	0.0252855	0.0417155	0.135863
Ctage5	15.0359	12.6051	0.0417856	0.838334
Lnpep	5.57925	7.22411	0.0418545	1.29482
Tmco4	1.97352	1.22416	0.0419292	0.62029
Trhde	6.58709	8.56818	0.0419802	1.30075
Dvl1	27.2156	31.6381	0.0422574	1.1625
Ppp1r16b	22.7619	27.0369	0.0422752	1.18781
Ctso	10.5805	8.48833	0.0423869	0.802262
D830031N03Rik	1.14754	1.90304	0.0424315	1.65837
Lhfpl5	2.68035	1.85179	0.0424831	0.690875
Col6a4	0.377298	0.787801	0.042515	2.08801
Krtdap	0	0.0516328	0.0425519	inf
Zmym1	3.40187	4.5049	0.042611	1.32424
Prph	1.02333	0.550692	0.0426211	0.538138
Bex1	58.3056	50.2529	0.0429103	0.861887
Exoc6b	22.62	26.4138	0.0430439	1.16772
Cxx1c	105.147	87.205	0.043105	0.829362
Wnt4	3.23384	2.29672	0.0431158	0.710216
Cetn3	32.1569	27.2018	0.0432134	0.845906
Cd74	30.927	16.6903	0.0433491	0.539667
H2-T24	2.29774	3.51488	0.0433578	1.52971
Kcnq2	64.4361	76.1415	0.0434272	1.18166
Klk6	10.7351	5.75378	0.0435939	0.535976
Pkd1	7.75534	9.51198	0.0436758	1.22651
Hfe	6.07358	4.0313	0.0439995	0.663745
Nucb2	7.99989	6.38577	0.0440406	0.798232
Fbxl18	6.19027	7.80144	0.0441638	1.26027
Cdh3	0.689785	0.105258	0.0442015	0.152595
Fam92b	0.396865	0.135376	0.0444252	0.341113
Dpcd	24.611	20.8921	0.0447762	0.84889
Sema3e	9.74385	12.0184	0.0448245	1.23344
Crispld1	1.13668	1.84593	0.0451943	1.62397
Zfc3h1	5.49277	7.03743	0.0452372	1.28122
Cib3	0.0617325	0	0.0452659	0
BC029722	54.191	47.2314	0.0453254	0.871572
Elfn2	26.2432	31.4675	0.045402	1.19907
Dynlrb2	7.57644	4.76522	0.0454069	0.628952
Rnaset2a	26.217	19.1293	0.0454865	0.729652
Sox18	5.97652	7.53925	0.0456683	1.26148
E230013L22Rik	0.72775	0.195409	0.0458643	0.268511
Zbtb18	134.276	159.121	0.0460518	1.18502
Gm13483	0.204226	0.512432	0.0460793	2.50914
Cdh20	5.04857	3.84375	0.0461326	0.761356
Sptlc3	0.292001	0.0676788	0.0465167	0.231776
Pakap	4.93328	6.34105	0.0465799	1.28536
Rpl38	1109.1	1355.61	0.0466252	1.22226
Atf5	26.8898	22.3599	0.0467129	0.831539
Msx1	5.35083	2.4808	0.0467544	0.463629
Stxbp3	9.94628	7.81774	0.0470579	0.785997
Ak8	2.20965	1.31529	0.0470747	0.595246
4930415F15Rik	0.041726	0.179482	0.0470763	4.30144
Hist2h2aa2	0.143339	0.860074	0.0471847	6.00029
Mapkapk3	1.93841	1.09761	0.0471848	0.56624
Hs6st3	7.55367	9.55617	0.0472692	1.2651
Kif16bos	0	0.04	0.0473147	inf
Serhl	5.19228	3.62416	0.0473206	0.697991
Gm6961	0.591994	0.221887	0.0473208	0.374813
Rims1	20.7184	24.5907	0.0476052	1.1869
Mab21l1	0.534952	0.246055	0.0476251	0.459957
Rab33a	14.8004	12.5333	0.0478228	0.84682
Slc12a7	2.26359	1.40012	0.0481729	0.618539
Zic5	1.40127	0.815926	0.0482569	0.582277
Plekhg5	44.221	51.6168	0.0482718	1.16725
A330048O09Rik	4.00008	2.8168	0.0482861	0.704187
Nin	5.38863	6.953	0.0483153	1.29031
Sgpp1	14.3427	12.0628	0.0485543	0.84104
Tgoln1	34.7051	29.6253	0.0485793	0.85363
Mrpl52	116.985	139.282	0.0486554	1.1906
Ppm1l	11.387	13.8178	0.0487445	1.21347
H2-L	2.30015	1.25992	0.0487534	0.547756
Ring1	14.3105	17.0816	0.0488025	1.19364
Fgf18	1.88278	1.14684	0.048833	0.609119
Sorcs2	12.158	10.1427	0.0488707	0.834239
Smad6	1.6977	1.00224	0.0489095	0.590351
Phactr2	4.13213	2.81682	0.0490038	0.681686
Ptgis	1.26965	0.698517	0.0490468	0.550166
Gpnmb	21.0501	9.58263	0.0491051	0.455229
2900026A02Rik	16.6047	19.8116	0.0491235	1.19313
Fads1	71.2432	60.6815	0.0491365	0.851751
Dpf3	3.19827	4.39007	0.0492944	1.37264
1810043H04Rik	40.8183	47.9477	0.0493315	1.17466
Ltbr	7.39098	5.57522	0.0494213	0.754328
Ifitm2	28.7251	21.5116	0.0495472	0.748878
Crtap	6.18717	4.49735	0.0495538	0.726883
Strn	8.69462	10.6297	0.0496746	1.22256
Ctdsp1	15.8019	12.8805	0.049886	0.815122
Kcnj4	43.1793	37.2925	0.0499934	0.863666
