# Supplementary material for: The nBAF complex subunit CREST/SS18L1 regulates hippocampal memory processes via tyrosine 397 and histone acetyltransferase CBP
Source: Cell Rep. Author manuscript; Available in PMC 2026 May 20. (PMC13189212; doi:10.1016/j.celrep.2026.117158)
Supplement: Table_S16 [file NIHMS2168525-supplement-Table_S16.xlsx]

## Sheet: Table S16
Table S16: Figure 5H lists of upregulated and downregulated DEGs.
Condition Code	Description
A	VEH-T10 relative to VEH-HC
B	Y397F-T10 relative to VEH-HC
D	VEH-T3 relative to VEH-HC
E	Y397D-T3 relative to VEH-HC
UPREGULATE (p<0.05)							DOWNREGULATE (p<0.05)
Symbol	Type	D_up_p-value	D_up_fold-change	E_up_p-value	E_up_fold-change		Symbol	Type	D_down_p-value	D_down_fold-change	E_down_p-value	E_down_fold-change
1600014C23Rik	D_up_AND_E_up	0.0456181	8.00746	0.00559976	9.74454		1700001K23Rik	D_down_AND_E_down	0.000244529	0	0.000244529	0
1700020I14Rik	D_up_AND_E_up	0.0120178	1.25501	0.00132532	1.30547		1700001L19Rik	D_down_AND_E_down	0.0105443	0.691158	0.0267275	0.719937
1810022K09Rik	D_up_AND_E_up	0.00466825	1.37903	0.000154848	1.47566		1700030C10Rik	D_down_AND_E_down	0.00793625	0.38866	0.00309721	0.33837
2310068J16Rik	D_up_AND_E_up	0.0472844	4.08941	0.0177508	4.47175		1700037H04Rik	D_down_AND_E_down	0.000322494	0.78425	8.70617545644e-05	0.768111
2810403A07Rik	D_up_AND_E_up	0.031091	1.20455	0.0196601	1.21555		1700101I11Rik	D_down_AND_E_down	0.0458364	0.607209	0.0330105	0.590391
2900026A02Rik	D_up_AND_E_up	0.0215892	1.21358	0.0491235	1.19313		1700113A16Rik	D_down_AND_E_down	0.0396708	0.829685	0.00886818	0.799674
2900055J20Rik	D_up_AND_E_up	1.81717397938e-05	1.67394	6.32138965821e-05	1.63505		2010109A12Rik	D_down_AND_E_down	0.000307423	0.131423	1.99242676763e-05	0
4930470H14Rik	D_up_AND_E_up	0.00432224	1.70773	0.0272794	1.5917		2210013O21Rik	D_down_AND_E_down	0.00111558	0.807406	0.00119949	0.808356
A330023F24Rik	D_up_AND_E_up	0.0105541	1.38561	0.000124948	1.52641		2310022B05Rik	D_down_AND_E_down	0.00340215	0.818221	0.000982947	0.801084
Abl2	D_up_AND_E_up	0.047546	1.21546	0.0222905	1.23638		6430573F11Rik	D_down_AND_E_down	0.00260284	0.673123	0.00394301	0.683594
Adcy1	D_up_AND_E_up	0.000203908	1.4173	4.63386555426e-05	1.45093		9130015A21Rik	D_down_AND_E_down	0.00958856	0	0.00958856	0
Ago2	D_up_AND_E_up	0.00654909	1.37834	0.0249583	1.33105		Abat	D_down_AND_E_down	0.00859608	0.8382	0.0152977	0.847017
Amer2	D_up_AND_E_up	0.0424996	1.23735	0.0405425	1.23881		Acsf3	D_down_AND_E_down	0.023784	0.802268	0.0314302	0.808607
Ano3	D_up_AND_E_up	0.0163642	1.22807	0.0130375	1.23341		Adcyap1	D_down_AND_E_down	0.0048352	0.575347	0.00133341	0.531677
Apoo-ps	D_up_AND_E_up	0.00197392	1.54792	7.39628837043e-06	1.74388		Adgra1	D_down_AND_E_down	7.12630488211e-05	0.636401	0.000763794	0.682507
Arfgef3	D_up_AND_E_up	0.01012	1.3686	0.00161795	1.42824		Adm2	D_down_AND_E_down	0.0378102	0.119329	0.0383968	0.121049
Arhgap12	D_up_AND_E_up	0.0196278	1.24477	0.0258585	1.23734		Adra2a	D_down_AND_E_down	0.00344405	0.702634	0.00416778	0.707158
Atp2b1	D_up_AND_E_up	0.00611853	1.2303	0.00162868	1.2555		Agt	D_down_AND_E_down	0.00199067	0.733555	0.0129066	0.772633
Bcl11b	D_up_AND_E_up	0.0372208	1.18718	0.00919006	1.21766		Aldh1l1	D_down_AND_E_down	0.00398543	0.770246	0.00137486	0.751145
Bhlhe22	D_up_AND_E_up	0.0201498	1.24407	0.000156388	1.35161		Alg3	D_down_AND_E_down	0.0219725	0.786595	0.0326212	0.796186
Bmp1	D_up_AND_E_up	0.0207858	1.28973	0.000768545	1.38101		Alkbh7	D_down_AND_E_down	0.00886948	0.804218	0.00306762	0.785783
Cacna1e	D_up_AND_E_up	8.15407830173e-05	1.40239	8.74983173509e-05	1.40093		Amn	D_down_AND_E_down	1.13533717133e-05	0.479026	5.96596692241e-05	0.51786
Ccdc3	D_up_AND_E_up	0.00719735	1.39294	0.0111554	1.37728		Anapc15	D_down_AND_E_down	0.00277858	0.751027	0.0338312	0.804134
Ccl12	D_up_AND_E_up	0.0257176	1.8289	0.0373565	1.79243		Ano2	D_down_AND_E_down	0.000381089	0.480239	3.28602837163e-08	0.231279
Ccl19	D_up_AND_E_up	0.00848775	7.04836	2.18096376134e-05	9.82021		Arhgap36	D_down_AND_E_down	0.00393009	0.432269	0.00644069	0.455368
Ccl21c	D_up_AND_E_up	0.0196873	4.46345	0.0268005	1.6481		Arl4a	D_down_AND_E_down	0.0277674	0.796827	0.000358206	0.710505
Ccnl2	D_up_AND_E_up	0.0180819	1.19555	5.59699536815e-05	1.29375		Arxes2	D_down_AND_E_down	0.0032689	0.816297	0.0106719	0.834184
Ccnt2	D_up_AND_E_up	0.00529067	1.29474	0.0392464	1.23971		Atcayos	D_down_AND_E_down	0.00495176	0	0.00495176	0
Cdc7	D_up_AND_E_up	0.0470741	1.40968	0.00918166	1.49123		Atp2b4	D_down_AND_E_down	2.29849346445e-07	0.617698	8.66122729093e-11	0.522038
Cdh24	D_up_AND_E_up	0.0137448	1.37084	0.000100752	1.52548		Atp6v0c-ps2	D_down_AND_E_down	0.00122437	0.533407	1.42304264261e-07	0.290311
Cdkl5	D_up_AND_E_up	0.0111082	1.29593	6.77482823488e-05	1.4191		Avpr1a	D_down_AND_E_down	0.00567189	0.380421	0.000139969	0.205255
Celsr3	D_up_AND_E_up	0.00423739	1.35141	1.10839525365e-05	1.49738		BC002163	D_down_AND_E_down	0.000507167	0.251573	0.00413478	0.35469
Chrm3	D_up_AND_E_up	0.01891	1.25479	0.000235096	1.35634		BC029214	D_down_AND_E_down	0.010321	0.801505	0.00500427	0.788245
Clmp	D_up_AND_E_up	0.0128166	1.32717	0.00230955	1.37895		BC029722	D_down_AND_E_down	0.000300992	0.803462	0.0453254	0.871572
Cnksr2	D_up_AND_E_up	0.0257196	1.22051	0.00423201	1.2624		BC048507	D_down_AND_E_down	0.00625093	0.121204	0.00818409	0.142061
Col11a1	D_up_AND_E_up	0.0236853	1.8456	0.000615183	2.14446		Baiap3	D_down_AND_E_down	0.000137247	0.488022	2.34949272915e-06	0.383477
Cort	D_up_AND_E_up	0.0292485	1.28698	6.40422067599e-08	1.59373		Bex1	D_down_AND_E_down	0.00284483	0.819386	0.0429103	0.861887
Cpne9	D_up_AND_E_up	0.0166843	1.40991	0.000660027	1.53167		Bglap3	D_down_AND_E_down	0.0245549	0.422464	0.020478	0.41064
Crebbp	D_up_AND_E_up	0.00462343	1.34247	0.0330534	1.28139		Blcap	D_down_AND_E_down	0.00110648	0.798678	0.0149802	0.837624
Cyp26b1	D_up_AND_E_up	0.00200094	1.65218	0.0128015	1.55719		Btbd11	D_down_AND_E_down	0.00737037	0.673933	0.014055	0.693342
D830031N03Rik	D_up_AND_E_up	0.0383003	1.66712	0.0424315	1.65837		C1ra	D_down_AND_E_down	0.00509012	0.493825	0.00206715	0.456654
Ddx17	D_up_AND_E_up	0.013585	1.20093	0.00875037	1.20962		C2cd4c	D_down_AND_E_down	0.0104528	0.618529	0.0200209	0.642951
Dgkh	D_up_AND_E_up	1.24939125268e-07	1.89062	5.86416099901e-07	1.84456		C3	D_down_AND_E_down	0.00964705	0.386304	0.000295707	0.208313
Dgki	D_up_AND_E_up	0.000217239	1.5479	0.000109428	1.5688		C330013E15Rik	D_down_AND_E_down	0.00203019	0.458765	0.000427834	0.399638
Dlgap2	D_up_AND_E_up	0.0174366	1.2371	0.000414413	1.31801		C77080	D_down_AND_E_down	0.0246889	0.68931	9.9560299294e-05	0.530974
Dnajb14	D_up_AND_E_up	0.0103919	1.30684	0.000214608	1.40602		Cacna2d2	D_down_AND_E_down	0.000965809	0.688675	2.25577381696e-06	0.578019
Dnajb5	D_up_AND_E_up	0.0143831	1.21814	0.000233991	1.29657		Cadm1	D_down_AND_E_down	0.0298978	0.810585	0.0121371	0.791209
Doc2b	D_up_AND_E_up	0.00797654	1.29247	6.33574087306e-05	1.40292		Calb2	D_down_AND_E_down	2.63122856836e-14	0.426554	2.09832151654e-14	0.343097
Dok6	D_up_AND_E_up	1.25471328249e-06	1.67355	8.78186412478e-14	2.04443		Camk2d	D_down_AND_E_down	0.00138231	0.740333	1.3844728175e-07	0.601353
Dot1l	D_up_AND_E_up	0.00262048	1.34904	0.000150856	1.41897		Camk2n2	D_down_AND_E_down	1.60225236412e-08	0.647119	7.06167504916e-07	0.688254
Dusp6	D_up_AND_E_up	0.000754695	1.30747	2.11171742315e-08	1.48092		Car10	D_down_AND_E_down	0.0267533	0.806182	0.0139235	0.791996
E030003E18Rik	D_up_AND_E_up	0.0480534	1.32073	0.00638896	1.39847		Cav2	D_down_AND_E_down	0.0147918	0.801163	5.51361881029e-06	0.675106
Egr1	D_up_AND_E_up	1.06916703491e-07	1.54736	1.32749162318e-06	1.50112		Cbln2	D_down_AND_E_down	0.0274449	0.673782	0.0198101	0.66158
Egr3	D_up_AND_E_up	0.0262378	1.19287	0.00321244	1.23518		Cd200	D_down_AND_E_down	0.00921372	0.838707	0.00792751	0.836461
Elk4	D_up_AND_E_up	0.0310805	1.36484	0.0140159	1.39828		Cdc42ep3	D_down_AND_E_down	0.0197569	0.694342	0.000235147	0.570488
Epha4	D_up_AND_E_up	0.00293013	1.2496	0.000360538	1.28756		Cdh13	D_down_AND_E_down	1.8050403704e-05	0.722607	0.000132616	0.748564
Epha5	D_up_AND_E_up	0.000617699	1.33517	0.000186968	1.35976		Cdh22	D_down_AND_E_down	1.20338291708e-05	0.611339	0.000607109	0.683311
Epha6	D_up_AND_E_up	4.15241763196e-09	1.66429	1.87738713464e-13	1.84105		Cdk18	D_down_AND_E_down	0.014512	0.771403	0.000105368	0.675057
Epha7	D_up_AND_E_up	0.0302883	1.2645	0.0103826	1.29645		Cdkl4	D_down_AND_E_down	0.00737208	0.728786	0.00168251	0.694828
Fam135b	D_up_AND_E_up	0.00714132	1.55518	0.000163833	1.72042		Cds1	D_down_AND_E_down	0.000333485	0.764025	0.000186235	0.75602
Fos	D_up_AND_E_up	0.0339295	1.35531	0.0125031	1.39655		Chil1	D_down_AND_E_down	0.000847024	0.541016	0.000558024	0.528591
Frrs1l	D_up_AND_E_up	0.00112544	1.26594	1.22836162056e-05	1.33952		Chrna4	D_down_AND_E_down	0.000523578	0.658412	0.000579326	0.660561
Fstl4	D_up_AND_E_up	0.014826	1.43611	0.00398949	1.49125		Chst12	D_down_AND_E_down	0.000431057	0.776905	0.011719	0.826407
Gabrb1	D_up_AND_E_up	0.00654037	1.29472	1.89163923532e-05	1.42258		Chst8	D_down_AND_E_down	3.07354062146e-06	0.659354	6.86820216417e-05	0.703573
Gas5	D_up_AND_E_up	0.0135214	1.27989	0.0132277	1.28051		Ciart	D_down_AND_E_down	6.61610566333e-09	0.561602	2.97745793798e-07	0.61083
Gatad2b	D_up_AND_E_up	2.05403150412e-05	1.43005	0.000117276	1.39469		Cib3	D_down_AND_E_down	0.0452659	0	0.0452659	0
Gm10052	D_up_AND_E_up	0.000347132	1.41995	0.00430134	1.35274		Cirbp	D_down_AND_E_down	0.000187725	0.806319	0.00102139	0.825328
Gm14288	D_up_AND_E_up	0.00799172	1.44241	2.67154289801e-07	1.7635		Cited4	D_down_AND_E_down	7.71929800045e-05	0.502041	0.00416698	0.613927
Gm14288	D_up_AND_E_up	0.00799172	1.44241	0.0237502	1.16206		Cln6	D_down_AND_E_down	0.0311244	0.781363	0.0133206	0.760055
Gm1987	D_up_AND_E_up	0.00771576	1.40783	0.00389618	8.94044		Cml1	D_down_AND_E_down	0.00351845	0.757074	0.00399221	0.759524
Gm2115	D_up_AND_E_up	0.00729947	1.27306	8.43922702065e-05	1.36777		Cntnap4	D_down_AND_E_down	0.0111504	0.717225	0.0143757	0.724249
Gnaq	D_up_AND_E_up	0.0203412	1.19529	0.00167219	1.243		Col23a1	D_down_AND_E_down	0.0475219	0.656892	0.000216079	0.461447
Gpr68	D_up_AND_E_up	0.0384685	1.25374	0.0113572	1.2904		Cox6a2	D_down_AND_E_down	0.0101506	0.715103	0.00755668	0.707229
Grin2a	D_up_AND_E_up	1.70988478931e-09	1.78	1.90337856587e-10	1.82533		Cplx3	D_down_AND_E_down	0.00111737	0.518527	0.000730254	0.504793
Gse1	D_up_AND_E_up	0.00669724	1.25019	6.59697258159e-05	1.33863		Cpne2	D_down_AND_E_down	4.83129189787e-05	0.682063	9.04993968653e-10	0.534441
H2-T24	D_up_AND_E_up	0.048632	1.52165	0.0433578	1.52971		Crip2	D_down_AND_E_down	0.0365245	0.860787	0.00204201	0.817168
Hbb-bs	D_up_AND_E_up	0.00050782	7188.93	0	19924.7		Crtac1	D_down_AND_E_down	9.3739103872e-05	0.694513	0.0293828	0.802324
Hipk2	D_up_AND_E_up	1.39454503676e-05	1.61366	0.00566289	1.42746		Crygs	D_down_AND_E_down	0.0371222	0.21302	0.0120073	0.108239
Hist1h2be	D_up_AND_E_up	0.0110134	1.48871	0.00264707	1.55201		Cryz	D_down_AND_E_down	0.00751696	0.755061	0.0101684	0.761802
Hist1h4k	D_up_AND_E_up	0.0018104	1.73035	4.51215293048e-05	1.90767		Cspg5	D_down_AND_E_down	8.80043778874e-05	0.791006	0.00185393	0.826393
Hist3h2a	D_up_AND_E_up	0.00574845	1.27136	6.75034694808e-10	1.54314		Ctgf	D_down_AND_E_down	0.00680345	0.672943	3.7584347043e-05	0.544271
Hist3h2bb-ps	D_up_AND_E_up	0.00578235	4.67907	1.13763948918e-05	6.33872		Ctxn3	D_down_AND_E_down	0.0103388	0.583073	2.51058562828e-07	0.261471
Hmbox1	D_up_AND_E_up	0.0308143	1.33138	0.00879609	1.37802		Cxcr6	D_down_AND_E_down	0.0336255	0.208395	0.0192431	0.155895
Homer1	D_up_AND_E_up	2.28683217464e-05	1.39353	5.82926705974e-05	1.37626		Cxx1c	D_down_AND_E_down	0.010178	0.799724	0.043105	0.829362
Homer2	D_up_AND_E_up	0.003544	1.31436	0.0410919	1.24594		Cyb561	D_down_AND_E_down	0.00463768	0.759499	5.00894018485e-08	0.581759
Ipw	D_up_AND_E_up	0.000253855	1.76372	7.99171839816e-12	2.36798		Cyp46a1	D_down_AND_E_down	0.00085204	0.796454	0.0136065	0.837085
Itga7	D_up_AND_E_up	0.0154812	1.31159	0.00244462	1.3663		Dbp	D_down_AND_E_down	3.31956684363e-14	0.595204	5.51447776331e-13	0.627765
Iyd	D_up_AND_E_up	0.00238221	1.62219	0.00516672	1.58504		Dcn	D_down_AND_E_down	0.00222031	0.753587	3.55826479392e-13	0.456459
Kcnj6	D_up_AND_E_up	0.00889819	1.28058	0.000225585	1.36487		Ddt	D_down_AND_E_down	0.0294537	0.839599	0.0367965	0.843907
Kcnma1	D_up_AND_E_up	0.0244434	1.24323	0.00182727	1.30695		Defb1	D_down_AND_E_down	0.00848184	0	0.00848184	0
Kcnq3	D_up_AND_E_up	4.64161370173e-06	1.50053	3.97846700029e-09	1.6341		Defb10	D_down_AND_E_down	0.00600629	0	0.00600629	0
Kctd16	D_up_AND_E_up	0.0437026	1.32634	0.000189072	1.51035		Dhrs7c	D_down_AND_E_down	0.0385077	0.140055	0.00962178	0
Kctd4	D_up_AND_E_up	0.0221954	1.21332	0.00403808	1.25061		Dio3	D_down_AND_E_down	0.0363641	0.405229	0.00867375	0.306687
Kdm7a	D_up_AND_E_up	3.73644050655e-06	1.57653	0.000556888	1.44964		Dlk1	D_down_AND_E_down	0.000251739	0.41199	3.86310370692e-07	0.217054
Klf9	D_up_AND_E_up	0.0112305	1.20332	0.000145438	1.27694		Dnajc5b	D_down_AND_E_down	0.000211538	0	0.00909645	0.235365
Klhl11	D_up_AND_E_up	0.00289703	1.34518	0.0192171	1.29076		Doc2a	D_down_AND_E_down	0.00288229	0.750221	0.00366912	0.754912
Klhl34	D_up_AND_E_up	0.00538324	1.243	6.30866198785e-05	1.32347		Dpp10	D_down_AND_E_down	4.67884674673e-05	0.661415	1.23431691212e-06	0.604563
Klk8	D_up_AND_E_up	0.0321383	1.28585	0.00389452	1.35162		Dusp26	D_down_AND_E_down	0.00143871	0.78893	0.000503188	0.77384
Kmt2a	D_up_AND_E_up	0.0105839	1.30675	0.0127421	1.30126		Ebag9	D_down_AND_E_down	0.00126261	0.786925	1.63200466823e-05	0.729259
Kmt2d	D_up_AND_E_up	0.00105941	1.38592	0.012088	1.3171		Ecel1	D_down_AND_E_down	0.00879498	0.560594	3.31793693392e-05	0.369604
Lct	D_up_AND_E_up	0.000281865	1.57195	0.00058141	1.54751		Ephx2	D_down_AND_E_down	0.0221051	0.809576	0.00115398	0.7546
Leng8	D_up_AND_E_up	6.14284723448e-05	1.39805	5.09284536765e-09	1.56283		Ergic3	D_down_AND_E_down	0.0182554	0.838489	0.00725919	0.823301
Lime1	D_up_AND_E_up	0.0230772	1.23539	0.000413693	1.32553		Fam213b	D_down_AND_E_down	0.000540228	0.784452	0.026048	0.843737
Lnpep	D_up_AND_E_up	0.00129158	1.40706	0.0418545	1.29482		Fam24a	D_down_AND_E_down	0.00483342	0	0.00483342	0
Lrrc10b	D_up_AND_E_up	0.000574843	1.36126	1.4737533971e-08	1.56133		Fam25c	D_down_AND_E_down	0.000184211	0	0.000184211	0
Lrrc7	D_up_AND_E_up	0.00729906	1.31074	0.00229251	1.34152		Fbxw13	D_down_AND_E_down	0.0294246	0	0.0294246	0
Lsm8	D_up_AND_E_up	0.00252053	1.22747	0.00167785	1.23439		Fcgrt	D_down_AND_E_down	0.00705881	0.78148	0.0197412	0.802431
Lurap1l	D_up_AND_E_up	0.00368697	1.27694	0.000102193	1.34859		Fgf12	D_down_AND_E_down	0.0150476	0.820607	0.000721025	0.771094
Mafa	D_up_AND_E_up	0.0130287	1.72257	0.000117964	2.00998		Fgf22	D_down_AND_E_down	0.00875344	0.456341	0.00195574	0.385362
Malat1	D_up_AND_E_up	4.79250760743e-07	1.54214	2.69784194984e-14	1.8636		Figf	D_down_AND_E_down	0.0316347	0.512825	0.0167769	0.476794
Meg3	D_up_AND_E_up	0.00725607	1.34361	8.69826179906e-06	1.51457		Fxyd6	D_down_AND_E_down	6.48488052146e-09	0.624225	2.82370104854e-07	0.666001
Mib1	D_up_AND_E_up	4.60514655187e-07	1.50379	1.09138785453e-07	1.52905		G6pc3	D_down_AND_E_down	4.04797420261e-06	0.756672	1.48030144032e-06	0.746871
Mir124a-1hg	D_up_AND_E_up	0.0107749	1.28671	1.37115176024e-06	1.47972		Gaa	D_down_AND_E_down	1.02965572717e-05	0.757029	0.000191867	0.789476
Mrps18c	D_up_AND_E_up	0.00240515	1.26206	0.00236917	1.26236		Gabra3	D_down_AND_E_down	3.33544054484e-05	0.642156	0.000981644	0.703901
Mycbp2	D_up_AND_E_up	0.0396492	1.19647	0.00757889	1.23441		Gabrg1	D_down_AND_E_down	0.0040028	0.706473	0.00114968	0.678014
Nfib	D_up_AND_E_up	0.00123054	1.29138	0.0304089	1.21889		Galns	D_down_AND_E_down	0.041502	0.760828	0.0115391	0.724019
Nr3c2	D_up_AND_E_up	0.0035795	1.25484	0.0081627	1.23756		Gap43	D_down_AND_E_down	3.49310877463e-05	0.692878	0.00021383	0.720389
Nr4a3	D_up_AND_E_up	0.00131768	1.31124	5.87869302623e-05	1.3733		Gcnt4	D_down_AND_E_down	0.0446012	0.601343	0.0334321	0.586425
Pabpn1	D_up_AND_E_up	0.0494157	1.17192	0.0120834	1.20213		Gcsh	D_down_AND_E_down	0.000487358	0.798201	0.00148651	0.812467
Pcdh20	D_up_AND_E_up	0.0262387	1.1754	0.00317838	1.21405		Gfra1	D_down_AND_E_down	0.000451682	0.768869	0.00194581	0.790293
Pclo	D_up_AND_E_up	0.0098341	1.26132	0.0161962	1.24873		Ghrh	D_down_AND_E_down	0.000403536	0.263716	0.00246868	0.348128
Per2	D_up_AND_E_up	0.0265804	1.35366	0.00312903	1.43278		Glb1	D_down_AND_E_down	0.0225289	0.803762	0.000688795	0.737788
Pet117	D_up_AND_E_up	2.23736748706e-06	2.16804	8.4737186774e-06	2.10624		Glp1r	D_down_AND_E_down	1.0635206259e-05	0.378951	4.5291998263e-08	0.241564
Pla2g2f	D_up_AND_E_up	0.00591658	1.90998	0.0365681	1.75393		Glp2r	D_down_AND_E_down	0.000599155	0.332355	0.000220787	0.2914
Plxna4	D_up_AND_E_up	0.00708213	1.25679	0.00306764	1.27529		Gm11468	D_down_AND_E_down	0.046497	0.356979	0.000241595	0
Pnisr	D_up_AND_E_up	0.000659538	1.28808	4.67808391138e-05	1.33375		Gm15408	D_down_AND_E_down	0.0396159	0.432554	0.0060352	0.309295
Ppp1r16b	D_up_AND_E_up	0.0041075	1.2381	0.0422752	1.18781		Gm2087	D_down_AND_E_down	4.41649262173e-06	0	4.41649262173e-06	0
Prickle2	D_up_AND_E_up	0.00874664	1.20791	0.0042916	1.22118		Gm5797	D_down_AND_E_down	0.000389307	0.0798703	0.000212815	0.046993
Prkca	D_up_AND_E_up	0.0101125	1.24231	0.00292308	1.26942		Gm6644	D_down_AND_E_down	8.81315951329e-08	0.128986	2.00924976657e-09	0.0261761
Prox1	D_up_AND_E_up	0.00467688	1.36167	0.0108566	1.33548		Gm6938	D_down_AND_E_down	0.00197507	0.096238	0.000431185	0
Prpf38b	D_up_AND_E_up	0.0302619	1.22977	0.0364662	1.22458		Gng4	D_down_AND_E_down	0.000537694	0.733578	0.000623564	0.736042
Pura	D_up_AND_E_up	0.00692382	1.25794	3.33301081763e-05	1.36205		Gpr52	D_down_AND_E_down	0.00349758	0.423195	0.0069549	0.455505
Pygo1	D_up_AND_E_up	0.0338865	1.24347	0.001604	1.32237		Gpr88	D_down_AND_E_down	7.58881515687e-05	0.53015	1.26885280061e-10	0.260525
Rab30	D_up_AND_E_up	0.00282715	1.42966	0.00546503	1.40735		Gpx3	D_down_AND_E_down	2.09159223052e-07	0.337629	2.20089424463e-09	0.239868
Rbfox1	D_up_AND_E_up	0.0495626	1.1812	0.00695857	1.22437		Grik1	D_down_AND_E_down	0.00276393	0.631082	0.0145065	0.68112
Rgs7bp	D_up_AND_E_up	0.0292079	1.20086	0.00460385	1.24093		Grik3	D_down_AND_E_down	0.0287654	0.757891	0.0120533	0.734166
Rimbp2	D_up_AND_E_up	0.0138064	1.23451	0.000845902	1.29356		Grm4	D_down_AND_E_down	0.00223662	0.657427	0.000330571	0.611325
Rims1	D_up_AND_E_up	0.0141499	1.25074	0.00664292	1.26927		Grm8	D_down_AND_E_down	0.00470386	0.589056	0.000107181	0.473691
Rims1	D_up_AND_E_up	0.0141499	1.25074	0.0476052	1.1869		Grp	D_down_AND_E_down	2.34801162291e-07	0.444294	1.92489788553e-07	0.440543
Robo3	D_up_AND_E_up	0.00420252	1.73722	7.69768171427e-09	2.34516		Gstm1	D_down_AND_E_down	0.000250107	0.767877	0.00135367	0.791297
Rpl26	D_up_AND_E_up	0.000340114	1.52914	7.7309880393e-06	1.63891		Gstp2	D_down_AND_E_down	0.0333637	0.845637	1.33844337071e-05	0.734079
Ryr2	D_up_AND_E_up	0.000475572	1.36338	5.20220912892e-05	1.41032		Hadh	D_down_AND_E_down	0.043434	0.836078	8.38980742586e-05	0.732467
Ryr3	D_up_AND_E_up	0.00156932	1.48664	3.26325445941e-05	1.60805		Hap1	D_down_AND_E_down	0.000836019	0.729603	0.0350136	0.805448
Sacs	D_up_AND_E_up	0.00303031	1.93109	0.00158274	1.97709		Hes6	D_down_AND_E_down	0.00207907	0.76586	9.65879507309e-05	0.717135
Samd12	D_up_AND_E_up	8.48311918095e-05	1.6337	1.8946902224e-05	1.68136		Hint2	D_down_AND_E_down	0.0364138	0.838014	0.0381238	0.838949
Sdhaf3	D_up_AND_E_up	0.00111202	1.38346	1.30559352218e-09	1.6657		Hmga1-rs1	D_down_AND_E_down	0.00844784	0.392152	0.0224767	0.449361
Sema5a	D_up_AND_E_up	0.0109672	1.3001	0.0313316	1.26807		Hmgb3	D_down_AND_E_down	0.000143224	0.751753	3.42401606956e-07	0.678326
Sfpq	D_up_AND_E_up	0.0375877	1.17822	0.00571641	1.21649		Hmox1	D_down_AND_E_down	0.000357057	0.539339	0.000124867	0.511245
Shank1	D_up_AND_E_up	0.0253959	1.21788	0.0105259	1.23889		Hnrnpa1	D_down_AND_E_down	0.0265097	0.847975	0.000280143	0.781421
Slc24a2	D_up_AND_E_up	0.00430082	1.2303	0.000256421	1.27906		Hpcal1	D_down_AND_E_down	1.13250284162e-06	0.723976	0.000206132	0.782022
Slc7a14	D_up_AND_E_up	0.0169711	1.24381	0.00111435	1.30607		Hrh1	D_down_AND_E_down	0.0138077	0.582055	0.0133265	0.580565
Smg1	D_up_AND_E_up	6.10411165519e-05	1.45374	7.21398568889e-05	1.44993		Hrh3	D_down_AND_E_down	1.23129384466e-09	0.482311	1.44706409666e-06	0.585576
Snhg11	D_up_AND_E_up	0.0460156	1.2794	0.000966046	1.3984		Hs3st2	D_down_AND_E_down	1.0703324963e-06	0.524124	3.08735237375e-09	0.42667
Son	D_up_AND_E_up	0.0104513	1.19188	0.0180129	1.18165		Hs6st2	D_down_AND_E_down	0.00318675	0.725024	1.05253224791e-06	0.581801
Spink8	D_up_AND_E_up	3.75723324153e-05	1.40931	0.000950405	1.34136		Hspb6	D_down_AND_E_down	0.00584171	0.66812	5.71788807513e-06	0.503641
Spred2	D_up_AND_E_up	0.0491106	1.18453	0.0220533	1.20358		Ier3	D_down_AND_E_down	0.014125	0.718191	0.000166531	0.610228
Srrm2	D_up_AND_E_up	0.000769754	1.29221	0.000435185	1.30285		Ifnb1	D_down_AND_E_down	0.0174062	0	0.0174062	0
Stat2	D_up_AND_E_up	0.0325624	1.41808	0.00111169	1.56506		Igsf21	D_down_AND_E_down	0.000559453	0.713551	0.0297131	0.795074
Strn	D_up_AND_E_up	0.0305531	1.23683	0.0496746	1.22256		Impact	D_down_AND_E_down	0.00249351	0.806418	0.000261724	0.775536
Tanc1	D_up_AND_E_up	0.0229086	1.23105	0.000465205	1.31699		Isl1	D_down_AND_E_down	0.046753	0.399656	0.0011191	0.150573
Tcf4	D_up_AND_E_up	0.0123103	1.20558	0.0306336	1.18622		Kcnf1	D_down_AND_E_down	0.000525813	0.741436	0.0101921	0.793586
Tgoln2	D_up_AND_E_up	8.45572755481e-07	2.00482	0.00214608	1.67539		Kcnh2	D_down_AND_E_down	0.0110727	0.765276	0.000428883	0.699905
Tnfrsf25	D_up_AND_E_up	0.00010824	1.89416	7.88557141806e-09	2.28556		Kcnj4	D_down_AND_E_down	0.00022811	0.785187	0.0499934	0.863666
Tnr	D_up_AND_E_up	0.00907598	1.2586	0.000453286	1.32337		Kcns1	D_down_AND_E_down	7.76507449729e-06	0.639843	0.00568178	0.755488
Trim2	D_up_AND_E_up	0.0334329	1.18098	0.0209356	1.19108		Kirrel3	D_down_AND_E_down	0.000336324	0.743259	0.0363492	0.826253
Trpc5	D_up_AND_E_up	0.0208375	1.4211	0.00029403	1.58757		Krt77	D_down_AND_E_down	0.00315959	0.574653	0.00518366	0.59142
Ttc14	D_up_AND_E_up	0.0094309	1.30122	0.00163211	1.34743		LOC106740	D_down_AND_E_down	0.0153226	0.802339	0.0319918	0.817923
Uhmk1	D_up_AND_E_up	0.00888223	1.28428	0.00117205	1.33367		Lasp1	D_down_AND_E_down	0.0307481	0.843493	0.00321413	0.805565
Usp31	D_up_AND_E_up	0.019575	1.24958	0.0192382	1.25005		Lcn2	D_down_AND_E_down	0.000311527	0.386645	2.77455780859e-05	0.304028
Vps13c	D_up_AND_E_up	3.37200478545e-05	1.55986	7.52941095983e-06	1.59885		Ldb2	D_down_AND_E_down	3.23647332012e-06	0.617326	1.06072718407e-05	0.635796
Wdfy2	D_up_AND_E_up	0.000295561	1.60892	0.0217133	1.43455		Lgals2	D_down_AND_E_down	0.0456163	0.359012	0.0248786	0.309284
Xkr4	D_up_AND_E_up	0.0282518	1.35585	0.000217039	1.52303		Lhfpl5	D_down_AND_E_down	0.00739958	0.627066	0.0424831	0.690875
Zbed6	D_up_AND_E_up	7.31892825508e-05	1.64873	0.000615736	1.57511		Lppr3	D_down_AND_E_down	0.000838627	0.756552	0.0149667	0.807223
Zbtb20	D_up_AND_E_up	0.000567782	2.06331	1.05681188841e-05	2.30688		Ly6g6e	D_down_AND_E_down	0.000248526	0.461471	0.0124285	0.596674
Zfp369	D_up_AND_E_up	0.0165761	1.59589	0.000793285	1.76328		Madcam1	D_down_AND_E_down	0.00540923	0.250449	0.00053093	0.113537
Zfp950	D_up_AND_E_up	0.00439775	1.30961	0.00568228	1.30302		Mapk3	D_down_AND_E_down	0.00490699	0.832664	0.0184114	0.852274
Zgpat	D_up_AND_E_up	0.00619014	1.23779	5.8610667204e-05	1.32154		Marc2	D_down_AND_E_down	0.00679281	0.807698	0.0015755	0.784182
Zhx3	D_up_AND_E_up	0.000629778	1.34339	0.0280137	1.24923		Mboat7	D_down_AND_E_down	9.89200164685e-05	0.777846	0.000120939	0.780191
Zmym1	D_up_AND_E_up	0.0332242	1.33462	0.042611	1.32424		Mc3r	D_down_AND_E_down	0.00611326	0.360446	8.86476658761e-05	0.154118
1700025B11Rik	D_up_ONLY	0.0366379	inf				Mdk	D_down_AND_E_down	0.00451081	0.775292	0.000980368	0.748395
2010308F09Rik	D_up_ONLY	0.00197832	inf				Megf11	D_down_AND_E_down	0.0194091	0.649664	0.0259448	0.660836
2410021H03Rik	D_up_ONLY	0.0436844	4.11053				Meis2	D_down_AND_E_down	0.000234651	0.719702	0.000361558	0.726666
4930451I11Rik	D_up_ONLY	0.00174728	inf				Met	D_down_AND_E_down	0.0105773	0.524397	0.00473106	0.489047
4930557K07Rik	D_up_ONLY	0.00060627	inf				Mfge8	D_down_AND_E_down	0.00317282	0.790741	0.00113265	0.774432
4933411E08Rik	D_up_ONLY	0.0367114	inf				Mrps18b	D_down_AND_E_down	0.0197435	0.844172	0.0251487	0.848319
4933433G15Rik	D_up_ONLY	0.00449906	inf				Msgn1	D_down_AND_E_down	0.0195735	0	0.0195735	0
8430430B14Rik	D_up_ONLY	0.00712029	inf				Mt2	D_down_AND_E_down	0.000309277	0.649289	0.000124681	0.631011
Abracl	D_up_ONLY	0.0311337	1.24078				Mvb12a	D_down_AND_E_down	0.0318919	0.835541	0.0193419	0.82586
Aff4	D_up_ONLY	0.0437758	1.17587				Myh7	D_down_AND_E_down	0.0412418	0.636047	0.014055	0.588501
Ak6	D_up_ONLY	0.0120456	1.27853				Naglu	D_down_AND_E_down	0.0241618	0.762491	0.00012538	0.646667
Arhgef12	D_up_ONLY	0.0489182	1.16349				Nap1l5	D_down_AND_E_down	0.000302652	0.758757	0.00374338	0.796719
Arl4d	D_up_ONLY	0.0310805	1.30811				Necab1	D_down_AND_E_down	0.00581885	0.706876	0.00564595	0.706116
Atp8a1	D_up_ONLY	0.0444973	1.18779				Necab2	D_down_AND_E_down	0.000691616	0.748846	0.00222716	0.768294
Atxn7l1	D_up_ONLY	2.11018766894e-06	3.20433				Ngb	D_down_AND_E_down	0.000124858	0.493041	1.28907665653e-08	0.275988
Aym1	D_up_ONLY	0.0181861	inf				Ninj1	D_down_AND_E_down	0.0098467	0.792992	7.13574621614e-07	0.648189
Banp	D_up_ONLY	0.0379905	1.35713				Nkg7	D_down_AND_E_down	0.0447745	0.448222	0.000974429	0.216513
Bcas1	D_up_ONLY	0.00147615	1.4117				Nog	D_down_AND_E_down	0.00552839	0.714266	0.0186015	0.745476
Cbl	D_up_ONLY	0.0208298	1.35578				Nol3	D_down_AND_E_down	0.0114998	0.762216	0.0284198	0.784121
Ceacam16	D_up_ONLY	0.034213	2.97277				Nov	D_down_AND_E_down	2.17561213733e-06	0.611178	0.000504664	0.701366
Cypt12	D_up_ONLY	0.0248524	inf				Npas2	D_down_AND_E_down	0.0279095	0.74983	0.018483	0.738011
Ddi2	D_up_ONLY	0.0288583	1.22773				Npcd	D_down_AND_E_down	8.15145791926e-05	0.549232	6.25678972743e-05	0.543135
Defb35	D_up_ONLY	0.00228652	inf				Npffr1	D_down_AND_E_down	0.0131559	0.572871	0.0107783	0.56446
Defb47	D_up_ONLY	0.00751136	inf				Npsr1	D_down_AND_E_down	0.00343757	0.342779	0.00013306	0.188818
E030011O05Rik	D_up_ONLY	0.000399021	3.84502				Nr1d1	D_down_AND_E_down	3.41182994579e-06	0.757164	1.31851724094e-07	0.726724
Ear2	D_up_ONLY	0.0163143	4.63351				Nr1i3	D_down_AND_E_down	0.00788436	0.139386	0.00795197	0.140053
Elovl6	D_up_ONLY	0.0442434	1.21459				Nr2f2	D_down_AND_E_down	1.65348132375e-05	0.560354	7.63220959432e-07	0.502205
Fam205a2	D_up_ONLY	0.0436531	3.86746				Nrep	D_down_AND_E_down	0.0110413	0.821703	1.11508565712e-05	0.72535
Fgf2	D_up_ONLY	0.0386438	1.72744				Nrsn2	D_down_AND_E_down	1.60259556847e-07	0.658298	1.15680372648e-06	0.681317
Flnb	D_up_ONLY	0.02314	1.30418				Nt5dc2	D_down_AND_E_down	0.0327828	0.77976	8.79494482174e-05	0.65398
Foxn3	D_up_ONLY	0.0117455	1.34722				Ntn5	D_down_AND_E_down	3.34117201273e-06	0.372474	9.55129819628e-05	0.46131
Gjc3	D_up_ONLY	0.0241052	1.23027				Nts	D_down_AND_E_down	0.000390307	0.585872	8.39081601197e-05	0.548959
Gm12250	D_up_ONLY	0.0498002	2.26297				Nucb2	D_down_AND_E_down	0.026857	0.785491	0.0440406	0.798232
Gm13238	D_up_ONLY	0.00614783	2.88947				Nxph3	D_down_AND_E_down	8.99725442005e-06	0.540897	1.46201124573e-06	0.505981
Gm13546	D_up_ONLY	0.044104	inf				Olfm2	D_down_AND_E_down	5.72990373215e-06	0.666568	6.53204659793e-05	0.701646
Gm19705	D_up_ONLY	0.00111925	2.60545				Orm1	D_down_AND_E_down	0.000864374	0.075191	0.000240884	0
Gm20319	D_up_ONLY	0.0250676	1.7563				Orm2	D_down_AND_E_down	1.04234201739e-05	0.111103	6.60800640651e-07	0.00867427
Gm2560	D_up_ONLY	0.00970686	inf				Osbpl1a	D_down_AND_E_down	0.00281155	0.807771	0.00110052	0.794321
Gm3020	D_up_ONLY	0.0232725	2.2121				Pacrg	D_down_AND_E_down	0.00355492	0.793788	0.00194827	0.784119
Gm3020	D_up_ONLY	0.0275282	2.18886				Pamr1	D_down_AND_E_down	0.0258027	0.722406	0.0109152	0.696134
Gm5907	D_up_ONLY	0.033065	inf				Parl	D_down_AND_E_down	0.0174553	0.829629	0.00658087	0.812873
Gm6083	D_up_ONLY	0.0387902	inf				Pcdhgc4	D_down_AND_E_down	0.00448572	0.731402	0.00145558	0.707415
Gm6793	D_up_ONLY	0.000826883	1.25668				Pdk2	D_down_AND_E_down	0.00448351	0.829838	0.0117993	0.843971
Gm9895	D_up_ONLY	0.00237255	4.51294				Pdzk1ip1	D_down_AND_E_down	0.0105334	0.45952	2.34386801459e-05	0.198389
Gng11	D_up_ONLY	0.00184141	1.36512				Pgrmc1	D_down_AND_E_down	0.0006327	0.784573	0.000114001	0.762117
Gpr63	D_up_ONLY	0.0343023	1.43794				Phyh	D_down_AND_E_down	0.0281168	0.854285	0.00190313	0.813659
Gsc	D_up_ONLY	0.0334127	3.28182				Pigt	D_down_AND_E_down	0.0031432	0.817747	0.00264904	0.815326
Hapln2	D_up_ONLY	0.0401043	1.27737				Pigu	D_down_AND_E_down	0.0303572	0.82426	0.0273897	0.822107
Hist1h1d	D_up_ONLY	0.000461079	5.2171				Pla2g7	D_down_AND_E_down	0.0299648	0.843811	0.00139166	0.794212
Hist1h2ao	D_up_ONLY	0.0169444	22399.5				Plagl1	D_down_AND_E_down	0.0339327	0.683232	2.61197372736e-05	0.469522
Hist1h2ao	D_up_ONLY	0.0169444	22399.5				Pld5	D_down_AND_E_down	0.0237467	0.608204	2.44913047187e-06	0.304026
Hist1h2bk	D_up_ONLY	0.0358123	2.07984				Plxdc1	D_down_AND_E_down	0.00201576	0.66631	0.000144957	0.606378
Hist1h3e	D_up_ONLY	0.0395166	5.55192				Pnck	D_down_AND_E_down	4.57204416613e-05	0.750934	0.00560057	0.816474
Ifi204	D_up_ONLY	0.0365126	1.90885				Pnpo	D_down_AND_E_down	0.0045128	0.821585	0.00295038	0.815419
Kif13b	D_up_ONLY	0.00315266	1.45955				Polr2l	D_down_AND_E_down	0.00726047	0.811053	0.00843747	0.813606
Klri1	D_up_ONLY	0.0439402	6.1589				Pou1f1	D_down_AND_E_down	0.040798	0	0.040798	0
Lmbrd2	D_up_ONLY	0.0200562	1.28146				Prdm12	D_down_AND_E_down	0.00434348	0.445149	3.81238226987e-06	0.177025
Luc7l3	D_up_ONLY	0.0496202	1.17666				Prdx4	D_down_AND_E_down	0.0158681	0.794893	3.36311519766e-06	0.65556
Ly96	D_up_ONLY	0.0284969	1.67976				Prdx6	D_down_AND_E_down	0.030598	0.771634	0.00521583	0.727414
Macf1	D_up_ONLY	0.0363636	1.20543				Prok1	D_down_AND_E_down	0.0408465	0	0.0408465	0
Manf	D_up_ONLY	0.0212992	1.22124				Prph	D_down_AND_E_down	0.0323628	0.521813	0.0426211	0.538138
Mbp	D_up_ONLY	0.00746364	1.36592				Prrg2	D_down_AND_E_down	0.0449346	0.77459	0.00145821	0.688496
Mcpt2	D_up_ONLY	0.0335577	8.44188				Prss12	D_down_AND_E_down	0.0011565	0.740376	0.00676856	0.773515
Med13l	D_up_ONLY	0.0196322	1.22732				Prtn3	D_down_AND_E_down	0.0317122	0.533728	0.0226665	0.515146
Mndal	D_up_ONLY	0.0154886	1.72698				Ptp4a3	D_down_AND_E_down	0.000378434	0.756795	0.0143026	0.815921
Mobp	D_up_ONLY	0.00298805	1.34946				Ptprcap	D_down_AND_E_down	0.0183125	0.495039	0.0121095	0.473213
Mrln	D_up_ONLY	0.00367146	3.66335				Pygm	D_down_AND_E_down	0.0191882	0.790824	4.73545469504e-07	0.614148
Myh9	D_up_ONLY	0.0476518	1.21825				Rab11fip5	D_down_AND_E_down	0.00281408	0.809943	0.0288504	0.847432
Ncoa3	D_up_ONLY	0.0448047	1.25971				Rab3b	D_down_AND_E_down	0.00219641	0.763912	0.00544178	0.780321
Neat1	D_up_ONLY	0.00878317	1.39554				Rbm3	D_down_AND_E_down	0.00219659	0.819058	2.39514932554e-06	0.740771
Ninj2	D_up_ONLY	0.0480071	1.4187				Rcn1	D_down_AND_E_down	0.0191327	0.774222	0.000106677	0.669857
Nrip1	D_up_ONLY	0.0265722	1.3656				Rcn2	D_down_AND_E_down	0.0189413	0.849835	0.00300435	0.822503
Nupr1l	D_up_ONLY	0.0133032	1.77752				Resp18	D_down_AND_E_down	7.62416652034e-09	0.574775	2.3823526929e-08	0.588805
Oas3	D_up_ONLY	0.0376004	2.87127				Rgs4	D_down_AND_E_down	9.22647706104e-05	0.768625	0.000951218	0.798194
Oxsr1	D_up_ONLY	0.0178926	1.23726				Rhof	D_down_AND_E_down	0.00216106	0.800574	0.0370552	0.847792
P4ha1	D_up_ONLY	0.00140659	1.28475				Rhov	D_down_AND_E_down	0.0111899	0.666948	0.0176498	0.681949
Plac8	D_up_ONLY	0.0100375	2.30314				Rims3	D_down_AND_E_down	4.78564144428e-05	0.639551	0.000575076	0.685818
Ppp1r12a	D_up_ONLY	0.0107009	1.23156				Rnf208	D_down_AND_E_down	0.000148599	0.778052	0.00829375	0.83215
Ppp1r14a	D_up_ONLY	0.0171278	1.30551				Rprm	D_down_AND_E_down	0.000128346	0.727285	0.007945	0.794579
Prr14l	D_up_ONLY	0.0354774	1.27076				Rspo2	D_down_AND_E_down	0.017928	0.696911	0.00788252	0.671492
Prr18	D_up_ONLY	0.00561956	1.32825				Rxra	D_down_AND_E_down	0.0457758	0.818329	0.0106086	0.785919
Pxn	D_up_ONLY	0.0153051	1.27774				Rxrg	D_down_AND_E_down	0.000336869	0.438454	0.000978451	0.474799
Pydc3	D_up_ONLY	0.026755	3.15109				Saa3	D_down_AND_E_down	2.51898889359e-06	0.221993	1.96138713227e-06	0.214366
Rab26os	D_up_ONLY	1.29661052051e-06	2.08409				Samd14	D_down_AND_E_down	2.28494943797e-05	0.711744	0.00234119	0.779632
Rbakdn	D_up_ONLY	0.0416782	inf				Scn5a	D_down_AND_E_down	0.018588	0.503882	8.11942614971e-05	0.266458
Rgs1	D_up_ONLY	0.0279407	2.5326				Sdr39u1	D_down_AND_E_down	0.000587904	0.809339	0.0096249	0.845897
Rgs5	D_up_ONLY	0.0135759	1.22398				Serpine2	D_down_AND_E_down	0.0141997	0.835187	0.0107716	0.830637
S100a5	D_up_ONLY	0.0311446	inf				Shisa4	D_down_AND_E_down	0.000764297	0.801609	0.000381702	0.792844
Sdf2l1	D_up_ONLY	0.0357056	1.277				Shox2	D_down_AND_E_down	0.0413644	0.285478	0.0162701	0.203865
Sik2	D_up_ONLY	0.0243756	1.32605				Slbp	D_down_AND_E_down	0.0275157	0.813352	0.0398693	0.821645
Slc25a41	D_up_ONLY	0.0200867	3.94459				Slc10a4	D_down_AND_E_down	0.0240402	0.494388	0.00222738	0.372317
Slfn5	D_up_ONLY	0.0198833	1.66361				Slc17a6	D_down_AND_E_down	3.53558813685e-05	0.568197	3.44613592107e-08	0.438264
Snhg3	D_up_ONLY	0.00385678	1.28179				Slc25a18	D_down_AND_E_down	0.000120671	0.772795	0.00813215	0.829784
Sntb2	D_up_ONLY	0.0104944	1.48274				Slc32a1	D_down_AND_E_down	0.000379804	0.774594	0.0127082	0.827323
Srsf10	D_up_ONLY	0.0350879	1.20174				Slc35f1	D_down_AND_E_down	0.000156286	0.735326	1.01371781613e-06	0.66858
Syce1l	D_up_ONLY	0.00219954	11.9588				Slc3a2	D_down_AND_E_down	0.00631223	0.833786	0.000814015	0.806142
Taok1	D_up_ONLY	0.0468073	1.19774				Slc46a1	D_down_AND_E_down	0.0442963	0.781097	0.00104674	0.691099
Tial1	D_up_ONLY	0.0313726	1.20067				Slc5a5	D_down_AND_E_down	0.000380256	0.657727	0.00154278	0.687498
Tnks	D_up_ONLY	0.0466844	1.21295				Slc6a11	D_down_AND_E_down	0.0009664	0.788811	0.00659323	0.817563
Tnpo1	D_up_ONLY	0.00947895	1.29273				Slc7a3	D_down_AND_E_down	3.55973973326e-05	0.489922	4.33901400121e-06	0.440313
Tra2a	D_up_ONLY	0.0236511	1.19911				Slc7a8	D_down_AND_E_down	0.0188446	0.824633	0.00921411	0.811633
Trak2	D_up_ONLY	0.00972559	1.20548				Slpi	D_down_AND_E_down	9.49977291668e-05	0.221721	3.2644441218e-06	0.0927855
Trps1	D_up_ONLY	0.0301953	1.36313				Smoc1	D_down_AND_E_down	0.00708813	0.720032	0.0215528	0.749205
Ube3a	D_up_ONLY	0.0113163	1.27873				Smpd1	D_down_AND_E_down	0.0374932	0.855361	0.00198847	0.809043
Ubxn2b	D_up_ONLY	0.0412427	1.24593				Sncb	D_down_AND_E_down	1.18730138843e-06	0.713079	0.000101979	0.76418
Uqcrb	D_up_ONLY	0.0310252	1.2098				Sod3	D_down_AND_E_down	0.0132876	0.749883	2.18835151999e-07	0.543846
Vpreb2	D_up_ONLY	0.00215207	16.5787				Sorcs2	D_down_AND_E_down	0.0092282	0.800328	0.0488707	0.834239
Wdr20	D_up_ONLY	0.0338623	1.24948				Sox1	D_down_AND_E_down	0.015782	0.761608	0.00142762	0.708012
Wnk1	D_up_ONLY	0.0125253	1.21164				Spaca5	D_down_AND_E_down	0.0414522	0	0.0414522	0
Zbp1	D_up_ONLY	0.00180391	2.46762				Sstr1	D_down_AND_E_down	0.000836104	0.666417	0.00285793	0.694269
Zc3h11a	D_up_ONLY	0.0215152	1.20326				Stard10	D_down_AND_E_down	0.0136077	0.816319	0.000210257	0.750163
Zeb2	D_up_ONLY	0.0155749	1.21955				Stmn1	D_down_AND_E_down	0.024344	0.842286	0.00346529	0.810471
Zfp106	D_up_ONLY	0.0245993	1.17869				Tacr3	D_down_AND_E_down	0.00162461	0.363698	2.67573279668e-05	0.195512
Zfp652	D_up_ONLY	0.0291859	1.32051				Tceal1	D_down_AND_E_down	0.00472967	0.820978	0.000539691	0.790869
1500004A13Rik	E_up_ONLY			0.000941861	1.38989		Tcerg1l	D_down_AND_E_down	2.01330471717e-05	0.546515	5.02476066289e-06	0.518392
1700003L19Rik	E_up_ONLY			0.00489077	inf		Tcta	D_down_AND_E_down	0.0291225	0.83925	0.00178064	0.792579
1700030F18Rik	E_up_ONLY			0.0234964	inf		Tctn2	D_down_AND_E_down	0.0277675	0.762606	6.7420665315e-05	0.629364
1700034P13Rik	E_up_ONLY			2.84300348452e-06	1.57267		Tekt5	D_down_AND_E_down	0.00459483	0.675297	0.00906869	0.694088
1700054M17Rik	E_up_ONLY			0.029333	inf		Timp2	D_down_AND_E_down	1.60448641595e-07	0.649838	1.42849398976e-10	0.572688
1700084E18Rik	E_up_ONLY			0.0187413	3.45854		Tmed3	D_down_AND_E_down	0.0237073	0.804431	0.00017722	0.715097
1700113B09Rik	E_up_ONLY			0.0290792	inf		Tmem130	D_down_AND_E_down	7.85101551215e-06	0.736184	2.46057806127e-05	0.749232
1700119H24Rik	E_up_ONLY			0.00128891	inf		Tmem159	D_down_AND_E_down	0.0266368	0.789164	0.0179599	0.77973
1700124L16Rik	E_up_ONLY			6.13947910416e-05	1.98279		Tmem176b	D_down_AND_E_down	0.00793095	0.772394	2.64377618e-05	0.673063
1700125G22Rik	E_up_ONLY			0.00343654	inf		Tmem255a	D_down_AND_E_down	0.0337462	0.796718	6.37636183654e-06	0.637939
1810043H04Rik	E_up_ONLY			0.0493315	1.17466		Tmem35	D_down_AND_E_down	0.00406718	0.813754	0.00399198	0.813471
2210408F21Rik	E_up_ONLY			0.00502929	1.25987		Tmem89	D_down_AND_E_down	0.000220747	0	0.0221325	0.299697
2610005L07Rik	E_up_ONLY			0.0206076	1.23751		Tmem91	D_down_AND_E_down	7.49166776615e-07	0.520855	5.2143730811e-07	0.514559
2700081O15Rik	E_up_ONLY			0.0101992	1.24455		Tox	D_down_AND_E_down	0.0100566	0.66873	0.000384845	0.577599
2900009J06Rik	E_up_ONLY			0.00274832	1.75726		Tox2	D_down_AND_E_down	0.00165946	0.737827	0.00240702	0.744875
3110021N24Rik	E_up_ONLY			0.0127199	1.36844		Trhr	D_down_AND_E_down	9.50502679706e-05	0.310959	1.34650815584e-05	0.24325
4930405J17Rik	E_up_ONLY			0.0362104	inf		Trim62	D_down_AND_E_down	0.00415214	0.720705	0.00159079	0.699575
4930413G21Rik	E_up_ONLY			0.00136654	1.30745		Trp53i13	D_down_AND_E_down	0.00692596	0.715091	0.00269355	0.692096
4930415F15Rik	E_up_ONLY			0.0470763	4.30144		Trpt1	D_down_AND_E_down	0.0362617	0.823209	0.000214058	0.731943
4930515L03Rik	E_up_ONLY			0.000907352	inf		Tshz2	D_down_AND_E_down	3.22780546351e-05	0.54873	2.40972128696e-07	0.451158
4933439C10Rik	E_up_ONLY			0.000138317	1.40205		Tspan4	D_down_AND_E_down	1.45747616683e-05	0.667983	2.87331067828e-07	0.613023
9330199G10Rik	E_up_ONLY			0.0144375	4.11293		Tspan9	D_down_AND_E_down	0.00180087	0.760645	0.000241238	0.727785
A930013F10Rik	E_up_ONLY			0.0270257	1.73333		Tst	D_down_AND_E_down	0.00124527	0.763883	0.0269416	0.819922
AI506816	E_up_ONLY			0.0386399	inf		Tuba1b	D_down_AND_E_down	0.00167925	0.800235	0.00227266	0.804601
Abcc5	E_up_ONLY			0.02134	1.19695		Ugt1a6b	D_down_AND_E_down	0.0039334	0.329465	0.000415827	0.216005
Acap2	E_up_ONLY			0.0127917	1.23408		Usp2	D_down_AND_E_down	0.0112586	0.826803	0.0078341	0.820824
Acp6	E_up_ONLY			0.00541705	1.3164		Vax1	D_down_AND_E_down	0.000347316	0.436781	0.000684277	0.459805
Adcy9	E_up_ONLY			0.0133583	1.20251		Vegfb	D_down_AND_E_down	0.00633916	0.834681	0.0335406	0.860722
Adra1d	E_up_ONLY			0.0313642	1.18547		Vip	D_down_AND_E_down	0.00927195	0.74089	0.0292056	0.770276
Agrn	E_up_ONLY			0.00153898	1.28278		Vkorc1	D_down_AND_E_down	0.00401009	0.797283	6.08438870736e-05	0.736191
Akap8	E_up_ONLY			0.0412764	1.19474		Vmac	D_down_AND_E_down	0.0425556	0.793385	0.0163992	0.769123
Akap8l	E_up_ONLY			0.000292814	1.29557		Vpreb3	D_down_AND_E_down	0.00461826	0.399432	0.000112701	0.23404
Amd1	E_up_ONLY			6.15690077699e-06	4.83597		Vwc2l	D_down_AND_E_down	0.000966359	0.484187	1.26472070349e-05	0.349019
Arc	E_up_ONLY			1.13026151072e-06	1.4442		Wbp11	D_down_AND_E_down	0.0144924	0.848062	0.00194123	0.81953
Arglu1	E_up_ONLY			0.0359844	1.17649		Wdr6	D_down_AND_E_down	9.43694900002e-10	0.633601	4.52849979737e-11	0.604982
Arhgap39	E_up_ONLY			0.0114516	1.21389		Wnt4	D_down_AND_E_down	0.0258434	0.691404	0.0431158	0.710216
Arhgef17	E_up_ONLY			0.0232008	1.19979		Wnt9a	D_down_AND_E_down	0.000380463	0.63188	0.000857788	0.650169
Arhgef25	E_up_ONLY			0.000194389	1.28079		Wwox	D_down_AND_E_down	0.02825	0.793261	0.0114537	0.772355
Arl15	E_up_ONLY			0.00449158	1.23554		Xlr3b	D_down_AND_E_down	0.0322915	0.579914	0.00242488	0.463525
Arntl	E_up_ONLY			0.0276931	1.23159		Yif1b	D_down_AND_E_down	0.000682349	0.790669	0.0197139	0.841115
Atxn2l	E_up_ONLY			0.0139095	1.20634		Zbed5	D_down_AND_E_down	0.000549269	0.754934	3.12682813876e-05	0.713845
Baiap2	E_up_ONLY			0.00859871	1.20894		Zbtb22	D_down_AND_E_down	0.00283854	0.805349	0.0276853	0.84288
Bdnf	E_up_ONLY			0.00679451	1.27506		Zcchc12	D_down_AND_E_down	4.57282989252e-10	0.613683	3.04012370833e-12	0.565686
Bglap	E_up_ONLY			0.0141579	inf		Zdhhc22	D_down_AND_E_down	2.97650486547e-06	0.503428	0.0100546	0.69214
Bok	E_up_ONLY			0.00741629	1.27403		Zfp385a	D_down_AND_E_down	7.59863840717e-05	0.775531	0.000948827	0.806133
Bola2	E_up_ONLY			0.000846967	1.28037		Zic1	D_down_AND_E_down	0.0458434	0.714769	1.58775849135e-08	0.34825
Bsn	E_up_ONLY			0.00560063	1.27957		1110051M20Rik	D_down_ONLY	0.0380929	0.850756
Bzrap1	E_up_ONLY			0.000175782	1.30154		2310010J17Rik	D_down_ONLY	6.34123289083e-05	0.472152
C2cd4b	E_up_ONLY			0.00113705	1.34495		2310061I04Rik	D_down_ONLY	0.00116187	0.812307
Cabp7	E_up_ONLY			0.00247424	1.29298		3110015C05Rik	D_down_ONLY	0.024256	0
Cacna1a	E_up_ONLY			0.00391422	1.23821		3110079O15Rik	D_down_ONLY	0.0351162	0.191222
Cacna1h	E_up_ONLY			0.00676766	1.25778		4930479D17Rik	D_down_ONLY	0.0143182	0.45558
Cacna2d3	E_up_ONLY			0.0378054	1.16096		4933409K07Rik	D_down_ONLY	2.98727147685e-07	0.226185
Cacng8	E_up_ONLY			0.000268192	1.25982		4933409K07Rik	D_down_ONLY	0.000261256	0.982486
Cahm	E_up_ONLY			0.0166153	1.58331		5430405H02Rik	D_down_ONLY	0.0340728	0.726399
Camk1d	E_up_ONLY			0.00334187	1.24838		9530082P21Rik	D_down_ONLY	0.0326524	0.841522
Camkk1	E_up_ONLY			0.0103873	1.29616		A330040F15Rik	D_down_ONLY	0.0124308	0.533825
Cap2	E_up_ONLY			0.0346156	1.17652		A930005H10Rik	D_down_ONLY	0.014343	0.76756
Capn11	E_up_ONLY			0.0244044	2.66706		AA413626	D_down_ONLY	0.0027191	0.141021
Cbx1	E_up_ONLY			0.0286093	1.21338		AI854517	D_down_ONLY	0.0350259	0.778665
Ccdc159	E_up_ONLY			0.000653529	1.56719		AU021063	D_down_ONLY	0.00895446	0.587011
Cdc26	E_up_ONLY			0.0403966	1.17537		Abhd16a	D_down_ONLY	0.0104027	0.829954
Cdk9	E_up_ONLY			0.0251279	1.17968		Acd	D_down_ONLY	0.0103496	0.822396
Cebpb	E_up_ONLY			0.00573441	1.28386		Ache	D_down_ONLY	0.00178784	0.79177
Chrd	E_up_ONLY			0.00125662	1.31533		Acsbg1	D_down_ONLY	0.045271	0.862625
Chrna7	E_up_ONLY			0.031238	1.24179		Afmid	D_down_ONLY	0.0104068	0.472534
Clasrp	E_up_ONLY			0.0343886	1.19112		Akr7a5	D_down_ONLY	0.00571274	0.810274
Clk1	E_up_ONLY			0.000252735	1.28176		Alg2	D_down_ONLY	0.0443059	0.866378
Clk4	E_up_ONLY			0.0268489	1.20492		Aloxe3	D_down_ONLY	0.0411461	0.611778
Clstn2	E_up_ONLY			0.00118214	1.2453		Ankrd34a	D_down_ONLY	0.00249907	0.814642
Cnfn	E_up_ONLY			0.00117809	inf		Apcdd1	D_down_ONLY	0.0410932	0.822348
Cntnap5c	E_up_ONLY			0.015821	1.52772		Arhgap1	D_down_ONLY	0.0230394	0.826076
Col11a2	E_up_ONLY			0.00593653	1.36257		Arl9	D_down_ONLY	0.049596	0
Col4a2	E_up_ONLY			0.000423204	1.35811		Armcx5	D_down_ONLY	0.0272361	0.786695
Col6a4	E_up_ONLY			0.042515	2.08801		Arnt2	D_down_ONLY	0.0304981	0.840602
Cpne4	E_up_ONLY			0.026137	1.20721		Arpp21	D_down_ONLY	0.046474	0.83137
Crebzf	E_up_ONLY			0.000957267	1.29905		Asic4	D_down_ONLY	0.0161798	0.697541
Creg2	E_up_ONLY			0.0313888	1.17692		Asns	D_down_ONLY	0.0206445	0.845879
Crispld1	E_up_ONLY			0.0451943	1.62397		Aspscr1	D_down_ONLY	0.0211667	0.8271
Crlf1	E_up_ONLY			0.00119095	1.29408		Atp5d	D_down_ONLY	0.0158421	0.840484
Cryba1	E_up_ONLY			0.0298849	4.44268		Atxn7l1	D_down_ONLY	4.66155797169e-05	0.544018
Ctsg	E_up_ONLY			0.0414996	inf		B630019K06Rik	D_down_ONLY	0.00176201	0.785952
Cttnbp2	E_up_ONLY			0.0135772	1.20249		B930041F14Rik	D_down_ONLY	0.00096889	0.789344
Dab1	E_up_ONLY			0.00621813	1.22883		Bex4	D_down_ONLY	0.00947574	0.817951
Dagla	E_up_ONLY			0.000343737	1.28551		Blvrb	D_down_ONLY	0.0485357	0.809825
Defb28	E_up_ONLY			0.0203783	inf		Bmyc	D_down_ONLY	0.0193417	0.83322
Defb36	E_up_ONLY			0.000295708	inf		Bscl2	D_down_ONLY	0.0232092	0.843388
Dgkz	E_up_ONLY			0.00427254	1.25599		C4bp-ps1	D_down_ONLY	0.00369799	0
Dhx33	E_up_ONLY			0.00326661	1.28976		Cacng3	D_down_ONLY	0.011438	0.831477
Dnajc19	E_up_ONLY			0.0104332	1.21593		Calcb	D_down_ONLY	0.0329833	0.207259
Dnase1l2	E_up_ONLY			0.00831098	1.85326		Camk2g	D_down_ONLY	0.033544	0.859605
Dock9	E_up_ONLY			0.00715797	1.22429		Ccdc136	D_down_ONLY	0.0274397	0.814172
Dok3	E_up_ONLY			0.00565521	1.45212		Chchd4	D_down_ONLY	0.0474632	0.860074
Dpf3	E_up_ONLY			0.0492944	1.37264		Chga	D_down_ONLY	0.00900992	0.825603
Dtna	E_up_ONLY			0.0336557	1.17504		Cib2	D_down_ONLY	0.0109244	0.776808
Dus3l	E_up_ONLY			0.00407012	1.20789		Ckmt1	D_down_ONLY	0.0334373	0.835803
Dusp4	E_up_ONLY			0.00139042	1.34126		Clec2l	D_down_ONLY	0.0141404	0.822384
Dusp5	E_up_ONLY			0.0131098	1.25577		Clstn3	D_down_ONLY	0.0111456	0.835445
Dvl1	E_up_ONLY			0.0422574	1.1625		Cnih3	D_down_ONLY	0.00206379	0.777489
E4f1	E_up_ONLY			0.0407431	1.22537		Cplx1	D_down_ONLY	0.0197228	0.818705
Efcab6	E_up_ONLY			0.0112492	1.50395		Cpne5	D_down_ONLY	0.0495598	0.792669
Egr2	E_up_ONLY			0.0250758	2.0248		Cpne7	D_down_ONLY	0.0169366	0.678099
Egr4	E_up_ONLY			3.97553294462e-06	1.4058		Crym	D_down_ONLY	0.000839424	0.702317
Eif3j1	E_up_ONLY			0.0109347	2.35507		Csdc2	D_down_ONLY	0.0458926	0.857961
Elfn2	E_up_ONLY			0.045402	1.19907		Ctxn1	D_down_ONLY	0.0273988	0.840071
Elk1	E_up_ONLY			0.000547925	1.24969		Cxx1b	D_down_ONLY	0.0259904	0.850933
Enc1	E_up_ONLY			0.0145045	1.20147		Cyb5r1	D_down_ONLY	0.0366305	0.834098
Epb4.1l4aos	E_up_ONLY			0.0143656	1.22238		D630023F18Rik	D_down_ONLY	0.00541918	0.681776
Erdr1	E_up_ONLY			0.000466147	1.44814		Dact2	D_down_ONLY	0.00100915	0.777223
Exoc6b	E_up_ONLY			0.0430439	1.16772		Ddx25	D_down_ONLY	0.00111117	0.796458
Exosc7	E_up_ONLY			0.0238065	1.21729		Dlx5	D_down_ONLY	0.0335101	0.704401
Faah	E_up_ONLY			0.0383873	1.17088		Dmwd	D_down_ONLY	0.030847	0.834674
Fam193b	E_up_ONLY			0.000409812	1.34023		Dnajc30	D_down_ONLY	0.00546819	0.837341
Fam19a1	E_up_ONLY			0.0048635	1.25686		Dner	D_down_ONLY	0.0470644	0.856625
Fam212a	E_up_ONLY			0.00269376	1.40829		Dpysl4	D_down_ONLY	0.0219468	0.824722
Fbxl18	E_up_ONLY			0.0441638	1.26027		Efnb2	D_down_ONLY	0.0416425	0.75235
Firre	E_up_ONLY			0.0187301	1.26815		Eml2	D_down_ONLY	0.0372078	0.863408
Foxo3	E_up_ONLY			0.017704	1.2797		Entpd4	D_down_ONLY	0.0342878	0.862916
Garem	E_up_ONLY			0.0291612	1.23239		Entpd4	D_down_ONLY	0.0342878	0.862916
Gfod1	E_up_ONLY			0.00083626	1.27487		Faim2	D_down_ONLY	0.0496609	0.861016
Glt8d2	E_up_ONLY			0.00050582	1.46775		Fam110b	D_down_ONLY	0.0048889	0.80252
Gm12338	E_up_ONLY			2.5202062659e-14	2.14901		Fam173a	D_down_ONLY	0.0492981	0.858324
Gm12409	E_up_ONLY			0.00695796	inf		Fam205a2	D_down_ONLY	0.0214163	0.548106
Gm13308	E_up_ONLY			0.0405864	1.36797		Fam69b	D_down_ONLY	0.0126202	0.823188
Gm13483	E_up_ONLY			0.0460793	2.50914		Fjx1	D_down_ONLY	0.00113593	0.793375
Gm1673	E_up_ONLY			0.0221304	1.18288		Fkrp	D_down_ONLY	0.0467697	0.862183
Gm17750	E_up_ONLY			0.00961576	1.34964		Frs3	D_down_ONLY	0.043107	0.814086
Gm1821	E_up_ONLY			0.00160452	1.12159		Garnl3	D_down_ONLY	0.0181405	0.751768
Gm20605	E_up_ONLY			0.000530422	1.53516		Gdap1l1	D_down_ONLY	0.00375551	0.812922
Gm5132	E_up_ONLY			0.0130029	inf		Gdf1	D_down_ONLY	0.000407383	0.507226
Gm5577	E_up_ONLY			0.0303523	1.5614		Gfra4	D_down_ONLY	0.00377273	0.804874
Gm561	E_up_ONLY			0.0292742	1.1749		Glrx	D_down_ONLY	0.0116719	0.835492
Gm8633	E_up_ONLY			0.0320573	inf		Gm10416	D_down_ONLY	0.0151831	0.434914
Gm933	E_up_ONLY			0.00704999	inf		Gm10941	D_down_ONLY	0.0228524	0.477112
Gng13	E_up_ONLY			0.00958094	1.22281		Gm13304	D_down_ONLY	0.00147314	0.724874
Golm1	E_up_ONLY			0.000995484	1.27096		Gm13304	D_down_ONLY	0.012389	0.331926
Gpc1	E_up_ONLY			0.0217339	1.24773		Gm15104	D_down_ONLY	0.0220764	0
Gpr161	E_up_ONLY			0.0184398	1.30427		Gm1821	D_down_ONLY	0.0224271	0.755495
Gpr27	E_up_ONLY			0.000939198	1.23986		Gm2002	D_down_ONLY	3.76782377501e-05	0.0374034
Gpr3	E_up_ONLY			0.0284734	1.51507		Gm715	D_down_ONLY	0.025606	0.724706
Gpt2	E_up_ONLY			0.0260893	1.21403		Gm9866	D_down_ONLY	0.0298269	0.789241
Gria2	E_up_ONLY			0.00784477	1.22614		Gng3	D_down_ONLY	0.0255842	0.838044
Grin2b	E_up_ONLY			0.0102174	1.27284		Gpaa1	D_down_ONLY	0.0283345	0.846956
Hba-a1	E_up_ONLY			0.0041908	1.40373		Gpi1	D_down_ONLY	0.0475466	0.860041
Hba-a1	E_up_ONLY			0.0285625	1.39877		Gpr137	D_down_ONLY	0.0136051	0.848187
Hba-a2	E_up_ONLY			1.00234011259e-05	1.63659		Gpr25	D_down_ONLY	0.0431914	0.764438
Hba-a2	E_up_ONLY			0.000932211	2.33991		Gpr37l1	D_down_ONLY	0.0319655	0.823748
Hcfc2	E_up_ONLY			0.0148344	1.26316		Gprasp2	D_down_ONLY	0.0332864	0.814055
Hist1h2ba	E_up_ONLY			0.0190014	2.40433		Gpsm1	D_down_ONLY	0.00116935	0.776474
Hist1h2bf	E_up_ONLY			0.0203249	1.90198		Gstm6	D_down_ONLY	0.0297572	0.797705
Hist1h4i	E_up_ONLY			0.00236372	1.40851		H2afx	D_down_ONLY	0.0323661	0.840251
Hist1h4j	E_up_ONLY			0.0112642	2.71865		Hcfc1r1	D_down_ONLY	0.0204385	0.850261
Hist2h2aa2	E_up_ONLY			0.0471847	6.00029		Hdac11	D_down_ONLY	0.0194096	0.841421
Hist2h2ac	E_up_ONLY			4.9546251768e-08	inf		Henmt1	D_down_ONLY	0.0213851	0.541074
Hist2h2bb	E_up_ONLY			0.00599326	2.77392		Hspbp1	D_down_ONLY	0.0194366	0.840169
Hist2h4	E_up_ONLY			1.50140847417e-05	3.11829		Igsf8	D_down_ONLY	0.0454856	0.860637
Hist3h2ba	E_up_ONLY			7.88660769213e-06	1.3492		Inafm1	D_down_ONLY	0.010428	0.813499
Homer3	E_up_ONLY			0.00407268	1.2616		Kcnc4	D_down_ONLY	0.0192377	0.78915
Hpca	E_up_ONLY			0.00109085	1.32814		Kcnip3	D_down_ONLY	0.00168095	0.804228
Hs3st4	E_up_ONLY			0.00118815	1.27106		Kcnj9	D_down_ONLY	0.00228077	0.778953
Hs6st3	E_up_ONLY			0.0472692	1.2651		Kcnk12	D_down_ONLY	0.019526	0.801113
Hsd11b1	E_up_ONLY			0.0196966	1.19425		Kit	D_down_ONLY	0.00864849	0.710522
Hsf1	E_up_ONLY			0.0226885	1.21367		Krt2	D_down_ONLY	0.0398771	0.624865
Ifitm7	E_up_ONLY			0.00013478	2.95159		L1cam	D_down_ONLY	0.0376972	0.816307
Igflr1	E_up_ONLY			0.00656984	1.53871		Lefty2	D_down_ONLY	0.0232452	0.43543
Igsf9b	E_up_ONLY			0.0308382	1.70592		Limk1	D_down_ONLY	0.0131585	0.800903
Il11ra2	E_up_ONLY			0.0169527	11.2394		Lrfn1	D_down_ONLY	0.0146486	0.826039
Il27	E_up_ONLY			0.040493	inf		Lrfn3	D_down_ONLY	0.0212111	0.799129
Iqgap2	E_up_ONLY			0.00108688	1.31163		Lrrc14	D_down_ONLY	0.0163926	0.795033
Irf9	E_up_ONLY			0.0215299	1.48615		Lrrc24	D_down_ONLY	0.0174936	0.820147
Isg15	E_up_ONLY			6.02979121174e-05	2.48522		Lsm10	D_down_ONLY	0.036823	0.801016
Jdp2	E_up_ONLY			0.0149061	1.23893		Lxn	D_down_ONLY	0.013197	0.826439
Junb	E_up_ONLY			0.00107373	1.26108		Ly6h	D_down_ONLY	0.000196345	0.760151
Kalrn	E_up_ONLY			0.0105439	1.21771		March9	D_down_ONLY	0.0444103	0.841471
Kbtbd11	E_up_ONLY			0.0187274	1.21297		Marcksl1	D_down_ONLY	0.0120417	0.835869
Kcnc3	E_up_ONLY			0.00793276	1.2009		Mast1	D_down_ONLY	0.0285412	0.829219
Kcnq2	E_up_ONLY			0.0434272	1.18166		Mcat	D_down_ONLY	0.0221431	0.803297
Kcnt2	E_up_ONLY			0.0102015	1.38461		Mea1	D_down_ONLY	0.0339418	0.861824
Kif16bos	E_up_ONLY			0.0473147	inf		Mesp2	D_down_ONLY	0.0471828	0.428985
Klf3	E_up_ONLY			0.00736595	1.27168		Mettl22	D_down_ONLY	0.0401953	0.813349
Klhl17	E_up_ONLY			0.0345134	1.22268		Mgat5b	D_down_ONLY	0.00906006	0.803554
Klhl2	E_up_ONLY			0.00767713	1.21415		Mocs3	D_down_ONLY	0.0498441	0.829769
Klhl3	E_up_ONLY			0.000462945	1.39574		Mrgpre	D_down_ONLY	0.0371547	0.686334
Krtdap	E_up_ONLY			0.0425519	inf		Mrpl16	D_down_ONLY	0.0185864	0.829222
Ksr1	E_up_ONLY			0.00869051	1.21912		Ms4a10	D_down_ONLY	0.0224068	0
LOC100504703	E_up_ONLY			1.03884120649e-05	1.70383		Mtx1	D_down_ONLY	0.0112424	0.823137
LOC100861978	E_up_ONLY			0.00252151	1.80816		Myl6b	D_down_ONLY	0.00137963	0.757494
Lefty1	E_up_ONLY			0.0116311	1.35154		Myoz2	D_down_ONLY	0.0353944	0.146196
Lingo3	E_up_ONLY			0.0036602	1.3175		Ndrg2	D_down_ONLY	0.0171583	0.832363
Lrrc45	E_up_ONLY			0.00290108	1.2734		Ndufaf3	D_down_ONLY	0.0173354	0.844771
Lrrc8b	E_up_ONLY			0.0178038	1.21177		Necab3	D_down_ONLY	0.0342662	0.819578
Ltk	E_up_ONLY			0.0204257	1.31411		Ngef	D_down_ONLY	0.0351195	0.851319
Lyst	E_up_ONLY			0.0373778	1.27884		Nmu	D_down_ONLY	0.0068249	0
Lzts3	E_up_ONLY			0.00352323	1.2035		Nnat	D_down_ONLY	0.000336988	0.68695
Macrod2	E_up_ONLY			0.036006	1.23827		Nrip2	D_down_ONLY	0.0353623	0.80204
Magef1	E_up_ONLY			0.0204142	1.30826		Nsun3	D_down_ONLY	0.0153791	0.665696
Masp2	E_up_ONLY			0.0128522	3.23172		Nxph1	D_down_ONLY	0.0408559	0.8035
Mast3	E_up_ONLY			0.00547352	1.22187		Oaz1-ps	D_down_ONLY	4.63743541479e-06	0.679711
Matk	E_up_ONLY			0.0144085	1.1963		Olfr316	D_down_ONLY	0.0154384	0.341782
Mcf2l	E_up_ONLY			0.00402288	1.23976		Olfr550	D_down_ONLY	0.0346693	0.354891
Mdga1	E_up_ONLY			0.00350985	1.33758		Oprl1	D_down_ONLY	0.00871489	0.770464
Megf9	E_up_ONLY			0.00476043	1.21103		Osbpl10	D_down_ONLY	0.0185698	0.773913
Metap1d	E_up_ONLY			0.000234503	1.39942		Osgepl1	D_down_ONLY	0.0490541	0.764565
Miat	E_up_ONLY			3.84295193915e-05	1.43481		Pak6	D_down_ONLY	0.0201971	0.821379
Mrpl52	E_up_ONLY			0.0486554	1.1906		Papss2	D_down_ONLY	0.0232553	0.754006
Mrpl53	E_up_ONLY			0.0398645	1.17452		Paqr6	D_down_ONLY	0.0477942	0.771145
Mt4	E_up_ONLY			0.000982212	6.4585		Pcbd1	D_down_ONLY	0.0105032	0.711709
Nab2	E_up_ONLY			0.00177594	1.23238		Pcdhga6	D_down_ONLY	0.00606356	0.730163
Ndufa5	E_up_ONLY			0.00345624	1.24925		Pcsk1n	D_down_ONLY	0.000925983	0.796346
Ndufa6	E_up_ONLY			0.0173453	1.19605		Pdxp	D_down_ONLY	0.0343626	0.852448
Ndufs5	E_up_ONLY			0.00201771	1.27782		Pianp	D_down_ONLY	0.0182191	0.849473
Neurod2	E_up_ONLY			0.0415275	1.26416		Pik3ip1	D_down_ONLY	0.0197569	0.824501
Neurod6	E_up_ONLY			0.00267403	1.26575		Pomgnt2	D_down_ONLY	0.012533	0.826565
Ngf	E_up_ONLY			0.00563241	1.40399		Ppp2r2b	D_down_ONLY	0.0118536	0.821166
Nin	E_up_ONLY			0.0483153	1.29031		Prrt3	D_down_ONLY	0.0411669	0.816435
Nktr	E_up_ONLY			0.0369837	1.23832		Psmf1	D_down_ONLY	0.0379538	0.829262
Nos1ap	E_up_ONLY			0.000347262	1.28823		Pth2r	D_down_ONLY	0.0179529	0.329048
Nptx1	E_up_ONLY			0.00363671	1.25873		Ptpn5	D_down_ONLY	0.0109111	0.824085
Nr4a1	E_up_ONLY			3.32431090433e-06	1.38363		Qpctl	D_down_ONLY	0.0261615	0.801223
Nsmf	E_up_ONLY			0.0134914	1.20135		Rasal1	D_down_ONLY	0.00554193	0.805884
Ntrk3	E_up_ONLY			0.00255044	1.22568		Rasip1	D_down_ONLY	0.0388573	0.738638
Nxf1	E_up_ONLY			0.0322114	1.19662		Reep2	D_down_ONLY	0.015477	0.842499
Oas1b	E_up_ONLY			0.0177978	2.36316		Reep6	D_down_ONLY	0.0119649	0.723946
Ogt	E_up_ONLY			0.0411421	1.18394		Retn	D_down_ONLY	0.00146714	0.231343
Olfml2b	E_up_ONLY			0.00168879	1.31183		Rhbdd2	D_down_ONLY	0.00412286	0.815074
Olfr433	E_up_ONLY			0.0415318	inf		Rhbdd3	D_down_ONLY	0.0031944	0.754086
Orai2	E_up_ONLY			0.0181684	1.21796		Rimklb	D_down_ONLY	0.042122	0.799288
Otos	E_up_ONLY			0.0219388	1.84083		Rit2	D_down_ONLY	0.0190237	0.814134
Otub2	E_up_ONLY			0.000501143	1.30055		Rnd2	D_down_ONLY	0.0493212	0.845697
Pakap	E_up_ONLY			0.0465799	1.28536		Rpl39l	D_down_ONLY	0.00578382	0
Pantr2	E_up_ONLY			0.000744034	1.95271		Rps6ka4	D_down_ONLY	0.0059634	0.826138
Parp8	E_up_ONLY			0.0145172	1.26557		Rusc1	D_down_ONLY	0.00201951	0.79787
Pcdh1	E_up_ONLY			0.0224615	1.19112		Rwdd2a	D_down_ONLY	0.0210952	0.810802
Pcdha7-g	E_up_ONLY			0.0131973	1.92332		Samd10	D_down_ONLY	0.0125127	0.757178
Pcdhga12	E_up_ONLY			0.0180502	1.28309		Sdsl	D_down_ONLY	0.0489293	0.740298
Pfdn2	E_up_ONLY			0.014229	1.20126		Sema6b	D_down_ONLY	0.0270528	0.858277
Pkd1	E_up_ONLY			0.0436758	1.22651		Sez6	D_down_ONLY	0.0338109	0.851735
Pkp2	E_up_ONLY			0.00111379	1.30007		Sfxn1	D_down_ONLY	0.0206549	0.828073
Plch2	E_up_ONLY			0.0117795	1.23418		Shd	D_down_ONLY	0.00980658	0.787284
Plekhg5	E_up_ONLY			0.0482718	1.16725		Slc45a1	D_down_ONLY	0.0364548	0.845288
Plk5	E_up_ONLY			0.0121781	1.33611		Slc6a1	D_down_ONLY	0.00542875	0.767981
Pou3f1	E_up_ONLY			0.000465306	1.26898		Slc7a4	D_down_ONLY	0.0151918	0.837429
Ppm1l	E_up_ONLY			0.0487445	1.21347		Smarcb1	D_down_ONLY	0.0362393	0.8536
Ppp1r12b	E_up_ONLY			0.000138785	1.36065		Sp3os	D_down_ONLY	0.0278007	0.81237
Ppp3ca	E_up_ONLY			0.0199445	1.282		Sp9	D_down_ONLY	0.0444288	0.710546
Prdm8	E_up_ONLY			0.00211572	1.26019		Spata3	D_down_ONLY	0.00830629	0.436939
Prkab2	E_up_ONLY			0.0254176	1.25902		Srm	D_down_ONLY	0.0169793	0.836004
Psd	E_up_ONLY			0.0162449	1.20879		Sv2a	D_down_ONLY	0.0448536	0.856172
Ralgapa1	E_up_ONLY			0.0218106	1.19963		Syt17	D_down_ONLY	0.0324455	0.781337
Rasd1	E_up_ONLY			6.1289963279e-06	1.44601		Syt3	D_down_ONLY	0.0297275	0.844791
Rasl10a	E_up_ONLY			1.56332547303e-05	1.3943		Syt5	D_down_ONLY	0.00242944	0.820227
Rasl11a	E_up_ONLY			0.0155503	1.28216		Tbc1d7	D_down_ONLY	0.0101077	0.800459
Raver2	E_up_ONLY			0.0175695	1.24645		Tbcc	D_down_ONLY	0.0430641	0.844528
Rbfox3	E_up_ONLY			0.0124267	1.22054		Tcea2	D_down_ONLY	0.0104387	0.807765
Rbm5	E_up_ONLY			0.0339596	1.17211		Tex264	D_down_ONLY	0.0271507	0.846317
Reg3g	E_up_ONLY			0.0267103	inf		Tmem132a	D_down_ONLY	0.00231546	0.824096
Rexo4	E_up_ONLY			0.0262156	1.20588		Tmem179	D_down_ONLY	0.0117813	0.836739
Rgl2	E_up_ONLY			0.0251137	1.21333		Tmem44	D_down_ONLY	0.0150796	0.788697
Rgs11	E_up_ONLY			0.00025797	1.38016		Tpsab1	D_down_ONLY	0.0438524	0
Rgs14	E_up_ONLY			0.0107284	1.22205		Tsen34	D_down_ONLY	0.0373382	0.849127
Rgs8	E_up_ONLY			0.0239358	1.20108		Ttyh1	D_down_ONLY	0.04883	0.85365
Ring1	E_up_ONLY			0.0488025	1.19364		Tubb3	D_down_ONLY	0.00505849	0.807706
Rmrp	E_up_ONLY			0.00744873	3.241		Ubl7	D_down_ONLY	0.0157003	0.851187
Rn4.5s	E_up_ONLY			0.000159485	3.21989		Vstm2b	D_down_ONLY	0.0121612	0.793995
Rn4.5s	E_up_ONLY			0.000159485	3.21989		Vstm2l	D_down_ONLY	0.000236063	0.77152
Rn4.5s	E_up_ONLY			0.000159485	2.24514		Wbp2	D_down_ONLY	0.0228549	0.847993
Rn4.5s	E_up_ONLY			0.000738178	2.24514		Wbscr16	D_down_ONLY	0.0287325	0.794314
Rn4.5s	E_up_ONLY			0.000738178	2.49712		Wdr54	D_down_ONLY	0.0247386	0.798961
Rn4.5s	E_up_ONLY			0.00299435	2.49712		Wnt7b	D_down_ONLY	0.00039858	0.7539
Rn4.5s	E_up_ONLY			0.00299435	2.81282		Xlr3a	D_down_ONLY	0.030023	0.450781
Rn4.5s	E_up_ONLY			0.0106328	2.81282		Ydjc	D_down_ONLY	0.00288952	0.782279
Rn4.5s	E_up_ONLY			0.0106328	2.24514		Yipf2	D_down_ONLY	0.0447467	0.844907
Rn4.5s	E_up_ONLY			0.0106328	3.21989		Zfp358	D_down_ONLY	0.011874	0.800596
Rn45s	E_up_ONLY			1.04623476549e-09	1.99673		Zfp414	D_down_ONLY	0.0287201	0.84284
Rnf112	E_up_ONLY			3.66796291343e-05	1.34844		Zfp580	D_down_ONLY	0.0017109	0.788644
Rnf182	E_up_ONLY			0.00456477	1.26091		Zfp707	D_down_ONLY	0.0130621	0.753324
Robo1	E_up_ONLY			0.0324978	1.23496		Zfp941	D_down_ONLY	0.0202928	0.682615
Rpl38	E_up_ONLY			0.0466252	1.22226		Znhit2	D_down_ONLY	0.049567	0.86734
Rpp21	E_up_ONLY			0.0221717	1.21316		Zwint	D_down_ONLY	0.0213874	0.834178
Rprml	E_up_ONLY			0.000817397	1.27077		1500015O10Rik	E_down_ONLY			0.00578632	0.213848
Rps6kb2	E_up_ONLY			0.0329787	1.21344		1700016C15Rik	E_down_ONLY			0.0218117	0
Rps6kl1	E_up_ONLY			0.00826778	1.21053		1700017J07Rik	E_down_ONLY			0.03147	0
Rsf1os1	E_up_ONLY			0.00179031	inf		1810021B22Rik	E_down_ONLY			0.0260681	0.503888
Rsrp1	E_up_ONLY			0.00229878	1.25138		2410004P03Rik	E_down_ONLY			0.00124472	0.486189
Sap25	E_up_ONLY			0.00181628	4.89542		4833427G06Rik	E_down_ONLY			0.00891661	0.343834
Sbk1	E_up_ONLY			0.000859178	1.23227		4930444M15Rik	E_down_ONLY			0.0393346	0
Scarna13	E_up_ONLY			0.0161909	4.05709		4930539E08Rik	E_down_ONLY			0.0108507	0.492746
Scn3b	E_up_ONLY			0.000669698	1.28437		4930556M19Rik	E_down_ONLY			0.0140931	0.21353
Scn8a	E_up_ONLY			0.00235385	1.23453		4932411E22Rik	E_down_ONLY			0.0119925	0.315992
Sebox	E_up_ONLY			0.0268692	1.32348		4933429O19Rik	E_down_ONLY			0.00386821	0.107936
Sema3e	E_up_ONLY			0.0448245	1.23344		5930403L14Rik	E_down_ONLY			0.00203596	0.683279
Sh3gl1	E_up_ONLY			0.00409248	1.22474		A230065H16Rik	E_down_ONLY			3.31443230266e-05	0.302803
Shank3	E_up_ONLY			0.0136482	1.2091		A330048O09Rik	E_down_ONLY			0.0482861	0.704187
Shisa6	E_up_ONLY			0.0108661	1.23112		AA465934	E_down_ONLY			0.00718435	0.436324
Sipa1l3	E_up_ONLY			0.00368111	1.26931		Abca4	E_down_ONLY			0.00258883	0.19604
Sirt4	E_up_ONLY			0.00109303	1.42732		Abhd11os	E_down_ONLY			0.0133619	0.49436
Slc25a26	E_up_ONLY			0.019606	1.23497		Abhd4	E_down_ONLY			0.0262345	0.802848
Slc2a4rg-ps	E_up_ONLY			0.00475996	1.79952		Acaa2	E_down_ONLY			0.00121454	0.595158
Slc2a6	E_up_ONLY			0.0270638	1.20466		Acadl	E_down_ONLY			0.000157551	0.754379
Slit1	E_up_ONLY			0.0238059	1.18128		Ace	E_down_ONLY			0.000587187	0.239131
Smoc2	E_up_ONLY			0.030482	1.22638		Acer2	E_down_ONLY			0.0250819	0.620191
Snhg20	E_up_ONLY			5.9635576477e-09	1.48427		Acox2	E_down_ONLY			0.0215431	0.27277
Snhg6	E_up_ONLY			8.63063551512e-05	1.36791		Acsf2	E_down_ONLY			0.0303693	0.78679
Snhg9	E_up_ONLY			0.00211539	inf		Adgra2	E_down_ONLY			0.00541529	0.686984
Snora23	E_up_ONLY			0.000576892	inf		Adgrd1	E_down_ONLY			0.0120422	0.409654
Snora81	E_up_ONLY			1.95893631317e-05	9.91128		Adssl1	E_down_ONLY			0.0161482	0.775545
Snord17	E_up_ONLY			9.67631141879e-09	inf		Aga	E_down_ONLY			0.00500286	0.66728
Soga3	E_up_ONLY			0.00380724	1.24101		Agpat2	E_down_ONLY			0.0271757	0.605867
Sorl1	E_up_ONLY			0.0237745	1.21519		Agtrap	E_down_ONLY			0.00451686	0.641961
Sowaha	E_up_ONLY			0.0349308	1.20968		Ak8	E_down_ONLY			0.0470747	0.595246
Sox18	E_up_ONLY			0.0456683	1.26148		Akip1	E_down_ONLY			0.00618711	0.638736
Spaca1	E_up_ONLY			0.0067318	6.47648		Aldh2	E_down_ONLY			0.000323961	0.748786
Sphkap	E_up_ONLY			0.0267204	1.2249		Aldh3b1	E_down_ONLY			0.021574	0.69875
Sptb	E_up_ONLY			0.00373364	1.2384		Aldh6a1	E_down_ONLY			0.00380186	0.802627
Sptbn2	E_up_ONLY			0.00383869	1.23945		Aldh7a1	E_down_ONLY			0.0228697	0.841014
Sptbn4	E_up_ONLY			0.00942916	1.20809		Aldh9a1	E_down_ONLY			0.0127651	0.810422
Sstr4	E_up_ONLY			2.84872984824e-06	1.4385		Alox12e	E_down_ONLY			0.0333455	0.0665836
Stat1	E_up_ONLY			0.0208164	1.57366		Alpl	E_down_ONLY			0.0247192	0.604266
Syngap1	E_up_ONLY			0.0124792	1.20119		Amdhd2	E_down_ONLY			0.0375375	0.797174
Syt7	E_up_ONLY			0.00409374	1.22185		Angptl2	E_down_ONLY			0.0131509	0.419433
Tbp	E_up_ONLY			0.00847908	1.29194		Ankrd34b	E_down_ONLY			0.0124715	0.716684
Tdg	E_up_ONLY			0.0170479	1.25868		Ano1	E_down_ONLY			0.01955	0.506101
Tesc	E_up_ONLY			0.0161412	1.2027		Antxr1	E_down_ONLY			0.00391297	0.59336
Them6	E_up_ONLY			0.0266561	1.18332		Anxa5	E_down_ONLY			0.0100001	0.767263
Tle1	E_up_ONLY			0.0011258	1.27364		Ap1s2	E_down_ONLY			0.00143679	0.743129
Tmco2	E_up_ONLY			0.0153263	inf		Apoc1	E_down_ONLY			0.0010029	0.426977
Tmem114	E_up_ONLY			0.00238736	1.40955		Apod	E_down_ONLY			0.0294259	0.690033
Tmem144	E_up_ONLY			0.00434238	1.35522		Apoe	E_down_ONLY			0.0262381	0.829272
Tmem181b-ps	E_up_ONLY			0.0161817	1.224		Apoo	E_down_ONLY			0.00171162	0.771306
Tmem198	E_up_ONLY			0.0028344	1.23138		Aqp1	E_down_ONLY			0.00139181	0.17501
Tmem86b	E_up_ONLY			0.00275392	1.62894		Arhgap18	E_down_ONLY			0.0185078	0.593701
Tomm5	E_up_ONLY			0.0182362	1.21043		Arhgap6	E_down_ONLY			0.00414308	0.450175
Toporsos	E_up_ONLY			5.64662754186e-05	1.43695		Arhgap8	E_down_ONLY			0.0299949	0.108245
Traip	E_up_ONLY			0.0137803	1.40247		Arhgef16	E_down_ONLY			0.00848426	0.304116
Trank1	E_up_ONLY			0.000644246	1.31282		Arl6ip1	E_down_ONLY			0.00249951	0.759957
Trhde	E_up_ONLY			0.0419802	1.30075		Arsg	E_down_ONLY			0.000962345	0.623229
Ttbk1	E_up_ONLY			0.0363178	1.1947		Astn2	E_down_ONLY			0.0211896	0.799195
U90926	E_up_ONLY			0.0207668	inf		Atf5	E_down_ONLY			0.0467129	0.831539
Ubash3b	E_up_ONLY			0.0405585	1.23478		Atp1b3	E_down_ONLY			0.0132443	0.819218
Ubp1	E_up_ONLY			0.00401949	1.21765		Atp6ap1l	E_down_ONLY			0.000292732	0.373504
Unc13a	E_up_ONLY			0.000419233	1.26268		Atp6ap2	E_down_ONLY			0.00217583	0.812629
Wbscr17	E_up_ONLY			0.0183886	1.18063		BC024139	E_down_ONLY			0.0390422	0.419679
Ypel4	E_up_ONLY			0.014358	1.18449		Bcam	E_down_ONLY			0.000413157	0.623805
Zbtb18	E_up_ONLY			0.0460518	1.18502		Bmp6	E_down_ONLY			0.0123742	0.507576
Zfand2b	E_up_ONLY			0.00989577	1.22729		Bmp7	E_down_ONLY			0.0146582	0.546968
Zfc3h1	E_up_ONLY			0.0452372	1.28122		Bricd5	E_down_ONLY			0.0298617	0.614768
Zfhx2	E_up_ONLY			0.0206923	1.28242		Btd	E_down_ONLY			0.00875217	0.706594
Zfhx2os	E_up_ONLY			0.00315989	1.44449		C130074G19Rik	E_down_ONLY			0.00322342	0.673711
Zfp653	E_up_ONLY			0.0408828	1.21358		C1qtnf2	E_down_ONLY			0.0269878	0.497715
Zfp692	E_up_ONLY			0.0062528	1.32325		C1qtnf5	E_down_ONLY			0.00011853	0.421236
Zfp771	E_up_ONLY			0.0182666	1.20892		C730002L08Rik	E_down_ONLY			0.016241	0.342788
Zfpm1	E_up_ONLY			0.00112122	1.28373		C920025E04Rik	E_down_ONLY			0.025467	0.240668
Zmym3	E_up_ONLY			0.0378849	1.17061		Cab39l	E_down_ONLY			0.000465736	0.459053
							Calml4	E_down_ONLY			0.0101674	0.286698
							Calu	E_down_ONLY			0.0289794	0.83207
							Capn2	E_down_ONLY			0.0282004	0.841057
							Capsl	E_down_ONLY			0.00496017	0.589128
							Car12	E_down_ONLY			0.00336072	0.504542
							Car14	E_down_ONLY			0.000951378	0.511788
							Cbln1	E_down_ONLY			0.00937402	0.576412
							Cbx3	E_down_ONLY			0.0387584	0.852674
							Ccdc102a	E_down_ONLY			0.0376456	0.54343
							Ccl19	E_down_ONLY			0.0055664	0.332467
							Ccl5	E_down_ONLY			0.0266015	0.472227
							Ccnd3	E_down_ONLY			0.0239082	0.780038
							Cd151	E_down_ONLY			0.00416884	0.743604
							Cd164	E_down_ONLY			0.000575083	0.695606
							Cd36	E_down_ONLY			0.0179399	0.421519
							Cd59a	E_down_ONLY			0.011588	0.447832
							Cd63	E_down_ONLY			0.00137443	0.694818
							Cd74	E_down_ONLY			0.0433491	0.539667
							Cd82	E_down_ONLY			0.00125053	0.682908
							Cd8b1	E_down_ONLY			0.0417155	0.135863
							Cdh20	E_down_ONLY			0.0461326	0.761356
							Cdh3	E_down_ONLY			0.0442015	0.152595
							Cdkn1c	E_down_ONLY			0.0414169	0.499163
							Cdr2	E_down_ONLY			0.0262662	0.528929
							Cela1	E_down_ONLY			0.0338782	0.678877
							Cers5	E_down_ONLY			0.0373991	0.827349
							Cetn2	E_down_ONLY			0.00940835	0.819471
							Cetn3	E_down_ONLY			0.0432134	0.845906
							Cetn4	E_down_ONLY			0.0143835	0.764408
							Cfap126	E_down_ONLY			9.06361147079e-06	0.451144
							Cfap45	E_down_ONLY			0.00938857	0.535438
							Cfap52	E_down_ONLY			0.0239355	0.492437
							Cfap61	E_down_ONLY			0.00975642	0.281527
							Cfl2	E_down_ONLY			0.00882674	0.82012
							Cgnl1	E_down_ONLY			0.00117634	0.393282
							Cgref1	E_down_ONLY			0.0321621	0.763916
							Chmp5	E_down_ONLY			0.0302479	0.855973
							Cideb	E_down_ONLY			0.0194967	0.674968
							Cish	E_down_ONLY			0.00451236	0.527588
							Cldn1	E_down_ONLY			0.00188035	0.194899
							Cldn2	E_down_ONLY			0.00251666	0.182174
							Cldn3	E_down_ONLY			0.00467944	0.308349
							Cldn9	E_down_ONLY			0.00857353	0.183718
							Clic3	E_down_ONLY			0.0381979	0.335827
							Clic6	E_down_ONLY			0.00197294	0.204862
							Cmtm4	E_down_ONLY			0.0214273	0.804824
							Cndp2	E_down_ONLY			0.0141111	0.825415
							Cobl	E_down_ONLY			0.000597786	0.546993
							Col18a1	E_down_ONLY			0.0130253	0.526763
							Col1a2	E_down_ONLY			0.0384697	0.690609
							Col8a1	E_down_ONLY			0.00747478	0.182175
							Col8a2	E_down_ONLY			0.000634084	0.256862
							Col9a3	E_down_ONLY			0.00399341	0.437268
							Cox6b2	E_down_ONLY			0.030378	0.596615
							Cox8b	E_down_ONLY			0.031783	0.22017
							Cpq	E_down_ONLY			0.00762522	0.635574
							Cpt1a	E_down_ONLY			0.00032043	0.645444
							Cpt2	E_down_ONLY			0.00130898	0.580014
							Crb2	E_down_ONLY			0.0217304	0.551115
							Crb3	E_down_ONLY			0.0317569	0.31262
							Creg1	E_down_ONLY			0.000493974	0.745141
							Crhr2	E_down_ONLY			0.00412204	0.3004
							Crtap	E_down_ONLY			0.0495538	0.726883
							Csrp2	E_down_ONLY			0.0124586	0.628918
							Ctage5	E_down_ONLY			0.0417856	0.838334
							Ctdsp1	E_down_ONLY			0.049886	0.815122
							Ctnna1	E_down_ONLY			0.00948653	0.765586
							Ctnnal1	E_down_ONLY			0.0175883	0.604357
							Ctsa	E_down_ONLY			0.0224159	0.798808
							Ctsb	E_down_ONLY			0.0135857	0.761844
							Ctsd	E_down_ONLY			0.013806	0.676413
							Ctsl	E_down_ONLY			0.00653089	0.761339
							Ctso	E_down_ONLY			0.0423869	0.802262
							Cul4b	E_down_ONLY			0.00409981	0.694162
							Cux1	E_down_ONLY			0.0155907	0.812811
							Cxcl5	E_down_ONLY			0.0153032	0.498495
							Cyb5r3	E_down_ONLY			0.0254595	0.833188
							Cyp2j6	E_down_ONLY			0.020476	0.761072
							Cyp4f13	E_down_ONLY			0.0121895	0.726025
							Cyp4f15	E_down_ONLY			0.036523	0.70782
							Cyr61	E_down_ONLY			0.0125526	0.615351
							D630024D03Rik	E_down_ONLY			0.0351668	0.175687
							Dab2	E_down_ONLY			0.00374372	0.536598
							Dap	E_down_ONLY			0.00205888	0.67014
							Dazap2	E_down_ONLY			0.0244282	0.846923
							Dcaf12l1	E_down_ONLY			0.00141977	0.775825
							Ddah2	E_down_ONLY			0.0163695	0.775034
							Ddr1	E_down_ONLY			0.0291229	0.787028
							Decr1	E_down_ONLY			0.000901439	0.700313
							Defb9	E_down_ONLY			0.0279538	0.218382
							Degs1	E_down_ONLY			0.00125712	0.789694
							Dlx1	E_down_ONLY			0.0299767	0.714551
							Dmrt3	E_down_ONLY			0.0238292	0.484215
							Dnajb9	E_down_ONLY			0.00468303	0.820392
							Dpcd	E_down_ONLY			0.0447762	0.84889
							Dpm1-adnp	E_down_ONLY			0.0308646	0.83909
							Dpp7	E_down_ONLY			0.00298156	0.727665
							Dpy19l1	E_down_ONLY			0.00439797	0.796471
							Drc7	E_down_ONLY			0.0103657	0.316846
							Dsc3	E_down_ONLY			0.00822043	0.3653
							Dstn	E_down_ONLY			0.0330543	0.839965
							Dynlrb2	E_down_ONLY			0.0454069	0.628952
							Dynlt3	E_down_ONLY			0.0025652	0.816211
							E230013L22Rik	E_down_ONLY			0.0458643	0.268511
							Ebf2	E_down_ONLY			0.0380054	0.200368
							Ebf3	E_down_ONLY			0.0242465	0.474063
							Ednrb	E_down_ONLY			0.00879116	0.798698
							Efcab1	E_down_ONLY			0.00123202	0.622177
							Efemp2	E_down_ONLY			5.61912922237e-06	0.580167
							Efhd1	E_down_ONLY			0.0218614	0.813537
							Eif3j2	E_down_ONLY			0.0159475	0.559191
							Elovl7	E_down_ONLY			0.00409912	0.51453
							Emb	E_down_ONLY			0.00165899	0.519546
							Enpp2	E_down_ONLY			0.0024488	0.23216
							Eomes	E_down_ONLY			0.0327941	0.461797
							Ephx1	E_down_ONLY			1.44593285408e-05	0.602015
							Epn3	E_down_ONLY			0.00101545	0.284876
							Eps8l2	E_down_ONLY			0.032086	0.488929
							Erlin2	E_down_ONLY			0.0307458	0.819064
							Esd	E_down_ONLY			0.0348535	0.847245
							Etfa	E_down_ONLY			0.00511217	0.789391
							Etl4	E_down_ONLY			0.0340766	0.814154
							Etnk2	E_down_ONLY			0.0168042	0.464743
							Etv1	E_down_ONLY			0.00826266	0.760965
							Ezr	E_down_ONLY			0.00158577	0.680146
							F5	E_down_ONLY			0.00479381	0.165663
							Fads1	E_down_ONLY			0.0491365	0.851751
							Fads2	E_down_ONLY			0.0271883	0.848854
							Fads3	E_down_ONLY			0.0300444	0.786713
							Fam114a1	E_down_ONLY			0.0197483	0.617922
							Fam132a	E_down_ONLY			0.00716352	0.716891
							Fam189a2	E_down_ONLY			0.0261123	0.70867
							Fam195a	E_down_ONLY			0.0304797	0.810252
							Fam213a	E_down_ONLY			0.0199627	0.83418
							Fam229b	E_down_ONLY			0.035061	0.785781
							Fam81a	E_down_ONLY			0.00401737	0.773774
							Fam92b	E_down_ONLY			0.0444252	0.341113
							Fbxo36	E_down_ONLY			0.0097421	0.639923
							Ffar4	E_down_ONLY			0.011118	0.162463
							Fgf18	E_down_ONLY			0.048833	0.609119
							Fkbp10	E_down_ONLY			0.0366283	0.71772
							Fkbp9	E_down_ONLY			0.000716263	0.70165
							Fnbp1l	E_down_ONLY			0.00735469	0.729741
							Folr1	E_down_ONLY			0.000386577	0.147743
							Foxj1	E_down_ONLY			0.0156253	0.647538
							Frmpd1os	E_down_ONLY			0.034088	0.183577
							Fstl1	E_down_ONLY			0.00186417	0.756528
							Fuca1	E_down_ONLY			0.0345529	0.809316
							Fundc2	E_down_ONLY			0.00271362	0.768735
							Fxyd1	E_down_ONLY			0.00211565	0.667268
							Fzd4	E_down_ONLY			0.0306101	0.588906
							Fzd7	E_down_ONLY			0.0223335	0.636556
							Gabra1	E_down_ONLY			0.0416117	0.854071
							Galk1	E_down_ONLY			1.06076131384e-05	0.662691
							Galm	E_down_ONLY			0.0183152	0.528922
							Gas6	E_down_ONLY			2.04689051247e-05	0.633004
							Gbx2	E_down_ONLY			0.0341965	0.0560173
							Gdf15	E_down_ONLY			0.0161002	0.367535
							Ggh	E_down_ONLY			0.00305656	0.661357
							Glb1l2	E_down_ONLY			0.00483531	0.342742
							Glmp	E_down_ONLY			0.00133186	0.779319
							Gm10012	E_down_ONLY			0.0290333	0
							Gm13305	E_down_ONLY			0.0191016	0.158509
							Gm1987	E_down_ONLY			0.016974	0.0502074
							Gm20878	E_down_ONLY			0.000154665	0.0336076
							Gm21586	E_down_ONLY			0.0210431	0.167985
							Gm21586	E_down_ONLY			0.0247821	0.186811
							Gm2a	E_down_ONLY			0.015575	0.782937
							Gm6961	E_down_ONLY			0.0473208	0.374813
							Gns	E_down_ONLY			0.0224432	0.796165
							Gpnmb	E_down_ONLY			0.0491051	0.455229
							Gprc5c	E_down_ONLY			0.0402291	0.560111
							Gpx8	E_down_ONLY			0.00908566	0.548847
							Grb10	E_down_ONLY			0.0183276	0.745854
							Gstk1	E_down_ONLY			0.0120981	0.77369
							Gstt1	E_down_ONLY			0.000370877	0.642748
							Gstt2	E_down_ONLY			0.0055266	0.511537
							Gt(ROSA)26Sor	E_down_ONLY			0.0400847	0.75708
							Gtf2ird1	E_down_ONLY			0.005427	0.716364
							Gtsf1l	E_down_ONLY			0.00850854	0.106174
							Gucy1a3	E_down_ONLY			0.00153976	0.718473
							Gzmm	E_down_ONLY			0.0196572	0.520689
							H2-Aa	E_down_ONLY			0.0226801	0.506777
							H2-Ab1	E_down_ONLY			0.0165511	0.530277
							H2-Eb1	E_down_ONLY			0.0322015	0.50906
							H2-L	E_down_ONLY			0.0487534	0.547756
							H2-Q2	E_down_ONLY			0.000443836	0.215542
							Hadhb	E_down_ONLY			0.00643263	0.796518
							Hemk1	E_down_ONLY			0.035464	0.678433
							Hey2	E_down_ONLY			0.0131491	0.559535
							Hfe	E_down_ONLY			0.0439995	0.663745
							Hp	E_down_ONLY			0.0389066	0.308035
							Hrsp12	E_down_ONLY			0.0197961	0.789382
							Hsf4	E_down_ONLY			0.0269205	0.748506
							Hspb8	E_down_ONLY			0.00485826	0.700439
							Htr2c	E_down_ONLY			1.30996439952e-05	0.3181
							Hyi	E_down_ONLY			0.0300768	0.770153
							Idh2	E_down_ONLY			0.00189436	0.779127
							Ids	E_down_ONLY			0.0150488	0.816227
							Ifitm2	E_down_ONLY			0.0495472	0.748878
							Ifnar2	E_down_ONLY			0.0278395	0.797366
							Ift74	E_down_ONLY			0.00848995	0.745838
							Igf2	E_down_ONLY			0.00333298	0.375964
							Igfbp2	E_down_ONLY			0.000231653	0.383286
							Igfbp6	E_down_ONLY			0.0411063	0.783528
							Igsf1	E_down_ONLY			0.021616	0.654916
							Il11ra1	E_down_ONLY			0.00116593	0.757612
							Il33	E_down_ONLY			0.0367112	0.813061
							Ins2	E_down_ONLY			0.0269236	0.199633
							Itga3	E_down_ONLY			0.00561917	0.658743
							Itpripl1	E_down_ONLY			0.0149977	0.438346
							Kcne2	E_down_ONLY			0.0100202	0.170443
							Kcnj13	E_down_ONLY			0.000327305	0.141559
							Kdelr2	E_down_ONLY			0.00340524	0.791522
							Kl	E_down_ONLY			0.00596795	0.305441
							Klc3	E_down_ONLY			0.0152238	0.618457
							Klhdc8a	E_down_ONLY			0.0227647	0.668989
							Klhdc8b	E_down_ONLY			0.0262097	0.757077
							Klhl13	E_down_ONLY			0.0357271	0.823584
							Klk6	E_down_ONLY			0.0435939	0.535976
							Krcc1	E_down_ONLY			0.038527	0.780118
							Krt18	E_down_ONLY			0.000292616	0.237995
							Krt23	E_down_ONLY			0.0167099	0.192521
							Krt8	E_down_ONLY			0.000383208	0.240711
							Lamc2	E_down_ONLY			0.0100556	0.449643
							Lamp2	E_down_ONLY			0.000301572	0.686245
							Laptm4b	E_down_ONLY			0.0187876	0.837557
							Lbp	E_down_ONLY			5.75564936026e-05	0.255201
							Lepr	E_down_ONLY			0.0414591	0.308783
							Lgals1	E_down_ONLY			0.0281191	0.671863
							Lhfpl3	E_down_ONLY			0.00793082	0.748273
							Lipa	E_down_ONLY			0.017816	0.738094
							Lman1	E_down_ONLY			0.0257638	0.811417
							Lmx1a	E_down_ONLY			0.0220362	0.201383
							Lrg1	E_down_ONLY			0.0289817	0.508034
							Lrp10	E_down_ONLY			0.00113216	0.741593
							Lrrc48	E_down_ONLY			0.041205	0.719001
							Ltbp3	E_down_ONLY			0.00284833	0.634827
							Ltbr	E_down_ONLY			0.0494213	0.754328
							Ltc4s	E_down_ONLY			0.000866037	0.515641
							Lypla1	E_down_ONLY			0.0165284	0.783377
							Lyz1	E_down_ONLY			0.018851	0.200615
							Lyz2	E_down_ONLY			0.0318594	0.414541
							Lzts1	E_down_ONLY			0.0281135	0.801352
							Mab21l1	E_down_ONLY			0.0476251	0.459957
							Magel2	E_down_ONLY			0.0282183	0.409508
							Man2b1	E_down_ONLY			0.0100324	0.790342
							Man2b2	E_down_ONLY			0.00043365	0.713146
							Manea	E_down_ONLY			0.0296611	0.791442
							Maob	E_down_ONLY			0.00816346	0.75153
							Mapk4	E_down_ONLY			0.0375738	0.776141
							Mapkapk2	E_down_ONLY			0.000870134	0.767825
							Mapkapk3	E_down_ONLY			0.0471848	0.56624
							Mdfic	E_down_ONLY			0.00199436	0.417673
							Mdh1	E_down_ONLY			0.0402018	0.854049
							Mest	E_down_ONLY			0.0148362	0.6644
							Mgp	E_down_ONLY			4.12984798261e-05	0.636662
							Mgst1	E_down_ONLY			0.000673833	0.657355
							Mia	E_down_ONLY			0.00935523	0.539676
							Mmp15	E_down_ONLY			0.000378703	0.631088
							Morf4l1-ps1	E_down_ONLY			0.0231262	0.750388
							Morn1	E_down_ONLY			0.0005584	0.549767
							Mospd1	E_down_ONLY			0.0104157	0.653189
							Mrap2	E_down_ONLY			0.035832	0.587972
							Msx1	E_down_ONLY			0.0467544	0.463629
							Msx1os	E_down_ONLY			0.00580073	0.416105
							Mut	E_down_ONLY			0.0391821	0.800681
							Mvp	E_down_ONLY			0.00802608	0.670513
							Mxra8	E_down_ONLY			0.0283402	0.679552
							Myadm	E_down_ONLY			0.0162532	0.832663
							Myl9	E_down_ONLY			0.000920845	0.71788
							Myoc	E_down_ONLY			0.000100535	0.68743
							Myof	E_down_ONLY			0.0111172	0.486713
							Naga	E_down_ONLY			0.000145465	0.699427
							Nanos3	E_down_ONLY			0.0330158	0.451504
							Nap1l3	E_down_ONLY			0.00509415	0.807361
							Ncstn	E_down_ONLY			0.00794606	0.822404
							Ndufa4l2	E_down_ONLY			0.00467341	0.667085
							Nek5	E_down_ONLY			0.0149034	0.322441
							Ngfr	E_down_ONLY			0.0273039	0.45258
							Nid2	E_down_ONLY			0.00887739	0.428316
							Nim1k	E_down_ONLY			0.0313659	0.782834
							Nme5	E_down_ONLY			0.00608312	0.687266
							Npr3	E_down_ONLY			0.00820839	0.627243
							Nr1d2	E_down_ONLY			0.0247782	0.835018
							Ntn4	E_down_ONLY			0.0172518	0.649642
							Nucb1	E_down_ONLY			0.00100888	0.773708
							Nudt14	E_down_ONLY			0.0172273	0.765043
							Nudt4	E_down_ONLY			0.0391593	0.853627
							Nxn	E_down_ONLY			0.00217198	0.640211
							Nxph4	E_down_ONLY			0.0362995	0.562157
							Nynrin	E_down_ONLY			0.0203368	0.621957
							Oard1	E_down_ONLY			0.00967543	0.784378
							Oca2	E_down_ONLY			0.00513999	0.231785
							Odc1	E_down_ONLY			0.0303335	0.81796
							Ogfod3	E_down_ONLY			0.0153558	0.721486
							Olfr574	E_down_ONLY			0.00954129	0.175387
							Opn3	E_down_ONLY			0.0381023	0.521103
							Optn	E_down_ONLY			0.0299	0.76658
							Orai1	E_down_ONLY			0.0382757	0.803613
							Os9	E_down_ONLY			0.00362736	0.8297
							Otx2	E_down_ONLY			0.00640353	0.241326
							Pah	E_down_ONLY			0.0134127	0
							Parva	E_down_ONLY			0.00885493	0.803088
							Pbx3	E_down_ONLY			0.0304529	0.661182
							Pbxip1	E_down_ONLY			0.0331961	0.783953
							Pcolce	E_down_ONLY			1.82432798633e-05	0.317806
							Pcolce2	E_down_ONLY			0.00858251	0.446102
							Pcp4l1	E_down_ONLY			0.00030993	0.642569
							Pdgfc	E_down_ONLY			0.0142973	0.630732
							Pdlim1	E_down_ONLY			0.0073186	0.700289
							Pdpn	E_down_ONLY			6.9098321382e-05	0.61696
							Pdzrn3	E_down_ONLY			0.027142	0.678399
							Perp	E_down_ONLY			0.000672695	0.381472
							Phactr2	E_down_ONLY			0.0490038	0.681686
							Piezo1	E_down_ONLY			0.0280096	0.559101
							Pifo	E_down_ONLY			0.0023764	0.331514
							Pigz	E_down_ONLY			0.0141862	0.693358
							Pknox2	E_down_ONLY			0.0128774	0.803325
							Pla2g16	E_down_ONLY			0.0158172	0.761331
							Pla2g5	E_down_ONLY			0.00240979	0.225693
							Plac9a	E_down_ONLY			0.0146202	0.622998
							Plac9a	E_down_ONLY			0.0146202	0.622998
							Plac9a	E_down_ONLY			0.0146202	0.622998
							Plcb4	E_down_ONLY			0.0103983	0.675127
							Plekha7	E_down_ONLY			0.000809499	0.629413
							Plin3	E_down_ONLY			0.0298529	0.767052
							Plp2	E_down_ONLY			0.00475741	0.699641
							Pltp	E_down_ONLY			2.59375297795e-06	0.628445
							Plvap	E_down_ONLY			0.0320696	0.715159
							Plxnb2	E_down_ONLY			0.00447288	0.72933
							Pmf1	E_down_ONLY			0.00325219	0.638749
							Pnp2	E_down_ONLY			0.00283142	0.440133
							Pnpla2	E_down_ONLY			0.0133459	0.770274
							Podxl	E_down_ONLY			0.0285652	0.78028
							Polr2m	E_down_ONLY			0.0367389	0.851913
							Pomgnt1	E_down_ONLY			0.0299559	0.817344
							Pon2	E_down_ONLY			0.00844684	0.807922
							Ppap2a	E_down_ONLY			0.0234861	0.799456
							Ppcs	E_down_ONLY			0.0021654	0.689472
							Ppp1r1b	E_down_ONLY			0.0182645	0.675641
							Pqlc3	E_down_ONLY			0.00825936	0.410078
							Prap1	E_down_ONLY			0.00016296	0
							Prdm16	E_down_ONLY			0.00812777	0.598305
							Prdx1	E_down_ONLY			0.00143686	0.772909
							Prelp	E_down_ONLY			6.42142660168e-06	0.526303
							Prkra	E_down_ONLY			0.0135486	0.811352
							Prr32	E_down_ONLY			0.00312149	0.246273
							Prss8	E_down_ONLY			0.0294153	0.189097
							Ptger3	E_down_ONLY			0.0220335	0.505811
							Ptgfrn	E_down_ONLY			0.00566983	0.657871
							Ptgis	E_down_ONLY			0.0490468	0.550166
							Ptprf	E_down_ONLY			0.000298021	0.717836
							Pygl	E_down_ONLY			0.0404843	0.663842
							Qpct	E_down_ONLY			0.00279882	0.722944
							Qsox1	E_down_ONLY			0.00230258	0.755541
							Rab20	E_down_ONLY			0.0213349	0.314194
							Rab33a	E_down_ONLY			0.0478228	0.84682
							Rab38	E_down_ONLY			0.00665899	0.464545
							Rai14	E_down_ONLY			0.038684	0.558522
							Rai2	E_down_ONLY			0.0195728	0.716669
							Rarres2	E_down_ONLY			0.0292677	0.714918
							Rasgef1b	E_down_ONLY			0.0124172	0.712167
							Rbks	E_down_ONLY			0.034634	0.619673
							Rbp1	E_down_ONLY			0.0100611	0.595538
							Rd3	E_down_ONLY			0.0344924	0.335079
							Rdh5	E_down_ONLY			0.00166234	0.264282
							Rec8	E_down_ONLY			0.00252242	0.476733
							Rela	E_down_ONLY			0.00625332	0.771303
							Retsat	E_down_ONLY			0.00320947	0.70785
							Rgma	E_down_ONLY			0.0291147	0.829587
							Rgs3	E_down_ONLY			0.00814145	0.730063
							Rhbdd1	E_down_ONLY			0.0270447	0.689256
							Rnaset2a	E_down_ONLY			0.0454865	0.729652
							Rps19	E_down_ONLY			0.0388159	0.838423
							Rps6ka2	E_down_ONLY			0.0364086	0.826924
							Rras	E_down_ONLY			0.0135567	0.78655
							Rsc1a1	E_down_ONLY			0.00152522	0.174508
							Rsph1	E_down_ONLY			0.0055095	0.561814
							Rsph4a	E_down_ONLY			0.0227901	0.534867
							Rsph9	E_down_ONLY			0.000273202	0.704801
							S100a13	E_down_ONLY			0.00957957	0.738446
							S100a8	E_down_ONLY			0.00769679	0.44636
							Samd3	E_down_ONLY			0.00589244	0.180258
							Scpep1	E_down_ONLY			0.0205057	0.735386
							Sdc2	E_down_ONLY			0.00690913	0.764145
							Sdhc	E_down_ONLY			0.0390272	0.841203
							Sec61g	E_down_ONLY			0.000450538	0.762655
							Sema3b	E_down_ONLY			0.00084812	0.305589
							Sema3f	E_down_ONLY			0.00103928	0.342924
							Sepp1	E_down_ONLY			0.036809	0.804461
							Sept10	E_down_ONLY			0.00967051	0.583163
							Serhl	E_down_ONLY			0.0473206	0.697991
							Serpinb1b	E_down_ONLY			0.0207431	0.288072
							Serpini1	E_down_ONLY			0.03473	0.820025
							Sf3b6	E_down_ONLY			0.0115061	0.826684
							Sfrp1	E_down_ONLY			0.00524667	0.465576
							Sfrp5	E_down_ONLY			0.00030178	0.135617
							Sft2d2	E_down_ONLY			0.0132176	0.76363
							Sgcz	E_down_ONLY			0.0145886	0.34938
							Sgms2	E_down_ONLY			0.0149808	0.385715
							Sgpp1	E_down_ONLY			0.0485543	0.84104
							Sgsh	E_down_ONLY			0.0191706	0.645435
							Sh3bgrl	E_down_ONLY			0.00354325	0.810958
							Six3	E_down_ONLY			0.00145692	0.244527
							Six3os1	E_down_ONLY			0.0317694	0.288977
							Sla2	E_down_ONLY			0.0231755	0.774265
							Slc12a2	E_down_ONLY			0.0079755	0.665859
							Slc12a4	E_down_ONLY			0.000422519	0.623413
							Slc12a7	E_down_ONLY			0.0481729	0.618539
							Slc13a4	E_down_ONLY			0.00103991	0.299983
							Slc16a12	E_down_ONLY			0.024186	0.396834
							Slc16a2	E_down_ONLY			0.000869984	0.652378
							Slc16a8	E_down_ONLY			0.00509642	0.208911
							Slc16a9	E_down_ONLY			0.0106232	0.401995
							Slc19a1	E_down_ONLY			0.0059125	0.713159
							Slc1a5	E_down_ONLY			0.0127112	0.519266
							Slc22a18	E_down_ONLY			0.00607263	0.35041
							Slc24a5	E_down_ONLY			0.0285925	0.218853
							Slc25a39	E_down_ONLY			0.00746486	0.802641
							Slc29a4	E_down_ONLY			0.00253302	0.617571
							Slc2a12	E_down_ONLY			0.00272807	0.306801
							Slc31a1	E_down_ONLY			0.00287469	0.499197
							Slc37a2	E_down_ONLY			0.00753586	0.450759
							Slc38a3	E_down_ONLY			2.72900881727e-05	0.628687
							Slc39a12	E_down_ONLY			0.00296376	0.766927
							Slc39a13	E_down_ONLY			0.0167107	0.789867
							Slc39a4	E_down_ONLY			3.37963097353e-05	0.212289
							Slc4a10	E_down_ONLY			0.00648914	0.77481
							Slc4a2	E_down_ONLY			0.0010417	0.472145
							Slc4a5	E_down_ONLY			0.00141361	0.150761
							Slc5a6	E_down_ONLY			0.000668026	0.611043
							Slc6a20a	E_down_ONLY			0.035144	0.685802
							Slc7a10	E_down_ONLY			0.00484852	0.738662
							Slc7a5	E_down_ONLY			0.00531857	0.793453
							Slc8a3	E_down_ONLY			0.0100593	0.710375
							Slco1a4	E_down_ONLY			0.000516141	0.729323
							Slco1c1	E_down_ONLY			0.00283088	0.654745
							Sln	E_down_ONLY			0.0160481	0.519149
							Smad6	E_down_ONLY			0.0489095	0.590351
							Smim5	E_down_ONLY			0.000106181	0.284178
							Smim6	E_down_ONLY			0.00783705	0.149156
							Smo	E_down_ONLY			0.0293985	0.775321
							Smpdl3a	E_down_ONLY			0.000475599	0.683009
							Snhg8	E_down_ONLY			0.00537389	0.778681
							Sntb1	E_down_ONLY			0.00612569	0.471748
							Sorbs3	E_down_ONLY			3.3754689299e-05	0.674853
							Sord	E_down_ONLY			0.00346935	0.751494
							Sostdc1	E_down_ONLY			0.00184123	0.240203
							Sowahc	E_down_ONLY			0.0218539	0.561085
							Sox9	E_down_ONLY			0.00264015	0.768283
							Spa17	E_down_ONLY			0.0206707	0.686477
							Spag16	E_down_ONLY			0.0195804	0.433446
							Spata24	E_down_ONLY			0.000705551	0.666926
							Spint2	E_down_ONLY			2.66276172067e-05	0.368095
							Sptlc3	E_down_ONLY			0.0465167	0.231776
							Sptssa	E_down_ONLY			0.0210658	0.820386
							Sqle	E_down_ONLY			0.0371959	0.845441
							Srebf1	E_down_ONLY			0.00427415	0.794773
							St6gal1	E_down_ONLY			0.0203882	0.755894
							St6galnac2	E_down_ONLY			0.0100143	0.481842
							Steap1	E_down_ONLY			0.000122835	0.1513
							Steap2	E_down_ONLY			0.00385913	0.339837
							Stom	E_down_ONLY			0.0191322	0.747847
							Stra6	E_down_ONLY			0.00465059	0.627247
							Stxbp3	E_down_ONLY			0.0470579	0.785997
							Sulf1	E_down_ONLY			0.000357225	0.24173
							Sult1c1	E_down_ONLY			0.0184941	0.137733
							Sypl	E_down_ONLY			0.00324718	0.758884
							Syt9	E_down_ONLY			1.00781084124e-05	0.395519
							Tac2	E_down_ONLY			0.003463	0.654816
							Tagln	E_down_ONLY			0.00699683	0.647773
							Tbc1d9	E_down_ONLY			0.0018438	0.674531
							Tcea3	E_down_ONLY			0.00134852	0.296901
							Tceal8	E_down_ONLY			0.00570614	0.808861
							Tcn2	E_down_ONLY			0.000179664	0.575459
							Tekt1	E_down_ONLY			0.0333838	0.552978
							Tgfbr3	E_down_ONLY			0.0225215	0.672141
							Tgoln1	E_down_ONLY			0.0485793	0.85363
							Tgtp1	E_down_ONLY			0.0107807	0.347113
							Thumpd3	E_down_ONLY			0.0240278	0.778978
							Timp3	E_down_ONLY			0.000151434	0.693458
							Tinagl1	E_down_ONLY			0.0254779	0.66984
							Tm9sf1	E_down_ONLY			0.00360334	0.800499
							Tm9sf2	E_down_ONLY			0.0317119	0.845544
							Tmbim1	E_down_ONLY			0.0280974	0.811639
							Tmbim4	E_down_ONLY			0.0194761	0.826385
							Tmco1	E_down_ONLY			0.0235202	0.801908
							Tmco4	E_down_ONLY			0.0419292	0.62029
							Tmed10	E_down_ONLY			0.00795259	0.826106
							Tmem106c	E_down_ONLY			0.00705732	0.814702
							Tmem176a	E_down_ONLY			0.000190225	0.673786
							Tmem184a	E_down_ONLY			0.034357	0.225942
							Tmem237	E_down_ONLY			0.0189992	0.699888
							Tmem254b	E_down_ONLY			0.0255617	0.776073
							Tmem254b	E_down_ONLY			0.0255617	0.776073
							Tmem254b	E_down_ONLY			0.0255617	0.776073
							Tmem27	E_down_ONLY			0.0129344	0.172365
							Tmem47	E_down_ONLY			0.000266539	0.752881
							Tmem53	E_down_ONLY			0.00037897	0.494123
							Tmem59	E_down_ONLY			0.0149085	0.798478
							Tmem65	E_down_ONLY			0.000824188	0.782784
							Tmem72	E_down_ONLY			0.00760796	0.164813
							Tmem86a	E_down_ONLY			0.000922967	0.6819
							Tmem88	E_down_ONLY			0.00474894	0.514772
							Tmem98	E_down_ONLY			0.000129542	0.571528
							Tmx1	E_down_ONLY			0.000578594	0.752886
							Tnfaip8	E_down_ONLY			0.0192916	0.579028
							Tnfrsf1a	E_down_ONLY			0.00816827	0.691025
							Tob1	E_down_ONLY			0.00336461	0.790655
							Tpbg	E_down_ONLY			0.0111305	0.595907
							Tpp1	E_down_ONLY			0.00218766	0.782145
							Tram1	E_down_ONLY			0.0133318	0.781737
							Trf	E_down_ONLY			0.00154342	0.678698
							Trpc3	E_down_ONLY			0.0329436	0.608936
							Trpv4	E_down_ONLY			0.00650629	0.257395
							Tsku	E_down_ONLY			0.0196885	0.528062
							Tspan33	E_down_ONLY			0.000343376	0.637119
							Tspan6	E_down_ONLY			0.00259267	0.740272
							Ttc9	E_down_ONLY			0.0221046	0.820391
							Ttr	E_down_ONLY			0.0030197	0.181133
							Tuft1	E_down_ONLY			0.0258087	0.575413
							Tvp23b	E_down_ONLY			0.0170389	0.81066
							Uap1l1	E_down_ONLY			0.00644735	0.756731
							Ubl5	E_down_ONLY			0.0050092	0.814249
							Ucp2	E_down_ONLY			2.548062617e-05	0.52879
							Unc119	E_down_ONLY			0.0266797	0.809959
							Upp1	E_down_ONLY			0.0213881	0.622051
							Vamp8	E_down_ONLY			0.0154953	0.633951
							Vat1	E_down_ONLY			0.00125781	0.749961
							Vat1l	E_down_ONLY			4.48088950538e-05	0.294879
							Vcam1	E_down_ONLY			0.000717562	0.663856
							Vim	E_down_ONLY			0.027166	0.598623
							Vma21	E_down_ONLY			0.0249123	0.821721
							Wbp5	E_down_ONLY			0.03997	0.833037
							Wdr86	E_down_ONLY			0.0194016	0.264676
							Wfdc2	E_down_ONLY			4.17621144808e-05	0.122488
							Wfikkn2	E_down_ONLY			0.00137842	0.238055
							Whrn	E_down_ONLY			8.84684828206e-06	0.596014
							Wls	E_down_ONLY			0.000663914	0.679054
							Xrcc5	E_down_ONLY			0.00499107	0.739079
							Yif1a	E_down_ONLY			0.0133058	0.776885
							Zadh2	E_down_ONLY			0.0359427	0.781649
							Zar1	E_down_ONLY			0.00337806	0.153014
							Zfp185	E_down_ONLY			0.0339915	0.365432
							Zfp423	E_down_ONLY			0.0340961	0.725332
							Zfp703	E_down_ONLY			0.0186947	0.791782
							Zic2	E_down_ONLY			7.62138201783e-05	0.60796
							Zic3	E_down_ONLY			0.00167275	0.453046
							Zic4	E_down_ONLY			0.0164787	0.456605
							Zic5	E_down_ONLY			0.0482569	0.582277
							Zswim7	E_down_ONLY			0.00524886	0.743479
