# Supplementary material for: The nBAF complex subunit CREST/SS18L1 regulates hippocampal memory processes via tyrosine 397 and histone acetyltransferase CBP
Source: Cell Rep. Author manuscript; Available in PMC 2026 May 20. (PMC13189212; doi:10.1016/j.celrep.2026.117158)
Supplement: Table_S17 [file NIHMS2168525-supplement-Table_S17.xlsx]

## Sheet: Table S17
Table S17: Figure S13 DAVID GO analysis of DEGs in Figure 5H
VEH-T3_UP															VEH-T3_DOWN
#	OFFICIAL_GENE_SYMBOL	Name	Species												#	OFFICIAL_GENE_SYMBOL	Name	Species
1	Arhgef12	Rho guanine nucleotide exchange factor 12(Arhgef12)	Mus musculus												1	Arhgap1	Rho GTPase activating protein 1(Arhgap1)	Mus musculus
2	Wdr20	WD repeat domain 20(Wdr20)	Mus musculus												2	Eml2	echinoderm microtubule associated protein like 2(Eml2)	Mus musculus
3	Ppp1r12a	protein phosphatase 1, regulatory subunit 12A(Ppp1r12a)	Mus musculus												3	Lsm10	U7 snRNP-specific Sm-like protein LSM10(Lsm10)	Mus musculus
4	Gm12250	predicted gene 12250(Gm12250)	Mus musculus												4	Mrgpre	MAS-related GPR, member E(Mrgpre)	Mus musculus
5	Gng11	guanine nucleotide binding protein (G protein), gamma 11(Gng11)	Mus musculus												5	Necab3	N-terminal EF-hand calcium binding protein 3(Necab3)	Mus musculus
6	P4ha1	procollagen-proline, 2-oxoglutarate 4-dioxygenase (proline 4-hydroxylase), alpha 1 polypeptide(P4ha1)	Mus musculus												6	Yipf2	Yip1 domain family, member 2(Yipf2)	Mus musculus
7	Ear2	eosinophil-associated, ribonuclease A family, member 2(Ear2)	Mus musculus												7	Gstm6	glutathione S-transferase, mu 6(Gstm6)	Mus musculus
8	Srsf10	serine and arginine-rich splicing factor 10(Srsf10)	Mus musculus												8	Pcdhga6	protocadherin gamma subfamily A, 6(Pcdhga6)	Mus musculus
9	Rgs5	regulator of G-protein signaling 5(Rgs5)	Mus musculus												9	Pth2r	parathyroid hormone 2 receptor(Pth2r)	Mus musculus
10	Mobp	myelin-associated oligodendrocytic basic protein(Mobp)	Mus musculus												10	Tbcc	tubulin-specific chaperone C(Tbcc)	Mus musculus
11	Gm13238	predicted gene 13238(Gm13238)	Mus musculus												11	B630019K06Rik	RIKEN cDNA B630019K06 gene(B630019K06Rik)	Mus musculus
12	4930451I11Rik	RIKEN cDNA 4930451I11 gene(4930451I11Rik)	Mus musculus												12	2310061I04Rik	RIKEN cDNA 2310061I04 gene(2310061I04Rik)	Mus musculus
13	Aff4	AF4/FMR2 family, member 4(Aff4)	Mus musculus												13	Tsen34	tRNA splicing endonuclease subunit 34(Tsen34)	Mus musculus
14	Mbp	myelin basic protein(Mbp)	Mus musculus												14	Camk2g	calcium/calmodulin-dependent protein kinase II gamma(Camk2g)	Mus musculus
15	Slfn5	schlafen 5(Slfn5)	Mus musculus												15	Sv2a	synaptic vesicle glycoprotein 2a(Sv2a)	Mus musculus
16	Ncoa3	nuclear receptor coactivator 3(Ncoa3)	Mus musculus												16	Blvrb	biliverdin reductase B(Blvrb)	Mus musculus
17	8430430B14Rik	RIKEN cDNA 8430430B14 gene(8430430B14Rik)	Mus musculus												17	Lrrc24	leucine rich repeat containing 24(Lrrc24)	Mus musculus
18	Gm3020	predicted gene 3020(Gm3020)	Mus musculus												18	A930005H10Rik	RIKEN cDNA A930005H10 gene(A930005H10Rik)	Mus musculus
19	Ak6	adenylate kinase 6(Ak6)	Mus musculus												19	Dnajc30	DnaJ heat shock protein family (Hsp40) member C30(Dnajc30)	Mus musculus
20	Defb35	defensin beta 35(Defb35)	Mus musculus												20	Gm715	predicted gene 715(Gm715)	Mus musculus
21	Zeb2	zinc finger E-box binding homeobox 2(Zeb2)	Mus musculus												21	Gm10416	predicted pseudogene 10416(Gm10416)	Mus musculus
22	Mcpt2	mast cell protease 2(Mcpt2)	Mus musculus												22	Rpl39l	ribosomal protein L39-like(Rpl39l)	Mus musculus
23	Banp	BTG3 associated nuclear protein(Banp)	Mus musculus												23	Gpr25	G protein-coupled receptor 25(Gpr25)	Mus musculus
24	Ifi204	interferon activated gene 204(Ifi204)	Mus musculus												24	Reep2	receptor accessory protein 2(Reep2)	Mus musculus
25	Plac8	placenta-specific 8(Plac8)	Mus musculus												25	Rnd2	Rho family GTPase 2(Rnd2)	Mus musculus
26	Gm6083	predicted gene 6083(Gm6083)	Mus musculus												26	Dlx5	distal-less homeobox 5(Dlx5)	Mus musculus
27	Tial1	Tia1 cytotoxic granule-associated RNA binding protein-like 1(Tial1)	Mus musculus												27	Slc45a1	solute carrier family 45, member 1(Slc45a1)	Mus musculus
28	Sik2	salt inducible kinase 2(Sik2)	Mus musculus												28	Clec2l	C-type lectin domain family 2, member L(Clec2l)	Mus musculus
29	Arl4d	ADP-ribosylation factor-like 4D(Arl4d)	Mus musculus												29	Arnt2	aryl hydrocarbon receptor nuclear translocator 2(Arnt2)	Mus musculus
30	Atxn7l1	ataxin 7-like 1(Atxn7l1)	Mus musculus												30	Dmwd	dystrophia myotonica-containing WD repeat motif(Dmwd)	Mus musculus
31	Gm13546	predicted gene 13546(Gm13546)	Mus musculus												31	Mettl22	methyltransferase 22, Kin17 lysine(Mettl22)	Mus musculus
32	Manf	mesencephalic astrocyte-derived neurotrophic factor(Manf)	Mus musculus												32	Cplx1	complexin 1(Cplx1)	Mus musculus
33	Gm19705	predicted gene, 19705(Gm19705)	Mus musculus												33	A330040F15Rik	RIKEN cDNA A330040F15 gene(A330040F15Rik)	Mus musculus
34	Rgs1	regulator of G-protein signaling 1(Rgs1)	Mus musculus												34	Sdsl	serine dehydratase-like(Sdsl)	Mus musculus
35	Zbp1	Z-DNA binding protein 1(Zbp1)	Mus musculus												35	Zfp414	zinc finger protein 414(Zfp414)	Mus musculus
36	Fgf2	fibroblast growth factor 2(Fgf2)	Mus musculus												36	Cacng3	calcium channel, voltage-dependent, gamma subunit 3(Cacng3)	Mus musculus
37	Slc25a41	solute carrier family 25, member 41(Slc25a41)	Mus musculus												37	Lrfn3	leucine rich repeat and fibronectin type III domain containing 3(Lrfn3)	Mus musculus
38	Tra2a	transformer 2 alpha(Tra2a)	Mus musculus												38	Rusc1	RUN and SH3 domain containing 1(Rusc1)	Mus musculus
39	Rab26os	RAB26, member RAS oncogene family, opposite strand(Rab26os)	Mus musculus												39	Smarcb1	SWI/SNF related, matrix associated, actin dependent regulator of chromatin, subfamily b, member 1(Smarcb1)	Mus musculus
40	Nrip1	nuclear receptor interacting protein 1(Nrip1)	Mus musculus												40	Rimklb	ribosomal modification protein rimK-like family member B(Rimklb)	Mus musculus
41	Luc7l3	LUC7-like 3 (S. cerevisiae)(Luc7l3)	Mus musculus												41	Znhit2	zinc finger, HIT domain containing 2(Znhit2)	Mus musculus
42	Pxn	paxillin(Pxn)	Mus musculus												42	Ndrg2	N-myc downstream regulated gene 2(Ndrg2)	Mus musculus
43	Prr18	proline rich 18(Prr18)	Mus musculus												43	Akr7a5	aldo-keto reductase family 7, member A5(Akr7a5)	Mus musculus
44	Ppp1r14a	protein phosphatase 1, regulatory inhibitor subunit 14A(Ppp1r14a)	Mus musculus												44	Fam110b	family with sequence similarity 110, member B(Fam110b)	Mus musculus
45	4933433G15Rik	RIKEN cDNA 4933433G15 gene(4933433G15Rik)	Mus musculus												45	Rhbdd2	rhomboid domain containing 2(Rhbdd2)	Mus musculus
46	Gpr63	G protein-coupled receptor 63(Gpr63)	Mus musculus												46	Myoz2	myozenin 2(Myoz2)	Mus musculus
47	Cbl	Casitas B-lineage lymphoma(Cbl)	Mus musculus												47	Dpysl4	dihydropyrimidinase-like 4(Dpysl4)	Mus musculus
48	E030011O05Rik	RIKEN cDNA E030011O05 gene(E030011O05Rik)	Mus musculus												48	Tubb3	tubulin, beta 3 class III(Tubb3)	Mus musculus
49	2410021H03Rik	RIKEN cDNA 2410021H03 gene(2410021H03Rik)	Mus musculus												49	Lxn	latexin(Lxn)	Mus musculus
50	1700025B11Rik	RIKEN cDNA 1700025B11 gene(1700025B11Rik)	Mus musculus												50	Kcnj9	potassium inwardly-rectifying channel, subfamily J, member 9(Kcnj9)	Mus musculus
51	4930557K07Rik	RIKEN cDNA 4930557K07 gene(4930557K07Rik)	Mus musculus												51	Kcnip3	Kv channel interacting protein 3, calsenilin(Kcnip3)	Mus musculus
52	Gm6793	predicted gene 6793(Gm6793)	Mus musculus												52	Fkrp	fukutin related protein(Fkrp)	Mus musculus
53	Taok1	TAO kinase 1(Taok1)	Mus musculus												53	Samd10	sterile alpha motif domain containing 10(Samd10)	Mus musculus
54	Sdf2l1	stromal cell-derived factor 2-like 1(Sdf2l1)	Mus musculus												54	Ndufaf3	NADH:ubiquinone oxidoreductase complex assembly factor 3(Ndufaf3)	Mus musculus
55	Defb47	defensin beta 47(Defb47)	Mus musculus												55	Henmt1	HEN1 methyltransferase homolog 1 (Arabidopsis)(Henmt1)	Mus musculus
56	Aym1	activator of yeast meiotic promoters 1(Aym1)	Mus musculus												56	Ache	acetylcholinesterase(Ache)	Mus musculus
57	Neat1	nuclear paraspeckle assembly transcript 1 (non-protein coding)(Neat1)	Mus musculus												57	Gpr137	G protein-coupled receptor 137(Gpr137)	Mus musculus
58	Wnk1	WNK lysine deficient protein kinase 1(Wnk1)	Mus musculus												58	Calcb	calcitonin-related polypeptide, beta(Calcb)	Mus musculus
59	Abracl	ABRA C-terminal like(Abracl)	Mus musculus												59	Tpsab1	tryptase alpha/beta 1(Tpsab1)	Mus musculus
60	4933411E08Rik	RIKEN cDNA 4933411E08 gene(4933411E08Rik)	Mus musculus												60	Crym	crystallin, mu(Crym)	Mus musculus
61	Rbakdn	RB-associated KRAB zinc finger downstream neighbor (non-protein coding)(Rbakdn)	Mus musculus												61	4930479D17Rik	RIKEN cDNA 4930479D17 gene(4930479D17Rik)	Mus musculus
62	Bcas1	brain enriched myelin associated protein 1(Bcas1)	Mus musculus												62	Syt5	synaptotagmin V(Syt5)	Mus musculus
63	Macf1	microtubule-actin crosslinking factor 1(Macf1)	Mus musculus												63	Cib2	calcium and integrin binding family member 2(Cib2)	Mus musculus
64	Med13l	mediator complex subunit 13-like(Med13l)	Mus musculus												64	Arl9	ADP-ribosylation factor-like 9(Arl9)	Mus musculus
65	Ninj2	ninjurin 2(Ninj2)	Mus musculus												65	Reep6	receptor accessory protein 6(Reep6)	Mus musculus
66	Gm2560	predicted gene 2560(Gm2560)	Mus musculus												66	Nnat	neuronatin(Nnat)	Mus musculus
67	Trak2	trafficking protein, kinesin binding 2(Trak2)	Mus musculus												67	Zfp358	zinc finger protein 358(Zfp358)	Mus musculus
68	Kif13b	kinesin family member 13B(Kif13b)	Mus musculus												68	Ms4a10	membrane-spanning 4-domains, subfamily A, member 10(Ms4a10)	Mus musculus
69	Sntb2	syntrophin, basic 2(Sntb2)	Mus musculus												69	Hspbp1	HSPA (heat shock 70kDa) binding protein, cytoplasmic cochaperone 1(Hspbp1)	Mus musculus
70	Cypt12	cysteine-rich perinuclear theca 12(Cypt12)	Mus musculus												70	Pdxp	pyridoxal (pyridoxine, vitamin B6) phosphatase(Pdxp)	Mus musculus
71	Gjc3	gap junction protein, gamma 3(Gjc3)	Mus musculus												71	Faim2	Fas apoptotic inhibitory molecule 2(Faim2)	Mus musculus
72	Zfp652	zinc finger protein 652(Zfp652)	Mus musculus												72	Abhd16a	abhydrolase domain containing 16A(Abhd16a)	Mus musculus
73	Zfp106	zinc finger protein 106(Zfp106)	Mus musculus												73	Kit	KIT proto-oncogene receptor tyrosine kinase(Kit)	Mus musculus
74	Zc3h11a	zinc finger CCCH type containing 11A(Zc3h11a)	Mus musculus												74	Lefty2	left-right determination factor 2(Lefty2)	Mus musculus
75	Prr14l	proline rich 14-like(Prr14l)	Mus musculus												75	Bex4	brain expressed X-linked 4(Bex4)	Mus musculus
76	Mrln	myoregulin(Mrln)	Mus musculus												76	Mast1	microtubule associated serine/threonine kinase 1(Mast1)	Mus musculus
77	2010308F09Rik	RIKEN cDNA 2010308F09 gene(2010308F09Rik)	Mus musculus												77	Rhbdd3	rhomboid domain containing 3(Rhbdd3)	Mus musculus
78	Tnks	tankyrase, TRF1-interacting ankyrin-related ADP-ribose polymerase(Tnks)	Mus musculus												78	Ngef	neuronal guanine nucleotide exchange factor(Ngef)	Mus musculus
79	Ly96	lymphocyte antigen 96(Ly96)	Mus musculus												79	Sp3os	trans-acting transcription factor 3, opposite strand(Sp3os)	Mus musculus
80	Oxsr1	oxidative-stress responsive 1(Oxsr1)	Mus musculus												80	Pak6	p21 (RAC1) activated kinase 6(Pak6)	Mus musculus
81	Syce1l	synaptonemal complex central element protein 1 like(Syce1l)	Mus musculus												81	Mgat5b	mannoside acetylglucosaminyltransferase 5, isoenzyme B(Mgat5b)	Mus musculus
82	Oas3	2'-5' oligoadenylate synthetase 3(Oas3)	Mus musculus												82	Hcfc1r1	host cell factor C1 regulator 1 (XPO1-dependent)(Hcfc1r1)	Mus musculus
83	Elovl6	ELOVL fatty acid elongase 6(Elovl6)	Mus musculus												83	Ccdc136	coiled-coil domain containing 136(Ccdc136)	Mus musculus
84	Ube3a	ubiquitin protein ligase E3A(Ube3a)	Mus musculus												84	Gdf1	growth differentiation factor 1(Gdf1)	Mus musculus
85	Gm20319	predicted gene, 20319(Gm20319)	Mus musculus												85	Ppp2r2b	protein phosphatase 2, regulatory subunit B, beta(Ppp2r2b)	Mus musculus
86	Uqcrb	ubiquinol-cytochrome c reductase binding protein(Uqcrb)	Mus musculus												86	Sfxn1	sideroflexin 1(Sfxn1)	Mus musculus
87	Atp8a1	ATPase phospholipid transporting 8A1(Atp8a1)	Mus musculus												87	Ddx25	DEAD box helicase 25(Ddx25)	Mus musculus
88	Tnpo1	transportin 1(Tnpo1)	Mus musculus												88	Prrt3	proline-rich transmembrane protein 3(Prrt3)	Mus musculus
89	Foxn3	forkhead box N3(Foxn3)	Mus musculus												89	5430405H02Rik	RIKEN cDNA 5430405H02 gene(5430405H02Rik)	Mus musculus
90	Ddi2	DNA-damage inducible protein 2(Ddi2)	Mus musculus												90	Osbpl10	oxysterol binding protein-like 10(Osbpl10)	Mus musculus
91	Gm9895	predicted gene 9895(Gm9895)	Mus musculus												91	Aloxe3	arachidonate lipoxygenase 3(Aloxe3)	Mus musculus
92	Trps1	transcriptional repressor GATA binding 1(Trps1)	Mus musculus												92	Bmyc	brain expressed myelocytomatosis oncogene(Bmyc)	Mus musculus
93	Ubxn2b	UBX domain protein 2B(Ubxn2b)	Mus musculus												93	Gfra4	glial cell line derived neurotrophic factor family receptor alpha 4(Gfra4)	Mus musculus
94	Hapln2	hyaluronan and proteoglycan link protein 2(Hapln2)	Mus musculus												94	Mocs3	molybdenum cofactor synthesis 3(Mocs3)	Mus musculus
95	Flnb	filamin, beta(Flnb)	Mus musculus												95	Inafm1	InaF motif containing 1(Inafm1)	Mus musculus
96	Myh9	myosin, heavy polypeptide 9, non-muscle(Myh9)	Mus musculus												96	Gpsm1	G-protein signalling modulator 1 (AGS3-like, C. elegans)(Gpsm1)	Mus musculus
97	S100a5	S100 calcium binding protein A5(S100a5)	Mus musculus												97	Zfp941	zinc finger protein 941(Zfp941)	Mus musculus
98	Gsc	goosecoid homeobox(Gsc)	Mus musculus												98	Tex264	testis expressed gene 264 ER-phagy receptor(Tex264)	Mus musculus
99	Ceacam16	CEA cell adhesion molecule 16(Ceacam16)	Mus musculus												99	Igsf8	immunoglobulin superfamily, member 8(Igsf8)	Mus musculus
100	Mndal	myeloid nuclear differentiation antigen like(Mndal)	Mus musculus												100	Rasip1	Ras interacting protein 1(Rasip1)	Mus musculus
101	Klri1	killer cell lectin-like receptor family I member 1(Klri1)	Mus musculus												101	AA413626	expressed sequence AA413626(AA413626)	Mus musculus
102	Snhg3	small nucleolar RNA host gene 3(Snhg3)	Mus musculus												102	Gm15104	predicted gene 15104(Gm15104)	Mus musculus
103	Gm5907	predicted gene 5907(Gm5907)	Mus musculus												103	4933409K07Rik	RIKEN cDNA 4933409K07 gene(4933409K07Rik)	Mus musculus
104	Lmbrd2	LMBR1 domain containing 2(Lmbrd2)	Mus musculus												104	Cnih3	cornichon family AMPA receptor auxiliary protein 3(Cnih3)	Mus musculus
105	Hist1h2bk														105	Slc7a4	solute carrier family 7 (cationic amino acid transporter, y+ system), member 4(Slc7a4)	Mus musculus
106	Hist1h1d														106	Ankrd34a	ankyrin repeat domain 34A(Ankrd34a)	Mus musculus
107	Fam205a2														107	Oaz1-ps	ornithine decarboxylase antizyme 1, pseudogene(Oaz1-ps)	Mus musculus
108	Hist1h2ao														108	Rps6ka4	ribosomal protein S6 kinase, polypeptide 4(Rps6ka4)	Mus musculus
109	Hist1h3e														109	Qpctl	glutaminyl-peptide cyclotransferase-like(Qpctl)	Mus musculus
110	Pydc3														110	Krt2	keratin 2(Krt2)	Mus musculus
111	Nupr1l														111	Hdac11	histone deacetylase 11(Hdac11)	Mus musculus
112	Vpreb2														112	9530082P21Rik	RIKEN cDNA 9530082P21 gene(9530082P21Rik)	Mus musculus
															113	Rit2	Ras-like without CAAX 2(Rit2)	Mus musculus
Category	Term	Count	%	PValue	-log(pval)	Genes	List Total	Pop Hits	Pop Total	Fold Enrichment	Bonferroni	Benjamini	FDR		114	Kcnk12	potassium channel, subfamily K, member 12(Kcnk12)	Mus musculus
GOTERM_BP_DIRECT	GO:0090263~positive regulation of canonical Wnt signaling pathway	4	3.84615	0.00566393	2.24688	ZEB2, WNK1, TNKS, FGF2	96	113	29878	11.017	0.958448	1	1		115	Nxph1	neurexophilin 1(Nxph1)	Mus musculus
GOTERM_BP_DIRECT	GO:0042742~defense response to bacterium	5	4.80769	0.00630625	2.20023	PLAC8, OAS3, DEFB47, DEFB35, GM12250	96	230	29878	6.76585	0.971064	1	1		116	Ptpn5	protein tyrosine phosphatase, non-receptor type 5(Ptpn5)	Mus musculus
GOTERM_BP_DIRECT	GO:1902748~positive regulation of lens fiber cell differentiation	2	1.92308	0.00634919	2.19728	ZEB2, FGF2	96	2	29878	311.229	0.971756	1	1		117	Efnb2	ephrin B2(Efnb2)	Mus musculus
GOTERM_BP_DIRECT	GO:0043542~endothelial cell migration	3	2.88462	0.00721313	2.14188	ZEB2, PXN, FGF2	96	40	29878	23.3422	0.982647	1	1		118	Srm	spermidine synthase(Srm)	Mus musculus
GOTERM_BP_DIRECT	GO:0038116~chemokine (C-C motif) ligand 21 signaling pathway	2	1.92308	0.00950881	2.02187	WNK1, OXSR1	96	3	29878	207.486	0.995254	1	1		119	Aspscr1	ASPSCR1 tether for SLC2A4, UBX domain containing(Aspscr1)	Mus musculus
GOTERM_BP_DIRECT	GO:0002218~activation of innate immune response	3	2.88462	0.0119635	1.92214	ZBP1, IFI204, MNDAL	96	52	29878	17.9555	0.998817	1	1		120	Vstm2b	V-set and transmembrane domain containing 2B(Vstm2b)	Mus musculus
GOTERM_BP_DIRECT	GO:0018107~peptidyl-threonine phosphorylation	3	2.88462	0.0157095	1.80384	WNK1, TNKS, OXSR1	96	60	29878	15.5615	0.999859	1	1		121	Cyb5r1	cytochrome b5 reductase 1(Cyb5r1)	Mus musculus
GOTERM_BP_DIRECT	GO:0035458~cellular response to interferon-beta	3	2.88462	0.0221355	1.65491	IFI204, GM12250, MNDAL	96	72	29878	12.9679	0.999996	1	1		122	Ubl7	ubiquitin-like 7 (bone marrow stromal cell-derived)(Ubl7)	Mus musculus
GOTERM_BP_DIRECT	GO:0071474~cellular hyperosmotic response	2	1.92308	0.0282588	1.54885	WNK1, OXSR1	96	9	29878	69.162	1	1	1		123	Atxn7l1	ataxin 7-like 1(Atxn7l1)	Mus musculus
GOTERM_BP_DIRECT	GO:0045087~innate immune response	6	5.76923	0.0301373	1.5209	ZBP1, IFI204, OAS3, DEFB35, LY96, GM12250	96	545	29878	3.42638	1	1	1		124	L1cam	L1 cell adhesion molecule(L1cam)	Mus musculus
GOTERM_BP_DIRECT	GO:0042552~myelination	3	2.88462	0.0354966	1.44981	GJC3, MBP, BCAS1	96	93	29878	10.0397	1	1	1		125	Tmem44	transmembrane protein 44(Tmem44)	Mus musculus
GOTERM_BP_DIRECT	GO:0010764~negative regulation of fibroblast migration	2	1.92308	0.0375017	1.42595	ZEB2, FGF2	96	12	29878	51.8715	1	1	1		126	Paqr6	progestin and adipoQ receptor family member VI(Paqr6)	Mus musculus
GOTERM_BP_DIRECT	GO:0034115~negative regulation of heterotypic cell-cell adhesion	2	1.92308	0.0375017	1.42595	WNK1, MBP	96	12	29878	51.8715	1	1	1		127	Nsun3	NOL1/NOP2/Sun domain family member 3(Nsun3)	Mus musculus
GOTERM_BP_DIRECT	GO:0010820~positive regulation of T cell chemotaxis	2	1.92308	0.0436153	1.36036	WNK1, OXSR1	96	14	29878	44.4613	1	1	1		128	Pcsk1n	proprotein convertase subtilisin/kexin type 1 inhibitor(Pcsk1n)	Mus musculus
GOTERM_BP_DIRECT	GO:0050771~negative regulation of axonogenesis	2	1.92308	0.0466576	1.33108	MBP, TRAK2	96	15	29878	41.4972	1	1	1		129	Gprasp2	G protein-coupled receptor associated sorting protein 2(Gprasp2)	Mus musculus
GOTERM_BP_DIRECT	GO:0045944~positive regulation of transcription by RNA polymerase II	9	8.65385	0.0481308	1.31758	PLAC8, ZEB2, AYM1, PPP1R12A, TNKS, NCOA3, NRIP1, UBE3A, FGF2	96	1264	29878	2.21603	1	1	1		130	Mea1	male enhanced antigen 1(Mea1)	Mus musculus
GOTERM_BP_DIRECT	GO:1990869~cellular response to chemokine	2	1.92308	0.0557273	1.25393	WNK1, OXSR1	96	18	29878	34.581	1	1	1		131	Wbp2	WW domain binding protein 2(Wbp2)	Mus musculus
GOTERM_BP_DIRECT	GO:0006376~mRNA splice site recognition	2	1.92308	0.0587315	1.23113	LUC7L3, SRSF10	96	19	29878	32.761	1	1	1		132	Lrfn1	leucine rich repeat and fibronectin type III domain containing 1(Lrfn1)	Mus musculus
GOTERM_BP_DIRECT	GO:0061025~membrane fusion	2	1.92308	0.0676875	1.16949	UBXN2B, UBE3A	96	22	29878	28.2936	1	1	1		133	Chga	chromogranin A(Chga)	Mus musculus
GOTERM_BP_DIRECT	GO:0006884~cell volume homeostasis	2	1.92308	0.0824272	1.08393	WNK1, OXSR1	96	27	29878	23.054	1	1	1		134	Mrpl16	mitochondrial ribosomal protein L16(Mrpl16)	Mus musculus
GOTERM_BP_DIRECT	GO:0050832~defense response to fungus	2	1.92308	0.0824272	1.08393	ZBP1, GM12250	96	27	29878	23.054	1	1	1		135	Gm10941	predicted gene 10941(Gm10941)	Mus musculus
GOTERM_BP_DIRECT	GO:0045766~positive regulation of angiogenesis	3	2.88462	0.0951472	1.0216	WNK1, PXN, FGF2	96	163	29878	5.72814	1	1	1		136	Gng3	guanine nucleotide binding protein (G protein), gamma 3(Gng3)	Mus musculus
GOTERM_BP_DIRECT	GO:0010001~glial cell differentiation	2	1.92308	0.0998108	1.00082	FGF2, HAPLN2	96	33	29878	18.8624	1	1	1		137	Bscl2	BSCL2 lipid droplet biogenesis associated, seipin(Bscl2)	Mus musculus
GOTERM_CC_DIRECT	GO:0005829~cytosol	29	27.8846	0.000376002	3.42481	ZFP106, ATP8A1, UBXN2B, TNKS, PXN, GPR63, UBE3A, CBL, MNDAL, TIAL1, RGS5, MOBP, RGS1, DDI2, NRIP1, KIF13B, FLNB, SRSF10, BCAS1, ZBP1, PPP1R12A, IFI204, NCOA3, OXSR1, ZEB2, WNK1, OAS3, DEFB47, MYH9	98	4529	30060	1.96408	0.0594589	0.0518005	0.0514827		138	Arpp21	cyclic AMP-regulated phosphoprotein, 21(Arpp21)	Mus musculus
GOTERM_CC_DIRECT	GO:0005634~nucleus	37	35.5769	0.000635589	3.19682	ZFP106, SLFN5, UBXN2B, TNKS, WDR20, UBE3A, AK6, FGF2, AFF4, TRAK2, MNDAL, PLAC8, TIAL1, TRPS1, GSC, TRA2A, NRIP1, KIF13B, MBP, TNPO1, SRSF10, BANP, ZBP1, IFI204, NCOA3, FOXN3, MED13L, SNHG3, ARL4D, ZEB2, WNK1, OAS3, MYH9, LUC7L3, S100A5, SIK2, ZFP652	98	6691	30060	1.69619	0.0984447	0.0518005	0.0514827		139	Nmu	neuromedin U(Nmu)	Mus musculus
GOTERM_CC_DIRECT	GO:0001725~stress fiber	4	3.84615	0.00507267	2.29476	PPP1R12A, PXN, MYH9, FLNB	98	107	30060	11.4667	0.563492	0.275615	0.273924		140	Tmem132a	transmembrane protein 132A(Tmem132a)	Mus musculus
GOTERM_CC_DIRECT	GO:0005737~cytoplasm	36	34.6154	0.00898161	2.04665	MACF1, MCPT2, UBXN2B, TNKS, PXN, WDR20, UBE3A, AK6, CBL, FGF2, TRAK2, MNDAL, TIAL1, RGS5, MOBP, RGS1, KIF13B, FLNB, MBP, TNPO1, SRSF10, BCAS1, ZBP1, PPP1R14A, ARHGEF12, PPP1R12A, IFI204, NCOA3, OXSR1, ARL4D, WNK1, OAS3, TAOK1, MYH9, SIK2, SNTB2	98	7472	30060	1.47784	0.770216	0.366	0.363755		141	Pianp	PILR alpha associated neural protein(Pianp)	Mus musculus
GOTERM_CC_DIRECT	GO:0005654~nucleoplasm	21	20.1923	0.0129446	1.88791	IFI204, TNKS, NCOA3, GPR63, AK6, AFF4, MED13L, MNDAL, PLAC8, TIAL1, ZEB2, OAS3, DDI2, TRPS1, GSC, NRIP1, TRA2A, LUC7L3, SRSF10, SNTB2, BANP	98	3681	30060	1.74991	0.880418	0.421995	0.419406		142	Pcbd1	pterin 4 alpha carbinolamine dehydratase/dimerization cofactor of hepatocyte nuclear factor 1 alpha (TCF1) 1(Pcbd1)	Mus musculus
GOTERM_CC_DIRECT	GO:0016607~nuclear speck	6	5.76923	0.0156806	1.80464	ZFP106, IFI204, NRIP1, LUC7L3, AK6, SRSF10	98	452	30060	4.0717	0.923937	0.42599	0.423377		143	Ly6h	lymphocyte antigen 6 family member H(Ly6h)	Mus musculus
GOTERM_CC_DIRECT	GO:0005938~cell cortex	4	3.84615	0.0253999	1.59517	MACF1, PXN, MYH9, FLNB	98	195	30060	6.29199	0.984909	0.591454	0.587825		144	Zfp580	zinc finger protein 580(Zfp580)	Mus musculus
GOTERM_CC_DIRECT	GO:0005730~nucleolus	8	7.69231	0.0320639	1.49398	ZFP106, ARL4D, ZEB2, PPP1R12A, IFI204, NRIP1, TRA2A, MNDAL	98	937	30060	2.61887	0.995068	0.61797	0.614179		145	Csdc2	cold shock domain containing C2, RNA binding(Csdc2)	Mus musculus
GOTERM_CC_DIRECT	GO:0005925~focal adhesion	4	3.84615	0.034121	1.46698	PXN, MYH9, FLNB, CBL	98	219	30060	5.60246	0.996513	0.61797	0.614179		146	Armcx5	armadillo repeat containing, X-linked 5(Armcx5)	Mus musculus
GOTERM_CC_DIRECT	GO:0005826~actomyosin contractile ring	2	1.92308	0.0442502	1.35408	MACF1, MYH9	98	14	30060	43.8192	0.999375	0.721279	0.716854		147	Sema6b	sema domain, transmembrane domain (TM), and cytoplasmic domain, (semaphorin) 6B(Sema6b)	Mus musculus
GOTERM_CC_DIRECT	GO:0005788~endoplasmic reticulum lumen	3	2.88462	0.0558922	1.25265	SDF2L1, P4HA1, MANF	98	118	30060	7.79834	0.999915	0.82822	0.823139		148	Cpne7	copine VII(Cpne7)	Mus musculus
GOTERM_CC_DIRECT	GO:0032991~protein-containing complex	7	6.73077	0.0844054	1.07363	IFI204, WNK1, TRPS1, NCOA3, MYH9, MBP, SNTB2	98	942	30060	2.27934	0.999999	1	1		149	Myl6b	myosin, light polypeptide 6B(Myl6b)	Mus musculus
GOTERM_CC_DIRECT	GO:0005856~cytoskeleton	9	8.65385	0.091138	1.0403	MACF1, PPP1R12A, UBXN2B, WNK1, TNKS, PXN, MYH9, FLNB, SNTB2	98	1431	30060	1.92915	1	1	1		150	Entpd4	ectonucleoside triphosphate diphosphohydrolase 4(Entpd4)	Mus musculus
GOTERM_MF_DIRECT	GO:0005515~protein binding	31	29.8077	0.00201228	2.69631	MACF1, MRLN, ATP8A1, PXN, LY96, UBE3A, CBL, FGF2, AFF4, PLAC8, TIAL1, TRPS1, GSC, TRA2A, NRIP1, KIF13B, FLNB, TNPO1, BANP, ZBP1, ARHGEF12, PPP1R12A, CEACAM16, IFI204, NCOA3, OXSR1, NEAT1, WNK1, MYH9, SIK2, SNTB2	96	5504	29205	1.71344	0.313861	0.284032	0.284032		151	Wdr54	WD repeat domain 54(Wdr54)	Mus musculus
GOTERM_MF_DIRECT	GO:0019901~protein kinase binding	8	7.69231	0.00302162	2.51976	PPP1R12A, WNK1, TAOK1, PXN, KIF13B, MYH9, OXSR1, CBL	96	585	29205	4.16026	0.43215	0.284032	0.284032		152	Afmid	arylformamidase(Afmid)	Mus musculus
GOTERM_MF_DIRECT	GO:0042802~identical protein binding	13	12.5	0.0341786	1.46625	ZBP1, CEACAM16, IFI204, OXSR1, FGF2, MNDAL, GJC3, P4HA1, DDI2, TRA2A, MYH9, FLNB, BANP	96	2053	29205	1.92637	0.998501	1	1		153	Gpaa1	GPI anchor attachment protein 1(Gpaa1)	Mus musculus
GOTERM_MF_DIRECT	GO:0019911~structural constituent of myelin sheath	2	1.92308	0.0352112	1.45332	MOBP, MBP	96	11	29205	55.3125	0.998773	1	1		154	Mesp2	mesoderm posterior 2(Mesp2)	Mus musculus
GOTERM_MF_DIRECT	GO:0003779~actin binding	5	4.80769	0.0386475	1.41288	MACF1, MOBP, MYH9, FLNB, SNTB2	96	390	29205	3.90024	0.99937	1	1		155	Fjx1	four jointed box 1(Fjx1)	Mus musculus
GOTERM_MF_DIRECT	GO:0000287~magnesium ion binding	4	3.84615	0.0446081	1.35059	ATP8A1, WNK1, OXSR1, SIK2	96	242	29205	5.02841	0.999803	1	1		156	Slc6a1	solute carrier family 6 (neurotransmitter transporter, GABA), member 1(Slc6a1)	Mus musculus
GOTERM_MF_DIRECT	GO:0005524~ATP binding	10	9.61538	0.0626909	1.2028	SLFN5, ATP8A1, WNK1, OAS3, TAOK1, KIF13B, MYH9, OXSR1, SIK2, AK6	96	1538	29205	1.97802	0.999994	1	1		157	Rwdd2a	RWD domain containing 2A(Rwdd2a)	Mus musculus
GOTERM_MF_DIRECT	GO:0003712~transcription coregulator activity	3	2.88462	0.0662702	1.17868	IFI204, NRIP1, MED13L	96	129	29205	7.07485	0.999997	1	1		158	Sez6	seizure related gene 6(Sez6)	Mus musculus
GOTERM_MF_DIRECT	GO:0017022~myosin binding	2	1.92308	0.0961169	1.0172	MOBP, TRAK2	96	31	29205	19.627	1	1	1		159	Osgepl1	O-sialoglycoprotein endopeptidase-like 1(Osgepl1)	Mus musculus
GOTERM_MF_DIRECT	GO:0005178~integrin binding	3	2.88462	0.0978344	1.00951	PXN, MYH9, FGF2	96	162	29205	5.63368	1	1	1		160	Wnt7b	wingless-type MMTV integration site family, member 7B(Wnt7b)	Mus musculus
															161	Tcea2	transcription elongation factor A (SII), 2(Tcea2)	Mus musculus
															162	Dact2	dishevelled-binding antagonist of beta-catenin 2(Dact2)	Mus musculus
															163	Kcnc4	potassium voltage gated channel, Shaw-related subfamily, member 4(Kcnc4)	Mus musculus
															164	Zfp707	zinc finger protein 707(Zfp707)	Mus musculus
															165	Gpi1	glucose-6-phosphate isomerase 1(Gpi1)	Mus musculus
															166	Alg2	ALG2 alpha-1,3/1,6-mannosyltransferase(Alg2)	Mus musculus
															167	Psmf1	proteasome (prosome, macropain) inhibitor subunit 1(Psmf1)	Mus musculus
															168	Mtx1	metaxin 1(Mtx1)	Mus musculus
															169	Papss2	3'-phosphoadenosine 5'-phosphosulfate synthase 2(Papss2)	Mus musculus
															170	3110015C05Rik	RIKEN cDNA 3110015C05 gene(3110015C05Rik)	Mus musculus
															171	Ckmt1	creatine kinase, mitochondrial 1, ubiquitous(Ckmt1)	Mus musculus
															172	Spata3	spermatogenesis associated 3(Spata3)	Mus musculus
															173	Asns	asparagine synthetase(Asns)	Mus musculus
															174	Xlr3a	X-linked lymphocyte-regulated 3A(Xlr3a)	Mus musculus
															175	Apcdd1	adenomatosis polyposis coli down-regulated 1(Apcdd1)	Mus musculus
															176	Ttyh1	tweety family member 1(Ttyh1)	Mus musculus
															177	Retn	resistin(Retn)	Mus musculus
															178	Clstn3	calsyntenin 3(Clstn3)	Mus musculus
															179	Lrrc14	leucine rich repeat containing 14(Lrrc14)	Mus musculus
															180	Tmem179	transmembrane protein 179(Tmem179)	Mus musculus
															181	Sp9	trans-acting transcription factor 9(Sp9)	Mus musculus
															182	Cpne5	copine V(Cpne5)	Mus musculus
															183	Nrip2	nuclear receptor interacting protein 2(Nrip2)	Mus musculus
															184	Pik3ip1	phosphoinositide-3-kinase interacting protein 1(Pik3ip1)	Mus musculus
															185	Vstm2l	V-set and transmembrane domain containing 2-like(Vstm2l)	Mus musculus
															186	Frs3	fibroblast growth factor receptor substrate 3(Frs3)	Mus musculus
															187	Ctxn1	cortexin 1(Ctxn1)	Mus musculus
															188	Shd	src homology 2 domain-containing transforming protein D(Shd)	Mus musculus
															189	Pomgnt2	protein O-linked mannose beta 1,4-N-acetylglucosaminyltransferase 2(Pomgnt2)	Mus musculus
															190	Marcksl1	MARCKS-like 1(Marcksl1)	Mus musculus
															191	Gpr37l1	G protein-coupled receptor 37-like 1(Gpr37l1)	Mus musculus
															192	Oprl1	opioid receptor-like 1(Oprl1)	Mus musculus
															193	Rasal1	RAS protein activator like 1 (GAP1 like)(Rasal1)	Mus musculus
															194	Zwint	ZW10 interactor(Zwint)	Mus musculus
															195	Asic4	acid-sensing ion channel family member 4(Asic4)	Mus musculus
															196	Acsbg1	acyl-CoA synthetase bubblegum family member 1(Acsbg1)	Mus musculus
															197	Tbc1d7	TBC1 domain family, member 7(Tbc1d7)	Mus musculus
															198	Mcat	malonyl CoA:ACP acyltransferase (mitochondrial)(Mcat)	Mus musculus
															199	Chchd4	coiled-coil-helix-coiled-coil-helix domain containing 4(Chchd4)	Mus musculus
															200	Syt17	synaptotagmin XVII(Syt17)	Mus musculus
															201	Ydjc	YdjC homolog (bacterial)(Ydjc)	Mus musculus
															202	C4bp-ps1	complement component 4 binding protein, pseudogene 1(C4bp-ps1)	Mus musculus
															203	AU021063	expressed sequence AU021063(AU021063)	Mus musculus
															204	Acd	adrenocortical dysplasia(Acd)	Mus musculus
															205	Syt3	synaptotagmin III(Syt3)	Mus musculus
															206	Limk1	LIM domain kinase 1(Limk1)	Mus musculus
															207	2310010J17Rik	RIKEN cDNA 2310010J17 gene(2310010J17Rik)	Mus musculus
															208	Gdap1l1	ganglioside-induced differentiation-associated protein 1-like 1(Gdap1l1)	Mus musculus
															209	Glrx	glutaredoxin(Glrx)	Mus musculus
															210	D630023F18Rik	RIKEN cDNA D630023F18 gene(D630023F18Rik)	Mus musculus
															211	Dner	delta/notch-like EGF repeat containing(Dner)	Mus musculus
															212	Garnl3	GTPase activating RANGAP domain-like 3(Garnl3)	Mus musculus
															213	Olfr316
															214	Atp5d
															215	Wbscr16
															216	1110051M20Rik
															217	B930041F14Rik
															218	Fam173a
															219	Gm13304
															220	3110079O15Rik
															221	AI854517
															222	Gm1821
															223	Olfr550
															224	H2afx
															225	Fam205a2
															226	March9
															227	Cxx1b
															228	Gm9866
															229	Fam69b
															230	Gm2002
															Category	Term	Count	%	PValue	-log(pval)	Genes	List Total	Pop Hits	Pop Total	Fold Enrichment	Bonferroni	Benjamini	FDR
															GOTERM_BP_DIRECT	GO:0071277~cellular response to calcium ion	6	2.83019	0.000687534	3.16271	SYT5, SYT3, CPNE5, CPNE7, RASAL1, SYT17	201	104	29878	8.57577	0.463362	0.381372	0.381372
															GOTERM_BP_DIRECT	GO:1903861~positive regulation of dendrite extension	4	1.88679	0.000949597	3.02246	SYT3, CPNE5, RASAL1, SYT17	201	29	29878	20.503	0.57675	0.381372	0.381372
															GOTERM_BP_DIRECT	GO:0030154~cell differentiation	17	8.01887	0.00126422	2.89818	SEMA6B, GPSM1, SYT3, CPNE5, DDX25, DLX5, CCDC136, RASAL1, MEA1, NDRG2, L1CAM, SYT17, EFNB2, KIT, DNER, CAMK2G, NGEF	201	1005	29878	2.51442	0.681725	0.381372	0.381372
															GOTERM_BP_DIRECT	GO:0007275~multicellular organism development	17	8.01887	0.00343159	2.4645	SEMA6B, MESP2, GPSM1, DDX25, DLX5, WNT7B, MEA1, NDRG2, L1CAM, EFNB2, KIT, DNER, NNAT, DACT2, CAMK2G, LEFTY2, NGEF	201	1111	29878	2.27452	0.955441	0.776398	0.776398
															GOTERM_BP_DIRECT	GO:0007417~central nervous system development	5	2.35849	0.00733471	2.13462	SEMA6B, ARNT2, MARCKSL1, FKRP, DNER	201	114	29878	6.5196	0.998722	1	1
															GOTERM_BP_DIRECT	GO:0017158~regulation of calcium ion-dependent exocytosis	3	1.41509	0.00943062	2.02546	SYT5, SYT3, SYT17	201	22	29878	20.27	0.999811	1	1
															GOTERM_BP_DIRECT	GO:0007399~nervous system development	9	4.24528	0.00981857	2.00795	SEMA6B, EFNB2, GPSM1, SMARCB1, NDRG2, L1CAM, CAMK2G, NGEF, GFRA4	201	439	29878	3.04743	0.999868	1	1
															GOTERM_BP_DIRECT	GO:0014059~regulation of dopamine secretion	3	1.41509	0.0171485	1.76577	SYT5, SYT3, SYT17	201	30	29878	14.8647	1	1	1
															GOTERM_BP_DIRECT	GO:0043087~regulation of GTPase activity	4	1.88679	0.0172061	1.76432	ARHGAP1, RASAL1, NGEF, RASIP1	201	81	29878	7.34058	1	1	1
															GOTERM_BP_DIRECT	GO:0043523~regulation of neuron apoptotic process	3	1.41509	0.0193835	1.71257	KCNIP3, FAIM2, PTPN5	201	32	29878	13.9356	1	1	1
															GOTERM_BP_DIRECT	GO:0072061~inner medullary collecting duct development	2	0.943396	0.0199482	1.7001	WNT7B, DACT2	201	3	29878	99.0978	1	1	1
															GOTERM_BP_DIRECT	GO:0050806~positive regulation of synaptic transmission	3	1.41509	0.0217335	1.66287	CLSTN3, NMU, RETN	201	34	29878	13.1159	1	1	1
															GOTERM_BP_DIRECT	GO:0007420~brain development	6	2.83019	0.0249394	1.60311	ARNT2, FKRP, DNAJC30, NNAT, MAST1, L1CAM	201	245	29878	3.64033	1	1	1
															GOTERM_BP_DIRECT	GO:0002551~mast cell chemotaxis	2	0.943396	0.0330265	1.48114	CHGA, KIT	201	5	29878	59.4587	1	1	1
															GOTERM_BP_DIRECT	GO:0032386~regulation of intracellular transport	2	0.943396	0.0330265	1.48114	REEP2, REEP6	201	5	29878	59.4587	1	1	1
															GOTERM_BP_DIRECT	GO:0006836~neurotransmitter transport	3	1.41509	0.0380627	1.4195	SV2A, SLC6A1, CPLX1	201	46	29878	9.69435	1	1	1
															GOTERM_BP_DIRECT	GO:0019233~sensory perception of pain	3	1.41509	0.0458874	1.33831	KCNIP3, OPRL1, ALOXE3	201	51	29878	8.74393	1	1	1
															GOTERM_BP_DIRECT	GO:0007411~axon guidance	5	2.35849	0.0516862	1.28663	SEMA6B, EFNB2, DLX5, TUBB3, L1CAM	201	208	29878	3.57324	1	1	1
															GOTERM_BP_DIRECT	GO:0006629~lipid metabolic process	10	4.71698	0.0621847	1.20632	BSCL2, CYB5R1, AKR7A5, FKRP, ABHD16A, ACSBG1, SDSL, ALOXE3, MCAT, OSBPL10	201	742	29878	2.00333	1	1	1
															GOTERM_BP_DIRECT	GO:0030326~embryonic limb morphogenesis	3	1.41509	0.0686158	1.16358	ACD, DLX5, SP9	201	64	29878	6.96782	1	1	1
															GOTERM_BP_DIRECT	GO:0051592~response to calcium ion	3	1.41509	0.0723846	1.14035	SYT3, ALG2, SLC6A1	201	66	29878	6.75667	1	1	1
															GOTERM_BP_DIRECT	GO:0034220~monoatomic ion transmembrane transport	6	2.83019	0.076188	1.11811	ASIC4, TTYH1, KCNJ9, KCNIP3, KCNC4, CACNG3	201	336	29878	2.65441	1	1	1
															GOTERM_BP_DIRECT	GO:0006865~amino acid transport	3	1.41509	0.0801162	1.09628	SLC7A4, SFXN1, SLC6A1	201	70	29878	6.37058	1	1	1
															GOTERM_BP_DIRECT	GO:2000252~negative regulation of feeding behavior	2	0.943396	0.083626	1.07766	NMU, RETN	201	13	29878	22.8687	1	1	1
															GOTERM_BP_DIRECT	GO:0071318~cellular response to ATP	2	0.943396	0.0958587	1.01837	PDXP, CIB2	201	15	29878	19.8196	1	1	1
															GOTERM_CC_DIRECT	GO:0016020~membrane	97	45.7547	6.04798e-08	7.21839	CLSTN3, CPNE7, CIB2, FAIM2, MRGPRE, MS4A10, SEMA6B, PAQR6, ENTPD4, ALG2, GPR37L1, FRS3, EML2, BSCL2, DNAJC30, LY6H, CTXN1, NGEF, IGSF8, TEX264, SLC45A1, TTYH1, SPATA3, APCDD1, EFNB2, CYB5R1, ASIC4, SYT5, PRRT3, SYT3, RHBDD3, RHBDD2, CCDC136, TMEM132A, ASPSCR1, 2310061I04RIK, L1CAM, LRFN3, LRFN1, REEP2, NDUFAF3, SFXN1, REEP6, CNIH3, GPSM1, ACHE, GPR25, GPAA1, KCNC4, MAST1, ARHGAP1, RND2, SLC6A1, O…	206	8760	30060	1.61581	1.37288e-05	1.37289e-05	1.34265e-05
															GOTERM_CC_DIRECT	GO:0030425~dendrite	18	8.49057	2.18573e-06	5.6604	ACHE, CLSTN3, KCNIP3, MAST1, KCNC4, GLRX, L1CAM, CPLX1, ZWINT, LRFN3, EFNB2, GNG3, TUBB3, SV2A, DMWD, DNER, CACNG3, CNIH3	206	641	30060	4.09766	0.000496037	0.00024808	0.000242616
															GOTERM_CC_DIRECT	GO:0005737~cytoplasm	74	34.9057	0.000373728	3.42744	GPSM1, MOCS3, CPNE7, HDAC11, MAST1, ARHGAP1, CIB2, MEA1, OSBPL10, GPI1, RPS6KA4, AKR7A5, DPYSL4, HENMT1, TUBB3, RUSC1, HCFC1R1, FAM110B, DACT2, GPRASP2, MYOZ2, UBL7, GARNL3, KRT2, ALG2, VSTM2L, FRS3, EML2, DMWD, KIT, TBC1D7, BLVRB, ACSBG1, NGEF, LRRC14, BEX4, LXN, NECAB3, TEX264, DLX5, WBP2, DDX25, SEZ6, PDXP, GLRX, NDRG2, CPLX1, RASIP1, NRIP2, AFMID, NNAT, PAK6, PCBD1, PSMF1, CRYM, CAMK2G, RIMKL…	206	7472	30060	1.44516	0.0813518	0.0282787	0.0276559
															GOTERM_CC_DIRECT	GO:0043025~neuronal cell body	14	6.60377	0.000784566	3.10537	SYT5, ACHE, CPNE5, MAST1, KCNC4, SEZ6, GLRX, SLC6A1, L1CAM, CPLX1, TUBB3, SV2A, DNER, PTPN5	206	674	30060	3.03103	0.163197	0.0382984	0.0374549
															GOTERM_CC_DIRECT	GO:0045202~synapse	18	8.49057	0.000843578	3.07387	SYT5, IGSF8, ACHE, TTYH1, CLSTN3, CPNE7, SEZ6, FAIM2, SLC6A1, CPLX1, RPS6KA4, LRFN3, GNG3, RUSC1, SV2A, LRFN1, LY6H, CNIH3	206	1042	30060	2.52073	0.174341	0.0382984	0.0374549
															GOTERM_CC_DIRECT	GO:0030424~axon	12	5.66038	0.00113591	2.94465	LRFN3, SYT5, IGSF8, ACHE, TTYH1, TUBB3, KCNIP3, KCNC4, MAST1, L1CAM, SLC6A1, PTPN5	206	532	30060	3.29148	0.227404	0.0429754	0.0420288
															GOTERM_CC_DIRECT	GO:0042734~presynaptic membrane	7	3.30189	0.00264548	2.5775	EFNB2, ACHE, MARCKSL1, KCNJ9, KCNC4, L1CAM, SLC6A1	206	201	30060	5.08187	0.451912	0.0857892	0.0838996
															GOTERM_CC_DIRECT	GO:0045211~postsynaptic membrane	8	3.77358	0.00519947	2.28404	LRFN3, ACHE, CLSTN3, LRFN1, KCNC4, FAIM2, SLC6A1, CNIH3	206	306	30060	3.81496	0.693752	0.147535	0.144285
															GOTERM_CC_DIRECT	GO:0005794~Golgi apparatus	19	8.96226	0.00850514	2.07032	GPSM1, ACHE, NECAB3, FKRP, YIPF2, ENTPD4, CLSTN3, RHBDD2, QPCTL, KCNIP3, TMEM132A, FAIM2, NDRG2, RASIP1, AKR7A5, PCSK1N, RIT2, RUSC1, MGAT5B	206	1416	30060	1.958	0.856141	0.214518	0.209793
															GOTERM_CC_DIRECT	GO:0042995~cell projection	17	8.01887	0.0145981	1.8357	CPNE5, CLSTN3, MAST1, LIMK1, SEZ6, PDXP, CIB2, GPR37L1, SLC6A1, NDRG2, L1CAM, CPLX1, LRFN3, TUBB3, SV2A, DMWD, NGEF	206	1278	30060	1.94106	0.964499	0.289174	0.282804
															GOTERM_CC_DIRECT	GO:0034702~monoatomic ion channel complex	5	2.35849	0.0160623	1.79419	KCNJ9, KCNK12, KCNIP3, KCNC4, CACNG3	206	141	30060	5.17455	0.974669	0.289174	0.282804
															GOTERM_CC_DIRECT	GO:0070382~exocytic vesicle	3	1.41509	0.0177599	1.75056	SYT5, SYT3, SYT17	206	30	30060	14.5922	0.982884	0.289174	0.282804
															GOTERM_CC_DIRECT	GO:0031410~cytoplasmic vesicle	13	6.13208	0.0178591	1.74814	SYT5, CHGA, SYT3, TEX264, ENTPD4, CCDC136, OPRL1, RND2, RUSC1, SV2A, TBC1D7, ACSBG1, REEP6	206	878	30060	2.16058	0.983272	0.289174	0.282804
															GOTERM_CC_DIRECT	GO:0098839~postsynaptic density membrane	5	2.35849	0.0192479	1.71562	LRFN3, EFNB2, CLSTN3, LRFN1, CACNG3	206	149	30060	4.89672	0.987868	0.289174	0.282804
															GOTERM_CC_DIRECT	GO:0043005~neuron projection	8	3.77358	0.0201208	1.69635	SYT5, RIT2, CPNE5, SV2A, LIMK1, MAST1, OPRL1, CAMK2G	206	399	30060	2.92576	0.990088	0.289174	0.282804
															GOTERM_CC_DIRECT	GO:0005886~plasma membrane	57	26.8868	0.0203823	1.69075	GPSM1, ACHE, GPR25, CPNE5, GPAA1, CLSTN3, CPNE7, HDAC11, MAST1, ARHGAP1, CIB2, FAIM2, MRGPRE, SLC6A1, RND2, GPI1, DNER, MS4A10, SEMA6B, PCDHGA6, PAQR6, KCNK12, PTH2R, GPR37L1, GFRA4, SLC7A4, KIT, BLVRB, ACSBG1, LY6H, IGSF8, TTYH1, SEZ6, OPRL1, PDXP, RASAL1, APCDD1, EFNB2, ASIC4, GNG3, SYT5, MARCKSL1, SYT3, FKRP, KCNJ9, KCNIP3, TMEM132A, ASPSCR1, L1CAM, SYT17, LRFN3, RIT2, PIK3IP1, LRFN1, REEP2, C…	206	6350	30060	1.30985	0.990671	0.289174	0.282804
															GOTERM_CC_DIRECT	GO:0005829~cytosol	43	20.283	0.0219175	1.65921	BEX4, GPSM1, MOCS3, TEX264, GPAA1, WBP2, PDXP, CIB2, RASAL1, RND2, CPLX1, PAPSS2, SRM, OSBPL10, GPI1, RPS6KA4, CYB5R1, AKR7A5, DPYSL4, HENMT1, RUSC1, AFMID, FAM110B, PCBD1, PSMF1, CRYM, GPRASP2, UBL7, FKRP, KCNIP3, LIMK1, ASPSCR1, TBCC, ASNS, ZWINT, BSCL2, RIT2, PPP2R2B, TBC1D7, BLVRB, PTPN5, GSTM6, NGEF	206	4529	30060	1.38544	0.993465	0.29256	0.286116
															GOTERM_CC_DIRECT	GO:0098978~glutamatergic synapse	12	5.66038	0.0231986	1.63454	LRFN3, EFNB2, CLSTN3, SV2A, KCNC4, PDXP, NXPH1, L1CAM, CNIH3, CACNG3, CPLX1, NGEF	206	808	30060	2.16716	0.995147	0.29256	0.286116
															GOTERM_CC_DIRECT	GO:0043195~terminal bouton	4	1.88679	0.0281115	1.55112	NMU, BLVRB, L1CAM, CPLX1	206	96	30060	6.0801	0.998455	0.321579	0.314495
															GOTERM_CC_DIRECT	GO:0098982~GABA-ergic synapse	5	2.35849	0.0283329	1.54771	CLSTN3, SV2A, NXPH1, L1CAM, SLC6A1	206	168	30060	4.34293	0.998533	0.321579	0.314495
															GOTERM_CC_DIRECT	GO:0048471~perinuclear region of cytoplasm	12	5.66038	0.0340931	1.46733	SYT5, CHGA, ACHE, RHBDD2, LIMK1, ALG2, SEZ6, ARHGAP1, ASPSCR1, PSMF1, NDRG2, RASIP1	206	858	30060	2.04087	0.99962	0.36853	0.360413
															GOTERM_CC_DIRECT	GO:0005739~mitochondrion	21	9.90566	0.0377577	1.42299	MTX1, OSGEPL1, GPAA1, CCDC136, NSUN3, MRPL16, 2310061I04RIK, GLRX, SDSL, MCAT, CHCHD4, CKMT1, CYB5R1, AKR7A5, DNAJC30, PPP2R2B, FAM110B, DACT2, NDUFAF3, SFXN1, CRYM	206	1911	30060	1.60354	0.999839	0.38959	0.381009
															GOTERM_CC_DIRECT	GO:0005783~endoplasmic reticulum	19	8.96226	0.0435776	1.36074	GPSM1, NECAB3, FKRP, TEX264, GPAA1, CLSTN3, KCNIP3, TMEM132A, SEZ6, FAIM2, POMGNT2, HSPBP1, BSCL2, SV2A, REEP2, ACSBG1, PSMF1, REEP6, PTPN5	206	1702	30060	1.62898	0.999959	0.430092	0.420618
															GOTERM_CC_DIRECT	GO:0031594~neuromuscular junction	4	1.88679	0.0501574	1.29966	ACHE, SV2A, KCNC4, CIB2	206	121	30060	4.82388	0.999992	0.474406	0.463956
															GOTERM_CC_DIRECT	GO:0043204~perikaryon	5	2.35849	0.0696405	1.15714	CKMT1, CPNE5, DMWD, CPLX1, PTPN5	206	226	30060	3.22837	1	0.632336	0.618408
															GOTERM_CC_DIRECT	GO:0098685~Schaffer collateral - CA1 synapse	4	1.88679	0.0913081	1.03949	EFNB2, L1CAM, CACNG3, CPLX1	206	156	30060	3.7416	1	0.781878	0.764656
															GOTERM_CC_DIRECT	GO:0097060~synaptic membrane	3	1.41509	0.0929988	1.03152	SYT3, OPRL1, PTPN5	206	75	30060	5.83689	1	0.781878	0.764656
															GOTERM_MF_DIRECT	GO:0005544~calcium-dependent phospholipid binding	5	2.35849	0.000523361	3.2812	SYT5, SYT3, CPNE5, CPNE7, SYT17	198	55	29205	13.4091	0.163487	0.178466	0.178466
															GOTERM_MF_DIRECT	GO:0019905~syntaxin binding	4	1.88679	0.0109857	1.95917	SYT5, SYT3, CPLX1, SYT17	198	68	29205	8.67647	0.976875	1	1
															GOTERM_MF_DIRECT	GO:0042803~protein homodimerization activity	13	6.13208	0.0121139	1.91672	ACHE, SYT3, TMEM132A, PDXP, CIB2, WDR54, RASIP1, SRM, KIT, PSMF1, CRYM, CAMK2G, GSTM6	198	841	29205	2.28002	0.984331	1	1
															GOTERM_MF_DIRECT	GO:0000149~SNARE binding	4	1.88679	0.0153453	1.81402	SYT5, SYT3, CPLX1, SYT17	198	77	29205	7.66234	0.994873	1	1
															GOTERM_MF_DIRECT	GO:0001786~phosphatidylserine binding	4	1.88679	0.0158815	1.79911	SYT5, SYT3, OSBPL10, SYT17	198	78	29205	7.5641	0.995742	1	1
															GOTERM_MF_DIRECT	GO:0016740~transferase activity	21	9.90566	0.018028	1.74405	FKRP, MOCS3, OSGEPL1, QPCTL, NSUN3, MAST1, LIMK1, ALG2, POMGNT2, MCAT, PAPSS2, SRM, RPS6KA4, CKMT1, METTL22, HENMT1, MGAT5B, KIT, PAK6, CAMK2G, GSTM6	198	1784	29205	1.73627	0.997978	1	1
															GOTERM_MF_DIRECT	GO:0000287~magnesium ion binding	6	2.83019	0.0245018	1.6108	RPS6KA4, KCNIP3, MAST1, PDXP, CIB2, YDJC	198	242	29205	3.65702	0.999788	1	1
															GOTERM_MF_DIRECT	GO:0005509~calcium ion binding	11	5.18868	0.0274181	1.56196	SYT5, PCDHGA6, SYT3, NECAB3, TTYH1, CLSTN3, KCNIP3, DNER, CIB2, MYL6B, SYT17	198	732	29205	2.21653	0.999924	1	1
															GOTERM_MF_DIRECT	GO:0030276~clathrin binding	3	1.41509	0.0432812	1.3637	SYT5, SYT3, SYT17	198	49	29205	9.03061	1	1	1
															GOTERM_MF_DIRECT	GO:0005515~protein binding	48	22.6415	0.046308	1.33434	GPSM1, IGSF8, ACHE, NECAB3, SMARCB1, DLX5, WBP2, CLSTN3, MAST1, HDAC11, ARHGAP1, PDXP, FAIM2, RND2, RASIP1, EFNB2, GPI1, RPS6KA4, CHCHD4, CKMT1, PCSK1N, DPYSL4, TUBB3, NRIP2, DACT2, PCBD1, MS4A10, CACNG3, CHGA, ARNT2, ACD, SYT3, FKRP, RHBDD3, KCNIP3, WNT7B, LIMK1, TMEM132A, ASPSCR1, GPR37L1, L1CAM, ZWINT, BSCL2, RIT2, LRFN1, KIT, PTPN5, NGEF	198	5504	29205	1.28634	1	1	1
															GOTERM_MF_DIRECT	GO:0016247~channel regulator activity	2	0.943396	0.0654529	1.18407	CNIH3, CACNG3	198	10	29205	29.5	1	1	1
															GOTERM_MF_DIRECT	GO:0003924~GTPase activity	6	2.83019	0.0664089	1.17777	ARL9, GNG3, RIT2, TUBB3, TBCC, RND2	198	320	29205	2.76562	1	1	1
															GOTERM_MF_DIRECT	GO:0031072~heat shock protein binding	3	1.41509	0.095438	1.02028	METTL22, LIMK1, PDXP	198	77	29205	5.74675	1	1	1
															GOTERM_MF_DIRECT	GO:0016829~lyase activity	4	1.88679	0.0970242	1.01312	TSEN34, PCBD1, SDSL, ALOXE3	198	162	29205	3.64198	1	1	1
Y397D-T3_UP															Y397D-T3_DOWN
#	OFFICIAL_GENE_SYMBOL	Name	Species												#	OFFICIAL_GENE_SYMBOL	Name	Species
1	Fam193b	family with sequence similarity 193, member B(Fam193b)	Mus musculus												1	Samd3	sterile alpha motif domain containing 3(Samd3)	Mus musculus
2	Psd	pleckstrin and Sec7 domain containing(Psd)	Mus musculus												2	Mxra8	matrix-remodelling associated 8(Mxra8)	Mus musculus
3	Scarna13	small Cajal body-specific RNA 13(Scarna13)	Mus musculus												3	Sowahc	sosondowah ankyrin repeat domain family member C(Sowahc)	Mus musculus
4	Cacna2d3	calcium channel, voltage-dependent, alpha2/delta subunit 3(Cacna2d3)	Mus musculus												4	Dpy19l1	dpy-19 like C-mannosyltransferase 1(Dpy19l1)	Mus musculus
5	Irf9	interferon regulatory factor 9(Irf9)	Mus musculus												5	4930444M15Rik	RIKEN cDNA 4930444M15 gene(4930444M15Rik)	Mus musculus
6	Nr4a1	nuclear receptor subfamily 4, group A, member 1(Nr4a1)	Mus musculus												6	Itga3	integrin alpha 3(Itga3)	Mus musculus
7	Mdga1	MAM domain containing glycosylphosphatidylinositol anchor 1(Mdga1)	Mus musculus												7	Slc12a2	solute carrier family 12, member 2(Slc12a2)	Mus musculus
8	Arl15	ADP-ribosylation factor-like 15(Arl15)	Mus musculus												8	Prdm16	PR domain containing 16(Prdm16)	Mus musculus
9	Col11a2	collagen, type XI, alpha 2(Col11a2)	Mus musculus												9	Ddr1	discoidin domain receptor family, member 1(Ddr1)	Mus musculus
10	Crebzf	CREB/ATF bZIP transcription factor(Crebzf)	Mus musculus												10	Slc12a4	solute carrier family 12, member 4(Slc12a4)	Mus musculus
11	Nab2	Ngfi-A binding protein 2(Nab2)	Mus musculus												11	Slc12a7	solute carrier family 12, member 7(Slc12a7)	Mus musculus
12	Traip	TRAF-interacting protein(Traip)	Mus musculus												12	Slc4a10	solute carrier family 4, sodium bicarbonate cotransporter-like, member 10(Slc4a10)	Mus musculus
13	Col4a2	collagen, type IV, alpha 2(Col4a2)	Mus musculus												13	Glb1l2	galactosidase, beta 1-like 2(Glb1l2)	Mus musculus
14	Pcdhga12	protocadherin gamma subfamily A, 12(Pcdhga12)	Mus musculus												14	Slc16a2	solute carrier family 16 (monocarboxylic acid transporters), member 2(Slc16a2)	Mus musculus
15	Gm12338	predicted gene 12338(Gm12338)	Mus musculus												15	Whrn	whirlin(Whrn)	Mus musculus
16	Rbm5	RNA binding motif protein 5(Rbm5)	Mus musculus												16	Zfp703	zinc finger protein 703(Zfp703)	Mus musculus
17	Glt8d2	glycosyltransferase 8 domain containing 2(Glt8d2)	Mus musculus												17	Abhd4	abhydrolase domain containing 4(Abhd4)	Mus musculus
18	Hs3st4	heparan sulfate (glucosamine) 3-O-sulfotransferase 4(Hs3st4)	Mus musculus												18	Tmbim1	transmembrane BAX inhibitor motif containing 1(Tmbim1)	Mus musculus
19	Elfn2	leucine rich repeat and fibronectin type III, extracellular 2(Elfn2)	Mus musculus												19	Akip1	A kinase interacting protein 1(Akip1)	Mus musculus
20	Dusp5	dual specificity phosphatase 5(Dusp5)	Mus musculus												20	Slc19a1	solute carrier family 19 (folate transporter), member 1(Slc19a1)	Mus musculus
21	Dusp4	dual specificity phosphatase 4(Dusp4)	Mus musculus												21	Fzd4	frizzled class receptor 4(Fzd4)	Mus musculus
22	Arglu1	arginine and glutamate rich 1(Arglu1)	Mus musculus												22	Tmx1	thioredoxin-related transmembrane protein 1(Tmx1)	Mus musculus
23	Ppp1r12b	protein phosphatase 1, regulatory subunit 12B(Ppp1r12b)	Mus musculus												23	Fzd7	frizzled class receptor 7(Fzd7)	Mus musculus
24	Zmym3	zinc finger, MYM-type 3(Zmym3)	Mus musculus												24	Calu	calumenin(Calu)	Mus musculus
25	Nsmf	NMDA receptor synaptonuclear signaling and neuronal migration factor(Nsmf)	Mus musculus												25	Slc1a5	solute carrier family 1 (neutral amino acid transporter), member 5(Slc1a5)	Mus musculus
26	Gfod1	glucose-fructose oxidoreductase domain containing 1(Gfod1)	Mus musculus												26	Tmem106c	transmembrane protein 106C(Tmem106c)	Mus musculus
27	Ccdc159	coiled-coil domain containing 159(Ccdc159)	Mus musculus												27	Tinagl1	tubulointerstitial nephritis antigen-like 1(Tinagl1)	Mus musculus
28	Rnf182	ring finger protein 182(Rnf182)	Mus musculus												28	Serpinb1b	serine (or cysteine) peptidase inhibitor, clade B, member 1b(Serpinb1b)	Mus musculus
29	Pou3f1	POU domain, class 3, transcription factor 1(Pou3f1)	Mus musculus												29	Slc13a4	solute carrier family 13 (sodium/sulfate symporters), member 4(Slc13a4)	Mus musculus
30	Otub2	OTU domain, ubiquitin aldehyde binding 2(Otub2)	Mus musculus												30	Abca4	ATP-binding cassette, sub-family A member 4(Abca4)	Mus musculus
31	Ndufa6	NADH:ubiquinone oxidoreductase subunit A6(Ndufa6)	Mus musculus												31	Mdh1	malate dehydrogenase 1, NAD (soluble)(Mdh1)	Mus musculus
32	Pantr2	POU domain, class 3, transcription factor 3 adjacent noncoding transcript 2(Pantr2)	Mus musculus												32	Prdx1	peroxiredoxin 1(Prdx1)	Mus musculus
33	Arc	activity regulated cytoskeletal-associated protein(Arc)	Mus musculus												33	Pah	phenylalanine hydroxylase(Pah)	Mus musculus
34	Prkab2	protein kinase, AMP-activated, beta 2 non-catalytic subunit(Prkab2)	Mus musculus												34	Capn2	calpain 2(Capn2)	Mus musculus
35	Cttnbp2	cortactin binding protein 2(Cttnbp2)	Mus musculus												35	Slc31a1	solute carrier family 31, member 1(Slc31a1)	Mus musculus
36	Baiap2	brain-specific angiogenesis inhibitor 1-associated protein 2(Baiap2)	Mus musculus												36	Tmem59	transmembrane protein 59(Tmem59)	Mus musculus
37	Spaca1	sperm acrosome associated 1(Spaca1)	Mus musculus												37	Slc4a2	solute carrier family 4 (anion exchanger), member 2(Slc4a2)	Mus musculus
38	Nxf1	nuclear RNA export factor 1(Nxf1)	Mus musculus												38	Lmx1a	LIM homeobox transcription factor 1 alpha(Lmx1a)	Mus musculus
39	Unc13a	unc-13 homolog A(Unc13a)	Mus musculus												39	Gabra1	gamma-aminobutyric acid type A receptor subunit alpha 1(Gabra1)	Mus musculus
40	Nos1ap	nitric oxide synthase 1 (neuronal) adaptor protein(Nos1ap)	Mus musculus												40	Efhd1	EF hand domain containing 1(Efhd1)	Mus musculus
41	Smoc2	SPARC related modular calcium binding 2(Smoc2)	Mus musculus												41	Slc7a5	solute carrier family 7 (cationic amino acid transporter, y+ system), member 5(Slc7a5)	Mus musculus
42	Olfml2b	olfactomedin-like 2B(Olfml2b)	Mus musculus												42	Rhbdd1	rhomboid domain containing 1(Rhbdd1)	Mus musculus
43	Igsf9b	immunoglobulin superfamily, member 9B(Igsf9b)	Mus musculus												43	Morn1	MORN repeat containing 1(Morn1)	Mus musculus
44	Akap8	A kinase anchor protein 8(Akap8)	Mus musculus												44	Xrcc5	X-ray repair complementing defective repair in Chinese hamster cells 5(Xrcc5)	Mus musculus
45	Rgs14	regulator of G-protein signaling 14(Rgs14)	Mus musculus												45	Ppcs	phosphopantothenoylcysteine synthetase(Ppcs)	Mus musculus
46	Creg2	cellular repressor of E1A-stimulated genes 2(Creg2)	Mus musculus												46	Ctso	cathepsin O(Ctso)	Mus musculus
47	U90926	cDNA sequence U90926(U90926)	Mus musculus												47	Drc7	dynein regulatory complex subunit 7(Drc7)	Mus musculus
48	Slit1	slit guidance ligand 1(Slit1)	Mus musculus												48	Dlx1	distal-less homeobox 1(Dlx1)	Mus musculus
49	4930405J17Rik	RIKEN cDNA 4930405J17 gene(4930405J17Rik)	Mus musculus												49	Hp	haptoglobin(Hp)	Mus musculus
50	Hpca	hippocalcin(Hpca)	Mus musculus												50	Amdhd2	amidohydrolase domain containing 2(Amdhd2)	Mus musculus
51	Snord17	small nucleolar RNA, C/D box 17(Snord17)	Mus musculus												51	Pbx3	pre B cell leukemia homeobox 3(Pbx3)	Mus musculus
52	Clstn2	calsyntenin 2(Clstn2)	Mus musculus												52	Ccdc102a	coiled-coil domain containing 102A(Ccdc102a)	Mus musculus
53	Rpl38	ribosomal protein L38(Rpl38)	Mus musculus												53	Sulf1	sulfatase 1(Sulf1)	Mus musculus
54	Bok	BCL2-related ovarian killer(Bok)	Mus musculus												54	Fam81a	family with sequence similarity 81, member A(Fam81a)	Mus musculus
55	Rn45s	45S pre-ribosomal RNA(Rn45s)	Mus musculus												55	Syt9	synaptotagmin IX(Syt9)	Mus musculus
56	Klhl17	kelch-like 17(Klhl17)	Mus musculus												56	Ctnnal1	catenin alpha like 1(Ctnnal1)	Mus musculus
57	Neurod2	neurogenic differentiation 2(Neurod2)	Mus musculus												57	Ctnna1	catenin alpha 1(Ctnna1)	Mus musculus
58	Junb	jun B proto-oncogene(Junb)	Mus musculus												58	Acadl	acyl-Coenzyme A dehydrogenase, long-chain(Acadl)	Mus musculus
59	Rpp21	ribonuclease P 21 subunit(Rpp21)	Mus musculus												59	Aldh7a1	aldehyde dehydrogenase family 7, member A1(Aldh7a1)	Mus musculus
60	Rgs11	regulator of G-protein signaling 11(Rgs11)	Mus musculus												60	Lrg1	leucine-rich alpha-2-glycoprotein 1(Lrg1)	Mus musculus
61	Snhg6	small nucleolar RNA host gene 6(Snhg6)	Mus musculus												61	Aldh3b1	aldehyde dehydrogenase 3 family, member B1(Aldh3b1)	Mus musculus
62	Acp6	acid phosphatase 6, lysophosphatidic(Acp6)	Mus musculus												62	Cpq	carboxypeptidase Q(Cpq)	Mus musculus
63	Hs6st3	heparan sulfate 6-O-sulfotransferase 3(Hs6st3)	Mus musculus												63	Prelp	proline arginine-rich end leucine-rich repeat(Prelp)	Mus musculus
64	Plk5	polo like kinase 5(Plk5)	Mus musculus												64	Pcolce	procollagen C-endopeptidase enhancer protein(Pcolce)	Mus musculus
65	Firre	functional intergenic repeating RNA element(Firre)	Mus musculus												65	Dstn	destrin(Dstn)	Mus musculus
66	Ndufa5	NADH:ubiquinone oxidoreductase subunit A5(Ndufa5)	Mus musculus												66	Fads3	fatty acid desaturase 3(Fads3)	Mus musculus
67	Rps6kb2	ribosomal protein S6 kinase, polypeptide 2(Rps6kb2)	Mus musculus												67	Ift74	intraflagellar transport 74(Ift74)	Mus musculus
68	Ltk	leukocyte tyrosine kinase(Ltk)	Mus musculus												68	Zswim7	zinc finger SWIM-type containing 7(Zswim7)	Mus musculus
69	Ppp3ca	protein phosphatase 3, catalytic subunit, alpha isoform(Ppp3ca)	Mus musculus												69	Wfdc2	WAP four-disulfide core domain 2(Wfdc2)	Mus musculus
70	1700034P13Rik	RIKEN cDNA 1700034P13 gene(1700034P13Rik)	Mus musculus												70	Cbln1	cerebellin 1 precursor protein(Cbln1)	Mus musculus
71	Bola2	bolA family member 2(Bola2)	Mus musculus												71	Tmem65	transmembrane protein 65(Tmem65)	Mus musculus
72	Zfp653	zinc finger protein 653(Zfp653)	Mus musculus												72	Gas6	growth arrest specific 6(Gas6)	Mus musculus
73	Kcnc3	potassium voltage gated channel, Shaw-related subfamily, member 3(Kcnc3)	Mus musculus												73	Tceal8	transcription elongation factor A (SII)-like 8(Tceal8)	Mus musculus
74	Sirt4	sirtuin 4(Sirt4)	Mus musculus												74	Plvap	plasmalemma vesicle associated protein(Plvap)	Mus musculus
75	Ogt	O-linked N-acetylglucosamine (GlcNAc) transferase (UDP-N-acetylglucosamine:polypeptide-N-acetylglucosaminyl transferase)(Ogt)	Mus musculus												75	Cbx3	chromobox 3(Cbx3)	Mus musculus
76	Hsd11b1	hydroxysteroid 11-beta dehydrogenase 1(Hsd11b1)	Mus musculus												76	Gbx2	gastrulation brain homeobox 2(Gbx2)	Mus musculus
77	Cbx1	chromobox 1(Cbx1)	Mus musculus												77	Galm	galactose mutarotase(Galm)	Mus musculus
78	Ubash3b	ubiquitin associated and SH3 domain containing, B(Ubash3b)	Mus musculus												78	Zfp185	zinc finger protein 185(Zfp185)	Mus musculus
79	Dok3	docking protein 3(Dok3)	Mus musculus												79	Fads2	fatty acid desaturase 2(Fads2)	Mus musculus
80	Sstr4	somatostatin receptor 4(Sstr4)	Mus musculus												80	Cyp4f15	cytochrome P450, family 4, subfamily f, polypeptide 15(Cyp4f15)	Mus musculus
81	Dnajc19	DnaJ heat shock protein family (Hsp40) member C19(Dnajc19)	Mus musculus												81	Pbxip1	pre B cell leukemia transcription factor interacting protein 1(Pbxip1)	Mus musculus
82	Gm12409	predicted gene 12409(Gm12409)	Mus musculus												82	Ace	angiotensin I converting enzyme(Ace)	Mus musculus
83	Ngf	nerve growth factor(Ngf)	Mus musculus												83	Ccnd3	cyclin D3(Ccnd3)	Mus musculus
84	Crlf1	cytokine receptor-like factor 1(Crlf1)	Mus musculus												84	Chmp5	charged multivesicular body protein 5(Chmp5)	Mus musculus
85	Rprml	reprimo-like(Rprml)	Mus musculus												85	Mdfic	MyoD family inhibitor domain containing(Mdfic)	Mus musculus
86	Dus3l	dihydrouridine synthase 3 like(Dus3l)	Mus musculus												86	Maob	monoamine oxidase B(Maob)	Mus musculus
87	Cabp7	calcium binding protein 7(Cabp7)	Mus musculus												87	Spag16	sperm associated antigen 16(Spag16)	Mus musculus
88	Exoc6b	exocyst complex component 6B(Exoc6b)	Mus musculus												88	Tmem53	transmembrane protein 53(Tmem53)	Mus musculus
89	Kcnt2	potassium channel, subfamily T, member 2(Kcnt2)	Mus musculus												89	Sntb1	syntrophin, basic 1(Sntb1)	Mus musculus
90	Gpt2	glutamic pyruvate transaminase (alanine aminotransferase) 2(Gpt2)	Mus musculus												90	Sdc2	syndecan 2(Sdc2)	Mus musculus
91	Hsf1	heat shock factor 1(Hsf1)	Mus musculus												91	Enpp2	ectonucleotide pyrophosphatase/phosphodiesterase 2(Enpp2)	Mus musculus
92	1700054M17Rik	RIKEN cDNA 1700054M17 gene(1700054M17Rik)	Mus musculus												92	Tspan6	tetraspanin 6(Tspan6)	Mus musculus
93	Rnf112	ring finger protein 112(Rnf112)	Mus musculus												93	Cfap52	cilia and flagella associated protein 52(Cfap52)	Mus musculus
94	Gm17750	predicted gene, 17750(Gm17750)	Mus musculus												94	Abhd11os	abhydrolase domain containing 11, opposite strand(Abhd11os)	Mus musculus
95	Dnase1l2	deoxyribonuclease 1-like 2(Dnase1l2)	Mus musculus												95	Atp6ap1l	ATPase, H+ transporting, lysosomal accessory protein 1-like(Atp6ap1l)	Mus musculus
96	Neurod6	neurogenic differentiation 6(Neurod6)	Mus musculus												96	Arhgap18	Rho GTPase activating protein 18(Arhgap18)	Mus musculus
97	Kbtbd11	kelch repeat and BTB (POZ) domain containing 11(Kbtbd11)	Mus musculus												97	Tekt1	tektin 1(Tekt1)	Mus musculus
98	Krtdap	keratinocyte differentiation associated protein(Krtdap)	Mus musculus												98	Cyb5r3	cytochrome b5 reductase 3(Cyb5r3)	Mus musculus
99	Kcnq2	potassium voltage-gated channel, subfamily Q, member 2(Kcnq2)	Mus musculus												99	Cd151	CD151 antigen(Cd151)	Mus musculus
100	Capn11	calpain 11(Capn11)	Mus musculus												100	Lzts1	leucine zipper, putative tumor suppressor 1(Lzts1)	Mus musculus
101	2610005L07Rik	RIKEN cDNA 2610005L07 gene(2610005L07Rik)	Mus musculus												101	Sft2d2	SFT2 domain containing 2(Sft2d2)	Mus musculus
102	Cryba1	crystallin, beta A1(Cryba1)	Mus musculus												102	Cfap45	cilia and flagella associated protein 45(Cfap45)	Mus musculus
103	Tmem86b	transmembrane protein 86B(Tmem86b)	Mus musculus												103	Prr32	proline rich 32(Prr32)	Mus musculus
104	Nin	ninein(Nin)	Mus musculus												104	Dsc3	desmocollin 3(Dsc3)	Mus musculus
105	Rbfox3	RNA binding protein, fox-1 homolog (C. elegans) 3(Rbfox3)	Mus musculus												105	Htr2c	5-hydroxytryptamine (serotonin) receptor 2C(Htr2c)	Mus musculus
106	Tdg	thymine DNA glycosylase(Tdg)	Mus musculus												106	Sox9	SRY (sex determining region Y)-box 9(Sox9)	Mus musculus
107	Foxo3	forkhead box O3(Foxo3)	Mus musculus												107	Rbp1	retinol binding protein 1, cellular(Rbp1)	Mus musculus
108	Nktr	natural killer tumor recognition sequence(Nktr)	Mus musculus												108	Cd36	CD36 molecule(Cd36)	Mus musculus
109	Snhg20	small nucleolar RNA host gene 20(Snhg20)	Mus musculus												109	Cmtm4	CKLF-like MARVEL transmembrane domain containing 4(Cmtm4)	Mus musculus
110	Camkk1	calcium/calmodulin-dependent protein kinase kinase 1, alpha(Camkk1)	Mus musculus												110	Spa17	sperm autoantigenic protein 17(Spa17)	Mus musculus
111	Hba-a2	hemoglobin alpha, adult chain 2(Hba-a2)	Mus musculus												111	Kl	klotho(Kl)	Mus musculus
112	Chrna7	cholinergic receptor, nicotinic, alpha polypeptide 7(Chrna7)	Mus musculus												112	Pknox2	Pbx/knotted 1 homeobox 2(Pknox2)	Mus musculus
113	Sorl1	sortilin-related receptor, LDLR class A repeats-containing(Sorl1)	Mus musculus												113	Col8a2	collagen, type VIII, alpha 2(Col8a2)	Mus musculus
114	Cap2	cyclase associated actin cytoskeleton regulatory protein 2(Cap2)	Mus musculus												114	Epn3	epsin 3(Epn3)	Mus musculus
115	AI506816	expressed sequence AI506816(AI506816)	Mus musculus												115	Pigz	phosphatidylinositol glycan anchor biosynthesis, class Z(Pigz)	Mus musculus
116	Rsf1os1	remodeling and spacing factor 1, opposite strand 1(Rsf1os1)	Mus musculus												116	4933429O19Rik	RIKEN cDNA 4933429O19 gene(4933429O19Rik)	Mus musculus
117	Cnfn	cornifelin(Cnfn)	Mus musculus												117	Creg1	cellular repressor of E1A-stimulated genes 1(Creg1)	Mus musculus
118	Sox18	SRY (sex determining region Y)-box 18(Sox18)	Mus musculus												118	Mrap2	melanocortin 2 receptor accessory protein 2(Mrap2)	Mus musculus
119	Sowaha	sosondowah ankyrin repeat domain family member A(Sowaha)	Mus musculus												119	Tspan33	tetraspanin 33(Tspan33)	Mus musculus
120	Macrod2	mono-ADP ribosylhydrolase 2(Macrod2)	Mus musculus												120	Cd59a	CD59a antigen(Cd59a)	Mus musculus
121	Ndufs5	NADH:ubiquinone oxidoreductase core subunit S5(Ndufs5)	Mus musculus												121	Dap	death-associated protein(Dap)	Mus musculus
122	Iqgap2	IQ motif containing GTPase activating protein 2(Iqgap2)	Mus musculus												122	Cd63	CD63 antigen(Cd63)	Mus musculus
123	Defb28	defensin beta 28(Defb28)	Mus musculus												123	Rdh5	retinol dehydrogenase 5(Rdh5)	Mus musculus
124	Ubp1	upstream binding protein 1(Ubp1)	Mus musculus												124	Mapkapk3	mitogen-activated protein kinase-activated protein kinase 3(Mapkapk3)	Mus musculus
125	Pfdn2	prefoldin 2(Pfdn2)	Mus musculus												125	Ndufa4l2	Ndufa4, mitochondrial complex associated like 2(Ndufa4l2)	Mus musculus
126	Lyst	lysosomal trafficking regulator(Lyst)	Mus musculus												126	Serpini1	serine (or cysteine) peptidase inhibitor, clade I, member 1(Serpini1)	Mus musculus
127	Otos	otospiralin(Otos)	Mus musculus												127	Cd82	CD82 antigen(Cd82)	Mus musculus
128	Zbtb18	zinc finger and BTB domain containing 18(Zbtb18)	Mus musculus												128	Etnk2	ethanolamine kinase 2(Etnk2)	Mus musculus
129	Rgs8	regulator of G-protein signaling 8(Rgs8)	Mus musculus												129	Cd8b1	CD8 subunit beta 1(Cd8b1)	Mus musculus
130	Zfhx2os	zinc finger homeobox 2, opposite strand(Zfhx2os)	Mus musculus												130	Rela	v-rel reticuloendotheliosis viral oncogene homolog A (avian)(Rela)	Mus musculus
131	Zfand2b	zinc finger, AN1 type domain 2B(Zfand2b)	Mus musculus												131	Zic2	zinc finger protein of the cerebellum 2(Zic2)	Mus musculus
132	Camk1d	calcium/calmodulin-dependent protein kinase ID(Camk1d)	Mus musculus												132	Zic3	zinc finger protein of the cerebellum 3(Zic3)	Mus musculus
133	Klf3	Kruppel-like transcription factor 3 (basic)(Klf3)	Mus musculus												133	Zic4	zinc finger protein of the cerebellum 4(Zic4)	Mus musculus
134	Dtna	dystrobrevin alpha(Dtna)	Mus musculus												134	Etfa	electron transferring flavoprotein, alpha polypeptide(Etfa)	Mus musculus
135	4930413G21Rik	RIKEN cDNA 4930413G21 gene(4930413G21Rik)	Mus musculus												135	Spint2	serine protease inhibitor, Kunitz type 2(Spint2)	Mus musculus
136	1700003L19Rik	RIKEN cDNA 1700003L19 gene(1700003L19Rik)	Mus musculus												136	Ggh	gamma-glutamyl hydrolase(Ggh)	Mus musculus
137	Mrpl52	mitochondrial ribosomal protein L52(Mrpl52)	Mus musculus												137	Tmco4	transmembrane and coiled-coil domains 4(Tmco4)	Mus musculus
138	Dvl1	dishevelled segment polarity protein 1(Dvl1)	Mus musculus												138	Snhg8	small nucleolar RNA host gene 8(Snhg8)	Mus musculus
139	Zfpm1	zinc finger protein, multitype 1(Zfpm1)	Mus musculus												139	Ak8	adenylate kinase 8(Ak8)	Mus musculus
140	Crispld1	cysteine-rich secretory protein LCCL domain containing 1(Crispld1)	Mus musculus												140	Smo	smoothened, frizzled class receptor(Smo)	Mus musculus
141	Ctsg	cathepsin G(Ctsg)	Mus musculus												141	Cers5	ceramide synthase 5(Cers5)	Mus musculus
142	4933439C10Rik	RIKEN cDNA 4933439C10 gene(4933439C10Rik)	Mus musculus												142	Cdh3	cadherin 3(Cdh3)	Mus musculus
143	Sbk1	SH3-binding kinase 1(Sbk1)	Mus musculus												143	Sptssa	serine palmitoyltransferase, small subunit A(Sptssa)	Mus musculus
144	Reg3g	regenerating islet-derived 3 gamma(Reg3g)	Mus musculus												144	Car14	carbonic anhydrase 14(Car14)	Mus musculus
145	Rps6kl1	ribosomal protein S6 kinase-like 1(Rps6kl1)	Mus musculus												145	Ebf2	early B cell factor 2(Ebf2)	Mus musculus
146	Sap25	sin3 associated polypeptide(Sap25)	Mus musculus												146	Plxnb2	plexin B2(Plxnb2)	Mus musculus
147	Ifitm7	interferon induced transmembrane protein 7(Ifitm7)	Mus musculus												147	Slc6a20a	solute carrier family 6 (neurotransmitter transporter), member 20A(Slc6a20a)	Mus musculus
148	Nptx1	neuronal pentraxin 1(Nptx1)	Mus musculus												148	Ebf3	early B cell factor 3(Ebf3)	Mus musculus
149	E4f1	E4F transcription factor 1(E4f1)	Mus musculus												149	Arsg	arylsulfatase G(Arsg)	Mus musculus
150	Faah	fatty acid amide hydrolase(Faah)	Mus musculus												150	Krt18	keratin 18(Krt18)	Mus musculus
151	Gpr161	G protein-coupled receptor 161(Gpr161)	Mus musculus												151	Cdh20	cadherin 20(Cdh20)	Mus musculus
152	Adcy9	adenylate cyclase 9(Adcy9)	Mus musculus												152	Nap1l3	nucleosome assembly protein 1-like 3(Nap1l3)	Mus musculus
153	Syt7	synaptotagmin VII(Syt7)	Mus musculus												153	Cdkn1c	cyclin dependent kinase inhibitor 1C(Cdkn1c)	Mus musculus
154	Dagla	diacylglycerol lipase, alpha(Dagla)	Mus musculus												154	Opn3	opsin 3(Opn3)	Mus musculus
155	Lrrc8b	leucine rich repeat containing 8 family, member B(Lrrc8b)	Mus musculus												155	Pnpla2	patatin-like phospholipase domain containing 2(Pnpla2)	Mus musculus
156	Snhg9	small nucleolar RNA host gene 9(Snhg9)	Mus musculus												156	Tmem72	transmembrane protein 72(Tmem72)	Mus musculus
157	Sptb	spectrin beta, erythrocytic(Sptb)	Mus musculus												157	Msx1	msh homeobox 1(Msx1)	Mus musculus
158	Sptbn2	spectrin beta, non-erythrocytic 2(Sptbn2)	Mus musculus												158	Plekha7	pleckstrin homology domain containing, family A member 7(Plekha7)	Mus musculus
159	Ttbk1	tau tubulin kinase 1(Ttbk1)	Mus musculus												159	Rd3	retinal degeneration 3(Rd3)	Mus musculus
160	Cntnap5c	contactin associated protein-like 5C(Cntnap5c)	Mus musculus												160	Mgst1	microsomal glutathione S-transferase 1(Mgst1)	Mus musculus
161	Scn3b	sodium channel, voltage-gated, type III, beta(Scn3b)	Mus musculus												161	Sqle	squalene epoxidase(Sqle)	Mus musculus
162	Hba-a1	hemoglobin alpha, adult chain 1(Hba-a1)	Mus musculus												162	Uap1l1	UDP-N-acteylglucosamine pyrophosphorylase 1-like 1(Uap1l1)	Mus musculus
163	Isg15	ISG15 ubiquitin-like modifier(Isg15)	Mus musculus												163	Clic6	chloride intracellular channel 6(Clic6)	Mus musculus
164	Rgl2	ral guanine nucleotide dissociation stimulator-like 2(Rgl2)	Mus musculus												164	Cdr2	cerebellar degeneration-related 2(Cdr2)	Mus musculus
165	Lrrc45	leucine rich repeat containing 45(Lrrc45)	Mus musculus												165	Slc16a9	solute carrier family 16 (monocarboxylic acid transporters), member 9(Slc16a9)	Mus musculus
166	Lefty1	left right determination factor 1(Lefty1)	Mus musculus												166	Galk1	galactokinase 1(Galk1)	Mus musculus
167	1700084E18Rik	RIKEN cDNA 1700084E18 gene(1700084E18Rik)	Mus musculus												167	Mia	MIA SH3 domain containing(Mia)	Mus musculus
168	Masp2	MBL associated serine protease 2(Masp2)	Mus musculus												168	Slc8a3	solute carrier family 8 (sodium/calcium exchanger), member 3(Slc8a3)	Mus musculus
169	Abcc5	ATP-binding cassette, sub-family C member 5(Abcc5)	Mus musculus												169	Ednrb	endothelin receptor type B(Ednrb)	Mus musculus
170	Zfc3h1	zinc finger, C3H1-type containing(Zfc3h1)	Mus musculus												170	Slc24a5	solute carrier family 24, member 5(Slc24a5)	Mus musculus
171	Acap2	ArfGAP with coiled-coil, ankyrin repeat and PH domains 2(Acap2)	Mus musculus												171	Krt8	keratin 8(Krt8)	Mus musculus
172	Matk	megakaryocyte-associated tyrosine kinase(Matk)	Mus musculus												172	Srebf1	sterol regulatory element binding transcription factor 1(Srebf1)	Mus musculus
173	Shisa6	shisa family member 6(Shisa6)	Mus musculus												173	Tmem86a	transmembrane protein 86A(Tmem86a)	Mus musculus
174	Gm20605	predicted gene 20605(Gm20605)	Mus musculus												174	Tgfbr3	transforming growth factor, beta receptor III(Tgfbr3)	Mus musculus
175	Rasl11a	RAS-like, family 11, member A(Rasl11a)	Mus musculus												175	Lhfpl3	lipoma HMGIC fusion partner-like 3(Lhfpl3)	Mus musculus
176	Il11ra2	interleukin 11 receptor subunit alpha 2(Il11ra2)	Mus musculus												176	Acaa2	acetyl-CoA acyltransferase 2(Acaa2)	Mus musculus
177	Adra1d	adrenergic receptor, alpha 1d(Adra1d)	Mus musculus												177	Defb9	defensin beta 9(Defb9)	Mus musculus
178	Mast3	microtubule associated serine/threonine kinase 3(Mast3)	Mus musculus												178	Tmem98	transmembrane protein 98(Tmem98)	Mus musculus
179	Bdnf	brain derived neurotrophic factor(Bdnf)	Mus musculus												179	Tgtp1	T cell specific GTPase 1(Tgtp1)	Mus musculus
180	2900009J06Rik	RIKEN cDNA 2900009J06 gene(2900009J06Rik)	Mus musculus												180	Zar1	zygote arrest 1(Zar1)	Mus musculus
181	Gm8633	predicted gene 8633(Gm8633)	Mus musculus												181	Steap2	six transmembrane epithelial antigen of prostate 2(Steap2)	Mus musculus
182	Ntrk3	neurotrophic tyrosine kinase, receptor, type 3(Ntrk3)	Mus musculus												182	Cetn4	centrin 4(Cetn4)	Mus musculus
183	Cpne4	copine IV(Cpne4)	Mus musculus												183	Oard1	O-acyl-ADP-ribose deacylase 1(Oard1)	Mus musculus
184	Jdp2	Jun dimerization protein 2(Jdp2)	Mus musculus												184	Il33	interleukin 33(Il33)	Mus musculus
185	Plch2	phospholipase C, eta 2(Plch2)	Mus musculus												185	Wdr86	WD repeat domain 86(Wdr86)	Mus musculus
186	Kif16bos	kinesin family member 16B, opposite strand(Kif16bos)	Mus musculus												186	Vat1	vesicle amine transport 1(Vat1)	Mus musculus
187	Plekhg5	pleckstrin homology domain containing, family G (with RhoGef domain) member 5(Plekhg5)	Mus musculus												187	Sptlc3	serine palmitoyltransferase, long chain base subunit 3(Sptlc3)	Mus musculus
188	Dhx33	DEAH-box helicase 33(Dhx33)	Mus musculus												188	Aga	aspartylglucosaminidase(Aga)	Mus musculus
189	1700113B09Rik	RIKEN cDNA 1700113B09 gene(1700113B09Rik)	Mus musculus												189	Aldh6a1	aldehyde dehydrogenase family 6, subfamily A1(Aldh6a1)	Mus musculus
190	Cahm	colon adenocarcinoma hypermethylated RNA(Cahm)	Mus musculus												190	Gm2a	GM2 ganglioside activator protein(Gm2a)	Mus musculus
191	Scn8a	sodium channel, voltage-gated, type VIII, alpha(Scn8a)	Mus musculus												191	Ankrd34b	ankyrin repeat domain 34B(Ankrd34b)	Mus musculus
192	Ring1	ring finger protein 1(Ring1)	Mus musculus												192	Cela1	chymotrypsin-like elastase family, member 1(Cela1)	Mus musculus
193	Mcf2l	mcf.2 transforming sequence-like(Mcf2l)	Mus musculus												193	Gdf15	growth differentiation factor 15(Gdf15)	Mus musculus
194	Klhl2	kelch-like 2, Mayven(Klhl2)	Mus musculus												194	Tmem237	transmembrane protein 237(Tmem237)	Mus musculus
195	Efcab6	EF-hand calcium binding domain 6(Efcab6)	Mus musculus												195	Tmco1	transmembrane and coiled-coil domains 1(Tmco1)	Mus musculus
196	4930515L03Rik	RIKEN cDNA 4930515L03 gene(4930515L03Rik)	Mus musculus												196	Cetn3	centrin 3(Cetn3)	Mus musculus
197	Sphkap	SPHK1 interactor, AKAP domain containing(Sphkap)	Mus musculus												197	Piezo1	piezo-type mechanosensitive ion channel component 1(Piezo1)	Mus musculus
198	Eif3j1	eukaryotic translation initiation factor 3, subunit J1(Eif3j1)	Mus musculus												198	Sfrp5	secreted frizzled-related sequence protein 5(Sfrp5)	Mus musculus
199	Tmem181b-ps	transmembrane protein 181B, pseudogene(Tmem181b-ps)	Mus musculus												199	Slc5a6	solute carrier family 5 (sodium-dependent vitamin transporter), member 6(Slc5a6)	Mus musculus
200	Prdm8	PR domain containing 8(Prdm8)	Mus musculus												200	Plin3	perilipin 3(Plin3)	Mus musculus
201	Bglap	bone gamma carboxyglutamate protein(Bglap)	Mus musculus												201	Cfl2	cofilin 2, muscle(Cfl2)	Mus musculus
202	Cebpb	CCAAT/enhancer binding protein beta(Cebpb)	Mus musculus												202	Rgma	repulsive guidance molecule family member A(Rgma)	Mus musculus
203	Ksr1	kinase suppressor of ras 1(Ksr1)	Mus musculus												203	Lypla1	lysophospholipase 1(Lypla1)	Mus musculus
204	Rmrp	RNA component of mitochondrial RNAase P(Rmrp)	Mus musculus												204	Slc39a4	solute carrier family 39 (zinc transporter), member 4(Slc39a4)	Mus musculus
205	Slc2a6	solute carrier family 2 (facilitated glucose transporter), member 6(Slc2a6)	Mus musculus												205	Agtrap	angiotensin II, type I receptor-associated protein(Agtrap)	Mus musculus
206	Parp8	poly (ADP-ribose) polymerase family, member 8(Parp8)	Mus musculus												206	Cd164	CD164 antigen(Cd164)	Mus musculus
207	Rexo4	REX4, 3'-5' exonuclease(Rexo4)	Mus musculus												207	Kdelr2	KDEL (Lys-Asp-Glu-Leu) endoplasmic reticulum protein retention receptor 2(Kdelr2)	Mus musculus
208	Pkd1	polycystin 1, transient receptor potential channel interacting(Pkd1)	Mus musculus												208	Pla2g5	phospholipase A2, group V(Pla2g5)	Mus musculus
209	Dab1	disabled 1(Dab1)	Mus musculus												209	Timp3	tissue inhibitor of metalloproteinase 3(Timp3)	Mus musculus
210	Rsrp1	arginine/serine rich protein 1(Rsrp1)	Mus musculus												210	Rsc1a1	regulatory solute carrier protein, family 1, member 1(Rsc1a1)	Mus musculus
211	Pcdh1	protocadherin 1(Pcdh1)	Mus musculus												211	Pdgfc	platelet-derived growth factor, C polypeptide(Pdgfc)	Mus musculus
212	Gng13	guanine nucleotide binding protein (G protein), gamma 13(Gng13)	Mus musculus												212	Plcb4	phospholipase C, beta 4(Plcb4)	Mus musculus
213	1500004A13Rik	RIKEN cDNA 1500004A13 gene(1500004A13Rik)	Mus musculus												213	Polr2m	polymerase (RNA) II (DNA directed) polypeptide M(Polr2m)	Mus musculus
214	Agrn	agrin(Agrn)	Mus musculus												214	Tnfaip8	tumor necrosis factor, alpha-induced protein 8(Tnfaip8)	Mus musculus
215	Egr2	early growth response 2(Egr2)	Mus musculus												215	Crtap	cartilage associated protein(Crtap)	Mus musculus
216	Rn4.5s	4.5S RNA(Rn4.5s)	Mus musculus												216	Kcne2	potassium voltage-gated channel, Isk-related subfamily, gene 2(Kcne2)	Mus musculus
217	Egr4	early growth response 4(Egr4)	Mus musculus												217	Igsf1	immunoglobulin superfamily, member 1(Igsf1)	Mus musculus
218	Lingo3	leucine rich repeat and Ig domain containing 3(Lingo3)	Mus musculus												218	Cox6b2	cytochrome c oxidase subunit 6B2(Cox6b2)	Mus musculus
219	Mt4	metallothionein 4(Mt4)	Mus musculus												219	Os9	amplified in osteosarcoma(Os9)	Mus musculus
220	Tmco2	transmembrane and coiled-coil domains 2(Tmco2)	Mus musculus												220	Glmp	glycosylated lysosomal membrane protein(Glmp)	Mus musculus
221	Hcfc2	host cell factor C2(Hcfc2)	Mus musculus												221	Alpl	alkaline phosphatase, liver/bone/kidney(Alpl)	Mus musculus
222	1700124L16Rik	RIKEN cDNA 1700124L16 gene(1700124L16Rik)	Mus musculus												222	Trpv4	transient receptor potential cation channel, subfamily V, member 4(Trpv4)	Mus musculus
223	1700119H24Rik	RIKEN cDNA 1700119H24 gene(1700119H24Rik)	Mus musculus												223	Pdpn	podoplanin(Pdpn)	Mus musculus
224	Clasrp	CLK4-associating serine/arginine rich protein(Clasrp)	Mus musculus												224	Plp2	proteolipid protein 2(Plp2)	Mus musculus
225	Stat1	signal transducer and activator of transcription 1(Stat1)	Mus musculus												225	Six3os1	SIX homeobox 3, opposite strand 1(Six3os1)	Mus musculus
226	Arhgef17	Rho guanine nucleotide exchange factor 17(Arhgef17)	Mus musculus												226	Cideb	cell death-inducing DNA fragmentation factor, alpha subunit-like effector B(Cideb)	Mus musculus
227	1700125G22Rik	RIKEN cDNA 1700125G22 gene(1700125G22Rik)	Mus musculus												227	Ano1	anoctamin 1, calcium activated chloride channel(Ano1)	Mus musculus
228	Cacna1h	calcium channel, voltage-dependent, T type, alpha 1H subunit(Cacna1h)	Mus musculus												228	Lamc2	laminin, gamma 2(Lamc2)	Mus musculus
229	Sebox	SEBOX homeobox(Sebox)	Mus musculus												229	Pltp	phospholipid transfer protein(Pltp)	Mus musculus
230	Slc2a4rg-ps	Slc2a4 regulator, pseudogene(Slc2a4rg-ps)	Mus musculus												230	Lamp2	lysosomal-associated membrane protein 2(Lamp2)	Mus musculus
231	Ypel4	yippee like 4(Ypel4)	Mus musculus												231	Pnp2	purine-nucleoside phosphorylase 2(Pnp2)	Mus musculus
232	Defb36	defensin beta 36(Defb36)	Mus musculus												232	Cab39l	calcium binding protein 39-like(Cab39l)	Mus musculus
233	Pkp2	plakophilin 2(Pkp2)	Mus musculus												233	Sgsh	N-sulfoglucosamine sulfohydrolase (sulfamidase)(Sgsh)	Mus musculus
234	Shank3	SH3 and multiple ankyrin repeat domains 3(Shank3)	Mus musculus												234	Aldh2	aldehyde dehydrogenase 2, mitochondrial(Aldh2)	Mus musculus
235	Chrd	chordin(Chrd)	Mus musculus												235	Sh3bgrl	SH3-binding domain glutamic acid-rich protein like(Sh3bgrl)	Mus musculus
236	Tle1	transducin-like enhancer of split 1(Tle1)	Mus musculus												236	Sult1c1	sulfotransferase family, cytosolic, 1C, member 1(Sult1c1)	Mus musculus
237	Sema3e	sema domain, immunoglobulin domain (Ig), short basic domain, secreted, (semaphorin) 3E(Sema3e)	Mus musculus												237	Emb	embigin(Emb)	Mus musculus
238	Tbp	TATA box binding protein(Tbp)	Mus musculus												238	Tmem184a	transmembrane protein 184a(Tmem184a)	Mus musculus
239	Golm1	golgi membrane protein 1(Golm1)	Mus musculus												239	Cish	cytokine inducible SH2-containing protein(Cish)	Mus musculus
240	Cdc26	cell division cycle 26(Cdc26)	Mus musculus												240	Tm9sf1	transmembrane 9 superfamily member 1(Tm9sf1)	Mus musculus
241	Them6	thioesterase superfamily member 6(Them6)	Mus musculus												241	Stra6	stimulated by retinoic acid gene 6(Stra6)	Mus musculus
242	Raver2	ribonucleoprotein, PTB-binding 2(Raver2)	Mus musculus												242	D630024D03Rik	RIKEN cDNA D630024D03 gene(D630024D03Rik)	Mus musculus
243	Atxn2l	ataxin 2-like(Atxn2l)	Mus musculus												243	Rec8	REC8 meiotic recombination protein(Rec8)	Mus musculus
244	Kalrn	kalirin, RhoGEF kinase(Kalrn)	Mus musculus												244	Lbp	lipopolysaccharide binding protein(Lbp)	Mus musculus
245	Gpc1	glypican 1(Gpc1)	Mus musculus												245	Ntn4	netrin 4(Ntn4)	Mus musculus
246	Exosc7	exosome component 7(Exosc7)	Mus musculus												246	Alox12e	arachidonate lipoxygenase, epidermal(Alox12e)	Mus musculus
247	Elk1	ELK1, member of ETS oncogene family(Elk1)	Mus musculus												247	Klhdc8a	kelch domain containing 8A(Klhdc8a)	Mus musculus
248	Orai2	ORAI calcium release-activated calcium modulator 2(Orai2)	Mus musculus												248	Fkbp9	FK506 binding protein 9(Fkbp9)	Mus musculus
249	Mrpl53	mitochondrial ribosomal protein L53(Mrpl53)	Mus musculus												249	5930403L14Rik	RIKEN cDNA 5930403L14 gene(5930403L14Rik)	Mus musculus
250	Rasl10a	RAS-like, family 10, member A(Rasl10a)	Mus musculus												250	Aldh9a1	aldehyde dehydrogenase 9, subfamily A1(Aldh9a1)	Mus musculus
251	Gm5577	predicted gene 5577(Gm5577)	Mus musculus												251	Stxbp3	syntaxin binding protein 3(Stxbp3)	Mus musculus
252	Oas1b	2'-5' oligoadenylate synthetase 1B(Oas1b)	Mus musculus												252	Tnfrsf1a	tumor necrosis factor receptor superfamily, member 1a(Tnfrsf1a)	Mus musculus
253	Gpr3	G-protein coupled receptor 3(Gpr3)	Mus musculus												253	Slco1c1	solute carrier organic anion transporter family, member 1c1(Slco1c1)	Mus musculus
254	Gm13483	predicted gene 13483(Gm13483)	Mus musculus												254	Fnbp1l	formin binding protein 1-like(Fnbp1l)	Mus musculus
255	Zfp692	zinc finger protein 692(Zfp692)	Mus musculus												255	Prkra	protein kinase, interferon inducible double stranded RNA dependent activator(Prkra)	Mus musculus
256	Ppm1l	protein phosphatase 1 (formerly 2C)-like(Ppm1l)	Mus musculus												256	Klhdc8b	kelch domain containing 8B(Klhdc8b)	Mus musculus
257	Tomm5	translocase of outer mitochondrial membrane 5(Tomm5)	Mus musculus												257	Dazap2	DAZ associated protein 2(Dazap2)	Mus musculus
258	Robo1	roundabout guidance receptor 1(Robo1)	Mus musculus												258	Tsku	tsukushi, small leucine rich proteoglycan(Tsku)	Mus musculus
259	Sptbn4	spectrin beta, non-erythrocytic 4(Sptbn4)	Mus musculus												259	Grb10	growth factor receptor bound protein 10(Grb10)	Mus musculus
260	Trank1	tetratricopeptide repeat and ankyrin repeat containing 1(Trank1)	Mus musculus												260	Mapk4	mitogen-activated protein kinase 4(Mapk4)	Mus musculus
261	Gpr27	G protein-coupled receptor 27(Gpr27)	Mus musculus												261	Eif3j2	eukaryotic translation initiation factor 3, subunit J2(Eif3j2)	Mus musculus
262	Cdk9	cyclin dependent kinase 9(Cdk9)	Mus musculus												262	Cldn1	claudin 1(Cldn1)	Mus musculus
263	Megf9	multiple EGF-like-domains 9(Megf9)	Mus musculus												263	Cldn2	claudin 2(Cldn2)	Mus musculus
264	C2cd4b	C2 calcium-dependent domain containing 4B(C2cd4b)	Mus musculus												264	Cldn3	claudin 3(Cldn3)	Mus musculus
265	Arhgap39	Rho GTPase activating protein 39(Arhgap39)	Mus musculus												265	Rai2	retinoic acid induced 2(Rai2)	Mus musculus
266	Akap8l	A kinase anchor protein 8-like(Akap8l)	Mus musculus												266	Tmem88	transmembrane protein 88(Tmem88)	Mus musculus
267	Miat	myocardial infarction associated transcript (non-protein coding)(Miat)	Mus musculus												267	Arhgap8	Rho GTPase activating protein 8(Arhgap8)	Mus musculus
268	Fbxl18	F-box and leucine-rich repeat protein 18(Fbxl18)	Mus musculus												268	Lepr	leptin receptor(Lepr)	Mus musculus
269	Sh3gl1	SH3-domain GRB2-like 1(Sh3gl1)	Mus musculus												269	Tpp1	tripeptidyl peptidase I(Tpp1)	Mus musculus
270	Snora81	small nucleolar RNA, H/ACA box 81(Snora81)	Mus musculus												270	Laptm4b	lysosomal-associated protein transmembrane 4B(Laptm4b)	Mus musculus
271	2210408F21Rik	RIKEN cDNA 2210408F21 gene(2210408F21Rik)	Mus musculus												271	Lgals1	lectin, galactose binding, soluble 1(Lgals1)	Mus musculus
272	Amd1	S-adenosylmethionine decarboxylase 1(Amd1)	Mus musculus												272	C130074G19Rik	RIKEN cDNA C130074G19 gene(C130074G19Rik)	Mus musculus
273	Bsn	bassoon(Bsn)	Mus musculus												273	Tm9sf2	transmembrane 9 superfamily member 2(Tm9sf2)	Mus musculus
274	Syngap1	synaptic Ras GTPase activating protein 1 homolog (rat)(Syngap1)	Mus musculus												274	Pmf1	polyamine-modulated factor 1(Pmf1)	Mus musculus
275	Arhgef25	Rho guanine nucleotide exchange factor 25(Arhgef25)	Mus musculus												275	Tpbg	trophoblast glycoprotein(Tpbg)	Mus musculus
276	Homer3	homer scaffolding protein 3(Homer3)	Mus musculus												276	Slc38a3	solute carrier family 38, member 3(Slc38a3)	Mus musculus
277	Magef1	MAGE family member F1(Magef1)	Mus musculus												277	Anxa5	annexin A5(Anxa5)	Mus musculus
278	Col6a4	collagen, type VI, alpha 4(Col6a4)	Mus musculus												278	Slc25a39	solute carrier family 25, member 39(Slc25a39)	Mus musculus
279	Clk1	CDC-like kinase 1(Clk1)	Mus musculus												279	Gstk1	glutathione S-transferase kappa 1(Gstk1)	Mus musculus
280	Clk4	CDC like kinase 4(Clk4)	Mus musculus												280	Vma21	VMA21 vacuolar H+-ATPase homolog (S. cerevisiae)(Vma21)	Mus musculus
281	Gria2	glutamate receptor, ionotropic, AMPA2 (alpha 2)(Gria2)	Mus musculus												281	Fads1	fatty acid desaturase 1(Fads1)	Mus musculus
282	Ralgapa1	Ral GTPase activating protein, alpha subunit 1(Ralgapa1)	Mus musculus												282	Efemp2	epidermal growth factor-containing fibulin-like extracellular matrix protein 2(Efemp2)	Mus musculus
283	Klhl3	kelch-like 3(Klhl3)	Mus musculus												283	Klc3	kinesin light chain 3(Klc3)	Mus musculus
284	Tesc	tescalcin(Tesc)	Mus musculus												284	Ap1s2	adaptor-related protein complex 1, sigma 2 subunit(Ap1s2)	Mus musculus
285	Rasd1	RAS, dexamethasone-induced 1(Rasd1)	Mus musculus												285	Ccl19	C-C motif chemokine ligand 19(Ccl19)	Mus musculus
286	Grin2b	glutamate receptor, ionotropic, NMDA2B (epsilon 2)(Grin2b)	Mus musculus												286	Eomes	eomesodermin(Eomes)	Mus musculus
287	Sipa1l3	signal-induced proliferation-associated 1 like 3(Sipa1l3)	Mus musculus												287	Lipa	lysosomal acid lipase A(Lipa)	Mus musculus
288	Tmem114	transmembrane protein 114(Tmem114)	Mus musculus												288	4930556M19Rik	RIKEN cDNA 4930556M19 gene(4930556M19Rik)	Mus musculus
289	Dgkz	diacylglycerol kinase zeta(Dgkz)	Mus musculus												289	Yif1a	Yip1 interacting factor homolog A (S. cerevisiae)(Yif1a)	Mus musculus
290	Dock9	dedicator of cytokinesis 9(Dock9)	Mus musculus												290	Sostdc1	sclerostin domain containing 1(Sostdc1)	Mus musculus
291	Lzts3	leucine zipper, putative tumor suppressor family member 3(Lzts3)	Mus musculus												291	Gpnmb	glycoprotein (transmembrane) nmb(Gpnmb)	Mus musculus
292	Enc1	ectodermal-neural cortex 1(Enc1)	Mus musculus												292	1810021B22Rik	RIKEN cDNA 1810021B22 gene(1810021B22Rik)	Mus musculus
293	A930013F10Rik	RIKEN cDNA A930013F10 gene(A930013F10Rik)	Mus musculus												293	Sdhc	succinate dehydrogenase complex, subunit C, integral membrane protein(Sdhc)	Mus musculus
294	9330199G10Rik	RIKEN cDNA 9330199G10 gene(9330199G10Rik)	Mus musculus												294	Myoc	myocilin(Myoc)	Mus musculus
295	Dpf3	double PHD fingers 3(Dpf3)	Mus musculus												295	Sf3b6	splicing factor 3B, subunit 6(Sf3b6)	Mus musculus
296	Cacng8	calcium channel, voltage-dependent, gamma subunit 8(Cacng8)	Mus musculus												296	Stom	stomatin(Stom)	Mus musculus
297	Trhde	TRH-degrading enzyme(Trhde)	Mus musculus												297	Cndp2	CNDP dipeptidase 2(Cndp2)	Mus musculus
298	Snora23	small nucleolar RNA, H/ACA box 23(Snora23)	Mus musculus												298	Cobl	cordon-bleu WH2 repeat(Cobl)	Mus musculus
299	Pakap	paralemmin A kinase anchor protein(Pakap)	Mus musculus												299	Gzmm	granzyme M (lymphocyte met-ase 1)(Gzmm)	Mus musculus
300	Il27	interleukin 27(Il27)	Mus musculus												300	Tmem176a	transmembrane protein 176A(Tmem176a)	Mus musculus
301	Igflr1	IGF-like family receptor 1(Igflr1)	Mus musculus												301	Pygl	liver glycogen phosphorylase(Pygl)	Mus musculus
302	Tmem198	transmembrane protein 198(Tmem198)	Mus musculus												302	Pon2	paraoxonase 2(Pon2)	Mus musculus
303	Zfp771	zinc finger protein 771(Zfp771)	Mus musculus												303	Naga	N-acetyl galactosaminidase, alpha(Naga)	Mus musculus
304	Zfhx2	zinc finger homeobox 2(Zfhx2)	Mus musculus												304	Nim1k	NIM1 serine/threonine protein kinase(Nim1k)	Mus musculus
305	Tmem144	transmembrane protein 144(Tmem144)	Mus musculus												305	Col18a1	collagen, type XVIII, alpha 1(Col18a1)	Mus musculus
306	Metap1d	methionyl aminopeptidase type 1D (mitochondrial)(Metap1d)	Mus musculus												306	Gstt1	glutathione S-transferase, theta 1(Gstt1)	Mus musculus
307	Cacna1a	calcium channel, voltage-dependent, P/Q type, alpha 1A subunit(Cacna1a)	Mus musculus												307	Gstt2	glutathione S-transferase, theta 2(Gstt2)	Mus musculus
308	Slc25a26	solute carrier family 25 (mitochondrial carrier, phosphate carrier), member 26(Slc25a26)	Mus musculus												308	Trf	transferrin(Trf)	Mus musculus
309	Hist2h3														309	Slc37a2	solute carrier family 37 (glycerol-3-phosphate transporter), member 2(Slc37a2)	Mus musculus
310	1810043H04Rik														310	Ephx1	epoxide hydrolase 1, microsomal(Ephx1)	Mus musculus
311	Gm13307														311	Eps8l2	EPS8-like 2(Eps8l2)	Mus musculus
312	Epb4.1l4aos														312	Cldn9	claudin 9(Cldn9)	Mus musculus
313	Hist1h2bf														313	Apoc1	apolipoprotein C-I(Apoc1)	Mus musculus
314	1700030F18Rik														314	Col8a1	collagen, type VIII, alpha 1(Col8a1)	Mus musculus
315	Gm5131														315	Acox2	acyl-Coenzyme A oxidase 2, branched chain(Acox2)	Mus musculus
316	LOC100504702														316	Nudt4	nudix hydrolase 4(Nudt4)	Mus musculus
317	Garem														317	Apod	apolipoprotein D(Apod)	Mus musculus
318	2700081O15Rik														318	Krcc1	lysine-rich coiled-coil 1(Krcc1)	Mus musculus
319	Soga2														319	Apoe	apolipoprotein E(Apoe)	Mus musculus
320	Toporsos														320	Tob1	transducer of ErbB-2.1(Tob1)	Mus musculus
321	4930415F15Rik														321	Col9a3	collagen, type IX, alpha 3(Col9a3)	Mus musculus
322	Hist2h2ac														322	Col1a2	collagen, type I, alpha 2(Col1a2)	Mus musculus
323	Wbscr16														323	Dynlt3	dynein light chain Tctex-type 3(Dynlt3)	Mus musculus
324	Hist3h2ba														324	Trpc3	transient receptor potential cation channel, subfamily C, member 3(Trpc3)	Mus musculus
325	Hist1h2ba														325	Aqp1	aquaporin 1(Aqp1)	Mus musculus
326	Hist2h2bb														326	Mvp	major vault protein(Mvp)	Mus musculus
327	Olfr432														327	Wls	wntless WNT ligand secretion mediator(Wls)	Mus musculus
328	Gm1820														328	Perp	PERP, TP53 apoptosis effector(Perp)	Mus musculus
329	Hist1h4i														329	Ids	iduronate 2-sulfatase(Ids)	Mus musculus
330	Hist1h4j														330	Gm6961	predicted gene 6961(Gm6961)	Mus musculus
331	Fam19a0														331	Esd	esterase D/formylglutathione hydrolase(Esd)	Mus musculus
332	Erdr0														332	Gt(ROSA)26Sor	gene trap ROSA 26, Philippe Soriano(Gt(ROSA)26Sor)	Mus musculus
333	Hist2h2aa1														333	C1qtnf2	C1q and tumor necrosis factor related protein 2(C1qtnf2)	Mus musculus
334	Gm932														334	Thumpd3	THUMP domain containing 3(Thumpd3)	Mus musculus
335	LOC100861977														335	Arhgef16	Rho guanine nucleotide exchange factor 16(Arhgef16)	Mus musculus
336	Pcdha7-g														336	Podxl	podocalyxin-like(Podxl)	Mus musculus
337	Bzrap0														337	Cox8b	cytochrome c oxidase subunit 8B(Cox8b)	Mus musculus
338	Arntl														338	Qsox1	quiescin Q6 sulfhydryl oxidase 1(Qsox1)	Mus musculus
339	Gm560														339	Tram1	translocating chain-associating membrane protein 1(Tram1)	Mus musculus
340	Fam212a														340	Spata24	spermatogenesis associated 24(Spata24)	Mus musculus
341	3110021N24Rik														341	Zic5	zinc finger protein of the cerebellum 5(Zic5)	Mus musculus
342	Gm1672														342	Rsph1	radial spoke head 1 homolog (Chlamydomonas)(Rsph1)	Mus musculus
															343	Adgrd1	adhesion G protein-coupled receptor D1(Adgrd1)	Mus musculus
															344	Arhgap6	Rho GTPase activating protein 6(Arhgap6)	Mus musculus
Category	Term	Count	%	PValue	-log(pval)	Genes	List Total	Pop Hits	Pop Total	Fold Enrichment	Bonferroni	Benjamini	FDR		345	Ddah2	DDAH family member 2, ADMA independent(Ddah2)	Mus musculus
GOTERM_BP_DIRECT	GO:0050804~modulation of chemical synaptic transmission	13	4.22078	3.03412e-08	7.51797	GRIA2, UNC13A, RGS14, BDNF, CHRNA7, CACNA1A, NGF, BAIAP2, PPP3CA, ARC, SYNGAP1, BSN, SHANK3	296	148	29878	8.86628	4.633e-05	4.63007e-05	4.58153e-05		346	Ctsa	cathepsin A(Ctsa)	Mus musculus
GOTERM_BP_DIRECT	GO:0006468~protein phosphorylation	21	6.81818	4.285e-06	5.36805	LTK, RPS6KL1, PLK5, CAMK1D, KSR1, MAST3, NTRK3, MATK, KLHL3, NGF, KALRN, CLK4, TTBK1, CAMKK1, CLK1, CDK9, SBK1, HSF1, RPS6KB2, KCNQ2, CTSG	296	620	29878	3.41891	0.00652185	0.00326946	0.00323518		347	Cgnl1	cingulin-like 1(Cgnl1)	Mus musculus
GOTERM_BP_DIRECT	GO:0007399~nervous system development	17	5.51948	8.95141e-06	5.04811	PRDM8, CAMK1D, RBFOX3, BDNF, NTRK3, SEMA3E, KALRN, ROBO1, RNF112, NEUROD2, DAB1, NEUROD6, SLIT1, DPF3, IGSF9B, SCN3B, MDGA1	296	439	29878	3.90881	0.0135759	0.00455329	0.00450555		348	Lrp10	low-density lipoprotein receptor-related protein 10(Lrp10)	Mus musculus
GOTERM_BP_DIRECT	GO:0050808~synapse organization	8	2.5974	5.12557e-05	4.29026	CHRNA7, DVL1, CHRD, SEMA3E, BSN, SHANK3, MDGA1, ROBO1	296	97	29878	8.32488	0.0752848	0.0195541	0.019349		349	Hyi	hydroxypyruvate isomerase (putative)(Hyi)	Mus musculus
GOTERM_BP_DIRECT	GO:0016310~phosphorylation	19	6.16883	0.000178527	3.7483	LTK, RPS6KL1, PLK5, CAMK1D, KSR1, MAST3, NTRK3, AKAP8L, AKAP8, MATK, DGKZ, KALRN, CLK4, TTBK1, CAMKK1, CLK1, CDK9, SBK1, RPS6KB2	296	684	29878	2.80387	0.23863	0.0465542	0.046066		350	Slco1a4	solute carrier organic anion transporter family, member 1a4(Slco1a4)	Mus musculus
GOTERM_BP_DIRECT	GO:0048168~regulation of neuronal synaptic plasticity	5	1.62338	0.000208416	3.68107	EGR2, ARC, CHRD, NSMF, GRIN2B	296	30	29878	16.8232	0.272604	0.0465542	0.046066		351	Rgs3	regulator of G-protein signaling 3(Rgs3)	Mus musculus
GOTERM_BP_DIRECT	GO:0007611~learning or memory	7	2.27273	0.000213551	3.6705	EGR2, BDNF, BGLAP, CHRNA7, SHANK3, GRIN2B, TTBK1	296	86	29878	8.21598	0.278287	0.0465542	0.046066		352	Cpt1a	carnitine palmitoyltransferase 1a, liver(Cpt1a)	Mus musculus
GOTERM_BP_DIRECT	GO:0045944~positive regulation of transcription by RNA polymerase II	27	8.76623	0.000373109	3.42816	CREBZF, CEBPB, AKAP8L, UBP1, FOXO3, PKD1, ELK1, NEUROD2, PPP3CA, SOX18, NEUROD6, MCF2L, HSF1, DVL1, E4F1, JUNB, ZBTB18, EGR2, EGR4, STAT1, POU3F1, CDK9, NR4A1, AGRN, ZFPM1, OGT, IRF9	296	1264	29878	2.15614	0.434386	0.0711705	0.0704243		353	Cpt2	carnitine palmitoyltransferase 2(Cpt2)	Mus musculus
GOTERM_BP_DIRECT	GO:2000463~positive regulation of excitatory postsynaptic potential	5	1.62338	0.000527609	3.27769	CHRNA7, DVL1, BAIAP2, SHANK3, GRIN2B	296	38	29878	13.2815	0.553302	0.0819711	0.0811117		354	Ltbp3	latent transforming growth factor beta binding protein 3(Ltbp3)	Mus musculus
GOTERM_BP_DIRECT	GO:0034220~monoatomic ion transmembrane transport	12	3.8961	0.00055868	3.25284	GRIA2, CACNG8, CHRNA7, SCN8A, KCNC3, KCNQ2, CACNA2D3, CACNA1A, LRRC8B, SCN3B, GRIN2B, CACNA1H	296	336	29878	3.60497	0.574012	0.0819711	0.0811117		355	Ifnar2	interferon (alpha and beta) receptor 2(Ifnar2)	Mus musculus
GOTERM_BP_DIRECT	GO:0010976~positive regulation of neuron projection development	9	2.92208	0.00059088	3.2285	LTK, PLK5, CAMK1D, BDNF, NTRK3, DVL1, ENC1, NGF, BAIAP2	296	188	29878	4.8322	0.594462	0.0819711	0.0811117		356	Fbxo36	F-box protein 36(Fbxo36)	Mus musculus
GOTERM_BP_DIRECT	GO:0048167~regulation of synaptic plasticity	6	1.94805	0.000693594	3.15889	SYNGAP1, BDNF, KCNQ2, BAIAP2, SHANK3, GRIN2B	296	71	29878	8.53007	0.653366	0.088202	0.0872772		357	Ltbr	lymphotoxin B receptor(Ltbr)	Mus musculus
GOTERM_BP_DIRECT	GO:0006816~calcium ion transport	8	2.5974	0.000753499	3.12292	PPP3CA, CACNG8, CHRNA7, CACNA2D3, CACNA1A, PKD1, GRIN2B, CACNA1H	296	150	29878	5.38342	0.683688	0.0884491	0.0875218		358	Ppp1r1b	protein phosphatase 1, regulatory inhibitor subunit 1B(Ppp1r1b)	Mus musculus
GOTERM_BP_DIRECT	GO:0001701~in utero embryonic development	12	3.8961	0.000834152	3.07876	ZBTB18, 2610005L07RIK, ADCY9, SOX18, HSF1, CHRD, HBA-A2, HBA-A1, PKD1, GRIN2B, JUNB, RMRP	296	353	29878	3.43136	0.720368	0.0909225	0.0899692		359	Ltc4s	leukotriene C4 synthase(Ltc4s)	Mus musculus
GOTERM_BP_DIRECT	GO:0007612~learning	6	1.94805	0.00094559	3.0243	ARC, RGS14, BDNF, KCNQ2, SHANK3, GRIN2B	296	76	29878	7.96888	0.764159	0.096198	0.0951894		360	H2-Aa	histocompatibility 2, class II antigen A, alpha(H2-Aa)	Mus musculus
GOTERM_BP_DIRECT	GO:0007528~neuromuscular junction development	5	1.62338	0.00100886	2.99617	SPTBN4, UNC13A, DVL1, AGRN, KALRN	296	45	29878	11.2155	0.785899	0.0962199	0.0952111		361	H2-Ab1	histocompatibility 2, class II antigen A, beta 1(H2-Ab1)	Mus musculus
GOTERM_BP_DIRECT	GO:0043113~receptor clustering	5	1.62338	0.00118922	2.92474	SYNGAP1, DVL1, CACNA1A, AGRN, GRIN2B	296	47	29878	10.7382	0.83749	0.10675	0.105631		362	Myl9	myosin, light polypeptide 9, regulatory(Myl9)	Mus musculus
GOTERM_BP_DIRECT	GO:0008306~associative learning	5	1.62338	0.00139101	2.85667	NEUROD2, CLSTN2, CHRNA7, SHANK3, GRIN2B	296	49	29878	10.2999	0.880633	0.11447	0.11327		363	Tmbim4	transmembrane BAX inhibitor motif containing 4(Tmbim4)	Mus musculus
GOTERM_BP_DIRECT	GO:0007613~memory	7	2.27273	0.00142525	2.84611	BDNF, CHRNA7, KCNQ2, NGF, SHANK3, KALRN, GRIN2B	296	123	29878	5.74451	0.886722	0.11447	0.11327		364	Rps19	ribosomal protein S19(Rps19)	Mus musculus
GOTERM_BP_DIRECT	GO:0021675~nerve development	4	1.2987	0.00186554	2.72919	BDNF, SCN8A, KCNQ2, NGF	296	25	29878	16.1503	0.942234	0.142341	0.140849		365	Tgoln1	trans-golgi network protein(Tgoln1)	Mus musculus
GOTERM_BP_DIRECT	GO:0051964~negative regulation of synapse assembly	3	0.974026	0.00261565	2.58242	SLIT1, MDGA1, ROBO1	296	8	29878	37.8522	0.981672	0.190071	0.188078		366	H2-Eb1	histocompatibility 2, class II antigen E beta(H2-Eb1)	Mus musculus
GOTERM_BP_DIRECT	GO:0007416~synapse assembly	5	1.62338	0.00312376	2.50532	BDNF, CACNA1A, AGRN, SHANK3, SPTBN2	296	61	29878	8.2737	0.991583	0.216676	0.214404		367	Kcnj13	potassium inwardly-rectifying channel, subfamily J, member 13(Kcnj13)	Mus musculus
GOTERM_BP_DIRECT	GO:0043547~positive regulation of GTPase activity	7	2.27273	0.00372455	2.42893	RGS14, RALGAPA1, DOCK9, RGS11, RGS8, AGRN, KALRN	296	149	29878	4.74211	0.996647	0.239424	0.236913		368	Crhr2	corticotropin releasing hormone receptor 2(Crhr2)	Mus musculus
GOTERM_BP_DIRECT	GO:0071277~cellular response to calcium ion	6	1.94805	0.00376551	2.42418	NEUROD2, CPNE4, HPCA, KCNQ2, JUNB, SYT7	296	104	29878	5.82341	0.996851	0.239424	0.236913		369	Idh2	isocitrate dehydrogenase 2 (NADP+), mitochondrial(Idh2)	Mus musculus
GOTERM_BP_DIRECT	GO:0097107~postsynaptic density assembly	3	0.974026	0.00414922	2.38203	NTRK3, NPTX1, SHANK3	296	10	29878	30.2818	0.998252	0.245998	0.243419		370	Itpripl1	inositol 1,4,5-triphosphate receptor interacting protein-like 1(Itpripl1)	Mus musculus
GOTERM_BP_DIRECT	GO:0043524~negative regulation of neuron apoptotic process	8	2.5974	0.00419131	2.37765	CEBPB, SYNGAP1, BDNF, CACNA1A, SEMA3E, NGF, CRLF1, BOK	296	203	29878	3.9779	0.998361	0.245998	0.243419		371	Ttr	transthyretin(Ttr)	Mus musculus
GOTERM_BP_DIRECT	GO:0007411~axon guidance	8	2.5974	0.00478027	2.32055	BDNF, ARHGEF25, DVL1, SLIT1, SEMA3E, KALRN, ROBO1, MEGF9	296	208	29878	3.88228	0.999336	0.268018	0.265208		372	Sgpp1	sphingosine-1-phosphate phosphatase 1(Sgpp1)	Mus musculus
GOTERM_BP_DIRECT	GO:0014037~Schwann cell differentiation	3	0.974026	0.00503833	2.29771	EGR2, GPC1, NAB2	296	11	29878	27.5289	0.999553	0.268018	0.265208		373	Nudt14	nudix hydrolase 14(Nudt14)	Mus musculus
GOTERM_BP_DIRECT	GO:0000122~negative regulation of transcription by RNA polymerase II	20	6.49351	0.00509339	2.29299	ZBTB18, CEBPB, LEFTY1, ZFP653, TLE1, STAT1, RALGAPA1, CBX1, FOXO3, POU3F1, HCFC2, KLF3, SOX18, TDG, HSF1, ZFP692, E4F1, ZFPM1, OGT, JDP2	296	997	29878	2.02486	0.999589	0.268018	0.265208		374	Ubl5	ubiquitin-like 5(Ubl5)	Mus musculus
GOTERM_BP_DIRECT	GO:0019226~transmission of nerve impulse	4	1.2987	0.00534665	2.27192	SPTBN4, CACNG8, KCNQ2, CACNA1A	296	36	29878	11.2155	0.999722	0.271966	0.269115		375	Igf2	insulin-like growth factor 2(Igf2)	Mus musculus
GOTERM_BP_DIRECT	GO:1905274~regulation of modification of postsynaptic actin cytoskeleton	3	0.974026	0.00600675	2.22136	CTTNBP2, BAIAP2, KALRN	296	12	29878	25.2348	0.999899	0.295687	0.292587		376	Ogfod3	2-oxoglutarate and iron-dependent oxygenase domain containing 3(Ogfod3)	Mus musculus
GOTERM_BP_DIRECT	GO:0018105~peptidyl-serine phosphorylation	7	2.27273	0.00700678	2.15448	CLK1, CAMK1D, BDNF, MAST3, RPS6KB2, PKD1, TTBK1	296	170	29878	4.15632	0.999978	0.334136	0.330633		377	Slc29a4	solute carrier family 29 (nucleoside transporters), member 4(Slc29a4)	Mus musculus
GOTERM_BP_DIRECT	GO:0007409~axonogenesis	6	1.94805	0.00735951	2.13315	SPTBN4, SYNGAP1, DAB1, DVL1, SLIT1, KALRN	296	122	29878	4.96422	0.999987	0.339812	0.336249		378	H2-L	histocompatibility 2, D region locus L(H2-L)	Mus musculus
GOTERM_BP_DIRECT	GO:0007275~multicellular organism development	21	6.81818	0.00757117	2.12084	ZBTB18, LTK, LEFTY1, RGS14, NTRK3, SEBOX, CHRD, SEMA3E, SORL1, ROBO1, TMEM198, NEUROD2, ARC, DAB1, NEUROD6, GPR161, DVL1, ENC1, SLIT1, AGRN, MDGA1	296	1111	29878	1.90794	0.999991	0.339812	0.336249		379	Ngfr	nerve growth factor receptor (TNFR superfamily, member 16)(Ngfr)	Mus musculus
GOTERM_BP_DIRECT	GO:0006357~regulation of transcription by RNA polymerase II	26	8.44156	0.00811517	2.0907	CREBZF, CEBPB, UBP1, FOXO3, ELK1, HSF1, DPF3, E4F1, JUNB, ZBTB18, EGR2, ZFP653, TLE1, ZFHX2, EGR4, STAT1, HCFC2, POU3F1, KLF3, NR4A1, ZFP692, ZFPM1, OGT, IRF9, JDP2, ZFP771	296	1506	29878	1.74264	0.999996	0.352798	0.349099		380	Igfbp2	insulin-like growth factor binding protein 2(Igfbp2)	Mus musculus
GOTERM_BP_DIRECT	GO:0007265~Ras protein signal transduction	5	1.62338	0.00854498	2.06829	SYNGAP1, DOK3, KSR1, DGKZ, RGL2	296	81	29878	6.23081	0.999998	0.352798	0.349099		381	Slc7a10	solute carrier family 7 (cationic amino acid transporter, y+ system), member 10(Slc7a10)	Mus musculus
GOTERM_BP_DIRECT	GO:0051402~neuron apoptotic process	6	1.94805	0.00867664	2.06165	SYNGAP1, BDNF, KCNQ2, CACNA1A, NGF, BOK	296	127	29878	4.76878	0.999998	0.352798	0.349099		382	Tuft1	tuftelin 1(Tuft1)	Mus musculus
GOTERM_BP_DIRECT	GO:0045664~regulation of neuron differentiation	4	1.2987	0.00878527	2.05625	LTK, ZFHX2, BDNF, NGF	296	43	29878	9.38969	0.999999	0.352798	0.349099		383	Igfbp6	insulin-like growth factor binding protein 6(Igfbp6)	Mus musculus
GOTERM_BP_DIRECT	GO:0030534~adult behavior	4	1.2987	0.00995685	2.00188	SPTBN4, ZFHX2, SHANK3, SPTBN2	296	45	29878	8.97237	1	0.386918	0.382861		384	Gtsf1l	gametocyte specific factor 1-like(Gtsf1l)	Mus musculus
GOTERM_BP_DIRECT	GO:0007156~homophilic cell adhesion via plasma membrane adhesion molecules	7	2.27273	0.010142	1.99388	2610005L07RIK, PCDHGA12, CLSTN2, IGSF9B, PCDH1, MDGA1, ROBO1	296	184	29878	3.84008	1	0.386918	0.382861		385	Tbc1d9	TBC1 domain family, member 9(Tbc1d9)	Mus musculus
GOTERM_BP_DIRECT	GO:0086010~membrane depolarization during action potential	3	0.974026	0.0106411	1.97301	SCN8A, SCN3B, CACNA1H	296	16	29878	18.9261	1	0.396057	0.391905		386	Rps6ka2	ribosomal protein S6 kinase, polypeptide 2(Rps6ka2)	Mus musculus
GOTERM_BP_DIRECT	GO:0048668~collateral sprouting	3	0.974026	0.011982	1.92147	NIN, BDNF, DVL1	296	17	29878	17.8128	1	0.435345	0.430781		387	Nxph4	neurexophilin 4(Nxph4)	Mus musculus
GOTERM_BP_DIRECT	GO:0007628~adult walking behavior	4	1.2987	0.0132666	1.87724	SPTBN4, DAB1, SCN8A, CACNA1A	296	50	29878	8.07514	1	0.464482	0.459612		388	Crb3	crumbs family member 3(Crb3)	Mus musculus
GOTERM_BP_DIRECT	GO:0071257~cellular response to electrical stimulus	3	0.974026	0.0133927	1.87313	NEUROD2, HPCA, NSMF	296	18	29878	16.8232	1	0.464482	0.459612		389	Erlin2	ER lipid raft associated 2(Erlin2)	Mus musculus
GOTERM_BP_DIRECT	GO:0019228~neuronal action potential	4	1.2987	0.0147453	1.83135	CHRNA7, SCN8A, KCNQ2, CACNA1H	296	52	29878	7.76455	1	0.50003	0.494787		390	Nid2	nidogen 2(Nid2)	Mus musculus
GOTERM_BP_DIRECT	GO:0051693~actin filament capping	3	0.974026	0.0164175	1.78469	SPTBN4, SPTB, SPTBN2	296	20	29878	15.1409	1	0.533045	0.527456		391	Atp1b3	ATPase, Na+/K+ transporting, beta 3 polypeptide(Atp1b3)	Mus musculus
GOTERM_BP_DIRECT	GO:0099173~postsynapse organization	3	0.974026	0.0164175	1.78469	DVL1, ARHGAP39, SPTBN2	296	20	29878	15.1409	1	0.533045	0.527456		392	Gm20878	predicted gene, 20878(Gm20878)	Mus musculus
GOTERM_BP_DIRECT	GO:0120162~positive regulation of cold-induced thermogenesis	5	1.62338	0.0180122	1.74443	PRKAB2, CEBPB, HSF1, GPR3, OGT	296	101	29878	4.99699	1	0.561467	0.55558		393	Dcaf12l1	DDB1 and CUL4 associated factor 12-like 1(Dcaf12l1)	Mus musculus
GOTERM_BP_DIRECT	GO:0048172~regulation of short-term neuronal synaptic plasticity	3	0.974026	0.0180288	1.74403	UNC13A, BDNF, SHISA6	296	21	29878	14.4199	1	0.561467	0.55558		394	C730002L08Rik	RIKEN cDNA C730002L08 gene(C730002L08Rik)	Mus musculus
GOTERM_BP_DIRECT	GO:0035249~synaptic transmission, glutamatergic	4	1.2987	0.0188347	1.72504	GRIA2, UNC13A, CACNA1A, GRIN2B	296	57	29878	7.08345	1	0.574834	0.568807		395	Rras	related RAS viral (r-ras) oncogene(Rras)	Mus musculus
GOTERM_BP_DIRECT	GO:0016358~dendrite development	4	1.2987	0.0206285	1.68553	SYNGAP1, DAB1, BDNF, BAIAP2	296	59	29878	6.84333	1	0.617237	0.610765		396	H2-Q2	histocompatibility 2, Q region locus 2(H2-Q2)	Mus musculus
GOTERM_BP_DIRECT	GO:0009968~negative regulation of signal transduction	4	1.2987	0.0215594	1.66636	UBASH3B, RGS14, RGS11, RGS8	296	60	29878	6.72928	1	0.632685	0.626051		397	Nynrin	NYN domain and retroviral integrase containing(Nynrin)	Mus musculus
GOTERM_BP_DIRECT	GO:0045666~positive regulation of neuron differentiation	5	1.62338	0.0224229	1.64931	NEUROD2, RNF112, DAB1, BDNF, NGF	296	108	29878	4.67311	1	0.633307	0.626667		398	Rbks	ribokinase(Rbks)	Mus musculus
GOTERM_BP_DIRECT	GO:0061001~regulation of dendritic spine morphogenesis	3	0.974026	0.0232406	1.63375	ARC, SHANK3, LZTS3	296	24	29878	12.6174	1	0.633307	0.626667		399	Car12	carbonic anhydrase 12(Car12)	Mus musculus
GOTERM_BP_DIRECT	GO:0007423~sensory organ development	3	0.974026	0.0232406	1.63375	NEUROD2, NEUROD6, GRIN2B	296	24	29878	12.6174	1	0.633307	0.626667		400	Hadhb	hydroxyacyl-CoA dehydrogenase trifunctional multienzyme complex subunit beta(Hadhb)	Mus musculus
GOTERM_BP_DIRECT	GO:0007422~peripheral nervous system development	3	0.974026	0.0232406	1.63375	BDNF, SCN8A, NGF	296	24	29878	12.6174	1	0.633307	0.626667		401	Frmpd1os	FERM and PDZ domain containing 1, opposite strand(Frmpd1os)	Mus musculus
GOTERM_BP_DIRECT	GO:0007169~cell surface receptor protein tyrosine kinase signaling pathway	5	1.62338	0.0237934	1.62354	LTK, DOK3, BDNF, NTRK3, NGF	296	110	29878	4.58814	1	0.636995	0.630316		402	Pdzrn3	PDZ domain containing RING finger 3(Pdzrn3)	Mus musculus
GOTERM_BP_DIRECT	GO:0007268~chemical synaptic transmission	6	1.94805	0.0248286	1.60505	GRIA2, UNC13A, CHRNA7, CACNA1A, AGRN, GRIN2B	296	166	29878	3.6484	1	0.645855	0.639083		403	Crb2	crumbs family member 2(Crb2)	Mus musculus
GOTERM_BP_DIRECT	GO:0006355~regulation of DNA-templated transcription	22	7.14286	0.0249708	1.60257	CREBZF, PRDM8, CEBPB, EGR2, TLE1, ZFHX2, STAT1, NAB2, FOXO3, POU3F1, HCFC2, ELK1, NR4A1, NEUROD2, SOX18, NEUROD6, SAP25, HSF1, E4F1, JUNB, JDP2, IRF9	296	1336	29878	1.66217	1	0.645855	0.639083		404	Pomgnt1	protein O-linked mannose beta 1,2-N-acetylglucosaminyltransferase(Pomgnt1)	Mus musculus
GOTERM_BP_DIRECT	GO:0070588~calcium ion transmembrane transport	5	1.62338	0.0259426	1.58599	CACNG8, CACNA2D3, CACNA1A, PKD1, CACNA1H	296	113	29878	4.46634	1	0.648989	0.642184		405	Manea	mannosidase, endo-alpha(Manea)	Mus musculus
GOTERM_BP_DIRECT	GO:0051091~positive regulation of DNA-binding transcription factor activity	5	1.62338	0.0259426	1.58599	NEUROD2, PPP3CA, BDNF, HSF1, NGF	296	113	29878	4.46634	1	0.648989	0.642184		406	Etv1	ets variant 1(Etv1)	Mus musculus
GOTERM_BP_DIRECT	GO:0007009~plasma membrane organization	3	0.974026	0.0270165	1.56837	AGRN, BAIAP2, SPTB	296	26	29878	11.6468	1	0.65858	0.651674		407	Acsf2	acyl-CoA synthetase family member 2(Acsf2)	Mus musculus
GOTERM_BP_DIRECT	GO:0042742~defense response to bacterium	7	2.27273	0.0271891	1.56561	CEBPB, DEFB28, DEFB36, ISG15, OAS1B, CTSG, LYST	296	230	29878	3.07206	1	0.65858	0.651674		408	Pcolce2	procollagen C-endopeptidase enhancer 2(Pcolce2)	Mus musculus
GOTERM_BP_DIRECT	GO:0035556~intracellular signal transduction	10	3.24675	0.028642	1.543	ADCY9, DAB1, MAST3, MCF2L, DVL1, PLCH2, RGS11, DGKZ, KALRN, CAMKK1	296	432	29878	2.33656	1	0.668022	0.661018		409	Msx1os	msh homeobox 1 opposite strand(Msx1os)	Mus musculus
GOTERM_BP_DIRECT	GO:1900242~regulation of synaptic vesicle endocytosis	3	0.974026	0.0289908	1.53774	KCNC3, SYT7, SH3GL1	296	27	29878	11.2155	1	0.668022	0.661018		410	Klk6	kallikrein related-peptidase 6(Klk6)	Mus musculus
GOTERM_BP_DIRECT	GO:0044839~cell cycle G2/M phase transition	2	0.649351	0.0293299	1.53269	AKAP8L, AKAP8	296	3	29878	67.2928	1	0.668022	0.661018		411	Dynlrb2	dynein light chain roadblock-type 2(Dynlrb2)	Mus musculus
GOTERM_BP_DIRECT	GO:1900451~positive regulation of glutamate receptor signaling pathway	2	0.649351	0.0293299	1.53269	UNC13A, SHANK3	296	3	29878	67.2928	1	0.668022	0.661018		412	Sgms2	sphingomyelin synthase 2(Sgms2)	Mus musculus
GOTERM_BP_DIRECT	GO:0045648~positive regulation of erythrocyte differentiation	3	0.974026	0.0310208	1.50835	STAT1, ISG15, FOXO3	296	28	29878	10.8149	1	0.690308	0.68307		413	Sgcz	sarcoglycan zeta(Sgcz)	Mus musculus
GOTERM_BP_DIRECT	GO:0016311~dephosphorylation	5	1.62338	0.0322285	1.49176	DUSP4, DUSP5, PPP3CA, BGLAP, ACP6	296	121	29878	4.17104	1	0.690308	0.68307		414	Fam114a1	family with sequence similarity 114, member A1(Fam114a1)	Mus musculus
GOTERM_BP_DIRECT	GO:0045892~negative regulation of DNA-templated transcription	13	4.22078	0.0323595	1.49	ZBTB18, CREBZF, PRDM8, DUSP5, CEBPB, TLE1, RING1, NAB2, CBX1, POU3F1, RASD1, SOX18, SAP25	296	661	29878	1.98519	1	0.690308	0.68307		415	Csrp2	cysteine and glycine-rich protein 2(Csrp2)	Mus musculus
GOTERM_BP_DIRECT	GO:0035640~exploration behavior	3	0.974026	0.0331054	1.4801	KCNQ2, CHRD, SHANK3	296	29	29878	10.442	1	0.690308	0.68307		416	Cfap126	cilia and flagella associated protein 126(Cfap126)	Mus musculus
GOTERM_BP_DIRECT	GO:0016079~synaptic vesicle exocytosis	3	0.974026	0.0331054	1.4801	UNC13A, DVL1, SPTBN2	296	29	29878	10.442	1	0.690308	0.68307		417	Lyz2	lysozyme 2(Lyz2)	Mus musculus
GOTERM_BP_DIRECT	GO:0035176~social behavior	4	1.2987	0.0332919	1.47766	DVL1, KCNQ2, SHANK3, KALRN	296	71	29878	5.68671	1	0.690308	0.68307		418	Gprc5c	G protein-coupled receptor, family C, group 5, member C(Gprc5c)	Mus musculus
GOTERM_BP_DIRECT	GO:0072659~protein localization to plasma membrane	6	1.94805	0.033497	1.47499	SPTBN4, MAST3, TESC, PKP2, SCN3B, YPEL4	296	180	29878	3.36464	1	0.690308	0.68307		419	Ffar4	free fatty acid receptor 4(Ffar4)	Mus musculus
GOTERM_BP_DIRECT	GO:0007010~cytoskeleton organization	5	1.62338	0.0339273	1.46945	ARC, ZMYM3, MAST3, SIPA1L3, CAP2	296	123	29878	4.10322	1	0.690308	0.68307		420	Ucp2	uncoupling protein 2 (mitochondrial, proton carrier)(Ucp2)	Mus musculus
GOTERM_BP_DIRECT	GO:0048169~regulation of long-term neuronal synaptic plasticity	3	0.974026	0.0352433	1.45292	SYNGAP1, BDNF, GRIN2B	296	30	29878	10.0939	1	0.698458	0.691134		421	Lyz1	lysozyme 1(Lyz1)	Mus musculus
GOTERM_BP_DIRECT	GO:0035335~peptidyl-tyrosine dephosphorylation	3	0.974026	0.0352433	1.45292	DUSP4, DUSP5, UBASH3B	296	30	29878	10.0939	1	0.698458	0.691134		422	Steap1	six transmembrane epithelial antigen of the prostate 1(Steap1)	Mus musculus
GOTERM_BP_DIRECT	GO:0010628~positive regulation of gene expression	12	3.8961	0.0364402	1.43842	PPP3CA, CEBPB, TLE1, CHRNA7, NTRK3, TESC, HSF1, NGF, POU3F1, OGT, TTBK1, ROBO1	296	598	29878	2.02554	1	0.712919	0.705444		423	Lman1	lectin, mannose-binding, 1(Lman1)	Mus musculus
GOTERM_BP_DIRECT	GO:1990926~short-term synaptic potentiation	2	0.649351	0.0389148	1.40989	CHRD, SYT7	296	4	29878	50.4696	1	0.747175	0.739341		424	Tmem47	transmembrane protein 47(Tmem47)	Mus musculus
GOTERM_BP_DIRECT	GO:0006811~monoatomic ion transport	12	3.8961	0.0391704	1.40704	GRIA2, CACNG8, CHRNA7, SCN8A, KCNC3, KCNQ2, CACNA2D3, CACNA1A, LRRC8B, SCN3B, GRIN2B, CACNA1H	296	605	29878	2.0021	1	0.747175	0.739341		425	Mab21l1	mab-21-like 1(Mab21l1)	Mus musculus
GOTERM_BP_DIRECT	GO:0060337~type I interferon-mediated signaling pathway	3	0.974026	0.0396738	1.4015	STAT1, OAS1B, IFITM7	296	32	29878	9.46305	1	0.747434	0.739598		426	Apoo	apolipoprotein O(Apoo)	Mus musculus
GOTERM_BP_DIRECT	GO:0001892~embryonic placenta development	3	0.974026	0.041964	1.37712	CEBPB, HSF1, PKD1	296	33	29878	9.17629	1	0.779741	0.771565		427	Cyp4f13	cytochrome P450, family 4, subfamily f, polypeptide 13(Cyp4f13)	Mus musculus
GOTERM_BP_DIRECT	GO:0030154~cell differentiation	17	5.51948	0.0424105	1.37253	KRTDAP, CEBPB, PLK5, UNC13A, NTRK3, TESC, SEBOX, SEMA3E, ELK1, ROBO1, NEUROD2, DAB1, NEUROD6, SLIT1, AGRN, MDGA1, JUNB	296	1005	29878	1.70743	1	0.779741	0.771565		428	Slc4a5	solute carrier family 4, sodium bicarbonate cotransporter, member 5(Slc4a5)	Mus musculus
GOTERM_BP_DIRECT	GO:0032496~response to lipopolysaccharide	6	1.94805	0.0439862	1.35668	NR4A1, CEBPB, STAT1, HSF1, CTSG, REG3G	296	194	29878	3.12183	1	0.795362	0.787023		429	Adgra2	adhesion G protein-coupled receptor A2(Adgra2)	Mus musculus
GOTERM_BP_DIRECT	GO:0050806~positive regulation of synaptic transmission	3	0.974026	0.0443026	1.35357	GRIA2, CLSTN2, GRIN2B	296	34	29878	8.9064	1	0.795362	0.787023		430	Dnajb9	DnaJ heat shock protein family (Hsp40) member B9(Dnajb9)	Mus musculus
GOTERM_BP_DIRECT	GO:0007165~signal transduction	21	6.81818	0.0461804	1.33554	GPR27, PRKAB2, OLFML2B, RGS14, STAT1, MATK, ARHGAP39, ADRA1D, GPR3, DGKZ, SSTR4, TTBK1, GNG13, TRAIP, RASD1, UBASH3B, GPR161, RPS6KB2, PLCH2, PPP1R12B, RGL2	296	1346	29878	1.57483	1	0.819433	0.810842		431	S100a13	S100 calcium binding protein A13(S100a13)	Mus musculus
GOTERM_BP_DIRECT	GO:0098989~NMDA selective glutamate receptor signaling pathway	2	0.649351	0.0484053	1.31511	KALRN, GRIN2B	296	5	29878	40.3757	1	0.829961	0.821259		432	Ctsb	cathepsin B(Ctsb)	Mus musculus
GOTERM_BP_DIRECT	GO:1904717~regulation of AMPA glutamate receptor clustering	2	0.649351	0.0484053	1.31511	SHANK3, SHISA6	296	5	29878	40.3757	1	0.829961	0.821259		433	Myadm	myeloid-associated differentiation marker(Myadm)	Mus musculus
GOTERM_BP_DIRECT	GO:2000969~positive regulation of AMPA receptor activity	2	0.649351	0.0484053	1.31511	ARC, SHANK3	296	5	29878	40.3757	1	0.829961	0.821259		434	Unc119	unc-119 lipid binding chaperone(Unc119)	Mus musculus
GOTERM_BP_DIRECT	GO:0070373~negative regulation of ERK1 and ERK2 cascade	4	1.2987	0.0491555	1.30843	DUSP4, RGS14, CHRNA7, CRYBA1	296	83	29878	4.86454	1	0.833459	0.824721		435	Etl4	enhancer trap locus 4(Etl4)	Mus musculus
GOTERM_BP_DIRECT	GO:0006919~activation of cysteine-type endopeptidase activity involved in apoptotic process	4	1.2987	0.0521002	1.28316	STAT1, NGF, ROBO1, BOK	296	85	29878	4.75008	1	0.87368	0.86452		436	Ctsd	cathepsin D(Ctsd)	Mus musculus
GOTERM_BP_DIRECT	GO:0010467~gene expression	8	2.5974	0.0536972	1.27005	EGR2, KCNQ2, SNHG20, CHRD, KLHL3, ELK1, SHANK3, FIRRE	296	341	29878	2.36807	1	0.890674	0.881335		437	S100a8	S100 calcium binding protein A8 (calgranulin A)(S100a8)	Mus musculus
GOTERM_BP_DIRECT	GO:0071333~cellular response to glucose stimulus	4	1.2987	0.0551282	1.25863	PPP3CA, NPTX1, FOXO3, OGT	296	87	29878	4.64088	1	0.904578	0.895093		438	Smad6	SMAD family member 6(Smad6)	Mus musculus
GOTERM_BP_DIRECT	GO:0010667~negative regulation of cardiac muscle cell apoptotic process	3	0.974026	0.056681	1.24656	HSF1, SIRT4, RGL2	296	39	29878	7.76455	1	0.910475	0.900929		439	Mospd1	motile sperm domain containing 1(Mospd1)	Mus musculus
GOTERM_BP_DIRECT	GO:0051968~positive regulation of synaptic transmission, glutamatergic	3	0.974026	0.056681	1.24656	CACNG8, SHANK3, GRIN2B	296	39	29878	7.76455	1	0.910475	0.900929		440	Phactr2	phosphatase and actin regulator 2(Phactr2)	Mus musculus
GOTERM_BP_DIRECT	GO:0033138~positive regulation of peptidyl-serine phosphorylation	4	1.2987	0.0582386	1.23479	BDNF, CHRNA7, NTRK3, NGF	296	89	29878	4.53659	1	0.925751	0.916045		441	Ctsl	cathepsin L(Ctsl)	Mus musculus
GOTERM_BP_DIRECT	GO:0030336~negative regulation of cell migration	5	1.62338	0.0594942	1.22553	PKP2, CHRD, FOXO3, OGT, ROBO1	296	148	29878	3.41011	1	0.935961	0.926147		442	Rab38	RAB38, member RAS oncogene family(Rab38)	Mus musculus
GOTERM_BP_DIRECT	GO:0035725~sodium ion transmembrane transport	4	1.2987	0.0614301	1.21162	SCN8A, KCNQ2, SCN3B, CACNA1H	296	91	29878	4.43689	1	0.956554	0.946525		443	Npr3	natriuretic peptide receptor 3(Npr3)	Mus musculus
GOTERM_BP_DIRECT	GO:0042552~myelination	4	1.2987	0.0647015	1.18909	EGR2, SCN8A, NAB2, POU3F1	296	93	29878	4.34147	1	0.997319	0.986862		444	F5	coagulation factor V(F5)	Mus musculus
GOTERM_BP_DIRECT	GO:0042490~mechanoreceptor differentiation	2	0.649351	0.0671071	1.17323	BDNF, NTRK3	296	7	29878	28.8398	1	0.997675	0.987215		445	E230013L22Rik	RIKEN cDNA E230013L22 gene(E230013L22Rik)	Mus musculus
GOTERM_BP_DIRECT	GO:0071229~cellular response to acid chemical	2	0.649351	0.0671071	1.17323	BDNF, NGF	296	7	29878	28.8398	1	0.997675	0.987215		446	1700017J07Rik	RIKEN cDNA 1700017J07 gene(1700017J07Rik)	Mus musculus
GOTERM_BP_DIRECT	GO:1900452~regulation of long-term synaptic depression	2	0.649351	0.0671071	1.17323	ARC, SHANK3	296	7	29878	28.8398	1	0.997675	0.987215		447	Cux1	cut-like homeobox 1(Cux1)	Mus musculus
GOTERM_BP_DIRECT	GO:0048675~axon extension	3	0.974026	0.0673398	1.17173	BDNF, DVL1, NGF	296	43	29878	7.04227	1	0.997675	0.987215		448	Prap1	proline-rich acidic protein 1(Prap1)	Mus musculus
GOTERM_BP_DIRECT	GO:1990090~cellular response to nerve growth factor stimulus	3	0.974026	0.0728981	1.13728	ACAP2, NTRK3, FOXO3	296	45	29878	6.72928	1	1	0.990164		449	Orai1	ORAI calcium release-activated calcium modulator 1(Orai1)	Mus musculus
GOTERM_BP_DIRECT	GO:0060079~excitatory postsynaptic potential	3	0.974026	0.0728981	1.13728	PPP3CA, BDNF, GRIN2B	296	45	29878	6.72928	1	1	0.990164		450	Gtf2ird1	general transcription factor II I repeat domain-containing 1(Gtf2ird1)	Mus musculus
GOTERM_BP_DIRECT	GO:0016339~calcium-dependent cell-cell adhesion via plasma membrane cell adhesion molecules	3	0.974026	0.0728981	1.13728	2610005L07RIK, PCDHGA12, PCDH1	296	45	29878	6.72928	1	1	0.990164		451	Angptl2	angiopoietin-like 2(Angptl2)	Mus musculus
GOTERM_BP_DIRECT	GO:0001662~behavioral fear response	3	0.974026	0.075731	1.12073	NEUROD2, BDNF, GRIN2B	296	46	29878	6.58299	1	1	0.990164		452	Magel2	MAGE family member L2(Magel2)	Mus musculus
GOTERM_BP_DIRECT	GO:0007259~cell surface receptor signaling pathway via JAK-STAT	3	0.974026	0.075731	1.12073	DAB1, STAT1, PKD1	296	46	29878	6.58299	1	1	0.990164		453	Btd	biotinidase(Btd)	Mus musculus
GOTERM_BP_DIRECT	GO:0021957~corticospinal tract morphogenesis	2	0.649351	0.0763202	1.11736	PRDM8, NIN	296	8	29878	25.2348	1	1	0.990164		454	Upp1	uridine phosphorylase 1(Upp1)	Mus musculus
GOTERM_BP_DIRECT	GO:0021540~corpus callosum morphogenesis	2	0.649351	0.0763202	1.11736	PRDM8, NIN	296	8	29878	25.2348	1	1	0.990164		455	Cetn2	centrin 2(Cetn2)	Mus musculus
GOTERM_BP_DIRECT	GO:0009615~response to virus	4	1.2987	0.076763	1.11485	CREBZF, ISG15, OAS1B, IFITM7	296	100	29878	4.03757	1	1	0.990164		456	Man2b1	mannosidase 2, alpha B1(Man2b1)	Mus musculus
GOTERM_BP_DIRECT	GO:0045071~negative regulation of viral genome replication	3	0.974026	0.0785984	1.10459	ISG15, OAS1B, IFITM7	296	47	29878	6.44293	1	1	0.990164		457	Man2b2	mannosidase 2, alpha B2(Man2b2)	Mus musculus
GOTERM_BP_DIRECT	GO:0045444~fat cell differentiation	4	1.2987	0.0803784	1.09486	NR4A1, CEBPB, EGR2, JDP2	296	102	29878	3.9584	1	1	0.990164		458	Nme5	NME/NM23 family member 5(Nme5)	Mus musculus
GOTERM_BP_DIRECT	GO:0016567~protein ubiquitination	9	2.92208	0.083583	1.07788	NEUROD2, RING1, KLHL17, ENC1, RNF182, KLHL2, KLHL3, E4F1, TRAIP	296	455	29878	1.9966	1	1	0.990164		459	Mapkapk2	MAP kinase-activated protein kinase 2(Mapkapk2)	Mus musculus
GOTERM_BP_DIRECT	GO:0001933~negative regulation of protein phosphorylation	4	1.2987	0.0840663	1.07538	CHRNA7, NTRK3, DVL1, OGT	296	104	29878	3.88228	1	1	0.990164		460	Astn2	astrotactin 2(Astn2)	Mus musculus
GOTERM_BP_DIRECT	GO:0097192~extrinsic apoptotic signaling pathway in absence of ligand	3	0.974026	0.0844329	1.07349	NGF, FOXO3, BOK	296	49	29878	6.17995	1	1	0.990164		461	Prss8	serine protease 8 (prostasin)(Prss8)	Mus musculus
GOTERM_BP_DIRECT	GO:1900748~positive regulation of vascular endothelial growth factor signaling pathway	2	0.649351	0.0854425	1.06833	SMOC2, ROBO1	296	9	29878	22.4309	1	1	0.990164		462	Ptger3	prostaglandin E receptor 3 (subtype EP3)(Ptger3)	Mus musculus
GOTERM_BP_DIRECT	GO:0007213~G protein-coupled acetylcholine receptor signaling pathway	2	0.649351	0.0854425	1.06833	RGS8, AGRN	296	9	29878	22.4309	1	1	0.990164		463	Hsf4	heat shock transcription factor 4(Hsf4)	Mus musculus
GOTERM_BP_DIRECT	GO:0001508~action potential	3	0.974026	0.0873982	1.0585	KCNC3, KCNQ2, GRIN2B	296	50	29878	6.05635	1	1	0.990164		464	Vat1l	vesicle amine transport protein 1 like(Vat1l)	Mus musculus
GOTERM_BP_DIRECT	GO:0048813~dendrite morphogenesis	3	0.974026	0.0873982	1.0585	PPP3CA, DVL1, CACNA1A	296	50	29878	6.05635	1	1	0.990164		465	Ptgfrn	prostaglandin F2 receptor negative regulator(Ptgfrn)	Mus musculus
GOTERM_BP_DIRECT	GO:0007623~circadian rhythm	4	1.2987	0.0878255	1.05638	BDNF, NTRK3, NGF, AGRN	296	106	29878	3.80903	1	1	0.990164		466	Cd74	CD74 antigen (invariant polypeptide of major histocompatibility complex, class II antigen-associated)(Cd74)	Mus musculus
GOTERM_BP_DIRECT	GO:0000165~MAPK cascade	4	1.2987	0.0916545	1.03785	PPM1L, KSR1, HSF1, SHANK3	296	108	29878	3.73849	1	1	0.990164		467	Ptgis	prostaglandin I2 (prostacyclin) synthase(Ptgis)	Mus musculus
GOTERM_BP_DIRECT	GO:0042391~regulation of membrane potential	4	1.2987	0.0916545	1.03785	CHRNA7, KCNQ2, CACNA1A, CACNA1H	296	108	29878	3.73849	1	1	0.990164		468	Il11ra1	interleukin 11 receptor subunit alpha 1(Il11ra1)	Mus musculus
GOTERM_BP_DIRECT	GO:0030036~actin cytoskeleton organization	6	1.94805	0.0925368	1.03369	SPTBN4, CTTNBP2, ARHGEF17, KLHL17, SPTB, SPTBN2	296	242	29878	2.50262	1	1	0.990164		469	Bricd5	BRICHOS domain containing 5(Bricd5)	Mus musculus
GOTERM_BP_DIRECT	GO:0071340~skeletal muscle acetylcholine-gated channel clustering	2	0.649351	0.0944751	1.02468	DVL1, AGRN	296	10	29878	20.1878	1	1	0.990164		470	Rasgef1b	RasGEF domain family, member 1B(Rasgef1b)	Mus musculus
GOTERM_BP_DIRECT	GO:0035562~negative regulation of chromatin binding	2	0.649351	0.0944751	1.02468	PPP3CA, TDG	296	10	29878	20.1878	1	1	0.990164		471	Fam229b	family with sequence similarity 229, member B(Fam229b)	Mus musculus
GOTERM_BP_DIRECT	GO:0097151~positive regulation of inhibitory postsynaptic potential	2	0.649351	0.0944751	1.02468	IGSF9B, GRIN2B	296	10	29878	20.1878	1	1	0.990164		472	Gm21586	predicted gene, 21586(Gm21586)	Mus musculus
GOTERM_BP_DIRECT	GO:0048672~positive regulation of collateral sprouting	2	0.649351	0.0944751	1.02468	BDNF, NGF	296	10	29878	20.1878	1	1	0.990164		473	Nucb1	nucleobindin 1(Nucb1)	Mus musculus
GOTERM_BP_DIRECT	GO:0048806~genitalia development	2	0.649351	0.0944751	1.02468	DNAJC19, PKD1	296	10	29878	20.1878	1	1	0.990164		474	Rsph9	radial spoke head 9 homolog (Chlamydomonas)(Rsph9)	Mus musculus
GOTERM_BP_DIRECT	GO:0035767~endothelial cell chemotaxis	2	0.649351	0.0944751	1.02468	NR4A1, PLEKHG5	296	10	29878	20.1878	1	1	0.990164		475	Vamp8	vesicle-associated membrane protein 8(Vamp8)	Mus musculus
GOTERM_BP_DIRECT	GO:1905232~cellular response to L-glutamate	2	0.649351	0.0944751	1.02468	HPCA, BAIAP2	296	10	29878	20.1878	1	1	0.990164		476	Capsl	calcyphosine-like(Capsl)	Mus musculus
GOTERM_BP_DIRECT	GO:0098970~postsynaptic neurotransmitter receptor diffusion trapping	2	0.649351	0.0944751	1.02468	CACNG8, SHISA6	296	10	29878	20.1878	1	1	0.990164		477	C1qtnf5	C1q and tumor necrosis factor related protein 5(C1qtnf5)	Mus musculus
GOTERM_BP_DIRECT	GO:0060136~embryonic process involved in female pregnancy	2	0.649351	0.0944751	1.02468	HSF1, JUNB	296	10	29878	20.1878	1	1	0.990164		478	Nxn	nucleoredoxin(Nxn)	Mus musculus
GOTERM_BP_DIRECT	GO:0001649~osteoblast differentiation	4	1.2987	0.0975254	1.01088	BGLAP, COL11A2, CHRD, JUNB	296	111	29878	3.63745	1	1	0.990164		479	Cyp2j6	cytochrome P450, family 2, subfamily j, polypeptide 6(Cyp2j6)	Mus musculus
GOTERM_BP_DIRECT	GO:0099175~regulation of postsynapse organization	3	0.974026	0.0995583	1.00192	DVL1, BAIAP2, SHANK3	296	54	29878	5.60773	1	1	0.990164		480	Myof	myoferlin(Myof)	Mus musculus
GOTERM_CC_DIRECT	GO:0098978~glutamatergic synapse	40	12.987	1.68667e-16	15.773	GRIA2, FAAH, RGS14, CLSTN2, CTTNBP2, CPNE4, KCNC3, HPCA, KLHL17, CACNA1A, ARHGAP39, KALRN, CACNA1H, PPP3CA, CACNG8, SYNGAP1, DVL1, HOMER3, NPTX1, BSN, SPTBN2, LZTS3, SH3GL1, UNC13A, BDNF, NTRK3, BAIAP2, SPTB, GRIN2B, DGKZ, SYT7, SHISA6, ARC, DAB1, SCN8A, NOS1AP, NSMF, AGRN, OGT, SHANK3	294	808	30060	5.06163	7.86038e-14	5.97083e-14	5.48169e-14		481	Dpp7	dipeptidylpeptidase 7(Dpp7)	Mus musculus
GOTERM_CC_DIRECT	GO:0014069~postsynaptic density	21	6.81818	7.63919e-11	10.117	PSD, GRIA2, RGS14, CLSTN2, KLHL17, DGKZ, KALRN, GRIN2B, SHISA6, RNF112, CACNG8, SYNGAP1, DVL1, NSMF, RPL38, HOMER3, IGSF9B, BSN, SHANK3, LZTS3, CAP2	294	323	30060	6.6475	2.70427e-08	1.35214e-08	1.24137e-08		482	Vcam1	vascular cell adhesion molecule 1(Vcam1)	Mus musculus
GOTERM_CC_DIRECT	GO:0045202~synapse	36	11.6883	2.21674e-10	9.65429	GRIA2, DAGLA, RGS14, CLSTN2, CTTNBP2, CPNE4, CHRNA7, KCNC3, KLHL17, RNF112, PPP3CA, CACNG8, SYNGAP1, GPC1, DVL1, RPL38, HOMER3, RGS8, BSN, LZTS3, SH3GL1, UNC13A, DTNA, PLEKHG5, GRIN2B, SYT7, GNG13, SHISA6, ARC, DAB1, KCNQ2, NSMF, IGSF9B, AGRN, OGT, SHANK3	294	1042	30060	3.53245	7.84725e-08	2.61575e-08	2.40147e-08		483	Fundc2	FUN14 domain containing 2(Fundc2)	Mus musculus
GOTERM_CC_DIRECT	GO:0030425~dendrite	26	8.44156	5.3059e-09	8.27524	GRIA2, RGS14, CLSTN2, CHRNA7, CACNA1A, ELK1, CACNA1H, ROBO1, BGLAP, DVL1, HOMER3, RGS8, BSN, BDNF, STAT1, NGF, SYT7, GNG13, NIN, ARC, ADCY9, SCN8A, NSMF, IGSF9B, RGS11, MDGA1	294	641	30060	4.14722	1.87829e-06	4.69572e-07	4.31104e-07		484	Elovl7	ELOVL fatty acid elongase 7(Elovl7)	Mus musculus
GOTERM_CC_DIRECT	GO:0042995~cell projection	36	11.6883	4.10605e-08	7.38658	SPTBN4, DAGLA, RGS14, CLSTN2, CTTNBP2, KCNC3, CACNA1A, EFCAB6, PKD1, ROBO1, RNF112, PPP3CA, BGLAP, RGS8, BSN, SPTBN2, LZTS3, SH3GL1, PSD, UNC13A, DTNA, KSR1, TESC, PLEKHG5, KLHL2, BAIAP2, SPTB, DGKZ, SYT7, ARC, SCN8A, GPR161, NOS1AP, NSMF, OGT, SHANK3	294	1278	30060	2.88014	1.45353e-05	2.90708e-06	2.66893e-06		485	A330048O09Rik	RIKEN cDNA A330048O09 gene(A330048O09Rik)	Mus musculus
GOTERM_CC_DIRECT	GO:0043025~neuronal cell body	25	8.11688	6.02634e-08	7.21995	GRIA2, SPTBN4, CHRNA7, KLHL17, CACNA1A, KALRN, ELK1, TTBK1, ROBO1, GPC1, DVL1, ENC1, BSN, SPTBN2, RBFOX3, BDNF, BAIAP2, GRIN2B, SORL1, SYT7, DAB1, SCN8A, IGSF9B, MDGA1, OGT	294	674	30060	3.79247	2.1333e-05	3.55554e-06	3.26427e-06		486	Ptprf	protein tyrosine phosphatase receptor type F(Ptprf)	Mus musculus
GOTERM_CC_DIRECT	GO:0005634~nucleus	104	33.7662	2.919e-07	6.53477	PRDM8, NAB2, RASL11A, UBP1, ARHGAP39, ELK1, RNF112, UBASH3B, SOX18, CDC26, RAVER2, DPF3, MACROD2, RGS8, JUNB, PRKAB2, TLE1, RBFOX3, RALGAPA1, POU3F1, HCFC2, DGKZ, TRAIP, ATXN2L, SAP25, BOLA2, RPP21, PKP2, ZFP692, NSMF, ZFPM1, CACNA1A, FOXO3, TTBK1, NEUROD2, DHX33, NEUROD6, E4F1, ZBTB18, EGR2, PLK5, ZFHX2, EGR4, RASL10A, CBX1, ISG15, MT4, CLK4, CDK9, CLK1, NR4A1, RSRP1, CLASRP, OGT, CREBZF, AKAP8L…	294	6691	30060	1.58922	0.000103327	1.47618e-05	1.35525e-05		487	Nanos3	nanos C2HC-type zinc finger 3(Nanos3)	Mus musculus
GOTERM_CC_DIRECT	GO:0005737~cytoplasm	112	36.3636	4.8521e-07	6.31407	ARHGAP39, RNF112, UBASH3B, RAVER2, RPL38, HOMER3, BSN, SH3GL1, LZTS3, PRKAB2, UNC13A, TLE1, RBFOX3, RALGAPA1, MATK, HCFC2, DGKZ, TRAIP, ATXN2L, ACAP2, ARC, DOK3, SAP25, BOLA2, PKP2, NSMF, SPTBN4, CTTNBP2, CABP7, ARHGEF25, HPCA, CACNA1A, REG3G, FOXO3, IQGAP2, KALRN, TRHDE, TTBK1, DHX33, DVL1, E4F1, EGR2, PLK5, TMEM86B, DTNA, SPHKAP, BDNF, ISG15, MT4, CNFN, GRIN2B, CDK9, NR4A1, DAB1, RNF182, PLCH2,…	294	7472	30060	1.53258	0.00017175	2.14705e-05	1.97117e-05		488	Slc39a13	solute carrier family 39 (metal ion transporter), member 13(Slc39a13)	Mus musculus
GOTERM_CC_DIRECT	GO:0043197~dendritic spine	13	4.22078	1.66449e-06	5.77872	PSD, GRIA2, RGS14, CTTNBP2, CHRNA7, BAIAP2, GRIN2B, PPP3CA, ARC, DVL1, NSMF, SHANK3, LZTS3	294	217	30060	6.12527	0.000589055	6.54698e-05	6.01065e-05		489	Dab2	disabled 2, mitogen-responsive phosphoprotein(Dab2)	Mus musculus
GOTERM_CC_DIRECT	GO:0030424~axon	19	6.16883	5.72629e-06	5.24213	SPTBN4, GRIA2, UNC13A, DTNA, BDNF, STAT1, NTRK3, PLEKHG5, CHRNA7, HPCA, NGF, SYT7, ROBO1, NIN, ADCY9, SCN8A, DVL1, BSN, MDGA1	294	532	30060	3.6516	0.00202506	0.000202711	0.000186104		490	Ezr	ezrin(Ezr)	Mus musculus
GOTERM_CC_DIRECT	GO:0043005~neuron projection	16	5.19481	1.01923e-05	4.99173	GRIA2, UNC13A, CHRNA7, BAIAP2, GRIN2B, SSTR4, CACNA1H, ROBO1, RNF112, GPR161, DVL1, CNTNAP5C, NSMF, IGSF9B, RGS11, SHANK3	294	399	30060	4.10005	0.00360159	0.000325557	0.000298887		491	Clic3	chloride intracellular channel 3(Clic3)	Mus musculus
GOTERM_CC_DIRECT	GO:0045211~postsynaptic membrane	14	4.54545	1.10358e-05	4.95719	GRIA2, DAGLA, CLSTN2, NTRK3, CHRNA7, KCNC3, CACNA1A, GRIN2B, CACNA1H, SHISA6, CACNG8, ARC, IGSF9B, SHANK3	294	306	30060	4.67787	0.00389909	0.000325557	0.000298887		492	Vim	vimentin(Vim)	Mus musculus
GOTERM_CC_DIRECT	GO:0098793~presynapse	14	4.54545	3.34246e-05	4.47593	GRIA2, UNC13A, PLEKHG5, CHRNA7, CHRD, BAIAP2, KALRN, NR4A1, DVL1, NOS1AP, RPL38, BSN, SPTBN2, SH3GL1	294	340	30060	4.21008	0.0117628	0.000910176	0.000835614		493	Ccl5	C-C motif chemokine ligand 5(Ccl5)	Mus musculus
GOTERM_CC_DIRECT	GO:0005654~nucleoplasm	61	19.8052	4.08598e-05	4.3887	CREBZF, PRDM8, UBP1, EFCAB6, ELK1, SIPA1L3, RNF112, ZMYM3, ENC1, IGFLR1, DPF3, MACROD2, JUNB, RBM5, FIRRE, DUSP4, LRRC45, PRKAB2, TLE1, TBP, RBFOX3, RING1, TESC, POU3F1, HCFC2, REXO4, TRAIP, MRPL52, ZFP692, PKP2, FAM193B, NSMF, ZFP771, CEBPB, AKAP8, OAS1B, FOXO3, KALRN, TTBK1, CAMKK1, NXF1, DHX33, GPC1, TDG, HSF1, E4F1, PCDH1, ARGLU1, ZBTB18, EGR2, DTNA, STAT1, CBX1, BAIAP2, KLF3, CDK9, NR4A1, NI…	294	3681	30060	1.69436	0.0143606	0.00103317	0.000948531		494	Calml4	calmodulin-like 4(Calml4)	Mus musculus
GOTERM_CC_DIRECT	GO:0034702~monoatomic ion channel complex	9	2.92208	7.65107e-05	4.11628	CACNG8, SCN8A, KCNC3, KCNQ2, CACNA2D3, CACNA1A, LRRC8B, SCN3B, CACNA1H	294	141	30060	6.52627	0.0267223	0.00180565	0.00165773		495	Rnaset2a	ribonuclease T2A(Rnaset2a)	Mus musculus
GOTERM_CC_DIRECT	GO:0043204~perikaryon	11	3.57143	8.19267e-05	4.08657	GRIA2, RNF112, RBFOX3, BDNF, BGLAP, KCNC3, HPCA, CACNA1A, NSMF, RGS8, CACNA1H	294	226	30060	4.97652	0.0285867	0.00181263	0.00166414		496	Tac2	tachykinin 2(Tac2)	Mus musculus
GOTERM_CC_DIRECT	GO:0098839~postsynaptic density membrane	9	2.92208	0.000112513	3.9488	GRIA2, CACNG8, ARC, DAGLA, CLSTN2, SCN8A, ELFN2, GRIN2B, SHISA6	294	149	30060	6.17587	0.0390489	0.00234291	0.00215098		497	Odc1	ornithine decarboxylase, structural 1(Odc1)	Mus musculus
GOTERM_CC_DIRECT	GO:0099092~postsynaptic density, intracellular component	6	1.94805	0.000125821	3.90025	PSD, SYNGAP1, BAIAP2, SHANK3, GRIN2B, SH3GL1	294	50	30060	12.2694	0.0435658	0.00247447	0.00227176		498	Cxcl5	C-X-C motif chemokine ligand 5(Cxcl5)	Mus musculus
GOTERM_CC_DIRECT	GO:0008021~synaptic vesicle	9	2.92208	0.000438794	3.35774	GRIA2, RNF112, BDNF, CTTNBP2, NGF, BSN, GRIN2B, SYT7, SPTBN2	294	182	30060	5.05607	0.143899	0.00817542	0.00750568		499	Fgf18	fibroblast growth factor 18(Fgf18)	Mus musculus
GOTERM_CC_DIRECT	GO:0016020~membrane	112	36.3636	0.000751898	3.12384	FAAH, CLSTN2, HS6ST3, TMEM144, RNF112, SYNGAP1, CNTNAP5C, IGFLR1, RGS8, SH3GL1, UNC13A, CACNA2D3, MATK, DGKZ, SHISA6, ATXN2L, ACAP2, ARC, DOK3, ADCY9, COL4A2, SCN8A, GPR161, KCNQ2, ORAI2, NSMF, SPTBN4, GRIA2, CABP7, ARHGEF25, CHRNA7, HPCA, GLT8D2, CACNA1A, FOXO3, TRHDE, CACNA1H, HSD11B1, DVL1, SCN3B, ARGLU1, DNAJC19, TMEM86B, DTNA, RASL10A, EXOC6B, GRIN2B, SYT7, GNG13, TMEM198, PCDHGA12, TMEM114,…	294	8760	30060	1.30724	0.233769	0.0125063	0.0114817		500	Gns	glucosamine (N-acetyl)-6-sulfatase(Gns)	Mus musculus
GOTERM_CC_DIRECT	GO:0019898~extrinsic component of membrane	4	1.2987	0.000791142	3.10175	ARHGEF25, MCF2L, BSN, KALRN	294	19	30060	21.5252	0.244348	0.0125063	0.0114817		501	Atp6ap2	ATPase, H+ transporting, lysosomal accessory protein 2(Atp6ap2)	Mus musculus
GOTERM_CC_DIRECT	GO:0005886~plasma membrane	86	27.9221	0.000840474	3.07548	GPR27, DAGLA, CLSTN2, CPNE4, KCNC3, ADRA1D, ELFN2, PKD1, SIPA1L3, ROBO1, PPP3CA, SYNGAP1, KCNT2, MCF2L, IGFLR1, HOMER3, CTSG, RGS8, IFITM7, PSD, LRRC45, UNC13A, KSR1, ABCC5, PLEKHG5, TESC, MATK, HCFC2, SPTB, DGKZ, SSTR4, SHISA6, PAKAP, ARC, ADCY9, DOK3, SCN8A, GPR161, KCNQ2, ORAI2, PKP2, NSMF, SHANK3, SPTBN4, GRIA2, LTK, RGS14, CABP7, ARHGEF25, CHRNA7, CACNA1A, SEMA3E, KALRN, CACNA1H, CACNG8, RAS…	294	6350	30060	1.38473	0.257441	0.0125063	0.0114817		502	Tagln	transgelin(Tagln)	Mus musculus
GOTERM_CC_DIRECT	GO:0005576~extracellular region	34	11.039	0.000860071	3.06547	OLFML2B, COL11A2, CHRD, IL27, SEMA3E, REG3G, PKD1, U90926, BGLAP, GPC1, DEFB36, CREG2, SLIT1, CTSG, THEM6, NPTX1, KRTDAP, LEFTY1, ZFP653, BDNF, ISG15, NGF, OTOS, SORL1, SMOC2, COL4A2, CRISPLD1, GFOD1, DEFB28, COL6A4, MASP2, DNASE1L2, AGRN, CRLF1	294	1887	30060	1.84225	0.262579	0.0125063	0.0114817		503	Sord	sorbitol dehydrogenase(Sord)	Mus musculus
GOTERM_CC_DIRECT	GO:0098685~Schaffer collateral - CA1 synapse	8	2.5974	0.000881108	3.05497	GRIA2, PPP3CA, CACNG8, DVL1, BAIAP2, BSN, DGKZ, SH3GL1	294	156	30060	5.24333	0.268055	0.0125063	0.0114817		504	Sln	sarcolipin(Sln)	Mus musculus
GOTERM_CC_DIRECT	GO:0032590~dendrite membrane	5	1.62338	0.000883211	3.05394	GRIA2, CACNG8, DAGLA, KCNC3, HPCA	294	44	30060	11.6187	0.2686	0.0125063	0.0114817		505	Ttc9	tetratricopeptide repeat domain 9(Ttc9)	Mus musculus
GOTERM_CC_DIRECT	GO:0048787~presynaptic active zone membrane	6	1.94805	0.000947472	3.02343	GRIA2, SCN8A, CACNA2D3, CACNA1A, GRIN2B, CACNA1H	294	77	30060	7.96713	0.285065	0.0129002	0.0118434		506	Hey2	hairy/enhancer-of-split related with YRPW motif 2(Hey2)	Mus musculus
GOTERM_CC_DIRECT	GO:0008091~spectrin	3	0.974026	0.00138402	2.85886	SPTBN4, SPTB, SPTBN2	294	6	30060	51.1224	0.387547	0.0181461	0.0166595		507	Sec61g	SEC61 translocon subunit gamma(Sec61g)	Mus musculus
GOTERM_CC_DIRECT	GO:0030018~Z disc	7	2.27273	0.00387668	2.41154	PPP3CA, SPHKAP, SCN8A, NOS1AP, SCN3B, PPP1R12B, GRIN2B	294	152	30060	4.70865	0.747163	0.0490123	0.0449972		508	Hfe	homeostatic iron regulator(Hfe)	Mus musculus
GOTERM_CC_DIRECT	GO:0098686~hippocampal mossy fiber to CA3 synapse	5	1.62338	0.00418711	2.37809	BDNF, BSN, GRIN2B, SYT7, SH3GL1	294	67	30060	7.63022	0.773576	0.0511116	0.0469245		509	Dpcd	deleted in primary ciliary dyskinesia(Dpcd)	Mus musculus
GOTERM_CC_DIRECT	GO:0098794~postsynapse	11	3.57143	0.00471038	2.32694	PPP3CA, BDNF, HPCA, NOS1AP, KLHL17, ARHGAP39, RPL38, NSMF, BAIAP2, SPTB, GRIN2B	294	384	30060	2.92889	0.812019	0.0555825	0.0510291		510	Retsat	retinol saturase (all trans retinol 13,14 reductase)(Retsat)	Mus musculus
GOTERM_CC_DIRECT	GO:0016605~PML body	6	1.94805	0.0056617	2.24705	CDK9, SPTBN4, RGS14, TDG, AKAP8L, HSF1	294	116	30060	5.28853	0.866003	0.064653	0.0593565		511	Pdlim1	PDZ and LIM domain 1 (elfin)(Pdlim1)	Mus musculus
GOTERM_CC_DIRECT	GO:0001939~female pronucleus	3	0.974026	0.00585882	2.23219	TBP, CBX1, AKAP8	294	12	30060	25.5612	0.875085	0.0648132	0.0595036		512	Foxj1	forkhead box J1(Foxj1)	Mus musculus
GOTERM_CC_DIRECT	GO:0097060~synaptic membrane	5	1.62338	0.00625007	2.20412	GRIA2, UNC13A, BAIAP2, BSN, GRIN2B	294	75	30060	6.81633	0.891333	0.0670462	0.0615537		513	Scpep1	serine carboxypeptidase 1(Scpep1)	Mus musculus
GOTERM_CC_DIRECT	GO:0016363~nuclear matrix	6	1.94805	0.0108709	1.96373	SPTBN4, CEBPB, AKAP8L, ENC1, AKAP8, NSMF	294	136	30060	4.5108	0.979129	0.113186	0.103913		514	Pcp4l1	Purkinje cell protein 4-like 1(Pcp4l1)	Mus musculus
GOTERM_CC_DIRECT	GO:0060076~excitatory synapse	4	1.2987	0.0114739	1.94029	UNC13A, BAIAP2, BSN, SHANK3	294	48	30060	8.52041	0.983181	0.114969	0.10555		515	Sema3b	sema domain, immunoglobulin domain (Ig), short basic domain, secreted, (semaphorin) 3B(Sema3b)	Mus musculus
GOTERM_CC_DIRECT	GO:0001518~voltage-gated sodium channel complex	3	0.974026	0.0116917	1.93212	SCN8A, SCN3B, CACNA1H	294	17	30060	18.0432	0.984443	0.114969	0.10555		516	Fxyd1	FXYD domain-containing ion transport regulator 1(Fxyd1)	Mus musculus
GOTERM_CC_DIRECT	GO:0032591~dendritic spine membrane	3	0.974026	0.0130693	1.88375	DAGLA, KCNC3, SHISA6	294	18	30060	17.0408	0.990505	0.124601	0.114394		517	Klhl13	kelch-like 13(Klhl13)	Mus musculus
GOTERM_CC_DIRECT	GO:0030054~cell junction	7	2.27273	0.0133753	1.8737	SPTBN4, DTNA, SCN8A, PKP2, PCDH1, SPTB, SPTBN2	294	198	30060	3.61472	0.991492	0.124601	0.114394		518	Sema3f	sema domain, immunoglobulin domain (Ig), short basic domain, secreted, (semaphorin) 3F(Sema3f)	Mus musculus
GOTERM_CC_DIRECT	GO:0033268~node of Ranvier	3	0.974026	0.0160238	1.79523	SPTBN4, SCN8A, KCNQ2	294	20	30060	15.3367	0.996715	0.14181	0.130193		519	Rai14	retinoic acid induced 14(Rai14)	Mus musculus
GOTERM_CC_DIRECT	GO:0030673~axolemma	3	0.974026	0.0160238	1.79523	CHRNA7, KCNC3, ROBO1	294	20	30060	15.3367	0.996715	0.14181	0.130193		520	Bmp6	bone morphogenetic protein 6(Bmp6)	Mus musculus
GOTERM_CC_DIRECT	GO:0030027~lamellipodium	7	2.27273	0.016682	1.77775	MCF2L, TESC, PLEKHG5, KLHL2, BAIAP2, IQGAP2, DGKZ	294	208	30060	3.44093	0.997408	0.144035	0.132235		521	Bmp7	bone morphogenetic protein 7(Bmp7)	Mus musculus
GOTERM_CC_DIRECT	GO:0005796~Golgi lumen	3	0.974026	0.0245074	1.6107	ABCC5, GPC1, AGRN	294	25	30060	12.2694	0.999847	0.199286	0.18296		522	Rab20	RAB20, member RAS oncogene family(Rab20)	Mus musculus
GOTERM_CC_DIRECT	GO:0005891~voltage-gated calcium channel complex	3	0.974026	0.0245074	1.6107	CACNA2D3, CACNA1A, CACNA1H	294	25	30060	12.2694	0.999847	0.199286	0.18296		523	Decr1	2,4-dienoyl CoA reductase 1, mitochondrial(Decr1)	Mus musculus
GOTERM_CC_DIRECT	GO:0098982~GABA-ergic synapse	6	1.94805	0.02477	1.60607	CACNA2D3, IGSF9B, BSN, OGT, MDGA1, SYT7	294	168	30060	3.6516	0.999861	0.199286	0.18296		524	Qpct	glutaminyl-peptide cyclotransferase (glutaminyl cyclase)(Qpct)	Mus musculus
GOTERM_CC_DIRECT	GO:0070721~ISGF3 complex	2	0.649351	0.0289584	1.53823	STAT1, IRF9	294	3	30060	68.1633	0.99997	0.227806	0.209144		525	Rab33a	RAB33A, member RAS oncogene family(Rab33a)	Mus musculus
GOTERM_CC_DIRECT	GO:0009986~cell surface	15	4.87013	0.0313782	1.50337	GRIA2, CLSTN2, CHRD, IL27, IQGAP2, SPTB, PKD1, SORL1, GRIN2B, ROBO1, GPC1, KCNQ2, AGRN, BSN, MDGA1	294	821	30060	1.86806	0.999987	0.241476	0.221694		526	Cul4b	cullin 4B(Cul4b)	Mus musculus
GOTERM_CC_DIRECT	GO:0043194~axon initial segment	3	0.974026	0.0323352	1.49033	SPTBN4, SCN8A, KCNQ2	294	29	30060	10.5771	0.999991	0.243546	0.223594		527	Mest	mesoderm specific transcript(Mest)	Mus musculus
GOTERM_CC_DIRECT	GO:0031901~early endosome membrane	6	1.94805	0.0340336	1.46809	ARC, DAGLA, IFITM7, SORL1, SH3GL1, BOK	294	183	30060	3.35229	0.999995	0.248437	0.228084		528	AA465934	expressed sequence AA465934(AA465934)	Mus musculus
GOTERM_CC_DIRECT	GO:0032281~AMPA glutamate receptor complex	3	0.974026	0.034426	1.46311	GRIA2, CACNG8, SHISA6	294	30	30060	10.2245	0.999996	0.248437	0.228084		529	Slc2a12	solute carrier family 2 (facilitated glucose transporter), member 12(Slc2a12)	Mus musculus
GOTERM_CC_DIRECT	GO:0000791~euchromatin	4	1.2987	0.0357917	1.44622	TBP, HSF1, NSMF, OGT	294	74	30060	5.52675	0.999998	0.248437	0.228084		530	Fkbp10	FK506 binding protein 10(Fkbp10)	Mus musculus
GOTERM_CC_DIRECT	GO:0043198~dendritic shaft	4	1.2987	0.0357917	1.44622	GRIA2, SYNGAP1, CHRNA7, BAIAP2	294	74	30060	5.52675	0.999998	0.248437	0.228084		531	Ncstn	nicastrin(Ncstn)	Mus musculus
GOTERM_CC_DIRECT	GO:0005730~nucleolus	16	5.19481	0.0423625	1.37302	PLK5, RASL10A, STAT1, RASL11A, AKAP8, REXO4, TRAIP, EXOSC7, NIN, DHX33, ZFP692, FAM193B, MACROD2, PCDH1, YPEL4, ZFP771	294	937	30060	1.74591	1	0.288391	0.264766		532	Tcea3	transcription elongation factor A (SII), 3(Tcea3)	Mus musculus
GOTERM_CC_DIRECT	GO:0032991~protein-containing complex	16	5.19481	0.0442029	1.35455	DNAJC19, GRIA2, UNC13A, DTNA, TBP, KSR1, NDUFA5, STAT1, CACNA1A, FOXO3, SPTB, PAKAP, HSF1, COL6A4, RGS11, OGT	294	942	30060	1.73664	1	0.293653	0.269597		533	Sfrp1	secreted frizzled-related protein 1(Sfrp1)	Mus musculus
GOTERM_CC_DIRECT	GO:0090575~RNA polymerase II transcription regulator complex	5	1.62338	0.0454595	1.34238	CREBZF, CEBPB, STAT1, JUNB, JDP2	294	137	30060	3.73157	1	0.293653	0.269597		534	Rsph4a	radial spoke head 4 homolog A (Chlamydomonas)(Rsph4a)	Mus musculus
GOTERM_CC_DIRECT	GO:0043083~synaptic cleft	3	0.974026	0.0456241	1.34081	NPTX1, AGRN, GRIN2B	294	35	30060	8.76385	1	0.293653	0.269597		535	Hemk1	HemK methyltransferase family member 1(Hemk1)	Mus musculus
GOTERM_CC_DIRECT	GO:0042734~presynaptic membrane	6	1.94805	0.0476413	1.32202	GRIA2, UNC13A, CHRNA7, KCNC3, GRIN2B, SYT7	294	201	30060	3.05209	1	0.301161	0.27649		536	Mgp	matrix Gla protein(Mgp)	Mus musculus
GOTERM_CC_DIRECT	GO:0062023~collagen-containing extracellular matrix	8	2.5974	0.0546344	1.26253	SMOC2, COL4A2, GPC1, COL11A2, COL6A4, REG3G, AGRN, SORL1	294	347	30060	2.35723	1	0.338171	0.310468		537	Antxr1	anthrax toxin receptor 1(Antxr1)	Mus musculus
GOTERM_CC_DIRECT	GO:0032809~neuronal cell body membrane	3	0.974026	0.0554065	1.25644	KCNC3, HPCA, RGS8	294	39	30060	7.86499	1	0.338171	0.310468		538	Nr1d2	nuclear receptor subfamily 1, group D, member 2(Nr1d2)	Mus musculus
GOTERM_CC_DIRECT	GO:0032839~dendrite cytoplasm	3	0.974026	0.0579575	1.23689	GRIA2, HPCA, KLHL17	294	40	30060	7.66837	1	0.347745	0.319257		539	BC024139	cDNA sequence BC024139(BC024139)	Mus musculus
GOTERM_CC_DIRECT	GO:0031463~Cul3-RING ubiquitin ligase complex	3	0.974026	0.0631785	1.19943	ENC1, KLHL2, KLHL3	294	42	30060	7.30321	1	0.372753	0.342217		540	Smim6	small integral membrane protein 6(Smim6)	Mus musculus
GOTERM_CC_DIRECT	GO:0016604~nuclear body	8	2.5974	0.0645583	1.19005	PRDM8, RNF112, RING1, RGS14, CBX1, E4F1, MIAT, HCFC2	294	361	30060	2.26581	1	0.37465	0.343958		541	Tvp23b	trans-golgi network vesicle protein 23B(Tvp23b)	Mus musculus
GOTERM_CC_DIRECT	GO:0098688~parallel fiber to Purkinje cell synapse	3	0.974026	0.0658465	1.18147	SCN8A, GRIN2B, SPTBN2	294	43	30060	7.13336	1	0.37558	0.344812		542	Cfap61	cilia and flagella associated protein 61(Cfap61)	Mus musculus
GOTERM_CC_DIRECT	GO:0043195~terminal bouton	4	1.2987	0.0676754	1.16957	GRIA2, UNC13A, BDNF, GRIN2B	294	96	30060	4.2602	1	0.37558	0.344812		543	Agpat2	1-acylglycerol-3-phosphate O-acyltransferase 2(Agpat2)	Mus musculus
GOTERM_CC_DIRECT	GO:0000785~chromatin	10	3.24675	0.0679014	1.16812	NR4A1, CEBPB, TBP, SOX18, STAT1, AKAP8L, ENC1, CBX1, AKAP8, DPF3	294	517	30060	1.97766	1	0.37558	0.344812		544	Slc16a8	solute carrier family 16 (monocarboxylic acid transporters), member 8(Slc16a8)	Mus musculus
GOTERM_CC_DIRECT	GO:0005615~extracellular space	28	9.09091	0.0711005	1.14813	OLFML2B, COL11A2, CHRD, HBA-A2, IL27, SEMA3E, HBA-A1, REG3G, ELFN2, TRHDE, U90926, BGLAP, CREG2, SLIT1, CTSG, KRTDAP, LEFTY1, LINGO3, BDNF, GPT2, NGF, SORL1, SMOC2, COL4A2, CRISPLD1, MASP2, AGRN, CRLF1	294	2055	30060	1.39312	1	0.387224	0.355503		545	Sorbs3	sorbin and SH3 domain containing 3(Sorbs3)	Mus musculus
GOTERM_CC_DIRECT	GO:0001726~ruffle	4	1.2987	0.0928119	1.0324	ACAP2, TESC, KLHL2, BAIAP2	294	110	30060	3.718	1	0.493059	0.452667		546	Degs1	delta 4-desaturase, sphingolipid 1(Degs1)	Mus musculus
GOTERM_CC_DIRECT	GO:0001940~male pronucleus	2	0.649351	0.093319	1.03003	TBP, CBX1	294	10	30060	20.449	1	0.493059	0.452667		547	Bcam	basal cell adhesion molecule(Bcam)	Mus musculus
GOTERM_MF_DIRECT	GO:0005515~protein binding	104	33.7662	1.36053e-11	10.8663	PRDM8, CPNE4, RASL11A, ELK1, RNF112, SYNGAP1, UBASH3B, SOX18, RAVER2, IGFLR1, DPF3, HOMER3, BSN, JUNB, SH3GL1, UNC13A, TLE1, RBFOX3, RALGAPA1, DGKZ, TRAIP, ACAP2, ARC, DOK3, SAP25, SCN8A, GPR161, KCNQ2, PKP2, NSMF, ZFPM1, SPTBN4, GRIA2, ARHGEF25, CHRNA7, HPCA, CHRD, CACNA1A, FOXO3, CACNA1H, NEUROD2, DHX33, DVL1, E4F1, DNAJC19, EGR2, DTNA, BDNF, CBX1, ISG15, GRIN2B, SYT7, CDK9, CLK1, NR4A1, PCDHGA…	291	5504	29205	1.89635	6.40806e-09	6.42168e-09	6.13597e-09		548	Arl6ip1	ADP-ribosylation factor-like 6 interacting protein 1(Arl6ip1)	Mus musculus
GOTERM_MF_DIRECT	GO:0046872~metal ion binding	62	20.1299	8.37604e-05	4.07696	PRDM8, DAGLA, CPNE4, AKAP8L, ZFAND2B, EFCAB6, RNF112, PPP3CA, ZMYM3, DPF3, BSN, RBM5, UNC13A, ZFP653, RING1, KSR1, TESC, CACNA2D3, SIRT4, DGKZ, TRAIP, ACAP2, ADCY9, SCN8A, ZFP692, RPP21, MASP2, DNASE1L2, DUS3L, ZFPM1, ZFP771, PPM1L, CABP7, COL11A2, HPCA, AKAP8, CACNA1A, REG3G, KALRN, TRHDE, CACNA1H, BGLAP, E4F1, NPTX1, ZBTB18, EGR2, METAP1D, DTNA, PLK5, ZFHX2, EGR4, MT4, KLF3, GRIN2B, SYT7, NR4A1…	291	3789	29205	1.64222	0.0386847	0.0197675	0.018888		549	2410004P03Rik	RIKEN cDNA 2410004P03 gene(2410004P03Rik)	Mus musculus
GOTERM_MF_DIRECT	GO:1990837~sequence-specific double-stranded DNA binding	17	5.51948	0.000129481	3.88779	ZBTB18, CEBPB, EGR2, EGR4, UBP1, FOXO3, POU3F1, ELK1, KLF3, NR4A1, NEUROD2, SOX18, HSF1, JUNB, JDP2, IRF9, ZFP771	291	546	29205	3.12479	0.059167	0.0203717	0.0194654		550	Folr1	folate receptor alpha(Folr1)	Mus musculus
GOTERM_MF_DIRECT	GO:0004672~protein kinase activity	16	5.19481	0.000200578	3.69772	LTK, RPS6KL1, PLK5, CAMK1D, KSR1, MAST3, NTRK3, MATK, KALRN, CLK4, TTBK1, CAMKK1, CLK1, CDK9, SBK1, RPS6KB2	291	510	29205	3.14857	0.0901554	0.0236682	0.0226151		551	Tcn2	transcobalamin 2(Tcn2)	Mus musculus
GOTERM_MF_DIRECT	GO:0016301~kinase activity	18	5.84416	0.000358813	3.44513	LTK, RPS6KL1, CAMK1D, KSR1, MAST3, NTRK3, AKAP8L, AKAP8, MATK, DGKZ, KALRN, CLK4, TTBK1, CAMKK1, CLK1, CDK9, SBK1, RPS6KB2	291	660	29205	2.73711	0.155517	0.0338719	0.0323649		552	Dmrt3	doublesex and mab-3 related transcription factor 3(Dmrt3)	Mus musculus
GOTERM_MF_DIRECT	GO:0001540~amyloid-beta binding	6	1.94805	0.000758081	3.12028	GRIA2, CLSTN2, CHRNA7, PFDN2, HBA-A1, SORL1	291	72	29205	8.3634	0.300362	0.0567235	0.0541998		553	Ins2	insulin II(Ins2)	Mus musculus
GOTERM_MF_DIRECT	GO:0005509~calcium ion binding	18	5.84416	0.00113422	2.9453	UNC13A, CLSTN2, CABP7, TESC, HPCA, EFCAB6, SYT7, SMOC2, 2610005L07RIK, NIN, CAPN11, PCDHGA12, BGLAP, SLIT1, MASP2, PLCH2, PCDH1, AGRN	291	732	29205	2.46789	0.414051	0.0567235	0.0541998		554	Morf4l1-ps1	mortality factor 4 like 1, pseudogene 1(Morf4l1-ps1)	Mus musculus
GOTERM_MF_DIRECT	GO:0106310~protein serine kinase activity	12	3.8961	0.00116496	2.93369	CLK1, CDK9, RPS6KL1, CAMK1D, SBK1, KSR1, MAST3, RPS6KB2, KALRN, CLK4, CAMKK1, TTBK1	291	366	29205	3.29052	0.422482	0.0567235	0.0541998		555	Cgref1	cell growth regulator with EF hand domain 1(Cgref1)	Mus musculus
GOTERM_MF_DIRECT	GO:0005543~phospholipid binding	7	2.27273	0.00152779	2.81594	PSD, SPTBN4, FAAH, UNC13A, DAB1, SPTB, SPTBN2	291	124	29205	5.66553	0.513316	0.0567235	0.0541998		556	Gpx8	glutathione peroxidase 8 (putative)(Gpx8)	Mus musculus
GOTERM_MF_DIRECT	GO:0004674~protein serine/threonine kinase activity	13	4.22078	0.00162327	2.78961	RPS6KL1, PLK5, CAMK1D, KSR1, MAST3, KALRN, CLK4, TTBK1, CAMKK1, CLK1, CDK9, SBK1, RPS6KB2	291	440	29205	2.96521	0.534751	0.0567235	0.0541998		557	Slc39a12	solute carrier family 39 (zinc transporter), member 12(Slc39a12)	Mus musculus
GOTERM_MF_DIRECT	GO:0003690~double-stranded DNA binding	8	2.5974	0.00166341	2.779	NR4A1, STAT1, TDG, AKAP8, ELK1, JUNB, JDP2, REXO4	291	171	29205	4.69524	0.543479	0.0567235	0.0541998		558	St6gal1	beta galactoside alpha 2,6 sialyltransferase 1(St6gal1)	Mus musculus
GOTERM_MF_DIRECT	GO:0005216~monoatomic ion channel activity	8	2.5974	0.00171942	2.76462	GRIA2, CHRNA7, SCN8A, KCNC3, KCNQ2, CACNA1A, GRIN2B, CACNA1H	291	172	29205	4.66795	0.555384	0.0567235	0.0541998		559	St6galnac2	ST6 (alpha-N-acetyl-neuraminyl-2,3-beta-galactosyl-1,3)-N-acetylgalactosaminide alpha-2,6-sialyltransferase 2(St6galnac2)	Mus musculus
GOTERM_MF_DIRECT	GO:0035255~ionotropic glutamate receptor binding	5	1.62338	0.00177247	2.75142	GRIA2, CACNG8, SHANK3, GRIN2B, SHISA6	291	52	29205	9.65008	0.566374	0.0567235	0.0541998		560	Ctdsp1	CTD small phosphatase 1(Ctdsp1)	Mus musculus
GOTERM_MF_DIRECT	GO:0005262~calcium channel activity	6	1.94805	0.00177474	2.75087	CACNG8, CACNA2D3, CACNA1A, PKD1, GRIN2B, CACNA1H	291	87	29205	6.92144	0.566838	0.0567235	0.0541998		561	Slc22a18	solute carrier family 22 (organic cation transporter), member 18(Slc22a18)	Mus musculus
GOTERM_MF_DIRECT	GO:0003677~DNA binding	33	10.7143	0.00180315	2.74397	PRDM8, CEBPB, AKAP8L, AKAP8, UBP1, FOXO3, ELK1, NEUROD2, SOX18, NEUROD6, TDG, HSF1, E4F1, JUNB, ZBTB18, EGR2, ZFP653, ZFHX2, TBP, EGR4, RBFOX3, STAT1, SEBOX, POU3F1, KLF3, CDK9, NR4A1, ZFP692, DNASE1L2, ZFPM1, IRF9, JDP2, ZFP771	291	1861	29205	1.77964	0.572607	0.0567235	0.0541998		562	Optn	optineurin(Optn)	Mus musculus
GOTERM_MF_DIRECT	GO:0003700~DNA-binding transcription factor activity	16	5.19481	0.00205607	2.68696	CREBZF, CEBPB, EGR2, STAT1, UBP1, FOXO3, POU3F1, ELK1, NR4A1, NEUROD2, SOX18, HSF1, E4F1, JUNB, JDP2, IRF9	291	641	29205	2.50511	0.620692	0.0567235	0.0541998		563	Smim5	small integral membrane protein 5(Smim5)	Mus musculus
GOTERM_MF_DIRECT	GO:0000976~transcription cis-regulatory region binding	10	3.24675	0.00206539	2.685	CDK9, CEBPB, EGR2, TBP, SOX18, HSF1, FOXO3, ELK1, IRF9, PAKAP	291	280	29205	3.58432	0.622356	0.0567235	0.0541998		564	Krt23	keratin 23(Krt23)	Mus musculus
GOTERM_MF_DIRECT	GO:0097110~scaffold protein binding	6	1.94805	0.00216318	2.66491	GRIA2, CHRNA7, BAIAP2, SHANK3, GRIN2B, CACNA1H	291	91	29205	6.6172	0.639392	0.0567235	0.0541998		565	Tmed10	transmembrane p24 trafficking protein 10(Tmed10)	Mus musculus
GOTERM_MF_DIRECT	GO:0000978~RNA polymerase II cis-regulatory region sequence-specific DNA binding	24	7.79221	0.00302801	2.51884	ZBTB18, CEBPB, EGR2, ZFP653, ZFHX2, TBP, EGR4, STAT1, UBP1, FOXO3, POU3F1, ELK1, KLF3, CDK9, NR4A1, SOX18, NEUROD6, HSF1, ZFP692, E4F1, JUNB, JDP2, IRF9, ZFP771	291	1234	29205	1.95191	0.760298	0.0752222	0.0718754		566	Nek5	NIMA (never in mitosis gene a)-related expressed kinase 5(Nek5)	Mus musculus
GOTERM_MF_DIRECT	GO:0005096~GTPase activator activity	9	2.92208	0.00326172	2.48655	ACAP2, SYNGAP1, RGS14, RALGAPA1, ARHGAP39, RGS11, RGS8, IQGAP2, SIPA1L3	291	245	29205	3.68672	0.785357	0.0769765	0.0735517		567	Sla2	Src-like-adaptor 2(Sla2)	Mus musculus
GOTERM_MF_DIRECT	GO:0001228~DNA-binding transcription activator activity, RNA polymerase II-specific	14	4.54545	0.00374992	2.42598	CEBPB, EGR2, EGR4, UBP1, FOXO3, ELK1, NR4A1, NEUROD2, SOX18, NEUROD6, HSF1, E4F1, JUNB, ZFP771	291	552	29205	2.54538	0.829587	0.0806286	0.0770413		568	Smpdl3a	sphingomyelin phosphodiesterase, acid-like 3A(Smpdl3a)	Mus musculus
GOTERM_MF_DIRECT	GO:0043565~sequence-specific DNA binding	13	4.22078	0.00375811	2.42503	ZBTB18, CREBZF, CEBPB, EGR2, EGR4, STAT1, FOXO3, POU3F1, ELK1, NR4A1, SOX18, HSF1, JUNB	291	488	29205	2.67355	0.830246	0.0806286	0.0770413		569	Acer2	alkaline ceramidase 2(Acer2)	Mus musculus
GOTERM_MF_DIRECT	GO:0005516~calmodulin binding	8	2.5974	0.0049261	2.3075	PPP3CA, CAMK1D, UNC13A, KCNQ2, CACNA1A, IQGAP2, CAMKK1, SYT7	291	208	29205	3.86003	0.902307	0.101092	0.0965944		570	Zfp423	zinc finger protein 423(Zfp423)	Mus musculus
GOTERM_MF_DIRECT	GO:0005245~voltage-gated calcium channel activity	4	1.2987	0.0068008	2.16744	CACNG8, CACNA2D3, CACNA1A, CACNA1H	291	39	29205	10.2934	0.959809	0.133749	0.127798		571	Fstl1	follistatin-like 1(Fstl1)	Mus musculus
GOTERM_MF_DIRECT	GO:0030165~PDZ domain binding	6	1.94805	0.00778622	2.10867	GRIA2, DTNA, NOS1AP, BAIAP2, LZTS3, SHISA6	291	123	29205	4.89565	0.974819	0.147004	0.140463		572	Mmp15	matrix metallopeptidase 15(Mmp15)	Mus musculus
GOTERM_MF_DIRECT	GO:0005085~guanyl-nucleotide exchange factor activity	8	2.5974	0.00868305	2.06133	PSD, DOCK9, ARHGEF25, MCF2L, PLEKHG5, ARHGEF17, RGL2, KALRN	291	232	29205	3.46072	0.983552	0.157631	0.150618		573	Ifitm2	interferon induced transmembrane protein 2(Ifitm2)	Mus musculus
GOTERM_MF_DIRECT	GO:0004713~protein tyrosine kinase activity	6	1.94805	0.00975745	2.01066	CLK1, LTK, NTRK3, MATK, CLK4, TTBK1	291	130	29205	4.63204	0.990131	0.170575	0.162986		574	Rarres2	retinoic acid receptor responder (tazarotene induced) 2(Rarres2)	Mus musculus
GOTERM_MF_DIRECT	GO:0016740~transferase activity	29	9.41558	0.0114604	1.9408	PRDM8, LTK, MAST3, GLT8D2, KALRN, TTBK1, CAMKK1, HS6ST3, RNF112, E4F1, EGR2, RPS6KL1, CAMK1D, KSR1, RING1, GPT2, NTRK3, MATK, SIRT4, CLK4, DGKZ, PARP8, TRAIP, CLK1, CDK9, SBK1, RPS6KB2, RNF182, OGT	291	1784	29205	1.63143	0.995613	0.193189	0.184594		575	Atf5	activating transcription factor 5(Atf5)	Mus musculus
GOTERM_MF_DIRECT	GO:0000166~nucleotide binding	28	9.09091	0.0138933	1.8572	LTK, MAST3, RASL11A, KALRN, TTBK1, CAMKK1, RNF112, RASD1, DHX33, RPS6KL1, CAMK1D, PLK5, KSR1, RASL10A, ARL15, ABCC5, NTRK3, MATK, CLK4, DGKZ, CLK1, CDK9, NIN, SBK1, ADCY9, GFOD1, SCN8A, RPS6KB2	291	1732	29205	1.62246	0.998625	0.220766	0.210943		576	Wfikkn2	WAP, follistatin/kazal, immunoglobulin, kunitz and netrin domain containing 2(Wfikkn2)	Mus musculus
GOTERM_MF_DIRECT	GO:0004857~enzyme inhibitor activity	4	1.2987	0.0142059	1.84753	NGF, PPP1R12B, BSN, DGKZ	291	51	29205	7.87144	0.998816	0.220766	0.210943		577	Fuca1	fucosidase, alpha-L- 1, tissue(Fuca1)	Mus musculus
GOTERM_MF_DIRECT	GO:0019901~protein kinase binding	13	4.22078	0.0146586	1.83391	GRIA2, PRKAB2, KSR1, RGS14, CHRNA7, FOXO3, PKD1, LYST, CDK9, SYNGAP1, DVL1, HSF1, PPP1R12B	291	585	29205	2.23024	0.999046	0.220766	0.210943		578	Otx2	orthodenticle homeobox 2(Otx2)	Mus musculus
GOTERM_MF_DIRECT	GO:0005261~monoatomic cation channel activity	4	1.2987	0.0149672	1.82486	SCN8A, PKD1, GRIN2B, CACNA1H	291	52	29205	7.72006	0.999177	0.220766	0.210943		579	Hspb8	heat shock protein 8(Hspb8)	Mus musculus
GOTERM_MF_DIRECT	GO:0003779~actin binding	10	3.24675	0.0165759	1.78052	SPTBN4, ARC, HPCA, KLHL17, ENC1, KLHL2, KLHL3, SPTB, SHANK3, CAP2	291	390	29205	2.57335	0.999619	0.237086	0.226538		580	Six3	sine oculis-related homeobox 3(Six3)	Mus musculus
GOTERM_MF_DIRECT	GO:0030506~ankyrin binding	3	0.974026	0.0216693	1.66415	SPTBN4, KCNQ2, SPTB	291	23	29205	13.0905	0.999967	0.300821	0.287437		581	Slc16a12	solute carrier family 16 (monocarboxylic acid transporters), member 12(Slc16a12)	Mus musculus
GOTERM_MF_DIRECT	GO:0000979~RNA polymerase II core promoter sequence-specific DNA binding	3	0.974026	0.0253639	1.59578	CEBPB, TBP, STAT1	291	25	29205	12.0433	0.999994	0.342051	0.326833		582	Serhl	serine hydrolase-like(Serhl)	Mus musculus
GOTERM_MF_DIRECT	GO:0031681~G-protein beta-subunit binding	3	0.974026	0.0273003	1.56383	RASD1, RGS11, GNG13	291	26	29205	11.5801	0.999998	0.348264	0.332769		583	Parva	parvin, alpha(Parva)	Mus musculus
GOTERM_MF_DIRECT	GO:0043395~heparan sulfate proteoglycan binding	3	0.974026	0.0273003	1.56383	SLIT1, CHRD, AGRN	291	26	29205	11.5801	0.999998	0.348264	0.332769		584	Oca2	oculocutaneous albinism II(Oca2)	Mus musculus
GOTERM_MF_DIRECT	GO:0000981~DNA-binding transcription factor activity, RNA polymerase II-specific	20	6.49351	0.0281149	1.55106	ZBTB18, CEBPB, EGR2, ZFP653, ZFHX2, EGR4, STAT1, FOXO3, POU3F1, ELK1, KLF3, NR4A1, NEUROD2, SOX18, NEUROD6, HSF1, E4F1, JUNB, JDP2, IRF9	291	1184	29205	1.69528	0.999999	0.349217	0.33368		585	Lrrc48
GOTERM_MF_DIRECT	GO:0042802~identical protein binding	30	9.74026	0.0355326	1.44937	CREBZF, GRIA2, CEBPB, FAAH, OLFML2B, NAB2, HPCA, AMD1, CRYBA1, ADRA1D, ROBO1, UBASH3B, HSF1, DVL1, HOMER3, EIF3J1, CAP2, SH3GL1, UNC13A, TMEM86B, TLE1, STAT1, CBX1, KLHL2, BAIAP2, TRAIP, NR4A1, MASP2, OGT, SHANK3	291	2053	29205	1.46655	1	0.430035	0.410902		586	Ctage5
GOTERM_MF_DIRECT	GO:0019900~kinase binding	5	1.62338	0.0409761	1.38747	NIN, CEBPB, HPCA, IGSF9B, PARP8	291	130	29205	3.86003	1	0.476678	0.45547		587	Sypl
GOTERM_MF_DIRECT	GO:0017018~myosin phosphatase activity	4	1.2987	0.0414063	1.38293	DUSP4, DUSP5, PPP3CA, PPM1L	291	77	29205	5.21355	1	0.476678	0.45547		588	Ppap2a
GOTERM_MF_DIRECT	GO:0001227~DNA-binding transcription repressor activity, RNA polymerase II-specific	9	2.92208	0.045697	1.34011	ZBTB18, CEBPB, HSF1, ZFP692, E4F1, FOXO3, POU3F1, KLF3, JDP2	291	397	29205	2.27518	1	0.513547	0.490699		589	4930539E08Rik
GOTERM_MF_DIRECT	GO:0005234~extracellularly glutamate-gated ion channel activity	2	0.649351	0.048676	1.31268	GRIA2, GRIN2B	291	5	29205	40.1443	1	0.522161	0.498929		590	Hrsp12
GOTERM_MF_DIRECT	GO:0005163~nerve growth factor receptor binding	2	0.649351	0.048676	1.31268	BDNF, NGF	291	5	29205	40.1443	1	0.522161	0.498929		591	A230065H16Rik
GOTERM_MF_DIRECT	GO:0061629~RNA polymerase II-specific DNA-binding transcription factor binding	6	1.94805	0.0498891	1.30199	CEBPB, EGR2, TBP, E4F1, ELK1, ZFPM1	291	200	29205	3.01082	1	0.523281	0.499999		592	Fam213a
GOTERM_MF_DIRECT	GO:0140297~DNA-binding transcription factor binding	6	1.94805	0.0515575	1.28771	CEBPB, ZFP653, TLE1, TBP, DHX33, TDG	291	202	29205	2.98101	1	0.529025	0.505488		593	Efcab1
GOTERM_MF_DIRECT	GO:0004722~protein serine/threonine phosphatase activity	4	1.2987	0.0543396	1.26488	DUSP4, DUSP5, PPP3CA, PPM1L	291	86	29205	4.66795	1	0.545708	0.521428		594	Dpm1-adnp
GOTERM_MF_DIRECT	GO:0003682~chromatin binding	11	3.57143	0.0573096	1.24177	CDK9, PRDM8, CEBPB, EGR2, TLE1, RING1, HSF1, CBX1, AKAP8, ELK1, JDP2	291	566	29205	1.95048	1	0.559889	0.534979		595	Zadh2
GOTERM_MF_DIRECT	GO:0140803~NAD+- protein-cysteine ADP-ribosyltransferase activity	2	0.649351	0.0581241	1.23564	SIRT4, PARP8	291	6	29205	33.4536	1	0.559889	0.534979		596	Pifo
GOTERM_MF_DIRECT	GO:0005201~extracellular matrix structural constituent	4	1.2987	0.0706869	1.15066	COL4A2, COL11A2, AGRN, MEGF9	291	96	29205	4.1817	1	0.667284	0.637596		597	Pla2g16
GOTERM_MF_DIRECT	GO:0045296~cadherin binding	4	1.2987	0.0741935	1.12963	2610005L07RIK, PKP2, PCDH1, ARGLU1	291	98	29205	4.09636	1	0.686653	0.656103		598	Fam189a2
GOTERM_MF_DIRECT	GO:0031490~chromatin DNA binding	4	1.2987	0.0759753	1.11933	CEBPB, HSF1, FOXO3, OGT	291	99	29205	4.05498	1	0.689622	0.65894		599	Tmem254b
GOTERM_MF_DIRECT	GO:0030020~extracellular matrix structural constituent conferring tensile strength	3	0.974026	0.0793662	1.10036	COL4A2, COL11A2, COL6A4	291	47	29205	6.40601	1	0.706808	0.675361		600	Fam92b
GOTERM_MF_DIRECT	GO:0005524~ATP binding	22	7.14286	0.0878234	1.05639	LTK, RPS6KL1, PLK5, CAMK1D, KSR1, MAST3, NTRK3, ABCC5, MATK, DGKZ, KALRN, CLK4, TTBK1, CAMKK1, CLK1, CDK9, SBK1, ADCY9, DHX33, TDG, SCN8A, RPS6KB2	291	1538	29205	1.43559	1	0.767641	0.733488		601	4833427G06Rik
GOTERM_MF_DIRECT	GO:1904315~transmitter-gated monoatomic ion channel activity involved in regulation of postsynaptic membrane potential	3	0.974026	0.0912648	1.0397	GRIA2, CHRNA7, GRIN2B	291	51	29205	5.90358	1	0.783218	0.748372		602	Adssl1
GOTERM_MF_DIRECT	GO:0003729~mRNA binding	7	2.27273	0.0952654	1.02106	ATXN2L, NXF1, ARC, RBFOX3, DHX33, RAVER2, RBM5	291	315	29205	2.23024	1	0.802951	0.767227		603	4932411E22Rik
															604	Gucy1a3
															605	Fam132a
															606	Tmem27
															607	Mut
															608	1700016C15Rik
															609	Gm1987
															610	Gm13305
															611	Sept10
															612	Pqlc3
															613	Sepp1
															614	Gm10012
															615	C920025E04Rik
															616	Wbp5
															617	Fam195a
															618	Cyr61
															619	Plac9a
															620	1500015O10Rik
															621	Olfr574
															Category	Term	Count	%	PValue	-log(pval)	Genes	List Total	Pop Hits	Pop Total	Fold Enrichment	Bonferroni	Benjamini	FDR
															GOTERM_BP_DIRECT	GO:0006629~lipid metabolic process	46	7.87671	8.58378e-12	11.0663	ACAA2, ABHD4, RETSAT, SGMS2, PLA2G5, LTC4S, LIPA, AGPAT2, FADS3, FADS2, CYB5R3, GM2A, CPT2, ACADL, SPTLC3, ALDH3B1, ALOX12E, ENPP2, APOD, SPTSSA, APOE, FADS1, DECR1, SREBF1, CERS5, LYPLA1, CPT1A, TMEM86A, PTGIS, FUCA1, EPHX1, NAGA, NR1D2, ERLIN2, ELOVL7, ACSF2, SGPP1, ACER2, HADHB, SQLE, ACOX2, ETNK2, RDH5, DEGS1, LRP10, PNPLA2	566	742	29878	3.27257	2.67385e-08	2.67385e-08	2.64981e-08
															GOTERM_BP_DIRECT	GO:0055085~transmembrane transport	31	5.30822	5.94544e-09	8.22582	OCA2, SLC4A2, SLC7A10, SLC4A5, AQP1, SLC22A18, UCP2, SLC16A8, SLC16A9, SLC16A2, SLC12A7, SLC39A4, SLC12A2, SLC12A4, SLC37A2, SLC13A4, TRPC3, SLC31A1, SLC2A12, ABCA4, SLC4A10, SLC16A12, SLC39A13, SLC39A12, SLC5A6, SLC8A3, SLCO1C1, SLC7A5, SLCO1A4, TRPV4, SLC24A5	566	462	29878	3.54205	1.85199e-05	9.26002e-06	9.17679e-06
															GOTERM_BP_DIRECT	GO:0007275~multicellular organism development	49	8.39041	1.14345e-07	6.94178	DDR1, TMEM53, TSKU, CDH3, CSRP2, ZIC2, TMEM88, ZIC3, SPATA24, HEY2, SIX3, WLS, EOMES, NANOS3, EBF2, EBF3, NME5, ZAR1, ANO1, SFRP1, SMO, LMX1A, SFRP5, CRB2, DLX1, ZFP423, NXN, SEMA3B, FSTL1, IFT74, CUX1, CDH20, PDPN, PDGFC, OTX2, MSX1, NGFR, FZD4, FZD7, DMRT3, ZIC5, BMP7, BMP6, DAB2, MAB21L1, MGP, ETL4, PLXNB2, GTF2IRD1	566	1111	29878	2.32818	0.000356122	0.000118729	0.000117661
															GOTERM_BP_DIRECT	GO:0006811~monoatomic ion transport	33	5.65068	2.20937e-07	6.65573	CLIC6, CLIC3, KCNE2, HFE, TRF, SLC4A2, SLC4A5, SLC22A18, PIEZO1, SLC38A3, SLC12A7, SLC39A4, SLC12A2, GABRA1, SLC12A4, TRPC3, SLC31A1, KCNJ13, SLC4A10, SLC39A13, ATP1B3, TMCO1, SLC5A6, SLC8A3, SLCO1C1, ANO1, TCN2, SLCO1A4, TRPV4, FXYD1, ORAI1, STEAP2, SLC24A5	566	605	29878	2.87934	0.000687983	0.000172055	0.000170508
															GOTERM_BP_DIRECT	GO:0006631~fatty acid metabolic process	18	3.08219	3.97858e-07	6.40027	LYPLA1, CPT1A, PTGIS, ACAA2, PLA2G5, ELOVL7, LIPA, ACSF2, HADHB, FADS3, FADS2, CPT2, ACADL, ACOX2, ALOX12E, DEGS1, FADS1, DECR1	566	204	29878	4.65776	0.00123856	0.000247866	0.000245638
															GOTERM_BP_DIRECT	GO:0120162~positive regulation of cold-induced thermogenesis	13	2.22603	4.81451e-07	6.31745	EBF2, CPT2, ACADL, SLN, PDGFC, PRDM16, UCP2, LEPR, FFAR4, GRB10, ALPL, CD36, DECR1	566	101	29878	6.79449	0.0014986	0.000249953	0.000247706
															GOTERM_BP_DIRECT	GO:0007155~cell adhesion	31	5.30822	2.66191e-06	5.57481	COL18A1, LAMC2, PBXIP1, CLDN1, NID2, PTPRF, CDH3, GPNMB, PODXL, CDH20, PERP, PDPN, CTNNA1, CD36, EMB, CTNNAL1, CGREF1, CD164, VCAM1, ITGA3, PARVA, SULF1, SORBS3, BCAM, CLDN3, CLDN9, MXRA8, COL8A2, COL8A1, FOLR1, DSC3	566	614	29878	2.66519	0.00825759	0.00118455	0.0011739
															GOTERM_BP_DIRECT	GO:0050873~brown fat cell differentiation	8	1.36986	1.488e-05	4.8274	ALDH6A1, ZFP423, LRG1, RARRES2, PRDM16, FFAR4, EBF2, SLC39A13	566	43	29878	9.82102	0.0452937	0.00560705	0.00555665
															GOTERM_BP_DIRECT	GO:0070374~positive regulation of ERK1 and ERK2 cascade	17	2.91096	1.78669e-05	4.74795	CD74, ARHGAP8, INS2, TPBG, HTR2C, PLA2G5, GPNMB, TRPV4, CCL5, PDGFC, FGF18, FFAR4, ANGPTL2, APOE, CD36, CCL19, GAS6	566	243	29878	3.69299	0.0541354	0.00560705	0.00555665
															GOTERM_BP_DIRECT	GO:0030335~positive regulation of cell migration	18	3.08219	1.93437e-05	4.71346	CD151, MYOC, ZFP703, FZD4, SEMA3B, LAMC2, SEMA3F, CLDN1, DAB2, CLDN3, SMO, GPNMB, PODXL, CCL5, PDPN, PDGFC, MYADM, CCL19	566	272	29878	3.49332	0.0584767	0.00560705	0.00555665
															GOTERM_BP_DIRECT	GO:0006665~sphingolipid metabolic process	8	1.36986	2.02815e-05	4.6929	ACER2, FADS3, CERS5, GM2A, SPTLC3, SPTSSA, SGMS2, SGPP1	566	45	29878	9.38453	0.0612231	0.00560705	0.00555665
															GOTERM_BP_DIRECT	GO:0032496~response to lipopolysaccharide	15	2.56849	2.16002e-05	4.66554	VCAM1, ACE, MAOB, NANOS3, PTGER3, MGST1, SMAD6, CLDN1, CXCL5, EDNRB, MAPKAPK3, MAPKAPK2, ALPL, LBP, S100A8	566	194	29878	4.08155	0.0650716	0.00560705	0.00555665
															GOTERM_BP_DIRECT	GO:0030154~cell differentiation	39	6.67808	4.78586e-05	4.32004	DLX1, DRC7, ZFP423, NXN, SDC2, SEMA3B, MOSPD1, SLC4A2, FSTL1, KLC3, CSRP2, ZIC2, ZIC3, SPATA24, PRDM16, FFAR4, OTX2, SOX9, EOMES, NGFR, RHBDD1, NANOS3, RARRES2, DMRT3, NR1D2, ETV1, ZIC5, NME5, SMAD6, BMP7, BMP6, ZAR1, DAB2, SFRP1, SFRP5, FGF18, MGP, MXRA8, RAI14	566	1005	29878	2.04849	0.138503	0.0114677	0.0113646
															GOTERM_BP_DIRECT	GO:0007417~central nervous system development	11	1.88356	6.32785e-05	4.19874	NGFR, ZIC2, LMX1A, SMO, ADGRA2, ZIC3, ZIC4, OTX2, TPP1, SOX9, ZIC5	566	114	29878	5.09358	0.178907	0.0140795	0.0139529
															GOTERM_BP_DIRECT	GO:0010628~positive regulation of gene expression	27	4.62329	8.64031e-05	4.06347	INS2, HFE, PTGER3, RELA, CRHR2, CDH3, RPS6KA2, CCL5, SOX9, CD36, IL33, CD74, ITGA3, WHRN, NANOS3, BMP7, BMP6, TNFRSF1A, TGFBR3, CLDN3, SMO, TRPV4, FGF18, VIM, EZR, GAS6, OPTN	566	598	29878	2.3834	0.235977	0.017943	0.0177818
															GOTERM_BP_DIRECT	GO:0009410~response to xenobiotic stimulus	18	3.08219	0.000124452	3.905	SREBF1, COL18A1, CPT1A, ACE, MAOB, XRCC5, ITGA3, PNP2, IGFBP2, IGF2, MGST1, HTR2C, GGH, LIPA, AGPAT2, RELA, SFRP1, CDH3	566	316	29878	3.00691	0.321378	0.0242292	0.0240114
															GOTERM_BP_DIRECT	GO:0085029~extracellular matrix assembly	5	0.856164	0.000146318	3.8347	FKBP10, COL1A2, QSOX1, SOX9, GAS6	566	15	29878	17.596	0.366067	0.0268105	0.0265695
															GOTERM_BP_DIRECT	GO:0098609~cell-cell adhesion	15	2.56849	0.000163101	3.78754	VCAM1, ITGA3, LAMC2, CLDN2, PTPRF, TMEM47, CDH3, LGALS1, CDH20, PERP, PDPN, CTNNA1, SOX9, PDZRN3, DSC3	566	234	29878	3.38385	0.398364	0.0282256	0.0279719
															GOTERM_BP_DIRECT	GO:0030855~epithelial cell differentiation	10	1.71233	0.00017448	3.75825	CD63, GSTK1, TAGLN, CPT1A, SMO, KRT23, TPP1, BMP7, CTSB, CRHR2	566	105	29878	5.02743	0.419319	0.0286056	0.0283485
															GOTERM_BP_DIRECT	GO:0051649~establishment of localization in cell	14	2.39726	0.0002168	3.66394	RSPH4A, KCNE2, SLC31A1, WHRN, NANOS3, NME5, DPCD, AQP1, VAMP8, ANO1, AP1S2, ORAI1, STRA6, CBLN1	566	212	29878	3.486	0.49105	0.0337667	0.0334631
															GOTERM_BP_DIRECT	GO:0030317~flagellated sperm motility	11	1.88356	0.000289902	3.53775	CFAP61, CFAP52, DRC7, RSPH1, TEKT1, SORD, RSPH9, NME5, DPCD, PLTP, CFAP45	566	137	29878	4.23845	0.59472	0.0424712	0.0420894
															GOTERM_BP_DIRECT	GO:0005975~carbohydrate metabolic process	13	2.22603	0.000301657	3.52049	KL, INS2, FUCA1, IGF2, NAGA, PYGL, GLB1L2, MAN2B2, AMDHD2, MAN2B1, GALM, RBKS, GALK1	566	191	29878	3.5929	0.609295	0.0424712	0.0420894
															GOTERM_BP_DIRECT	GO:0019915~lipid storage	6	1.0274	0.000313591	3.50364	GM2A, PLIN3, CIDEB, CD36, LIPA, PNPLA2	566	32	29878	9.89775	0.623557	0.0424712	0.0420894
															GOTERM_BP_DIRECT	GO:0070168~negative regulation of biomineral tissue development	4	0.684932	0.000350926	3.45478	NANOS3, HEY2, SOX9, GAS6	566	8	29878	26.394	0.6649	0.0455473	0.0451379
															GOTERM_BP_DIRECT	GO:0043066~negative regulation of apoptotic process	27	4.62329	0.000380234	3.41995	ARL6IP1, FSTL1, RELA, AQP1, CD59A, EDNRB, ALDH2, PDPN, UCP2, FFAR4, CTNNA1, SOX9, MSX1, NGFR, CD74, OPN3, RHBDD1, SMAD6, PRAP1, TNFRSF1A, DAB2, SFRP1, KRT18, SMO, TMBIM4, ATF5, GAS6	566	657	29878	2.16937	0.694148	0.0468751	0.0464537
															GOTERM_BP_DIRECT	GO:0001523~retinoid metabolic process	5	0.856164	0.000391252	3.40754	CYP2J6, RARRES2, ABCA4, RDH5, LIPA	566	19	29878	13.8916	0.704471	0.0468751	0.0464537
															GOTERM_BP_DIRECT	GO:0034341~response to type II interferon	6	1.0274	0.000420043	3.37671	CD74, H2-EB1, IFITM2, TGTP1, CCL5, H2-AA	566	34	29878	9.31553	0.729831	0.0484605	0.0480249
															GOTERM_BP_DIRECT	GO:0030178~negative regulation of Wnt signaling pathway	7	1.19863	0.000648656	3.18799	SFRP1, NXN, SFRP5, SIX3, GRB10, SOSTDC1, TSKU	566	56	29878	6.5985	0.867506	0.072163	0.0715143
															GOTERM_BP_DIRECT	GO:0055088~lipid homeostasis	7	1.19863	0.000713537	3.14658	ACOX2, ABHD4, RBP1, NR1D2, APOE, LIPA, PNPLA2	566	57	29878	6.48274	0.891766	0.0747811	0.0741089
															GOTERM_BP_DIRECT	GO:0030509~BMP signaling pathway	9	1.5411	0.000720203	3.14255	TGFBR3, SFRP1, HFE, SOSTDC1, MSX1, SMAD6, BMP7, BMP6, RGMA	566	102	29878	4.65776	0.893992	0.0747811	0.0741089
															GOTERM_BP_DIRECT	GO:0019882~antigen processing and presentation	6	1.0274	0.000804224	3.09462	CD74, H2-EB1, H2-L, H2-AA, RAB33A, H2-AB1	566	39	29878	8.12123	0.91842	0.0808115	0.0800851
															GOTERM_BP_DIRECT	GO:0034446~substrate adhesion-dependent cell spreading	7	1.19863	0.000858261	3.06638	SFRP1, FZD4, FZD7, AKIP1, NTN4, PARVA, ANTXR1	566	59	29878	6.26298	0.931068	0.0835463	0.0827953
															GOTERM_BP_DIRECT	GO:0030324~lung development	10	1.71233	0.00128789	2.89012	SREBF1, CUX1, ITGA3, ZIC3, NANOS3, MGP, PDPN, FGF18, LIPA, STRA6	566	138	29878	3.82522	0.981946	0.119403	0.11833
															GOTERM_BP_DIRECT	GO:0006813~potassium ion transport	10	1.71233	0.00135451	2.86822	SLC12A2, SLC12A4, KCNE2, NANOS3, KCNJ13, FXYD1, ATP1B3, SLC24A5, SLC12A7, AQP1	566	139	29878	3.7977	0.985333	0.119403	0.11833
															GOTERM_BP_DIRECT	GO:0072359~circulatory system development	5	0.856164	0.001359	2.86678	CRB2, NXN, SLC2A12, HEY2, APOE	566	26	29878	10.1515	0.985537	0.119403	0.11833
															GOTERM_BP_DIRECT	GO:1990573~potassium ion import across plasma membrane	6	1.0274	0.00140392	2.85266	SLC12A2, SLC12A4, KCNE2, KCNJ13, ATP1B3, SLC12A7	566	44	29878	7.19836	0.987428	0.119403	0.11833
															GOTERM_BP_DIRECT	GO:0016477~cell migration	16	2.73973	0.00141827	2.84824	CD63, CD151, SDC2, NTN4, LAMC2, PBXIP1, PTPRF, AQP1, TGFBR3, CDH3, RRAS, PODXL, CDH20, PDPN, CTNNA1, IGFBP6	566	324	29878	2.60681	0.987978	0.119403	0.11833
															GOTERM_BP_DIRECT	GO:1903077~negative regulation of protein localization to plasma membrane	5	0.856164	0.00157171	2.80363	TMEM59, RSC1A1, DAB2, TMBIM1, MRAP2	566	27	29878	9.77555	0.992551	0.128839	0.127681
															GOTERM_BP_DIRECT	GO:0055064~chloride ion homeostasis	4	0.684932	0.0016701	2.77726	SLC12A2, SLC12A4, CAR12, SLC12A7	566	13	29878	16.2425	0.99452	0.133394	0.132195
															GOTERM_BP_DIRECT	GO:0010977~negative regulation of neuron projection development	8	1.36986	0.00171551	2.76561	NGFR, DAB2, LGALS1, TRPV4, VIM, APOE, TSKU, RGMA	566	91	29878	4.6407	0.995244	0.133596	0.132395
															GOTERM_BP_DIRECT	GO:0006820~monoatomic anion transport	5	0.856164	0.00180652	2.74316	SLCO1A4, SLC22A18, SLC4A10, SLC4A2, SLC4A5	566	28	29878	9.42643	0.99642	0.13407	0.132865
															GOTERM_BP_DIRECT	GO:0042475~odontogenesis of dentin-containing tooth	7	1.19863	0.00180768	2.74288	NGFR, DLX1, SMO, CTNNA1, SOSTDC1, MSX1, BMP7	566	68	29878	5.43406	0.996433	0.13407	0.132865
															GOTERM_BP_DIRECT	GO:0030001~metal ion transport	5	0.856164	0.00206456	2.68517	SLC8A3, SLC39A13, ATP1B3, SLC39A12, SLC39A4	566	29	29878	9.10138	0.9984	0.146161	0.144848
															GOTERM_BP_DIRECT	GO:0035567~non-canonical Wnt signaling pathway	5	0.856164	0.00206456	2.68517	SFRP1, MYOC, FZD4, FZD7, SFRP5	566	29	29878	9.10138	0.9984	0.146161	0.144848
															GOTERM_BP_DIRECT	GO:0010467~gene expression	16	2.73973	0.0023258	2.63343	EOMES, IL33, CFAP52, PBXIP1, POMGNT1, LIPA, HADHB, EDNRB, SMO, ZIC2, ZIC3, GRB10, APOE, SOX9, ARSG, CUL4B	566	341	29878	2.47686	0.999292	0.160997	0.15955
															GOTERM_BP_DIRECT	GO:0008203~cholesterol metabolic process	9	1.5411	0.00265306	2.57625	SREBF1, SQLE, CYB5R3, APOC1, LEPR, ERLIN2, APOE, LIPA, TSKU	566	125	29878	3.80073	0.999745	0.177558	0.175962
															GOTERM_BP_DIRECT	GO:0097009~energy homeostasis	8	1.36986	0.00277429	2.55685	GDF15, TRPV4, LEPR, NR1D2, CD36, LIPA, MRAP2, TSKU	566	99	29878	4.2657	0.999826	0.177558	0.175962
															GOTERM_BP_DIRECT	GO:0008152~metabolic process	12	2.05479	0.00287318	2.54164	KL, BTD, MAN2B2, FUCA1, LYZ2, PAH, LYZ1, EPHX1, NAGA, MAN2B1, PYGL, GLB1L2	566	216	29878	2.93267	0.999872	0.177558	0.175962
															GOTERM_BP_DIRECT	GO:0014070~response to organic cyclic compound	8	1.36986	0.00293557	2.53231	SFRP1, CPT1A, EDNRB, ALDH2, CTSL, EPHX1, IGF2, SOX9	566	100	29878	4.22304	0.999895	0.177558	0.175962
															GOTERM_BP_DIRECT	GO:0001666~response to hypoxia	12	2.05479	0.00297538	2.52646	PDLIM1, TGFBR3, CPT1A, CLDN3, PTGIS, VCAM1, ACE, FZD4, TRPV4, UCP2, CAPN2, AGTRAP	566	217	29878	2.91915	0.999907	0.177558	0.175962
															GOTERM_BP_DIRECT	GO:0045893~positive regulation of DNA-templated transcription	26	4.45205	0.00300292	2.52246	CDKN1C, ZFP423, TRF, PBXIP1, RELA, ZIC2, ZIC3, PRDM16, OTX2, SOX9, APOE, EOMES, CD74, SREBF1, FZD4, FZD7, EBF2, FOXJ1, EBF3, NR1D2, ETV1, BMP7, SFRP1, SMO, MDFIC, ATF5	566	723	29878	1.89832	0.999915	0.177558	0.175962
															GOTERM_BP_DIRECT	GO:0043410~positive regulation of MAPK cascade	12	2.05479	0.00308303	2.51102	NGFR, CD74, C1QTNF2, GDF15, FZD7, INS2, FGF18, IGF2, LEPR, CD36, IGFBP6, SORBS3	566	218	29878	2.90576	0.999934	0.177558	0.175962
															GOTERM_BP_DIRECT	GO:0051897~positive regulation of phosphatidylinositol 3-kinase/protein kinase B signal transduction	12	2.05479	0.00308303	2.51102	DDR1, NGFR, MYOC, GDF15, CCL5, INS2, TPBG, PDGFC, IGF2, SOX9, CCL19, GAS6	566	218	29878	2.90576	0.999934	0.177558	0.175962
															GOTERM_BP_DIRECT	GO:0006590~thyroid hormone generation	4	0.684932	0.00313505	2.50375	CPQ, CTSL, SLC16A2, CTSB	566	16	29878	13.197	0.999943	0.177558	0.175962
															GOTERM_BP_DIRECT	GO:0006636~unsaturated fatty acid biosynthetic process	4	0.684932	0.00313505	2.50375	FADS3, FADS2, ELOVL7, FADS1	566	16	29878	13.197	0.999943	0.177558	0.175962
															GOTERM_BP_DIRECT	GO:0010718~positive regulation of epithelial to mesenchymal transition	6	1.0274	0.00322865	2.49098	CRB2, DAB2, LRG1, ZFP703, PDPN, BMP7	566	53	29878	5.976	0.999958	0.179594	0.17798
															GOTERM_BP_DIRECT	GO:0048002~antigen processing and presentation of peptide antigen	3	0.513699	0.00343711	2.46381	CTSL, H2-AA, H2-AB1	566	5	29878	31.6728	0.999978	0.184596	0.182937
															GOTERM_BP_DIRECT	GO:0060977~coronary vasculature morphogenesis	3	0.513699	0.00343711	2.46381	TGFBR3, HEY2, SMAD6	566	5	29878	31.6728	0.999978	0.184596	0.182937
															GOTERM_BP_DIRECT	GO:0007219~Notch signaling pathway	9	1.5411	0.00370657	2.43103	DLX1, IFT74, NCSTN, ZFP423, RPS19, PERP, HEY2, HP, SOX9	566	132	29878	3.59918	0.999991	0.192433	0.190703
															GOTERM_BP_DIRECT	GO:0006814~sodium ion transport	9	1.5411	0.00370657	2.43103	SLC12A2, SLC5A6, SLC8A3, FXYD1, SLC4A10, ATP1B3, SLC38A3, SLC24A5, SLC4A5	566	132	29878	3.59918	0.999991	0.192433	0.190703
															GOTERM_BP_DIRECT	GO:0045766~positive regulation of angiogenesis	10	1.71233	0.00398068	2.40004	PTGIS, LRG1, RRAS, CCL5, NANOS3, FGF18, IGF2, CELA1, TNFRSF1A, AQP1	566	163	29878	3.23853	0.999996	0.198713	0.196927
															GOTERM_BP_DIRECT	GO:0006635~fatty acid beta-oxidation	6	1.0274	0.00410378	2.38682	HADHB, CPT1A, ACAA2, CPT2, ACOX2, DECR1	566	56	29878	5.65586	0.999997	0.198713	0.196927
															GOTERM_BP_DIRECT	GO:0097191~extrinsic apoptotic signaling pathway	6	1.0274	0.00410378	2.38682	IL33, SFRP1, DAB2, KRT18, KRT8, SGPP1	566	56	29878	5.65586	0.999997	0.198713	0.196927
															GOTERM_BP_DIRECT	GO:0003351~epithelial cilium movement involved in extracellular fluid movement	5	0.856164	0.00416291	2.3806	RSPH1, RSPH4A, RSPH9, NME5, DPCD	566	35	29878	7.54114	0.999998	0.198713	0.196927
															GOTERM_BP_DIRECT	GO:0045807~positive regulation of endocytosis	5	0.856164	0.00416291	2.3806	CD63, DAB2, CD151, APOE, CCL19	566	35	29878	7.54114	0.999998	0.198713	0.196927
															GOTERM_BP_DIRECT	GO:0001934~positive regulation of protein phosphorylation	13	2.22603	0.0042231	2.37437	CD74, RARRES2, PTGER3, RGMA, DAB2, CCND3, CLDN3, EDNRB, GPNMB, FGF18, LEPR, SOX9, GAS6	566	260	29878	2.6394	0.999998	0.198713	0.196927
															GOTERM_BP_DIRECT	GO:0007565~female pregnancy	8	1.36986	0.00427408	2.36916	DDR1, ACE, HFE, IGFBP2, CAPN2, H2-Q2, SLC38A3, SLC19A1	566	107	29878	3.94677	0.999998	0.198713	0.196927
															GOTERM_BP_DIRECT	GO:0003184~pulmonary valve morphogenesis	4	0.684932	0.00444185	2.35244	NANOS3, HEY2, SMAD6, STRA6	566	18	29878	11.7307	0.999999	0.203476	0.201647
															GOTERM_BP_DIRECT	GO:0046513~ceramide biosynthetic process	5	0.856164	0.00461432	2.33589	CERS5, SPTLC3, DEGS1, SPTSSA, SGMS2	566	36	29878	7.33166	0.999999	0.208313	0.20644
															GOTERM_BP_DIRECT	GO:0042159~lipoprotein catabolic process	3	0.513699	0.0050912	2.29318	APOE, LIPA, CTSD	566	6	29878	26.394	1	0.2198	0.217824
															GOTERM_BP_DIRECT	GO:0002504~antigen processing and presentation of peptide or polysaccharide antigen via MHC class II	3	0.513699	0.0050912	2.29318	H2-EB1, H2-AA, H2-AB1	566	6	29878	26.394	1	0.2198	0.217824
															GOTERM_BP_DIRECT	GO:0030514~negative regulation of BMP signaling pathway	6	1.0274	0.00513632	2.28935	DLX1, SFRP1, SOSTDC1, TMEM53, SMAD6, TOB1	566	59	29878	5.36827	1	0.2198	0.217824
															GOTERM_BP_DIRECT	GO:0015701~bicarbonate transport	4	0.684932	0.00520134	2.28388	PTGER3, SLC4A10, SLC4A2, SLC4A5	566	19	29878	11.1133	1	0.2198	0.217824
															GOTERM_BP_DIRECT	GO:0060070~canonical Wnt signaling pathway	8	1.36986	0.00522158	2.2822	SFRP1, EDNRB, ADGRA2, FZD4, FZD7, SFRP5, SOSTDC1, SOX9	566	111	29878	3.80454	1	0.2198	0.217824
															GOTERM_BP_DIRECT	GO:0071260~cellular response to mechanical stimulus	8	1.36986	0.00548129	2.26112	IL33, NANOS3, PIEZO1, LTBR, SOX9, BMP6, TNFRSF1A, AQP1	566	112	29878	3.77057	1	0.224177	0.222162
															GOTERM_BP_DIRECT	GO:0008283~cell population proliferation	14	2.39726	0.00558822	2.25273	DDR1, OCA2, FZD4, MVP, ODC1, BMP7, LIPA, TGFBR3, SMO, MAB21L1, PDPN, FGF18, SOX9, IL11RA1	566	304	29878	2.43103	1	0.224177	0.222162
															GOTERM_BP_DIRECT	GO:0035082~axoneme assembly	5	0.856164	0.00561343	2.25077	SPAG16, RSPH1, RSPH4A, FOXJ1, RSPH9	566	38	29878	6.94579	1	0.224177	0.222162
															GOTERM_BP_DIRECT	GO:0097421~liver regeneration	5	0.856164	0.00561343	2.25077	SLC7A5, CPT1A, HFE, UCP2, CLDN1	566	38	29878	6.94579	1	0.224177	0.222162
															GOTERM_BP_DIRECT	GO:0070588~calcium ion transmembrane transport	8	1.36986	0.00575056	2.24029	SLC8A3, EDNRB, TRPC3, TRPV4, ORAI1, GAS6, SLC24A5, TMCO1	566	113	29878	3.7372	1	0.226747	0.224708
															GOTERM_BP_DIRECT	GO:0042908~xenobiotic transport	4	0.684932	0.0060342	2.21938	SLC7A5, SLC31A1, SLC22A18, SLC29A4	566	20	29878	10.5576	1	0.234957	0.232845
															GOTERM_BP_DIRECT	GO:0007411~axon guidance	11	1.88356	0.00650989	2.18643	NGFR, GBX2, LMX1A, SEMA3B, NTN4, OTX2, ETV1, LAMC2, EMB, SEMA3F, BMP7	566	208	29878	2.79167	1	0.250349	0.248099
															GOTERM_BP_DIRECT	GO:0030513~positive regulation of BMP signaling pathway	5	0.856164	0.00674729	2.17087	TGFBR3, CRB2, ZFP423, MSX1, SULF1	566	40	29878	6.5985	1	0.252018	0.249752
															GOTERM_BP_DIRECT	GO:0006869~lipid transport	10	1.71233	0.00676441	2.16977	SLCO1C1, GM2A, APOC1, ABCA4, APOD, LBP, APOE, CD36, LRP10, PLTP	566	177	29878	2.98237	1	0.252018	0.249752
															GOTERM_BP_DIRECT	GO:0015804~neutral amino acid transport	4	0.684932	0.00694219	2.1585	SLC7A5, SLC6A20A, SLC1A5, SLC7A10	566	21	29878	10.0549	1	0.252018	0.249752
															GOTERM_BP_DIRECT	GO:0060669~embryonic placenta morphogenesis	3	0.513699	0.00703869	2.15251	CDKN1C, VCAM1, IGF2	566	7	29878	22.6234	1	0.252018	0.249752
															GOTERM_BP_DIRECT	GO:0010883~regulation of lipid storage	3	0.513699	0.00703869	2.15251	SREBF1, CPT1A, MEST	566	7	29878	22.6234	1	0.252018	0.249752
															GOTERM_BP_DIRECT	GO:0033634~positive regulation of cell-cell adhesion mediated by integrin	3	0.513699	0.00703869	2.15251	PODXL, CCL5, PIEZO1	566	7	29878	22.6234	1	0.252018	0.249752
															GOTERM_BP_DIRECT	GO:0060391~positive regulation of SMAD protein signal transduction	5	0.856164	0.00736701	2.13271	TGFBR3, DAB2, HFE, BMP7, BMP6	566	41	29878	6.43756	1	0.260776	0.258431
															GOTERM_BP_DIRECT	GO:0050821~protein stabilization	11	1.88356	0.00764229	2.11678	CD74, CRTAP, SMO, PRKRA, TMEM88, LAMP2, GLMP, ATP1B3, ZSWIM7, MSX1, DSC3	566	213	29878	2.72614	1	0.26748	0.265076
															GOTERM_BP_DIRECT	GO:0007266~Rho protein signal transduction	6	1.0274	0.0077298	2.11183	NGFR, COL1A2, ITGA3, PDPN, EPS8L2, CTNNAL1	566	65	29878	4.87274	1	0.267537	0.265132
															GOTERM_BP_DIRECT	GO:0032332~positive regulation of chondrocyte differentiation	4	0.684932	0.00792686	2.1009	FGF18, SOX9, RELA, BMP6	566	22	29878	9.59782	1	0.269666	0.267242
															GOTERM_BP_DIRECT	GO:0030177~positive regulation of Wnt signaling pathway	5	0.856164	0.00802309	2.09566	SFRP1, ATP6AP2, PBXIP1, SULF1, WLS	566	42	29878	6.28428	1	0.269666	0.267242
															GOTERM_BP_DIRECT	GO:0045892~negative regulation of DNA-templated transcription	23	3.93836	0.00805103	2.09415	CDKN1C, ZFP423, MAGEL2, CBX3, XRCC5, ZFP703, NR1D2, PBXIP1, BMP7, RELA, SFRP1, DAP, SMO, ZIC2, MDFIC, HEY2, PRDM16, SIX3, HSF4, MSX1, SOX9, ATF5, GAS6	566	661	29878	1.8368	1	0.269666	0.267242
															GOTERM_BP_DIRECT	GO:0032526~response to retinoic acid	6	1.0274	0.00823644	2.08426	ACER2, SREBF1, IGFBP2, RBP1, MEST, BMP6	566	66	29878	4.79891	1	0.272941	0.270488
															GOTERM_BP_DIRECT	GO:0016338~calcium-independent cell-cell adhesion via plasma membrane cell-adhesion molecules	4	0.684932	0.00898961	2.04626	CLDN3, CLDN9, CLDN2, CLDN1	566	23	29878	9.18052	1	0.283036	0.280492
															GOTERM_BP_DIRECT	GO:0017015~regulation of transforming growth factor beta receptor signaling pathway	4	0.684932	0.00898961	2.04626	TGFBR3, ITGA3, ZFP703, FOLR1	566	23	29878	9.18052	1	0.283036	0.280492
															GOTERM_BP_DIRECT	GO:0030163~protein catabolic process	8	1.36986	0.00901549	2.04501	DPP7, CTSL, LAMP2, CAPN2, TPP1, CTSD, RELA, CTSB	566	123	29878	3.43336	1	0.283036	0.280492
															GOTERM_BP_DIRECT	GO:0071346~cellular response to type II interferon	8	1.36986	0.00901549	2.04501	VAMP8, RAB20, STXBP3, CCL5, VIM, CCL19, CLDN1, H2-AB1	566	123	29878	3.43336	1	0.283036	0.280492
															GOTERM_BP_DIRECT	GO:0000122~negative regulation of transcription by RNA polymerase II	31	5.30822	0.00903167	2.04423	CDKN1C, DLX1, MAGEL2, INS2, MOSPD1, SLA2, RELA, CCND3, EDNRB, CUX1, PRDM16, HEY2, HSF4, SOX9, CD36, MSX1, EOMES, IL33, SREBF1, CBX3, IGF2, FOXJ1, CELA1, NR1D2, SORBS3, BMP6, DAB2, SMO, TRPV4, GTF2IRD1, EZR	566	997	29878	1.64135	1	0.283036	0.280492
															GOTERM_BP_DIRECT	GO:0071281~cellular response to iron ion	3	0.513699	0.00926795	2.03302	HFE, TRF, BMP6	566	8	29878	19.7955	1	0.283036	0.280492
															GOTERM_BP_DIRECT	GO:0150104~transport across blood-brain barrier	3	0.513699	0.00926795	2.03302	SLC5A6, SLC1A5, SLC16A2	566	8	29878	19.7955	1	0.283036	0.280492
															GOTERM_BP_DIRECT	GO:0035239~tube morphogenesis	3	0.513699	0.00926795	2.03302	GBX2, PDPN, BMP7	566	8	29878	19.7955	1	0.283036	0.280492
															GOTERM_BP_DIRECT	GO:0010629~negative regulation of gene expression	16	2.73973	0.00979593	2.00895	ACE, INS2, TNFRSF1A, CRHR2, TGFBR3, SLC7A5, SFRP1, CLDN3, SMO, HEY2, MYADM, MSX1, APOE, SOX9, CD36, MSX1OS	566	400	29878	2.11152	1	0.296256	0.293593
															GOTERM_BP_DIRECT	GO:0001501~skeletal system development	8	1.36986	0.0102171	1.99067	CDKN1C, COL18A1, COL1A2, ZIC3, NPR3, WFIKKN2, LTBP3, SOX9	566	126	29878	3.35162	1	0.304245	0.301511
															GOTERM_BP_DIRECT	GO:0009887~animal organ morphogenesis	9	1.5411	0.0102555	1.98904	PDGFC, FGF18, IGF2, PBX3, NTN4, OTX2, LAMC2, BMP7, RELA	566	157	29878	3.02606	1	0.304245	0.301511
															GOTERM_BP_DIRECT	GO:0003333~amino acid transmembrane transport	4	0.684932	0.0113541	1.94485	SLC7A5, SLC1A5, SLC38A3, SLC7A10	566	25	29878	8.44608	1	0.330236	0.327268
															GOTERM_BP_DIRECT	GO:0019934~cGMP-mediated signaling	4	0.684932	0.0113541	1.94485	EDNRB, HTR2C, CD36, AQP1	566	25	29878	8.44608	1	0.330236	0.327268
															GOTERM_BP_DIRECT	GO:0006508~proteolysis	22	3.76712	0.0116438	1.93391	CTSA, TINAGL1, ACE, CPQ, RHBDD1, HP, CELA1, PCOLCE, CNDP2, KLK6, SCPEP1, CTSO, GZMM, DPP7, MMP15, CTSL, CAPN2, TPP1, AGA, PRSS8, CTSD, CTSB	566	643	29878	1.80612	1	0.330236	0.327268
															GOTERM_BP_DIRECT	GO:1900121~negative regulation of receptor binding	3	0.513699	0.0117676	1.92931	HFE, PTPRF, RGMA	566	9	29878	17.596	1	0.330236	0.327268
															GOTERM_BP_DIRECT	GO:0009437~carnitine metabolic process	3	0.513699	0.0117676	1.92931	CPT1A, CPT2, ALDH9A1	566	9	29878	17.596	1	0.330236	0.327268
															GOTERM_BP_DIRECT	GO:0061032~visceral serous pericardium development	3	0.513699	0.0117676	1.92931	TGFBR3, VCAM1, PDPN	566	9	29878	17.596	1	0.330236	0.327268
															GOTERM_BP_DIRECT	GO:0019886~antigen processing and presentation of exogenous peptide antigen via MHC class II	4	0.684932	0.0126578	1.89764	CD74, H2-EB1, H2-AA, H2-AB1	566	26	29878	8.12123	1	0.351947	0.348784
															GOTERM_BP_DIRECT	GO:0019369~arachidonic acid metabolic process	5	0.856164	0.0127673	1.8939	CYP4F15, CYP2J6, ALOX12E, EPHX1, FADS1	566	48	29878	5.49875	1	0.351947	0.348784
															GOTERM_BP_DIRECT	GO:0045471~response to ethanol	8	1.36986	0.0129636	1.88727	SREBF1, ST6GAL1, CPT1A, CLDN3, VCAM1, MAOB, GGH, CLDN1	566	132	29878	3.19927	1	0.354226	0.351042
															GOTERM_BP_DIRECT	GO:0001843~neural tube closure	7	1.19863	0.013626	1.86563	SFRP1, ZIC2, PLXNB2, COBL, ZIC5, SPINT2, RGMA	566	103	29878	3.58753	1	0.359135	0.355907
															GOTERM_BP_DIRECT	GO:0006633~fatty acid biosynthetic process	6	1.0274	0.013866	1.85805	FADS3, FADS2, PTGIS, DEGS1, ELOVL7, FADS1	566	75	29878	4.22304	1	0.359135	0.355907
															GOTERM_BP_DIRECT	GO:0006884~cell volume homeostasis	4	0.684932	0.0140435	1.85252	SLC12A2, SLC12A4, SLC12A7, AQP1	566	27	29878	7.82044	1	0.359135	0.355907
															GOTERM_BP_DIRECT	GO:0035264~multicellular organism growth	9	1.5411	0.0144649	1.83969	SLC12A2, CDKN1C, SMO, ETNK2, SIX3, SLC4A10, H2-Q2, CELA1, ATF5	566	167	29878	2.84486	1	0.359135	0.355907
															GOTERM_BP_DIRECT	GO:0038060~nitric oxide-cGMP-mediated signaling	3	0.513699	0.0145268	1.83783	INS2, APOE, CD36	566	10	29878	15.8364	1	0.359135	0.355907
															GOTERM_BP_DIRECT	GO:0021930~cerebellar granule cell precursor proliferation	3	0.513699	0.0145268	1.83783	ZFP423, GBX2, ATF5	566	10	29878	15.8364	1	0.359135	0.355907
															GOTERM_BP_DIRECT	GO:0048023~positive regulation of melanin biosynthetic process	3	0.513699	0.0145268	1.83783	CDH3, OPN3, RAB38	566	10	29878	15.8364	1	0.359135	0.355907
															GOTERM_BP_DIRECT	GO:1902475~L-alpha-amino acid transmembrane transport	3	0.513699	0.0145268	1.83783	SLC7A5, SLC6A20A, SLC38A3	566	10	29878	15.8364	1	0.359135	0.355907
															GOTERM_BP_DIRECT	GO:0060054~positive regulation of epithelial cell proliferation involved in wound healing	3	0.513699	0.0145268	1.83783	LRG1, FZD7, CLDN1	566	10	29878	15.8364	1	0.359135	0.355907
															GOTERM_BP_DIRECT	GO:0071481~cellular response to X-ray	3	0.513699	0.0145268	1.83783	SFRP1, XRCC5, PRAP1	566	10	29878	15.8364	1	0.359135	0.355907
															GOTERM_BP_DIRECT	GO:0070327~thyroid hormone transport	3	0.513699	0.0145268	1.83783	SLCO1C1, SLC7A5, SLC16A2	566	10	29878	15.8364	1	0.359135	0.355907
															GOTERM_BP_DIRECT	GO:0071223~cellular response to lipoteichoic acid	3	0.513699	0.0145268	1.83783	LBP, CD36, RELA	566	10	29878	15.8364	1	0.359135	0.355907
															GOTERM_BP_DIRECT	GO:0001755~neural crest cell migration	5	0.856164	0.0146735	1.83347	EDNRB, GBX2, SMO, SEMA3B, SEMA3F	566	50	29878	5.2788	1	0.359904	0.356669
															GOTERM_BP_DIRECT	GO:0007200~phospholipase C-activating G protein-coupled receptor signaling pathway	7	1.19863	0.0148659	1.82781	ANO1, EDNRB, NPR3, PTGER3, FFAR4, HTR2C, ORAI1	566	105	29878	3.5192	1	0.361776	0.358524
															GOTERM_BP_DIRECT	GO:0006006~glucose metabolic process	6	1.0274	0.0153977	1.81254	CPT1A, INS2, IGF2, APOD, GALM, LIPA	566	77	29878	4.11335	1	0.371691	0.36835
															GOTERM_BP_DIRECT	GO:0048593~camera-type eye morphogenesis	4	0.684932	0.015512	1.80933	COL8A2, COL8A1, BMP7, AQP1	566	28	29878	7.54114	1	0.371691	0.36835
															GOTERM_BP_DIRECT	GO:0001654~eye development	5	0.856164	0.0156903	1.80437	MAB21L1, SIX3, PBX3, BMP7, BMP6	566	51	29878	5.17529	1	0.373094	0.36974
															GOTERM_BP_DIRECT	GO:0016055~Wnt signaling pathway	11	1.88356	0.0161435	1.792	SFRP1, DAB2, ADGRA2, NXN, TMEM88, FZD4, FZD7, SFRP5, SOSTDC1, CELA1, WLS	566	239	29878	2.42957	1	0.379521	0.376109
															GOTERM_BP_DIRECT	GO:0050829~defense response to Gram-negative bacterium	8	1.36986	0.0162043	1.79037	DEFB9, RPS19, LYZ2, RARRES2, LYZ1, LBP, OPTN, AQP1	566	138	29878	3.06017	1	0.379521	0.376109
															GOTERM_BP_DIRECT	GO:0008284~positive regulation of cell population proliferation	21	3.59589	0.0170009	1.76953	ZFP703, INS2, ODC1, IGF2, LAMC2, RELA, ACER2, TGFBR3, SFRP1, CCND3, EDNRB, SMO, PRKRA, MAB21L1, PDGFC, FGF18, S100A13, ENPP2, SOX9, OPTN, IL11RA1	566	627	29878	1.76802	1	0.392955	0.389423
															GOTERM_BP_DIRECT	GO:0003180~aortic valve morphogenesis	4	0.684932	0.0170636	1.76793	NANOS3, HEY2, SOX9, SMAD6	566	29	29878	7.2811	1	0.392955	0.389423
															GOTERM_BP_DIRECT	GO:0030036~actin cytoskeleton organization	11	1.88356	0.0174526	1.75814	PDLIM1, SFRP1, CSRP2, CLDN3, TRPV4, FOXJ1, COBL, PHACTR2, PARVA, EZR, ANTXR1	566	242	29878	2.39945	1	0.392955	0.389423
															GOTERM_BP_DIRECT	GO:0009313~oligosaccharide catabolic process	3	0.513699	0.0175347	1.7561	GM2A, MAN2B2, MAN2B1	566	11	29878	14.3967	1	0.392955	0.389423
															GOTERM_BP_DIRECT	GO:0007618~mating	3	0.513699	0.0175347	1.7561	RSPH1, RSPH9, NME5	566	11	29878	14.3967	1	0.392955	0.389423
															GOTERM_BP_DIRECT	GO:0031017~exocrine pancreas development	3	0.513699	0.0175347	1.7561	IGF2, CELA1, WLS	566	11	29878	14.3967	1	0.392955	0.389423
															GOTERM_BP_DIRECT	GO:0033209~tumor necrosis factor-mediated signaling pathway	5	0.856164	0.0178542	1.74826	PLVAP, KRT18, KRT8, RELA, TNFRSF1A	566	53	29878	4.98	1	0.397256	0.393685
															GOTERM_BP_DIRECT	GO:0006885~regulation of pH	4	0.684932	0.0186988	1.72819	EDNRB, SLC4A10, CAR14, CAR12	566	30	29878	7.0384	1	0.409328	0.405649
															GOTERM_BP_DIRECT	GO:0008285~negative regulation of cell population proliferation	15	2.56849	0.0187559	1.72686	DDR1, NANOS3, TPBG, SMAD6, BMP7, TOB1, PTPRF, SFRP1, CLDN3, RPS6KA2, SFRP5, PDPN, MSX1, ATF5, OPTN	566	394	29878	2.00969	1	0.409328	0.405649
															GOTERM_BP_DIRECT	GO:0071347~cellular response to interleukin-1	6	1.0274	0.018791	1.72605	SFRP1, PTGIS, CCL5, SOX9, CCL19, RELA	566	81	29878	3.91022	1	0.409328	0.405649
															GOTERM_BP_DIRECT	GO:0001649~osteoblast differentiation	7	1.19863	0.0190513	1.72007	TGFBR3, SFRP1, MYOC, SMO, GPNMB, IGF2, BMP6	566	111	29878	3.32897	1	0.412117	0.408413
															GOTERM_BP_DIRECT	GO:0071560~cellular response to transforming growth factor beta stimulus	6	1.0274	0.0197101	1.70531	DLX1, SFRP1, DAB2, NANOS3, SOX9, CLDN1	566	82	29878	3.86254	1	0.423427	0.419621
															GOTERM_BP_DIRECT	GO:0030279~negative regulation of ossification	4	0.684932	0.0204178	1.68999	SFRP1, TMEM53, SOX9, SMAD6	566	31	29878	6.81135	1	0.435626	0.431711
															GOTERM_BP_DIRECT	GO:0032755~positive regulation of interleukin-6 production	7	1.19863	0.0206084	1.68596	IL33, CD74, TRPV4, LBP, CD36, RELA, CRHR2	566	113	29878	3.27005	1	0.436701	0.432775
															GOTERM_BP_DIRECT	GO:0060972~left/right pattern formation	3	0.513699	0.0207811	1.68233	ZIC3, FOXJ1, DPCD	566	12	29878	13.197	1	0.437386	0.433455
															GOTERM_BP_DIRECT	GO:0015031~protein transport	21	3.59589	0.0211775	1.67412	RD3, CD63, TRAM1, TMED10, STXBP3, CETN2, CETN3, YIF1A, VAMP8, LMAN1, DAB2, RAB20, SEC61G, S100A13, AP1S2, UNC119, KDELR2, RAB38, ASTN2, SFT2D2, CHMP5	566	642	29878	1.72671	1	0.440823	0.43686
															GOTERM_BP_DIRECT	GO:0090090~negative regulation of canonical Wnt signaling pathway	8	1.36986	0.0213653	1.67029	SFRP1, DAB2, TMEM88, SFRP5, TPBG, SOSTDC1, APOE, SOX9	566	146	29878	2.89249	1	0.440823	0.43686
															GOTERM_BP_DIRECT	GO:0001568~blood vessel development	6	1.0274	0.0216355	1.66483	TGFBR3, COL1A2, FZD4, HEY2, ANTXR1, STRA6	566	84	29878	3.77057	1	0.440823	0.43686
															GOTERM_BP_DIRECT	GO:0050680~negative regulation of epithelial cell proliferation	6	1.0274	0.0216355	1.66483	CDKN1C, TGFBR3, IFT74, SFRP1, DAB2, SOX9	566	84	29878	3.77057	1	0.440823	0.43686
															GOTERM_BP_DIRECT	GO:0072659~protein localization to plasma membrane	9	1.5411	0.021652	1.6645	TMEM88, TPBG, ATP1B3, GAS6, EZR, MRAP2, TSPAN33, TNFRSF1A, CRB3	566	180	29878	2.6394	1	0.440823	0.43686
															GOTERM_BP_DIRECT	GO:0071773~cellular response to BMP stimulus	4	0.684932	0.0222207	1.65324	DLX1, SOX9, BMP7, BMP6	566	32	29878	6.5985	1	0.446565	0.442551
															GOTERM_BP_DIRECT	GO:0072657~protein localization to membrane	4	0.684932	0.0222207	1.65324	TM9SF2, ANO1, TM9SF1, RAB38	566	32	29878	6.5985	1	0.446565	0.442551
															GOTERM_BP_DIRECT	GO:0007040~lysosome organization	5	0.856164	0.0227159	1.64367	CREG1, TPP1, ARSG, LIPA, CHMP5	566	57	29878	4.63053	1	0.453591	0.449514
															GOTERM_BP_DIRECT	GO:0009267~cellular response to starvation	6	1.0274	0.0236793	1.62563	SREBF1, SFRP1, CTSL, LAMP2, GAS6, FADS1	566	86	29878	3.68288	1	0.466841	0.462645
															GOTERM_BP_DIRECT	GO:0006821~chloride transport	6	1.0274	0.0236793	1.62563	SLC12A2, CLIC6, GABRA1, ANO1, CLIC3, SLC4A2	566	86	29878	3.68288	1	0.466841	0.462645
															GOTERM_BP_DIRECT	GO:0046697~decidualization	4	0.684932	0.0241077	1.61784	PTGIS, CTSL, IL11RA1, CTSB	566	33	29878	6.39854	1	0.467858	0.463653
															GOTERM_BP_DIRECT	GO:0035455~response to interferon-alpha	3	0.513699	0.0242558	1.61518	IFNAR2, IFITM2, TGTP1	566	13	29878	12.1818	1	0.467858	0.463653
															GOTERM_BP_DIRECT	GO:0034620~cellular response to unfolded protein	3	0.513699	0.0242558	1.61518	RHBDD1, HSPB8, OPTN	566	13	29878	12.1818	1	0.467858	0.463653
															GOTERM_BP_DIRECT	GO:0006816~calcium ion transport	8	1.36986	0.0243316	1.61383	SLC8A3, TRPC3, CCL5, TRPV4, NANOS3, ORAI1, SLC24A5, TMCO1	566	150	29878	2.81536	1	0.467858	0.463653
															GOTERM_BP_DIRECT	GO:0007389~pattern specification process	5	0.856164	0.0254202	1.59482	SMO, ZIC3, HEY2, SOSTDC1, BMP7	566	59	29878	4.47356	1	0.48579	0.481424
															GOTERM_BP_DIRECT	GO:0032760~positive regulation of tumor necrosis factor production	7	1.19863	0.0257908	1.58853	IL33, CYP2J6, MAPKAPK2, LBP, CD36, CCL19, TNFRSF1A	566	119	29878	3.10518	1	0.489869	0.485465
															GOTERM_BP_DIRECT	GO:0033344~cholesterol efflux	4	0.684932	0.0260785	1.58372	APOC1, APOE, LIPA, TSKU	566	34	29878	6.21035	1	0.492331	0.487905
															GOTERM_BP_DIRECT	GO:0006914~autophagy	10	1.71233	0.0267322	1.57297	VAMP8, TMEM59, TM9SF1, DAP, CREG1, LAMP2, FNBP1L, OPTN, S100A8, CHMP5	566	223	29878	2.36717	1	0.500671	0.496171
															GOTERM_BP_DIRECT	GO:0042311~vasodilation	5	0.856164	0.0268418	1.57119	EDNRB, INS2, NPR3, APOE, PLEKHA7	566	60	29878	4.399	1	0.500671	0.496171
															GOTERM_BP_DIRECT	GO:0030510~regulation of BMP signaling pathway	3	0.513699	0.0279492	1.55363	ITGA3, FSTL1, RGMA	566	14	29878	11.3117	1	0.503247	0.498723
															GOTERM_BP_DIRECT	GO:0035810~positive regulation of urine volume	3	0.513699	0.0279492	1.55363	EDNRB, NPR3, PTGER3	566	14	29878	11.3117	1	0.503247	0.498723
															GOTERM_BP_DIRECT	GO:0021670~lateral ventricle development	3	0.513699	0.0279492	1.55363	DPCD, TSKU, AQP1	566	14	29878	11.3117	1	0.503247	0.498723
															GOTERM_BP_DIRECT	GO:0089718~amino acid import across plasma membrane	3	0.513699	0.0279492	1.55363	SLC7A5, SLC6A20A, SLC16A2	566	14	29878	11.3117	1	0.503247	0.498723
															GOTERM_BP_DIRECT	GO:0015909~long-chain fatty acid transport	3	0.513699	0.0279492	1.55363	UCP2, APOE, CD36	566	14	29878	11.3117	1	0.503247	0.498723
															GOTERM_BP_DIRECT	GO:0002503~peptide antigen assembly with MHC class II protein complex	3	0.513699	0.0279492	1.55363	H2-EB1, H2-AA, H2-AB1	566	14	29878	11.3117	1	0.503247	0.498723
															GOTERM_BP_DIRECT	GO:0071542~dopaminergic neuron differentiation	4	0.684932	0.0281331	1.55078	SFRP1, LMX1A, SMO, OTX2	566	35	29878	6.03291	1	0.503647	0.49912
															GOTERM_BP_DIRECT	GO:0001942~hair follicle development	5	0.856164	0.02831	1.54806	NGFR, SMO, PRSS8, SOX9, RELA	566	61	29878	4.32688	1	0.503918	0.499389
															GOTERM_BP_DIRECT	GO:0006955~immune response	17	2.91096	0.0284942	1.54524	CD74, H2-EB1, TGTP1, PNP2, H2-L, H2-Q2, SMAD6, H2-AA, BMP6, CXCL5, TGFBR3, CTSL, CCL5, ENPP2, LTBR, CCL19, H2-AB1	566	497	29878	1.80563	1	0.504315	0.499782
															GOTERM_BP_DIRECT	GO:0048565~digestive tract development	4	0.684932	0.0302712	1.51897	SMO, PDGFC, COBL, SLC4A2	566	36	29878	5.86533	1	0.532739	0.52795
															GOTERM_BP_DIRECT	GO:1902476~chloride transmembrane transport	5	0.856164	0.0313874	1.50324	SLC12A2, GABRA1, ANO1, SLC12A4, SLC12A7	566	63	29878	4.18952	1	0.542174	0.5373
															GOTERM_BP_DIRECT	GO:0015670~carbon dioxide transport	3	0.513699	0.0318516	1.49687	CAR14, CAR12, AQP1	566	15	29878	10.5576	1	0.542174	0.5373
															GOTERM_BP_DIRECT	GO:1905146~lysosomal protein catabolic process	3	0.513699	0.0318516	1.49687	DPP7, LAMP2, TPP1	566	15	29878	10.5576	1	0.542174	0.5373
															GOTERM_BP_DIRECT	GO:0046512~sphingosine biosynthetic process	3	0.513699	0.0318516	1.49687	ACER2, SPTLC3, SPTSSA	566	15	29878	10.5576	1	0.542174	0.5373
															GOTERM_BP_DIRECT	GO:0090385~phagosome-lysosome fusion	3	0.513699	0.0318516	1.49687	RAB20, RAB38, PLA2G5	566	15	29878	10.5576	1	0.542174	0.5373
															GOTERM_BP_DIRECT	GO:0033993~response to lipid	3	0.513699	0.0318516	1.49687	PTGER3, CD36, LIPA	566	15	29878	10.5576	1	0.542174	0.5373
															GOTERM_BP_DIRECT	GO:0016042~lipid catabolic process	7	1.19863	0.0328523	1.48343	PLCB4, ABHD4, INS2, ENPP2, PLA2G5, LIPA, PNPLA2	566	126	29878	2.93267	1	0.556167	0.551168
															GOTERM_BP_DIRECT	GO:0007157~heterophilic cell-cell adhesion via plasma membrane cell adhesion molecules	5	0.856164	0.0346537	1.46025	CRB2, CD164, LGALS1, VCAM1, CBLN1	566	65	29878	4.06061	1	0.582744	0.577506
															GOTERM_BP_DIRECT	GO:0030901~midbrain development	4	0.684932	0.0347963	1.45847	LMX1A, OTX2, MSX1, WLS	566	38	29878	5.55663	1	0.582744	0.577506
															GOTERM_BP_DIRECT	GO:0030903~notochord development	3	0.513699	0.035954	1.44425	COL18A1, COBL, SOX9	566	16	29878	9.89775	1	0.583494	0.578249
															GOTERM_BP_DIRECT	GO:0007042~lysosomal lumen acidification	3	0.513699	0.035954	1.44425	CREG1, LAMP2, ATP6AP2	566	16	29878	9.89775	1	0.583494	0.578249
															GOTERM_BP_DIRECT	GO:0007160~cell-matrix adhesion	6	1.0274	0.0371241	1.43034	CD63, BCAM, VCAM1, MIA, ITGA3, NID2	566	97	29878	3.26524	1	0.583494	0.578249
															GOTERM_BP_DIRECT	GO:0032868~response to insulin	6	1.0274	0.0371241	1.43034	STXBP3, TRPV4, GRB10, GGH, ALPL, RELA	566	97	29878	3.26524	1	0.583494	0.578249
															GOTERM_BP_DIRECT	GO:0006953~acute-phase response	4	0.684932	0.0371824	1.42966	HFE, INS2, HP, LBP	566	39	29878	5.41415	1	0.583494	0.578249
															GOTERM_BP_DIRECT	GO:0031069~hair follicle morphogenesis	4	0.684932	0.0371824	1.42966	NGFR, SMO, CTSL, SOSTDC1	566	39	29878	5.41415	1	0.583494	0.578249
															GOTERM_BP_DIRECT	GO:0034331~cell junction maintenance	2	0.342466	0.0374635	1.42639	CLDN3, CLDN1	566	2	29878	52.788	1	0.583494	0.578249
															GOTERM_BP_DIRECT	GO:0035283~central nervous system segmentation	2	0.342466	0.0374635	1.42639	ZIC2, ZIC3	566	2	29878	52.788	1	0.583494	0.578249
															GOTERM_BP_DIRECT	GO:0060265~positive regulation of respiratory burst involved in inflammatory response	2	0.342466	0.0374635	1.42639	RPS19, LBP	566	2	29878	52.788	1	0.583494	0.578249
															GOTERM_BP_DIRECT	GO:0071830~triglyceride-rich lipoprotein particle clearance	2	0.342466	0.0374635	1.42639	APOE, LIPA	566	2	29878	52.788	1	0.583494	0.578249
															GOTERM_BP_DIRECT	GO:0010585~glutamine secretion	2	0.342466	0.0374635	1.42639	SLC1A5, SLC38A3	566	2	29878	52.788	1	0.583494	0.578249
															GOTERM_BP_DIRECT	GO:0006117~acetaldehyde metabolic process	2	0.342466	0.0374635	1.42639	ALDH2, RELA	566	2	29878	52.788	1	0.583494	0.578249
															GOTERM_BP_DIRECT	GO:1903475~mitotic actomyosin contractile ring assembly	2	0.342466	0.0374635	1.42639	CETN2, CETN4	566	2	29878	52.788	1	0.583494	0.578249
															GOTERM_BP_DIRECT	GO:0062177~radial spoke assembly	2	0.342466	0.0374635	1.42639	RSPH4A, RSPH9	566	2	29878	52.788	1	0.583494	0.578249
															GOTERM_BP_DIRECT	GO:0030282~bone mineralization	5	0.856164	0.03811	1.41896	COL1A2, GPNMB, ALPL, LTBP3, SOX9	566	67	29878	3.9394	1	0.588594	0.583303
															GOTERM_BP_DIRECT	GO:0007507~heart development	12	2.05479	0.0384816	1.41475	PDLIM1, IFT74, VCAM1, IFITM2, ITGA3, ZIC3, RPS6KA2, HEY2, FOXJ1, MSX1, SOX9, STRA6	566	315	29878	2.01097	1	0.588594	0.583303
															GOTERM_BP_DIRECT	GO:0051216~cartilage development	6	1.0274	0.0385369	1.41412	MGP, MSX1, SOX9, SULF1, BMP7, BMP6	566	98	29878	3.23192	1	0.588594	0.583303
															GOTERM_BP_DIRECT	GO:0006641~triglyceride metabolic process	4	0.684932	0.0396501	1.40176	CPT1A, APOC1, APOE, LIPA	566	40	29878	5.2788	1	0.588594	0.583303
															GOTERM_BP_DIRECT	GO:0050775~positive regulation of dendrite morphogenesis	4	0.684932	0.0396501	1.40176	CUX1, FZD4, PTPRF, WLS	566	40	29878	5.2788	1	0.588594	0.583303
															GOTERM_BP_DIRECT	GO:0042327~positive regulation of phosphorylation	4	0.684932	0.0396501	1.40176	CCL5, FZD7, GRB10, TRF	566	40	29878	5.2788	1	0.588594	0.583303
															GOTERM_BP_DIRECT	GO:0044331~cell-cell adhesion mediated by cadherin	4	0.684932	0.0396501	1.40176	CDH3, CDH20, PLEKHA7, DSC3	566	40	29878	5.2788	1	0.588594	0.583303
															GOTERM_BP_DIRECT	GO:0044319~wound healing, spreading of cells	3	0.513699	0.0402473	1.39526	DDR1, CD151, PDPN	566	17	29878	9.31553	1	0.588594	0.583303
															GOTERM_BP_DIRECT	GO:0006790~sulfur compound metabolic process	3	0.513699	0.0402473	1.39526	SULT1C1, ARSG, SULF1	566	17	29878	9.31553	1	0.588594	0.583303
															GOTERM_BP_DIRECT	GO:0045717~negative regulation of fatty acid biosynthetic process	3	0.513699	0.0402473	1.39526	ACADL, APOC1, ERLIN2	566	17	29878	9.31553	1	0.588594	0.583303
															GOTERM_BP_DIRECT	GO:0033280~response to vitamin D	3	0.513699	0.0402473	1.39526	KL, ALPL, BMP7	566	17	29878	9.31553	1	0.588594	0.583303
															GOTERM_BP_DIRECT	GO:0001895~retina homeostasis	3	0.513699	0.0402473	1.39526	CRB2, CDH3, WHRN	566	17	29878	9.31553	1	0.588594	0.583303
															GOTERM_BP_DIRECT	GO:0090336~positive regulation of brown fat cell differentiation	3	0.513699	0.0402473	1.39526	PRDM16, FFAR4, BMP7	566	17	29878	9.31553	1	0.588594	0.583303
															GOTERM_BP_DIRECT	GO:0016192~vesicle-mediated transport	11	1.88356	0.0406725	1.3907	VAMP8, LMAN1, TMED10, STXBP3, AP1S2, KDELR2, RAB38, TVP23B, SFT2D2, FOLR1, YIF1A	566	279	29878	2.08125	1	0.592031	0.58671
															GOTERM_BP_DIRECT	GO:0007179~transforming growth factor beta receptor signaling pathway	6	1.0274	0.0414599	1.38237	TGFBR3, DAB2, COL1A2, WFIKKN2, LTBP3, SMAD6	566	100	29878	3.16728	1	0.600687	0.595287
															GOTERM_BP_DIRECT	GO:0050796~regulation of insulin secretion	4	0.684932	0.0421988	1.3747	SREBF1, CPT1A, CCL5, SYT9	566	41	29878	5.15005	1	0.608561	0.603091
															GOTERM_BP_DIRECT	GO:0060271~cilium assembly	10	1.71233	0.0424326	1.3723	SPAG16, IFT74, ZFP423, RSPH4A, TMEM237, TEKT1, FOXJ1, PARVA, NME5, FNBP1L	566	243	29878	2.17235	1	0.609112	0.603637
															GOTERM_BP_DIRECT	GO:0006952~defense response	7	1.19863	0.0436242	1.36027	CD74, DEFB9, TGTP1, H2-L, RELA, CXCL5, TNFRSF1A	566	135	29878	2.73715	1	0.620886	0.615305
															GOTERM_BP_DIRECT	GO:0006865~amino acid transport	5	0.856164	0.0436514	1.36	SLC7A5, SLC6A20A, SLC1A5, SLC38A3, SLC7A10	566	70	29878	3.77057	1	0.620886	0.615305
															GOTERM_BP_DIRECT	GO:0043583~ear development	3	0.513699	0.044723	1.34947	DDR1, PRKRA, STRA6	566	18	29878	8.798	1	0.623385	0.617781
															GOTERM_BP_DIRECT	GO:0010812~negative regulation of cell-substrate adhesion	3	0.513699	0.044723	1.34947	LGALS1, FZD4, FZD7	566	18	29878	8.798	1	0.623385	0.617781
															GOTERM_BP_DIRECT	GO:0048066~developmental pigmentation	3	0.513699	0.044723	1.34947	OCA2, EDNRB, ZIC2	566	18	29878	8.798	1	0.623385	0.617781
															GOTERM_BP_DIRECT	GO:0045725~positive regulation of glycogen biosynthetic process	3	0.513699	0.044723	1.34947	C1QTNF2, INS2, IGF2	566	18	29878	8.798	1	0.623385	0.617781
															GOTERM_BP_DIRECT	GO:0010634~positive regulation of epithelial cell migration	4	0.684932	0.0448277	1.34845	ITGA3, ENPP2, SOX9, AQP1	566	42	29878	5.02743	1	0.623385	0.617781
															GOTERM_BP_DIRECT	GO:0010975~regulation of neuron projection development	4	0.684932	0.047536	1.32298	SFRP1, SLC39A12, PTPRF, KLK6	566	43	29878	4.91051	1	0.647261	0.641443
															GOTERM_BP_DIRECT	GO:1900026~positive regulation of substrate adhesion-dependent cell spreading	4	0.684932	0.047536	1.32298	DAB2, MYOC, MYADM, ENPP2	566	43	29878	4.91051	1	0.647261	0.641443
															GOTERM_BP_DIRECT	GO:0007043~cell-cell junction assembly	4	0.684932	0.047536	1.32298	CDH3, CDH20, TRPV4, DSC3	566	43	29878	4.91051	1	0.647261	0.641443
															GOTERM_BP_DIRECT	GO:0001707~mesoderm formation	4	0.684932	0.047536	1.32298	EOMES, CRB2, BMP7, WLS	566	43	29878	4.91051	1	0.647261	0.641443
															GOTERM_BP_DIRECT	GO:0045668~negative regulation of osteoblast differentiation	5	0.856164	0.0475835	1.32254	SFRP1, TMEM53, SOX9, SMAD6, TOB1	566	72	29878	3.66583	1	0.647261	0.641443
															GOTERM_BP_DIRECT	GO:0007166~cell surface receptor signaling pathway	9	1.5411	0.0482203	1.31677	ADGRD1, SMO, ADGRA2, FZD4, FZD7, CD36, GAS6, TNFRSF1A, CRHR2	566	211	29878	2.25162	1	0.653071	0.6472
															GOTERM_BP_DIRECT	GO:0042308~negative regulation of protein import into nucleus	3	0.513699	0.0493726	1.30651	MDFIC, APOD, CD36	566	19	29878	8.33495	1	0.660068	0.654134
															GOTERM_BP_DIRECT	GO:0071548~response to dexamethasone	3	0.513699	0.0493726	1.30651	ACE, UCP2, CLDN1	566	19	29878	8.33495	1	0.660068	0.654134
															GOTERM_BP_DIRECT	GO:0043171~peptide catabolic process	3	0.513699	0.0493726	1.30651	ACE, CPQ, TPP1	566	19	29878	8.33495	1	0.660068	0.654134
															GOTERM_BP_DIRECT	GO:0006954~inflammatory response	14	2.39726	0.0497057	1.30359	VCAM1, RARRES2, PTGER3, CELA1, LIPA, BMP6, RELA, CXCL5, TNFRSF1A, CCL5, MAPKAPK2, FFAR4, CCL19, S100A8	566	410	29878	1.80252	1	0.66168	0.655733
															GOTERM_BP_DIRECT	GO:0006935~chemotaxis	7	1.19863	0.050461	1.29704	CCL5, RARRES2, ENPP2, PARVA, CCL19, CXCL5, S100A8	566	140	29878	2.6394	1	0.668877	0.662865
															GOTERM_BP_DIRECT	GO:0060326~cell chemotaxis	6	1.0274	0.0510142	1.29231	VCAM1, CCL5, TPBG, ARHGEF16, ENPP2, CCL19	566	106	29878	2.988	1	0.673344	0.667291
															GOTERM_BP_DIRECT	GO:0043536~positive regulation of blood vessel endothelial cell migration	4	0.684932	0.0531877	1.27419	COL18A1, NANOS3, FGF18, IGF2	566	45	29878	4.69227	1	0.674703	0.668639
															GOTERM_BP_DIRECT	GO:0030111~regulation of Wnt signaling pathway	3	0.513699	0.054188	1.2661	MDFIC, ITGA3, TMEM237	566	20	29878	7.9182	1	0.674703	0.668639
															GOTERM_BP_DIRECT	GO:0048546~digestive tract morphogenesis	3	0.513699	0.054188	1.2661	SFRP1, SFRP5, STRA6	566	20	29878	7.9182	1	0.674703	0.668639
															GOTERM_BP_DIRECT	GO:0001953~negative regulation of cell-matrix adhesion	3	0.513699	0.054188	1.2661	ACER2, MYOC, ENPP2	566	20	29878	7.9182	1	0.674703	0.668639
															GOTERM_BP_DIRECT	GO:0001525~angiogenesis	11	1.88356	0.0542583	1.26553	COL18A1, SLC31A1, ADGRA2, FZD4, NANOS3, NPR3, FGF18, COL8A2, LEPR, COL8A1, PARVA	566	294	29878	1.97506	1	0.674703	0.668639
															GOTERM_BP_DIRECT	GO:0034756~regulation of iron ion transport	2	0.342466	0.0556665	1.25441	HFE, TRF	566	3	29878	35.192	1	0.674703	0.668639
															GOTERM_BP_DIRECT	GO:2000041~negative regulation of planar cell polarity pathway involved in axis elongation	2	0.342466	0.0556665	1.25441	SFRP1, SFRP5	566	3	29878	35.192	1	0.674703	0.668639
															GOTERM_BP_DIRECT	GO:0061113~pancreas morphogenesis	2	0.342466	0.0556665	1.25441	SMO, CELA1	566	3	29878	35.192	1	0.674703	0.668639
															GOTERM_BP_DIRECT	GO:0006613~cotranslational protein targeting to membrane	2	0.342466	0.0556665	1.25441	TRAM1, ARL6IP1	566	3	29878	35.192	1	0.674703	0.668639
															GOTERM_BP_DIRECT	GO:0060309~elastin catabolic process	2	0.342466	0.0556665	1.25441	CTSL, CELA1	566	3	29878	35.192	1	0.674703	0.668639
															GOTERM_BP_DIRECT	GO:1901202~negative regulation of extracellular matrix assembly	2	0.342466	0.0556665	1.25441	TGFBR3, ANTXR1	566	3	29878	35.192	1	0.674703	0.668639
															GOTERM_BP_DIRECT	GO:0051799~negative regulation of hair follicle development	2	0.342466	0.0556665	1.25441	NGFR, SMO	566	3	29878	35.192	1	0.674703	0.668639
															GOTERM_BP_DIRECT	GO:0098705~copper ion import across plasma membrane	2	0.342466	0.0556665	1.25441	SLC31A1, STEAP2	566	3	29878	35.192	1	0.674703	0.668639
															GOTERM_BP_DIRECT	GO:0046185~aldehyde catabolic process	2	0.342466	0.0556665	1.25441	ALDH2, ALDH3B1	566	3	29878	35.192	1	0.674703	0.668639
															GOTERM_BP_DIRECT	GO:0034447~very-low-density lipoprotein particle clearance	2	0.342466	0.0556665	1.25441	APOC1, APOE	566	3	29878	35.192	1	0.674703	0.668639
															GOTERM_BP_DIRECT	GO:2001247~positive regulation of phosphatidylcholine biosynthetic process	2	0.342466	0.0556665	1.25441	CAPN2, RAB38	566	3	29878	35.192	1	0.674703	0.668639
															GOTERM_BP_DIRECT	GO:2000860~positive regulation of aldosterone secretion	2	0.342466	0.0556665	1.25441	DAB2, BMP6	566	3	29878	35.192	1	0.674703	0.668639
															GOTERM_BP_DIRECT	GO:0001840~neural plate development	2	0.342466	0.0556665	1.25441	ZIC2, ZIC3	566	3	29878	35.192	1	0.674703	0.668639
															GOTERM_BP_DIRECT	GO:0006776~vitamin A metabolic process	2	0.342466	0.0556665	1.25441	RBP1, LIPA	566	3	29878	35.192	1	0.674703	0.668639
															GOTERM_BP_DIRECT	GO:0032349~positive regulation of aldosterone biosynthetic process	2	0.342466	0.0556665	1.25441	DAB2, BMP6	566	3	29878	35.192	1	0.674703	0.668639
															GOTERM_BP_DIRECT	GO:1902024~L-histidine transport	2	0.342466	0.0556665	1.25441	SLC7A5, SLC38A3	566	3	29878	35.192	1	0.674703	0.668639
															GOTERM_BP_DIRECT	GO:0008286~insulin receptor signaling pathway	5	0.856164	0.0560161	1.25169	SREBF1, RARRES2, INS2, IGF2, GRB10	566	76	29878	3.47289	1	0.674703	0.668639
															GOTERM_BP_DIRECT	GO:0048662~negative regulation of smooth muscle cell proliferation	4	0.684932	0.0561291	1.25081	NANOS3, NPR3, APOD, APOE	566	46	29878	4.59026	1	0.674703	0.668639
															GOTERM_BP_DIRECT	GO:0034220~monoatomic ion transmembrane transport	12	2.05479	0.0563155	1.24937	CLIC6, GABRA1, ANO1, KCNE2, CLIC3, TRPC3, TRPV4, KCNJ13, PIEZO1, ORAI1, SLC24A5, TMCO1	566	336	29878	1.88529	1	0.674703	0.668639
															GOTERM_BP_DIRECT	GO:0048873~homeostasis of number of cells within a tissue	4	0.684932	0.0591463	1.22807	SMO, NANOS3, SOX9, LIPA	566	47	29878	4.49259	1	0.695424	0.689173
															GOTERM_BP_DIRECT	GO:0061028~establishment of endothelial barrier	3	0.513699	0.0591613	1.22796	EDNRB, MYADM, EZR	566	21	29878	7.54114	1	0.695424	0.689173
															GOTERM_BP_DIRECT	GO:0055075~potassium ion homeostasis	3	0.513699	0.0591613	1.22796	SLC12A2, SLC12A4, SLC12A7	566	21	29878	7.54114	1	0.695424	0.689173
															GOTERM_BP_DIRECT	GO:0042310~vasoconstriction	3	0.513699	0.0591613	1.22796	EDNRB, ACE, SMAD6	566	21	29878	7.54114	1	0.695424	0.689173
															GOTERM_BP_DIRECT	GO:0046325~negative regulation of glucose import	3	0.513699	0.0591613	1.22796	ACE, STXBP3, GRB10	566	21	29878	7.54114	1	0.695424	0.689173
															GOTERM_BP_DIRECT	GO:0030198~extracellular matrix organization	8	1.36986	0.0599107	1.2225	COL18A1, COL1A2, MIA, MMP15, COL8A2, COL8A1, COL9A3, SOX9	566	183	29878	2.30767	1	0.698958	0.692675
															GOTERM_BP_DIRECT	GO:0001822~kidney development	8	1.36986	0.0599107	1.2225	CDKN1C, ACE, CUX1, ODC1, SULF1, BMP7, BMP6, STRA6	566	183	29878	2.30767	1	0.698958	0.692675
															GOTERM_BP_DIRECT	GO:0045944~positive regulation of transcription by RNA polymerase II	33	5.65068	0.0603493	1.21933	DLX1, MOSPD1, RELA, IFT74, GBX2, ZIC2, ZIC3, HEY2, SIX3, OTX2, SOX9, MSX1, SLC38A3, EOMES, IL33, SREBF1, IGF2, PBX3, EBF2, FOXJ1, GLMP, CELA1, EBF3, NR1D2, ETV1, BMP7, BMP6, RGMA, TNFRSF1A, DAB2, SMO, LMX1A, ATF5	566	1264	29878	1.37817	1	0.700748	0.694449
															GOTERM_BP_DIRECT	GO:0048146~positive regulation of fibroblast proliferation	5	0.856164	0.060514	1.21814	NGFR, CD74, PDGFC, GAS6, AQP1	566	78	29878	3.38385	1	0.700748	0.694449
															GOTERM_BP_DIRECT	GO:0050731~positive regulation of peptidyl-tyrosine phosphorylation	6	1.0274	0.0617528	1.20934	CD74, INS2, IGF2, ENPP2, CD36, BMP6	566	112	29878	2.82793	1	0.712444	0.70604
															GOTERM_BP_DIRECT	GO:0090263~positive regulation of canonical Wnt signaling pathway	6	1.0274	0.0636576	1.19615	SFRP1, CDH3, LMX1A, ADGRA2, ATP6AP2, WLS	566	113	29878	2.8029	1	0.73171	0.725133
															GOTERM_BP_DIRECT	GO:0070542~response to fatty acid	3	0.513699	0.0642847	1.19189	UCP2, SOX9, CD36	566	22	29878	7.19836	1	0.736202	0.729584
															GOTERM_BP_DIRECT	GO:0034097~response to cytokine	5	0.856164	0.0651976	1.18577	MAPKAPK3, CCL5, MAPKAPK2, TIMP3, RELA	566	80	29878	3.29925	1	0.743921	0.737234
															GOTERM_BP_DIRECT	GO:0010976~positive regulation of neuron projection development	8	1.36986	0.0671158	1.17318	DDR1, NGFR, ITGA3, PLXNB2, APOE, SERPINI1, CXCL5, RGMA	566	188	29878	2.2463	1	0.754522	0.74774
															GOTERM_BP_DIRECT	GO:0031100~animal organ regeneration	4	0.684932	0.0686419	1.16341	TGFBR3, ACE, GAS6, CXCL5	566	50	29878	4.22304	1	0.754522	0.74774
															GOTERM_BP_DIRECT	GO:0007601~visual perception	7	1.19863	0.0694113	1.15857	RD3, ZIC2, ABCA4, SLC4A10, RDH5, UNC119, GPRC5C	566	152	29878	2.43103	1	0.754522	0.74774
															GOTERM_BP_DIRECT	GO:0006810~transport	3	0.513699	0.0695509	1.1577	TMEM184A, SLC25A39, SLC22A18	566	23	29878	6.88539	1	0.754522	0.74774
															GOTERM_BP_DIRECT	GO:0002063~chondrocyte development	3	0.513699	0.0695509	1.1577	FGF18, SOX9, SULF1	566	23	29878	6.88539	1	0.754522	0.74774
															GOTERM_BP_DIRECT	GO:0030593~neutrophil chemotaxis	5	0.856164	0.0700646	1.1545	CCL5, LBP, CCL19, CXCL5, S100A8	566	82	29878	3.21878	1	0.754522	0.74774
															GOTERM_BP_DIRECT	GO:0006874~intracellular calcium ion homeostasis	6	1.0274	0.0716037	1.14506	SLC8A3, CCL5, TRPV4, HTR2C, APOE, SLC24A5	566	117	29878	2.70708	1	0.754522	0.74774
															GOTERM_BP_DIRECT	GO:0043065~positive regulation of apoptotic process	13	2.22603	0.0717841	1.14397	NGFR, TNFAIP8, ACE, NANOS3, ANXA5, CIDEB, BMP7, PTPRF, SFRP1, LGALS1, RPS6KA2, DEGS1, CTSD	566	393	29878	1.74617	1	0.754522	0.74774
															GOTERM_BP_DIRECT	GO:0043010~camera-type eye development	5	0.856164	0.0725662	1.13927	CDKN1C, MAB21L1, SIX3, TSKU, STRA6	566	83	29878	3.18	1	0.754522	0.74774
															GOTERM_BP_DIRECT	GO:0071504~cellular response to heparin	2	0.342466	0.0735259	1.13356	SFRP1, SOX9	566	4	29878	26.394	1	0.754522	0.74774
															GOTERM_BP_DIRECT	GO:1901890~positive regulation of cell junction assembly	2	0.342466	0.0735259	1.13356	CLDN3, CRB3	566	4	29878	26.394	1	0.754522	0.74774
															GOTERM_BP_DIRECT	GO:0051599~response to hydrostatic pressure	2	0.342466	0.0735259	1.13356	COL18A1, KRT8	566	4	29878	26.394	1	0.754522	0.74774
															GOTERM_BP_DIRECT	GO:0034698~response to gonadotropin	2	0.342466	0.0735259	1.13356	ITGA3, CTSL	566	4	29878	26.394	1	0.754522	0.74774
															GOTERM_BP_DIRECT	GO:0002003~angiotensin maturation	2	0.342466	0.0735259	1.13356	ACE, ATP6AP2	566	4	29878	26.394	1	0.754522	0.74774
															GOTERM_BP_DIRECT	GO:0030043~actin filament fragmentation	2	0.342466	0.0735259	1.13356	CFL2, DSTN	566	4	29878	26.394	1	0.754522	0.74774
															GOTERM_BP_DIRECT	GO:1903803~L-glutamine import across plasma membrane	2	0.342466	0.0735259	1.13356	SLC1A5, SLC38A3	566	4	29878	26.394	1	0.754522	0.74774
															GOTERM_BP_DIRECT	GO:0006768~biotin metabolic process	2	0.342466	0.0735259	1.13356	SLC5A6, BTD	566	4	29878	26.394	1	0.754522	0.74774
															GOTERM_BP_DIRECT	GO:0015881~creatine transmembrane transport	2	0.342466	0.0735259	1.13356	SLC16A12, SLC16A9	566	4	29878	26.394	1	0.754522	0.74774
															GOTERM_BP_DIRECT	GO:0071838~cell proliferation in bone marrow	2	0.342466	0.0735259	1.13356	ACE, LIPA	566	4	29878	26.394	1	0.754522	0.74774
															GOTERM_BP_DIRECT	GO:0030201~heparan sulfate proteoglycan metabolic process	2	0.342466	0.0735259	1.13356	SULF1, SGSH	566	4	29878	26.394	1	0.754522	0.74774
															GOTERM_BP_DIRECT	GO:0060686~negative regulation of prostatic bud formation	2	0.342466	0.0735259	1.13356	SULF1, BMP7	566	4	29878	26.394	1	0.754522	0.74774
															GOTERM_BP_DIRECT	GO:0030950~establishment or maintenance of actin cytoskeleton polarity	2	0.342466	0.0735259	1.13356	PDLIM1, AQP1	566	4	29878	26.394	1	0.754522	0.74774
															GOTERM_BP_DIRECT	GO:0016052~carbohydrate catabolic process	2	0.342466	0.0735259	1.13356	KL, NAGA	566	4	29878	26.394	1	0.754522	0.74774
															GOTERM_BP_DIRECT	GO:2000741~positive regulation of mesenchymal stem cell differentiation	2	0.342466	0.0735259	1.13356	LTBP3, SOX9	566	4	29878	26.394	1	0.754522	0.74774
															GOTERM_BP_DIRECT	GO:0015884~folic acid transport	2	0.342466	0.0735259	1.13356	FOLR1, SLC19A1	566	4	29878	26.394	1	0.754522	0.74774
															GOTERM_BP_DIRECT	GO:0033499~galactose catabolic process via UDP-galactose	2	0.342466	0.0735259	1.13356	GALM, GALK1	566	4	29878	26.394	1	0.754522	0.74774
															GOTERM_BP_DIRECT	GO:1903278~positive regulation of sodium ion export across plasma membrane	2	0.342466	0.0735259	1.13356	FXYD1, ATP1B3	566	4	29878	26.394	1	0.754522	0.74774
															GOTERM_BP_DIRECT	GO:0043622~cortical microtubule organization	2	0.342466	0.0735259	1.13356	TRPV4, EZR	566	4	29878	26.394	1	0.754522	0.74774
															GOTERM_BP_DIRECT	GO:0043123~positive regulation of canonical NF-kappaB signal transduction	8	1.36986	0.0748677	1.12571	CD74, EDNRB, S100A13, LTBR, CD36, CCL19, RELA, TNFRSF1A	566	193	29878	2.1881	1	0.754522	0.74774
															GOTERM_BP_DIRECT	GO:0050921~positive regulation of chemotaxis	3	0.513699	0.0749526	1.12521	RARRES2, TPBG, CCL19	566	24	29878	6.5985	1	0.754522	0.74774
															GOTERM_BP_DIRECT	GO:0030902~hindbrain development	3	0.513699	0.0749526	1.12521	GBX2, BMP7, WLS	566	24	29878	6.5985	1	0.754522	0.74774
															GOTERM_BP_DIRECT	GO:0030318~melanocyte differentiation	3	0.513699	0.0749526	1.12521	OCA2, EDNRB, SLC24A5	566	24	29878	6.5985	1	0.754522	0.74774
															GOTERM_BP_DIRECT	GO:0060392~negative regulation of SMAD protein signal transduction	3	0.513699	0.0749526	1.12521	TGFBR3, GDF15, SMAD6	566	24	29878	6.5985	1	0.754522	0.74774
															GOTERM_BP_DIRECT	GO:0048010~vascular endothelial growth factor receptor signaling pathway	3	0.513699	0.0749526	1.12521	MAPKAPK2, FGF18, SULF1	566	24	29878	6.5985	1	0.754522	0.74774
															GOTERM_BP_DIRECT	GO:0008217~regulation of blood pressure	5	0.856164	0.0751128	1.12429	EDNRB, COL1A2, ACE, NPR3, AGTRAP	566	84	29878	3.14214	1	0.754522	0.74774
															GOTERM_BP_DIRECT	GO:0001819~positive regulation of cytokine production	5	0.856164	0.0751128	1.12429	IL33, INS2, S100A13, AGPAT2, OPTN	566	84	29878	3.14214	1	0.754522	0.74774
															GOTERM_BP_DIRECT	GO:0042130~negative regulation of T cell proliferation	4	0.684932	0.0753311	1.12303	GPNMB, FOXJ1, PLA2G5, H2-AA	566	52	29878	4.06061	1	0.754522	0.74774
															GOTERM_BP_DIRECT	GO:0045907~positive regulation of vasoconstriction	4	0.684932	0.0753311	1.12303	ACE, PTGER3, HTR2C, SMAD6	566	52	29878	4.06061	1	0.754522	0.74774
															GOTERM_BP_DIRECT	GO:0006486~protein glycosylation	6	1.0274	0.0757715	1.12049	TMEM59, ST6GAL1, DPY19L1, ST6GALNAC2, SLC4A10, POMGNT1	566	119	29878	2.66158	1	0.7565	0.7497
															GOTERM_BP_DIRECT	GO:0071222~cellular response to lipopolysaccharide	11	1.88356	0.0765586	1.11601	SLC12A2, HADHB, SLC7A5, EDNRB, CAPN2, VIM, LBP, CD36, RELA, CXCL5, CHMP5	566	314	29878	1.84926	1	0.761918	0.755069
															GOTERM_BP_DIRECT	GO:0006915~apoptotic process	19	3.25342	0.0780241	1.10777	NGFR, TNFAIP8, ARL6IP1, RHBDD1, CIDEB, SULF1, TNFRSF1A, GZMM, DAB2, DAP, LGALS1, SMO, TMBIM4, PERP, CTNNA1, LTBR, SOX9, GAS6, S100A8	566	657	29878	1.52659	1	0.774029	0.767071
															GOTERM_BP_DIRECT	GO:0031623~receptor internalization	4	0.684932	0.0787797	1.10359	INS2, PTGER3, CD36, EZR	566	53	29878	3.984	1	0.776175	0.769198
															GOTERM_BP_DIRECT	GO:0050872~white fat cell differentiation	3	0.513699	0.0804829	1.0943	ZFP423, PRDM16, FFAR4	566	25	29878	6.33456	1	0.776175	0.769198
															GOTERM_BP_DIRECT	GO:0071398~cellular response to fatty acid	3	0.513699	0.0804829	1.0943	SREBF1, CPT1A, XRCC5	566	25	29878	6.33456	1	0.776175	0.769198
															GOTERM_BP_DIRECT	GO:0060047~heart contraction	3	0.513699	0.0804829	1.0943	ACE, RPS6KA2, SGCZ	566	25	29878	6.33456	1	0.776175	0.769198
															GOTERM_BP_DIRECT	GO:0031589~cell-substrate adhesion	3	0.513699	0.0804829	1.0943	GAS6, SMAD6, SORBS3	566	25	29878	6.33456	1	0.776175	0.769198
															GOTERM_BP_DIRECT	GO:0070509~calcium ion import	3	0.513699	0.0804829	1.0943	TRPV4, ORAI1, SLC24A5	566	25	29878	6.33456	1	0.776175	0.769198
															GOTERM_BP_DIRECT	GO:0021675~nerve development	3	0.513699	0.0804829	1.0943	NGFR, CTSL, SEMA3F	566	25	29878	6.33456	1	0.776175	0.769198
															GOTERM_BP_DIRECT	GO:0010759~positive regulation of macrophage chemotaxis	3	0.513699	0.0804829	1.0943	CCL5, TRPV4, RARRES2	566	25	29878	6.33456	1	0.776175	0.769198
															GOTERM_BP_DIRECT	GO:0021591~ventricular system development	3	0.513699	0.0804829	1.0943	NME5, DPCD, AK8	566	25	29878	6.33456	1	0.776175	0.769198
															GOTERM_BP_DIRECT	GO:0071333~cellular response to glucose stimulus	5	0.856164	0.0830184	1.08083	VCAM1, ACE, UCP2, GAS6, SLC12A7	566	87	29878	3.03379	1	0.798155	0.790981
															GOTERM_BP_DIRECT	GO:0009636~response to toxic substance	5	0.856164	0.085741	1.06681	MAOB, CCL5, PON2, EPHX1, CLDN1	566	88	29878	2.99932	1	0.81802	0.810667
															GOTERM_BP_DIRECT	GO:0007368~determination of left/right symmetry	5	0.856164	0.085741	1.06681	IFT74, SMO, ZIC3, FOXJ1, DPCD	566	88	29878	2.99932	1	0.81802	0.810667
															GOTERM_BP_DIRECT	GO:0048260~positive regulation of receptor-mediated endocytosis	3	0.513699	0.086135	1.06482	HFE, TRF, CCL19	566	26	29878	6.09092	1	0.81802	0.810667
															GOTERM_BP_DIRECT	GO:0000302~response to reactive oxygen species	3	0.513699	0.086135	1.06482	PRDX1, APOD, NME5	566	26	29878	6.09092	1	0.81802	0.810667
															GOTERM_BP_DIRECT	GO:0006027~glycosaminoglycan catabolic process	2	0.342466	0.0910481	1.04073	IDS, SGSH	566	5	29878	21.1152	1	0.82448	0.817069
															GOTERM_BP_DIRECT	GO:0060948~cardiac vascular smooth muscle cell development	2	0.342466	0.0910481	1.04073	HEY2, SMAD6	566	5	29878	21.1152	1	0.82448	0.817069
															GOTERM_BP_DIRECT	GO:1903444~negative regulation of brown fat cell differentiation	2	0.342466	0.0910481	1.04073	TRPV4, SLC7A10	566	5	29878	21.1152	1	0.82448	0.817069
															GOTERM_BP_DIRECT	GO:0071284~cellular response to lead ion	2	0.342466	0.0910481	1.04073	UCP2, CLDN1	566	5	29878	21.1152	1	0.82448	0.817069
															GOTERM_BP_DIRECT	GO:0070252~actin-mediated cell contraction	2	0.342466	0.0910481	1.04073	PDPN, PARVA	566	5	29878	21.1152	1	0.82448	0.817069
															GOTERM_BP_DIRECT	GO:0033326~cerebrospinal fluid secretion	2	0.342466	0.0910481	1.04073	SLC4A5, AQP1	566	5	29878	21.1152	1	0.82448	0.817069
															GOTERM_BP_DIRECT	GO:0003150~muscular septum morphogenesis	2	0.342466	0.0910481	1.04073	TGFBR3, HEY2	566	5	29878	21.1152	1	0.82448	0.817069
															GOTERM_BP_DIRECT	GO:1900024~regulation of substrate adhesion-dependent cell spreading	2	0.342466	0.0910481	1.04073	ST6GAL1, PDPN	566	5	29878	21.1152	1	0.82448	0.817069
															GOTERM_BP_DIRECT	GO:0042997~negative regulation of Golgi to plasma membrane protein transport	2	0.342466	0.0910481	1.04073	RSC1A1, LYPLA1	566	5	29878	21.1152	1	0.82448	0.817069
															GOTERM_BP_DIRECT	GO:0048022~negative regulation of melanin biosynthetic process	2	0.342466	0.0910481	1.04073	OPN3, SLC24A5	566	5	29878	21.1152	1	0.82448	0.817069
															GOTERM_BP_DIRECT	GO:0016139~glycoside catabolic process	2	0.342466	0.0910481	1.04073	FUCA1, NAGA	566	5	29878	21.1152	1	0.82448	0.817069
															GOTERM_BP_DIRECT	GO:1901877~negative regulation of calcium ion binding	2	0.342466	0.0910481	1.04073	SLN, SMIM6	566	5	29878	21.1152	1	0.82448	0.817069
															GOTERM_BP_DIRECT	GO:0045541~negative regulation of cholesterol biosynthetic process	2	0.342466	0.0910481	1.04073	ERLIN2, APOE	566	5	29878	21.1152	1	0.82448	0.817069
															GOTERM_BP_DIRECT	GO:0031345~negative regulation of cell projection organization	2	0.342466	0.0910481	1.04073	ITGA3, PTPRF	566	5	29878	21.1152	1	0.82448	0.817069
															GOTERM_BP_DIRECT	GO:1905050~positive regulation of metallopeptidase activity	2	0.342466	0.0910481	1.04073	CLDN3, ANTXR1	566	5	29878	21.1152	1	0.82448	0.817069
															GOTERM_BP_DIRECT	GO:0050673~epithelial cell proliferation	5	0.856164	0.0913148	1.03946	NCSTN, SMO, CCL5, SOX9, LIPA	566	90	29878	2.93267	1	0.82448	0.817069
															GOTERM_BP_DIRECT	GO:0050729~positive regulation of inflammatory response	5	0.856164	0.0913148	1.03946	IL33, LGALS1, TRPV4, S100A8, TNFRSF1A	566	90	29878	2.93267	1	0.82448	0.817069
															GOTERM_BP_DIRECT	GO:0050900~leukocyte migration	3	0.513699	0.0919024	1.03667	ITGA3, PODXL, FOXJ1	566	27	29878	5.86533	1	0.827387	0.81995
															GOTERM_BP_DIRECT	GO:0006749~glutathione metabolic process	4	0.684932	0.0932383	1.03041	GSTK1, MGST1, GSTT2, GSTT1	566	57	29878	3.70442	1	0.836466	0.828947
															GOTERM_BP_DIRECT	GO:0050728~negative regulation of inflammatory response	6	1.0274	0.0937164	1.02818	PTGIS, FFAR4, NR1D2, PLA2G5, APOE, TNFRSF1A	566	127	29878	2.49392	1	0.836466	0.828947
															GOTERM_BP_DIRECT	GO:0010466~negative regulation of peptidase activity	6	1.0274	0.0937164	1.02818	SERPINB1B, WFIKKN2, TIMP3, SERPINI1, SPINT2, WFDC2	566	127	29878	2.49392	1	0.836466	0.828947
															GOTERM_BP_DIRECT	GO:0048709~oligodendrocyte differentiation	4	0.684932	0.0970125	1.01317	SLC8A3, DLX1, OTX2, SOX9	566	58	29878	3.64055	1	0.855562	0.847872
															GOTERM_BP_DIRECT	GO:0003341~cilium movement	4	0.684932	0.0970125	1.01317	CFAP61, RSPH4A, RSPH9, NME5	566	58	29878	3.64055	1	0.855562	0.847872
															GOTERM_BP_DIRECT	GO:1902895~positive regulation of miRNA transcription	4	0.684932	0.0970125	1.01317	SREBF1, NGFR, SMAD6, RELA	566	58	29878	3.64055	1	0.855562	0.847872
															GOTERM_BP_DIRECT	GO:0030030~cell projection organization	8	1.36986	0.0973451	1.01169	SPAG16, IFT74, RSPH4A, TMEM237, FOXJ1, RSPH9, PARVA, CFAP126	566	206	29878	2.05002	1	0.855562	0.847872
															GOTERM_BP_DIRECT	GO:0034113~heterotypic cell-cell adhesion	3	0.513699	0.0977785	1.00976	VCAM1, PERP, PARVA	566	28	29878	5.65586	1	0.855562	0.847872
															GOTERM_BP_DIRECT	GO:0043392~negative regulation of DNA binding	3	0.513699	0.0977785	1.00976	SMO, WFIKKN2, MSX1	566	28	29878	5.65586	1	0.855562	0.847872
															GOTERM_BP_DIRECT	GO:0060294~cilium movement involved in cell motility	3	0.513699	0.0977785	1.00976	RSPH4A, TEKT1, RSPH9	566	28	29878	5.65586	1	0.855562	0.847872
															GOTERM_BP_DIRECT	GO:0009952~anterior/posterior pattern specification	6	1.0274	0.0985143	1.0065	SFRP1, SMO, ZIC3, HEY2, OTX2, MSX1	566	129	29878	2.45526	1	0.859586	0.851859
															GOTERM_BP_DIRECT	GO:0030512~negative regulation of transforming growth factor beta receptor signaling pathway	5	0.856164	0.0999903	1.00004	TGFBR3, CDH3, PRDM16, WFIKKN2, SMAD6	566	93	29878	2.83806	1	0.866355	0.858568
															GOTERM_BP_DIRECT	GO:0050679~positive regulation of epithelial cell proliferation	5	0.856164	0.0999903	1.00004	SFRP1, SMO, CCL5, SOX9, BMP6	566	93	29878	2.83806	1	0.866355	0.858568
															GOTERM_CC_DIRECT	GO:0005576~extracellular region	117	20.0342	3.72168e-30	29.4293	DEFB9, INS2, HP, TSKU, EFEMP2, LGALS1, ENPP2, LEPR, PRSS8, IFNAR2, ST6GAL1, MIA, IGFBP2, PCOLCE, PRAP1, SFRP1, BTD, TMX1, SFRP5, COL8A2, COL8A1, S100A8, DSC3, PNP2, IGSF1, LYZ2, LYZ1, PLA2G5, LTBP3, NID2, GLB1L2, RNASET2A, KLK6, APOO, DPP7, PDGFC, S100A13, APOD, APOE, TAC2, IGFBP6, PLTP, IL11RA1, KL, CRTAP, VCAM1, ACE, RARRES2, IGF2, GGH, CELA1, BMP7, BMP6, COL1A2, TMEM98, TCN2, MAN2B2, FGF18, CA…	570	1887	30060	3.26985	1.80874e-27	1.80874e-27	1.61521e-27
															GOTERM_CC_DIRECT	GO:0016020~membrane	280	47.9452	3.34988e-24	23.475	RSC1A1, IFITM2, ARL6IP1, OGFOD3, H2-L, SLC4A2, SPINT2, FNBP1L, CLDN2, SLA2, ANTXR1, CLDN1, SLC4A5, AQP1, NYNRIN, EDNRB, ADGRA2, TMEM88, AP1S2, PIEZO1, PRSS8, PTGFRN, SPA17, SLC12A7, BRICD5, WLS, CPT1A, ST6GAL1, SLC5A6, BCAM, CLDN3, CLDN9, MXRA8, ORAI1, KDELR2, ASTN2, EZR, CFAP61, SMIM5, MAOB, RETSAT, STXBP3, SDC2, IGSF1, MGST1, PLA2G5, SMIM6, CFAP126, CRHR2, RNASET2A, APOO, NCSTN, CYB5R3, RRAS, T…	570	8760	30060	1.68565	1.62804e-21	8.14021e-22	7.26924e-22
															GOTERM_CC_DIRECT	GO:0005615~extracellular space	102	17.4658	4.7095e-19	18.327	DEFB9, HFE, INS2, HP, H2-L, TSKU, EFEMP2, LGALS1, LAMP2, ENPP2, LEPR, PRSS8, BRICD5, IFNAR2, IGFBP2, KRT8, PCOLCE, SFRP1, BTD, SFRP5, COL8A2, COL8A1, S100A8, LYZ2, LYZ1, NID2, RNASET2A, KLK6, PDGFC, S100A13, APOD, ARSG, APOE, TAC2, IGFBP6, PLTP, CRTAP, VCAM1, ACE, RARRES2, IGF2, GGH, CELA1, BMP7, BMP6, COL1A2, TMEM98, TCN2, FGF18, ALPL, MAN2B1, COL9A3, SERPINI1, COL18A1, TINAGL1, CPQ, WFIKKN2, TR…	570	2055	30060	2.6176	2.28882e-16	7.62939e-17	6.81307e-17
															GOTERM_CC_DIRECT	GO:0016324~apical plasma membrane	44	7.53425	6.87211e-17	16.1629	CRB2, KCNE2, STXBP3, SLC6A20A, TRF, SLC4A2, CLDN1, CFAP126, SLC4A5, AQP1, PODXL, CTSL, SLC22A18, PDPN, C1QTNF5, CAR14, SLC16A8, CD36, CAR12, SLC16A2, SLC38A3, LZTS1, SLC39A4, SLC19A1, CTSB, SLC12A2, KL, VCAM1, SLC31A1, IGFBP2, ATP6AP2, SLC4A10, ATP1B3, SLC5A6, CYP4F15, ANO1, SLC7A5, DAB2, TRPV4, FXYD1, SLC29A4, EZR, FOLR1, CRB3	570	490	30060	4.73555	5.39568e-14	8.34961e-15	7.45624e-15
															GOTERM_CC_DIRECT	GO:0005764~lysosome	43	7.36301	1.12866e-16	15.9474	CD63, TINAGL1, IFITM2, CPQ, GNS, LIPA, SGSH, RNASET2A, LAPTM4B, CTSO, NCSTN, DPP7, GM2A, CTSL, CREG1, LAMP2, FFAR4, CAPN2, IDS, AGA, ARSG, CTSD, CTSB, CTSA, CD74, CD164, ACE, FUCA1, ATP6AP2, NAGA, GLMP, GGH, H2-AA, VAMP8, TM9SF1, TMEM59, SLC7A5, MAN2B2, VMA21, TMBIM1, MAN2B1, TPP1, RAB38	570	474	30060	4.78414	5.39568e-14	1.09705e-14	9.79674e-15
															GOTERM_CC_DIRECT	GO:0005783~endoplasmic reticulum	82	14.0411	1.98156e-14	13.703	FKBP10, TRAM1, ARL6IP1, CPQ, H2-L, PIGZ, FADS3, FADS2, SLN, SPTLC3, SEC61G, CAPN2, PIEZO1, QSOX1, PTGFRN, FADS1, WLS, SREBF1, CERS5, LYPLA1, PTGIS, MYOC, ATP6AP2, AGTRAP, SLC39A13, ELOVL7, PRAP1, RGMA, HADHB, TGFBR3, SMO, TMX1, TMBIM1, TMEM106C, RDH5, KDELR2, FKBP9, TMED10, RETSAT, MGST1, MOSPD1, H2-Q2, LTC4S, AGPAT2, LMAN1, APOO, NCSTN, CYB5R3, OS9, STOM, DNAJB9, APOD, SPTSSA, ARSG, APOE, AGA, M…	570	1702	30060	2.54079	9.60432e-12	1.60507e-12	1.43333e-12
															GOTERM_CC_DIRECT	GO:0005886~plasma membrane	194	33.2192	6.87997e-13	12.1624	RSC1A1, IFITM2, H2-L, SLC4A2, SPINT2, FNBP1L, CLDN2, SLA2, ANTXR1, CLDN1, SLC4A5, AQP1, EDNRB, ADGRA2, TMEM88, PIEZO1, PRSS8, SLC12A7, WLS, SLC5A6, SFRP1, BCAM, CLDN3, CLDN9, MXRA8, ORAI1, EZR, STXBP3, SDC2, IGSF1, PLA2G5, CFAP126, CRHR2, NCSTN, RRAS, TSPAN6, TGOLN1, PDGFC, S100A13, APOE, SLC19A1, TMEM184A, NGFR, H2-EB1, ACE, FZD4, XRCC5, FZD7, ABCA4, SLC16A12, PARVA, ERLIN2, TMEM98, FXYD1, MRAP2…	570	6350	30060	1.61117	3.34371e-10	4.77667e-11	4.26558e-11
															GOTERM_CC_DIRECT	GO:0062023~collagen-containing extracellular matrix	31	5.30822	6.17855e-12	11.2091	COL18A1, TINAGL1, PCOLCE2, INS2, LAMC2, PRELP, LTBP3, NID2, LMAN1, EFEMP2, LGALS1, CTSL, S100A13, IGFBP6, CTSD, CTSB, MYOC, RARRES2, ANXA5, IGF2, CELA1, PCOLCE, BMP7, SFRP1, COL1A2, MGP, PLXNB2, COL8A1, ANGPTL2, COL9A3, S100A8	570	347	30060	4.71136	3.00275e-09	3.75347e-10	3.35186e-10
															GOTERM_CC_DIRECT	GO:0005789~endoplasmic reticulum membrane	57	9.76027	9.55601e-12	11.0197	TRAM1, ARL6IP1, PIGZ, FADS3, FADS2, SLN, SPTLC3, PIEZO1, PTGFRN, FADS1, WLS, SREBF1, CERS5, PTGIS, TGTP1, ATP6AP2, AGTRAP, SLC39A13, ELOVL7, TMX1, TMEM106C, RDH5, KDELR2, OCA2, TMED10, RETSAT, MGST1, MOSPD1, SGMS2, LTC4S, SMIM6, AGPAT2, LMAN1, APOO, NCSTN, CYB5R3, SPTSSA, MEST, CD74, SLC37A2, TMEM86A, CYP2J6, RHBDD1, EPHX1, CIDEB, ERLIN2, YIF1A, SGPP1, TMCO1, SLC8A3, SQLE, DPY19L1, TMEM98, VMA21,…	570	1074	30060	2.79888	4.64423e-09	5.16024e-10	4.60812e-10
															GOTERM_CC_DIRECT	GO:0016323~basolateral plasma membrane	28	4.79452	6.95092e-11	10.158	DDR1, STXBP3, SLC4A2, CLDN1, SLC4A5, AQP1, PDPN, LEPR, CAR14, SLC16A8, CAR12, SLC38A3, SLC19A1, SLC12A2, ITGA3, SLC31A1, SLC4A10, SLC16A12, ATP1B3, VAMP8, SLCO1C1, SLC7A5, SLCO1A4, SLC29A4, ORAI1, EZR, FOLR1, PDZRN3	570	312	30060	4.73279	3.37815e-08	3.37815e-09	3.0167e-09
															GOTERM_CC_DIRECT	GO:0005794~Golgi apparatus	62	10.6164	2.22657e-09	8.65236	RSC1A1, ST6GALNAC2, CPQ, H2-L, SLA2, MANEA, CTSL, CAPN2, AP1S2, QSOX1, PTGFRN, CD36, WLS, SREBF1, ST6GAL1, TGTP1, MYOC, NANOS3, AGTRAP, SLC39A13, POMGNT1, RAB33A, TNFRSF1A, SMO, TMBIM4, TMBIM1, KDELR2, RAB38, OPTN, TMED10, FAM114A1, MOSPD1, H2-Q2, SGMS2, PLA2G5, PMF1, LMAN1, APOO, NCSTN, RAB20, DPP7, CUX1, PERP, TGOLN1, APOE, CD74, VCAM1, GDF15, CIDEB, SULF1, SMAD6, YIF1A, TMCO1, TM9SF2, ACER2, T…	570	1416	30060	2.3091	1.08211e-06	9.83739e-08	8.78483e-08
															GOTERM_CC_DIRECT	GO:0042470~melanosome	14	2.39726	4.89359e-08	7.31037	CD63, TMED10, GGH, ATP1B3, SLC1A5, NCSTN, CALU, STOM, TPP1, RAB38, APOE, CTSD, SLC24A5, CTSB	570	99	30060	7.45774	2.37826e-05	1.8353e-06	1.63893e-06
															GOTERM_CC_DIRECT	GO:0031410~cytoplasmic vesicle	43	7.36301	4.90924e-08	7.30899	TMED10, HFE, TRF, PLA2G5, SLA2, FNBP1L, IFT74, NCSTN, RAB20, DPP7, GPNMB, CTSL, PDPN, LAMP2, ESD, AP1S2, STOM, SLC39A4, WLS, TMEM184A, IL33, SREBF1, GABRA1, MYOC, ATP6AP2, ABCA4, MYOF, CIDEB, AGTRAP, SLC39A13, SYT9, EPN3, VAMP8, TM9SF1, DAB2, VMA21, SERHL, KDELR2, RAB38, SERPINI1, ASTN2, FOLR1, OPTN	570	878	30060	2.58278	2.38586e-05	1.8353e-06	1.63893e-06
															GOTERM_CC_DIRECT	GO:0005768~endosome	39	6.67808	6.4003e-08	7.1938	RD3, CD63, MAGEL2, IFITM2, TRF, PLA2G5, LTBP3, SLA2, PTPRF, LAPTM4B, EFEMP2, GPNMB, CREG1, LAMP2, TGOLN1, FFAR4, APOE, WLS, TMEM184A, CD74, CD164, ACE, SLC31A1, FZD7, ATP6AP2, RAB33A, EPN3, TM9SF2, VAMP8, TMEM59, TMBIM1, PLIN3, EZR, ASTN2, STEAP1, STEAP2, FOLR1, OPTN, CHMP5	570	757	30060	2.71696	3.1105e-05	2.22182e-06	1.98409e-06
															GOTERM_CC_DIRECT	GO:0009986~cell surface	40	6.84932	1.78902e-07	6.74739	CD63, PLVAP, KCNE2, CD151, SDC2, PTGER3, H2-L, HTR2C, TRF, H2-Q2, PLA2G5, NID2, TSPAN33, ANTXR1, LGALS1, CD59A, ADGRA2, PDGFC, CD36, LBP, APOE, CTSB, NGFR, CD74, LYPLA1, H2-EB1, VCAM1, ITGA3, FZD4, CD8B1, SULF1, RGMA, TNFRSF1A, VAMP8, TGFBR3, SFRP1, BCAM, TRPV4, MXRA8, H2-AB1	570	821	30060	2.5694	8.69425e-05	5.79642e-06	5.17622e-06
															GOTERM_CC_DIRECT	GO:0005737~cytoplasm	196	33.5616	2.51008e-07	6.60031	ARL6IP1, INS2, THUMPD3, SPINT2, FNBP1L, SLA2, NUDT4, AQP1, LGALS1, RPS19, RPS6KA2, SPATA24, SPA17, PKNOX2, KRT8, RBP1, MXRA8, ASTN2, EZR, ATF5, ALDH7A1, MYL9, OPTN, RD3, CFAP61, STXBP3, CAPSL, PNP2, CFAP126, KLK6, PPCS, PRDX1, PRDM16, PDGFC, S100A13, ZFP185, APOD, CDR2, VAT1, TMEM184A, NGFR, ACE, XRCC5, NR1D2, KLHDC8B, PARVA, PPP1R1B, ETL4, UNC119, CDKN1C, CLIC6, DAZAP2, TINAGL1, CLIC3, ARHGAP8, …	570	7472	30060	1.38335	0.000121983	7.62438e-06	6.8086e-06
															GOTERM_CC_DIRECT	GO:0009897~external side of plasma membrane	32	5.47945	3.75441e-07	6.42546	HFE, H2-L, HTR2C, H2-Q2, ANTXR1, CD59A, CTSL, PDPN, LEPR, CAPN2, CD36, PRSS8, CCL19, SPA17, IL11RA1, CTSB, NGFR, CD74, H2-EB1, ACE, VCAM1, ITGA3, ATP6AP2, ANXA5, CD8B1, H2-AA, TGFBR3, ANO1, KRT18, TCN2, FOLR1, H2-AB1	570	588	30060	2.87003	0.000182448	1.07332e-05	9.5848e-06
															GOTERM_CC_DIRECT	GO:0005765~lysosomal membrane	22	3.76712	8.41988e-07	6.07469	CD63, CD164, OCA2, H2-EB1, IFITM2, ATP6AP2, GLMP, H2-Q2, H2-AA, VAMP8, LAPTM4B, TMEM59, SLC7A5, TM9SF1, NCSTN, LAMP2, TMBIM1, AP1S2, FFAR4, CTSD, H2-AB1, CHMP5	570	317	30060	3.65997	0.000409123	2.27337e-05	2.03013e-05
															GOTERM_CC_DIRECT	GO:0070161~anchoring junction	22	3.76712	1.71575e-05	4.76555	ITGA3, PARVA, CLDN2, CLDN1, SORBS3, TSPAN33, PLEKHA7, SLC8A3, TMEM47, CLDN3, CLDN9, TRPV4, PERP, PDPN, CTNNA1, MXRA8, ZFP185, SNTB1, CGNL1, DSC3, CRB3, RAI14	570	385	30060	3.01353	0.00830397	0.000438872	0.000391914
															GOTERM_CC_DIRECT	GO:0097729~9+2 motile cilium	8	1.36986	2.36866e-05	4.6255	CFAP52, RSPH1, RSPH4A, CETN2, RSPH9, NME5, AK8, CFAP45	570	46	30060	9.17162	0.0114458	0.000575585	0.000514
															GOTERM_CC_DIRECT	GO:0042383~sarcolemma	13	2.22603	2.49325e-05	4.60323	VCAM1, NANOS3, ANXA5, KRT8, SGCZ, AQP1, SLC8A3, NCSTN, CD59A, FXYD1, CD36, SNTB1, CTSB	570	147	30060	4.6638	0.0120442	0.00057701	0.000515273
															GOTERM_CC_DIRECT	GO:0043231~intracellular membrane-bounded organelle	41	7.02055	3.29012e-05	4.48279	DLX1, CD63, CPQ, SLA2, PMF1, LIPA, RAB20, DPP7, GM2A, PODXL, ADGRA2, CTSL, LAMP2, CTNNA1, AP1S2, QSOX1, CTSA, IL33, CYP2J6, FZD7, FUCA1, EPHX1, ABCA4, MYOF, AGTRAP, CYP4F13, YIF1A, EPN3, CYP4F15, SQLE, SLC7A5, DAB2, LRG1, SMO, ACOX2, CLDN9, TMBIM1, RDH5, MAN2B1, SFT2D2, GPRC5C	570	1061	30060	2.0379	0.0158631	0.000726818	0.000649051
															GOTERM_CC_DIRECT	GO:0048471~perinuclear region of cytoplasm	35	5.99315	4.88641e-05	4.31101	RD3, PLVAP, HFE, MVP, ODC1, TRF, MOSPD1, LAMC2, PLA2G5, LAMP2, S100A13, STOM, APOD, CTSB, TMEM184A, ITGA3, WHRN, NANOS3, SLC2A12, COBL, CIDEB, SLC39A13, SLC39A12, EPN3, SLC8A3, VAMP8, DAB2, KRT18, PRKRA, SERHL, AKIP1, RAB38, VIM, EZR, OPTN	570	858	30060	2.15127	0.0234688	0.00103252	0.000922045
															GOTERM_CC_DIRECT	GO:0001534~radial spoke	5	0.856164	5.57267e-05	4.25394	CFAP61, RSPH1, RSPH4A, RSPH9, NME5	570	12	30060	21.9737	0.0267205	0.00112847	0.00100773
															GOTERM_CC_DIRECT	GO:0000139~Golgi membrane	27	4.62329	6.21297e-05	4.2067	ST6GALNAC2, TMED10, MOSPD1, H2-Q2, SGMS2, MANEA, LMAN1, APOO, NCSTN, CUX1, QSOX1, WLS, SREBF1, ST6GAL1, AGTRAP, SLC39A13, TVP23B, POMGNT1, YIF1A, TMCO1, TNFRSF1A, ACER2, TMEM59, TMBIM4, MAN2B1, KDELR2, STEAP2	570	585	30060	2.43401	0.0297446	0.0012078	0.00107857
															GOTERM_CC_DIRECT	GO:0005901~caveola	10	1.71233	0.000103445	3.98529	PLVAP, PTGIS, SMO, NANOS3, MYOF, FXYD1, ATP1B3, CD36, AQP1, CTSB	570	98	30060	5.38131	0.0490341	0.00193363	0.00172674
															GOTERM_CC_DIRECT	GO:0045177~apical part of cell	12	2.05479	0.000133379	3.87491	CRB2, VCAM1, BTD, CTSL, HFE, CETN2, NANOS3, MGST1, CD36, EZR, AQP1, CRB3	570	149	30060	4.24726	0.0627699	0.00240082	0.00214394
															GOTERM_CC_DIRECT	GO:0070062~extracellular exosome	13	2.22603	0.000215899	3.66575	CD63, ACE, MYOC, SORD, PRELP, AQP1, TMEM98, PODXL, LAMP2, NUCB1, QSOX1, APOE, GPRC5C	570	184	30060	3.72597	0.09962	0.00367768	0.00328418
															GOTERM_CC_DIRECT	GO:0042995~cell projection	44	7.53425	0.00021945	3.65866	SPAG16, RD3, CFAP61, DRC7, RSPH9, ANTXR1, AK8, CFAP126, LAPTM4B, IFT74, PODXL, ADGRA2, PDPN, C1QTNF5, TEKT1, FFAR4, CAPN2, PIEZO1, EPS8L2, LZTS1, CFAP45, SLC12A2, NGFR, RSPH4A, CFAP52, MYOC, ITGA3, WHRN, ATP6AP2, ANXA5, ABCA4, SLC4A10, SORD, COBL, NME5, SLC8A3, ANO1, RSPH1, SMO, TMEM237, TRPV4, MXRA8, VIM, EZR	570	1278	30060	1.81567	0.101173	0.00367768	0.00328418
															GOTERM_CC_DIRECT	GO:0005929~cilium	21	3.59589	0.000243227	3.61399	SPAG16, DRC7, CFAP52, RSPH4A, MYOC, WHRN, CETN2, SORD, RSPH9, NME5, CFAP126, IFT74, KLC3, RSPH1, SMO, TMEM237, TRPV4, TEKT1, FFAR4, SPA17, CFAP45	570	431	30060	2.56954	0.111502	0.00394027	0.00351868
															GOTERM_CC_DIRECT	GO:0032991~protein-containing complex	35	5.99315	0.000287667	3.54111	CRB2, CD63, DAZAP2, IFITM2, ZFP703, NPR3, CLDN1, RELA, NCSTN, C1QTNF2, TTR, C1QTNF5, GRB10, EPS8L2, OTX2, SOX9, CD36, SLC12A7, CGNL1, STRA6, CD74, SREBF1, CRTAP, XRCC5, PARVA, ERLIN2, SMAD6, TNFRSF1A, CLDN3, KRT18, MGP, ORAI1, EZR, SNTB1, CRB3	570	942	30060	1.95944	0.130491	0.00450988	0.00402734
															GOTERM_CC_DIRECT	GO:0005788~endoplasmic reticulum lumen	10	1.71233	0.000421409	3.3753	FKBP10, OS9, LYZ2, INS2, LYZ1, CALU, RDH5, DNAJB9, FKBP9, RNASET2A	570	118	30060	4.46922	0.185229	0.00640015	0.00571536
															GOTERM_CC_DIRECT	GO:0005604~basement membrane	10	1.71233	0.000448384	3.34835	COL18A1, EFEMP2, CD151, COL8A2, NTN4, TIMP3, COL8A1, TRF, LAMC2, NID2	570	119	30060	4.43167	0.195845	0.00660347	0.00589692
															GOTERM_CC_DIRECT	GO:0030140~trans-Golgi network transport vesicle	5	0.856164	0.000483598	3.31552	TMED10, LYZ2, TGOLN1, LYZ1, STEAP2	570	20	30060	13.1842	0.209497	0.0069126	0.00617298
															GOTERM_CC_DIRECT	GO:0005770~late endosome	12	2.05479	0.000509357	3.29298	CD63, CD74, TMEM59, SMO, RASGEF1B, SLC31A1, LAMP2, TRF, RAB38, APOE, SLA2, ASTN2	570	174	30060	3.63702	0.219336	0.00707278	0.00631602
															GOTERM_CC_DIRECT	GO:0005856~cytoskeleton	46	7.87671	0.000663423	3.17821	SPAG16, CFAP61, DRC7, CETN2, MVP, CETN3, CETN4, KRT23, PBXIP1, RSPH9, FNBP1L, AK8, CFAP126, PDLIM1, KLC3, CFL2, TEKT1, CTNNA1, STOM, ZFP185, CTNNAL1, CFAP45, RSPH4A, CFAP52, NANOS3, DYNLT3, COBL, PARVA, NME5, SGCZ, SORBS3, PLEKHA7, TM9SF2, RSPH1, KRT18, BC024139, ETL4, UNC119, DYNLRB2, VIM, EZR, ATF5, MYL9, SNTB1, S100A8, RAI14	570	1431	30060	1.69524	0.275686	0.00891711	0.00796302
															GOTERM_CC_DIRECT	GO:0031514~motile cilium	13	2.22603	0.000678875	3.16821	SPAG16, CFAP61, DRC7, CFAP52, SORD, RSPH9, NME5, IFT74, KLC3, RSPH1, TEKT1, SPA17, CFAP45	570	209	30060	3.28028	0.281109	0.00891711	0.00796302
															GOTERM_CC_DIRECT	GO:0045121~membrane raft	14	2.39726	0.000743039	3.12899	ERLIN2, SULF1, TNFRSF1A, PODXL, PDPN, LAMP2, MYADM, CAPN2, STOM, ORAI1, TPP1, CD36, PRSS8, CTSD	570	241	30060	3.06355	0.303196	0.00950307	0.00848628
															GOTERM_CC_DIRECT	GO:0005769~early endosome	17	2.91096	0.000878374	3.05632	MAGEL2, VCAM1, HFE, TRF, H2-Q2, VAMP8, LAPTM4B, NCSTN, RASGEF1B, AP1S2, NUCB1, RAB38, APOE, ASTN2, STEAP2, H2-AB1, WLS	570	341	30060	2.62911	0.347587	0.0109459	0.00977473
															GOTERM_CC_DIRECT	GO:0016328~lateral plasma membrane	9	1.5411	0.000933668	3.02981	SLC12A2, CLDN3, C1QTNF5, SLC4A10, LEPR, SLC16A8, SLC4A2, CLDN1, SLC4A5	570	106	30060	4.47766	0.364901	0.0111082	0.00991971
															GOTERM_CC_DIRECT	GO:0009925~basal plasma membrane	8	1.36986	0.000937116	3.02821	SLC12A2, SLC7A5, ACE, SLCO1A4, TRF, SLC16A8, SLC1A5, AQP1	570	82	30060	5.14506	0.365965	0.0111082	0.00991971
															GOTERM_CC_DIRECT	GO:0010008~endosome membrane	12	2.05479	0.00129731	2.88696	TM9SF2, CD63, CD164, OCA2, FZD7, TMBIM1, ATP6AP2, FFAR4, PLIN3, STEAP1, STEAP2, CTSD	570	195	30060	3.24534	0.467888	0.0150117	0.0134055
															GOTERM_CC_DIRECT	GO:0005739~mitochondrion	56	9.58904	0.00136786	2.86396	ACAA2, ETFA, FUNDC2, ALDH2, GM2A, CPT2, ACADL, EFHD1, CTSD, FADS1, CTSB, HEMK1, GSTK1, LYPLA1, CPT1A, COX8B, MYOC, SORD, SDHC, COX6B2, HADHB, VAMP8, TMX1, DDAH2, RAB38, GPRC5C, ALDH7A1, ALDH9A1, RAI14, ABHD4, MAOB, MGST1, APOO, KLC3, CYB5R3, TMEM65, PRDX1, PERP, PDPN, UCP2, STOM, MEST, DECR1, VAT1, CTSA, MDH1, RHBDD1, IDH2, ACSF2, SLC8A3, ALDH6A1, SLC25A39, SERHL, ALPL, DEGS1, TPP1	570	1911	30060	1.5454	0.485847	0.01546	0.0138058
															GOTERM_CC_DIRECT	GO:0031902~late endosome membrane	10	1.71233	0.00158202	2.80079	VAMP8, CD63, LAPTM4B, TMEM59, H2-EB1, IFITM2, SLC31A1, LAMP2, H2-AA, H2-AB1	570	142	30060	3.71386	0.536742	0.0174741	0.0156045
															GOTERM_CC_DIRECT	GO:0043202~lysosomal lumen	5	0.856164	0.00181309	2.74158	MAN2B2, IDS, MAN2B1, SGSH, RNASET2A	570	28	30060	9.41729	0.586029	0.0195813	0.0174862
															GOTERM_CC_DIRECT	GO:0120338~radial spoke head 3	3	0.513699	0.0020925	2.67934	RSPH1, RSPH4A, RSPH9	570	4	30060	39.5526	0.63869	0.0216373	0.0193222
															GOTERM_CC_DIRECT	GO:0120336~radial spoke head 1	3	0.513699	0.0020925	2.67934	RSPH1, RSPH4A, RSPH9	570	4	30060	39.5526	0.63869	0.0216373	0.0193222
															GOTERM_CC_DIRECT	GO:0044297~cell body	9	1.5411	0.00241485	2.61711	SLC12A2, PODXL, RBP1, ATP6AP2, RDH5, RAB38, VIM, EZR, LZTS1	570	123	30060	3.85879	0.691192	0.0244504	0.0218343
															GOTERM_CC_DIRECT	GO:0097487~multivesicular body, internal vesicle	3	0.513699	0.00344377	2.46297	CD63, LAPTM4B, APOE	570	5	30060	31.6421	0.812984	0.0341566	0.030502
															GOTERM_CC_DIRECT	GO:0042613~MHC class II protein complex	4	0.684932	0.00376426	2.42432	CD74, H2-EB1, H2-AA, H2-AB1	570	17	30060	12.4087	0.840048	0.03632	0.0324339
															GOTERM_CC_DIRECT	GO:0005771~multivesicular body	6	1.0274	0.00381136	2.41892	CD63, CD74, CTSL, APOE, H2-AB1, CHMP5	570	55	30060	5.75311	0.843682	0.03632	0.0324339
															GOTERM_CC_DIRECT	GO:0005911~cell-cell junction	12	2.05479	0.00462837	2.33457	TMEM47, NGFR, CLDN3, FZD4, PERP, CTNNA1, KRT8, MYADM, CLDN2, CLDN1, CTNNAL1, PLEKHA7	570	230	30060	2.75149	0.895085	0.0432574	0.0386291
															GOTERM_CC_DIRECT	GO:0071944~cell periphery	8	1.36986	0.00475553	2.3228	SLC12A2, VCAM1, KRT18, ITGA3, KRT8, ORAI1, CD36, EZR	570	109	30060	3.87059	0.901402	0.0436074	0.0389415
															GOTERM_CC_DIRECT	GO:0001535~radial spoke head	3	0.513699	0.005101	2.29234	RSPH1, RSPH4A, RSPH9	570	6	30060	26.3684	0.91671	0.045909	0.040997
															GOTERM_CC_DIRECT	GO:0031526~brush border membrane	7	1.19863	0.00524087	2.2806	SLC5A6, ACE, PTGER3, CD36, FOLR1, SLC19A1, AQP1	570	84	30060	4.39474	0.922211	0.0463102	0.0413552
															GOTERM_CC_DIRECT	GO:0005773~vacuole	4	0.684932	0.00605075	2.21819	CD74, CTSL, GGH, GLB1L2	570	20	30060	10.5474	0.947639	0.0525119	0.0468933
															GOTERM_CC_DIRECT	GO:0005622~intracellular anatomical structure	9	1.5411	0.00652877	2.18517	EOMES, POLR2M, ARL6IP1, PRKRA, TUFT1, APOD, EZR, SNTB1, H2-AB1	570	145	30060	3.27332	0.958555	0.0556663	0.0497103
															GOTERM_CC_DIRECT	GO:0036126~sperm flagellum	8	1.36986	0.00945237	2.02446	SPAG16, CFAP61, CFAP52, RSPH1, ATP1B3, RSPH9, NME5, AK8	570	124	30060	3.40238	0.990105	0.0792044	0.0707298
															GOTERM_CC_DIRECT	GO:0005667~transcription regulator complex	14	2.39726	0.0102565	1.989	DAZAP2, PBX3, PBXIP1, SMAD6, RELA, PDLIM1, CREG1, HEY2, PRDM16, SIX3, OTX2, MSX1, SOX9, ATF5	570	328	30060	2.25096	0.993332	0.0844855	0.0754459
															GOTERM_CC_DIRECT	GO:0030659~cytoplasmic vesicle membrane	8	1.36986	0.0130288	1.88509	SLC12A2, TMEM184A, GABRA1, NCSTN, MYOF, AGTRAP, SLC39A13, WLS	570	132	30060	3.19617	0.998294	0.105534	0.094242
															GOTERM_CC_DIRECT	GO:0030054~cell junction	10	1.71233	0.0135337	1.86858	CRB2, RSC1A1, CDH3, CLDN9, PDPN, CTNNA1, CLDN1, PLEKHA7, DSC3, CRB3	570	198	30060	2.66348	0.99867	0.107826	0.0962888
															GOTERM_CC_DIRECT	GO:0005930~axoneme	8	1.36986	0.0157054	1.80395	SPAG16, CFAP61, CFAP52, RSPH1, RSPH4A, RSPH9, AK8, CFAP45	570	137	30060	3.07952	0.999544	0.12311	0.109938
															GOTERM_CC_DIRECT	GO:0001726~ruffle	7	1.19863	0.0183839	1.73556	PODXL, PDPN, MYADM, ARHGAP18, COBL, EPS8L2, EZR	570	110	30060	3.35598	0.999879	0.141819	0.126645
															GOTERM_CC_DIRECT	GO:0005581~collagen trimer	6	1.0274	0.018863	1.72439	COL18A1, C1QTNF2, COL1A2, C1QTNF5, COL8A2, COL8A1	570	81	30060	3.90643	0.999904	0.14254	0.127289
															GOTERM_CC_DIRECT	GO:0033116~endoplasmic reticulum-Golgi intermediate compartment membrane	5	0.856164	0.019064	1.71979	LMAN1, TMED10, VMA21, PIEZO1, YIF1A	570	54	30060	4.88304	0.999913	0.14254	0.127289
															GOTERM_CC_DIRECT	GO:0016460~myosin II complex	4	0.684932	0.0204707	1.68887	CETN2, CETN4, CALML4, MYL9	570	31	30060	6.80475	0.999957	0.150738	0.13461
															GOTERM_CC_DIRECT	GO:0000137~Golgi cis cisterna	3	0.513699	0.0208196	1.68153	TMEM59, LYZ2, LYZ1	570	12	30060	13.1842	0.999964	0.15102	0.134861
															GOTERM_CC_DIRECT	GO:0031982~vesicle	9	1.5411	0.0230454	1.63742	VAMP8, DPP7, ACE, MYOC, TRF, RAB38, EPS8L2, BMP7, BMP6	570	182	30060	2.60787	0.999988	0.164707	0.147084
															GOTERM_CC_DIRECT	GO:0160112~axonemal B tubule inner sheath	3	0.513699	0.0243004	1.61439	CFAP52, CFAP126, CFAP45	570	13	30060	12.17	0.999994	0.17116	0.152846
															GOTERM_CC_DIRECT	GO:0005912~adherens junction	9	1.5411	0.0251133	1.6001	PDLIM1, TMEM47, CDH3, CDH20, TRPV4, CTNNA1, EZR, TSPAN33, DSC3	570	185	30060	2.56558	0.999996	0.174358	0.155703
															GOTERM_CC_DIRECT	GO:0031528~microvillus membrane	4	0.684932	0.026145	1.58261	SLC7A5, PODXL, PDPN, EZR	570	34	30060	6.20433	0.999997	0.176815	0.157896
															GOTERM_CC_DIRECT	GO:0043235~receptor complex	10	1.71233	0.0261948	1.58178	DDR1, TGFBR3, ITGA3, LEPR, CD8B1, CD36, GPRC5C, PTPRF, IL11RA1, TNFRSF1A	570	222	30060	2.37553	0.999998	0.176815	0.157896
															GOTERM_CC_DIRECT	GO:0030175~filopodium	6	1.0274	0.0270717	1.56748	VCAM1, ADGRA2, PODXL, TRPV4, PDPN, EZR	570	89	30060	3.55529	0.999998	0.180231	0.160947
															GOTERM_CC_DIRECT	GO:0005923~bicellular tight junction	8	1.36986	0.0285547	1.54432	CLDN3, CLDN9, C1QTNF5, MXRA8, CLDN2, CLDN1, CGNL1, CRB3	570	155	30060	2.7219	0.999999	0.187535	0.167469
															GOTERM_CC_DIRECT	GO:0014704~intercalated disc	5	0.856164	0.0299186	1.52406	TMEM65, SLC31A1, ANXA5, FXYD1, CTNNA1	570	62	30060	4.25297	1	0.193873	0.173129
															GOTERM_CC_DIRECT	GO:0005902~microvillus	6	1.0274	0.0306537	1.51352	VCAM1, CTSL, LYZ2, LYZ1, CALML4, EZR	570	92	30060	3.43936	1	0.194681	0.173851
															GOTERM_CC_DIRECT	GO:0005743~mitochondrial inner membrane	18	3.08219	0.0308445	1.51082	GSTK1, CPT1A, COX8B, ACAA2, MAOB, MYOC, IDH2, MGST1, SDHC, COX6B2, HADHB, APOO, SLC25A39, CYB5R3, CPT2, TMEM65, UCP2, EFHD1	570	543	30060	1.74818	1	0.194681	0.173851
															GOTERM_CC_DIRECT	GO:0005938~cell cortex	9	1.5411	0.0328527	1.48343	EPN3, COBL, AGTRAP, LAMC2, FNBP1L, EZR, ASTN2, MYL9, RAI14	570	195	30060	2.43401	1	0.204697	0.182796
															GOTERM_CC_DIRECT	GO:0043025~neuronal cell body	21	3.59589	0.0337607	1.47159	POLR2M, SLC12A2, MAOB, SLC31A1, WHRN, SDC2, ANXA5, PTGER3, SLC4A10, COBL, SLC7A10, PTPRF, CRHR2, SLC8A3, SMO, PPP1R1B, CAPN2, APOD, APOE, SERPINI1, OPTN	570	674	30060	1.64314	1	0.207693	0.18547
															GOTERM_CC_DIRECT	GO:0005795~Golgi stack	4	0.684932	0.0348831	1.45739	TMBIM4, LYZ2, LYZ1, SULF1	570	38	30060	5.55125	1	0.211915	0.189241
															GOTERM_CC_DIRECT	GO:0005905~clathrin-coated pit	5	0.856164	0.0457307	1.33979	EPN3, DAB2, AP1S2, TRF, LRP10	570	71	30060	3.71386	1	0.274384	0.245026
															GOTERM_CC_DIRECT	GO:0005741~mitochondrial outer membrane	9	1.5411	0.0473336	1.32483	VAT1, SLC8A3, HADHB, FUNDC2, CPT1A, CYB5R3, MAOB, MYOC, MGST1	570	210	30060	2.26015	1	0.279019	0.249165
															GOTERM_CC_DIRECT	GO:0005879~axonemal microtubule	4	0.684932	0.0476514	1.32192	CFAP52, TEKT1, CFAP126, CFAP45	570	43	30060	4.90575	1	0.279019	0.249165
															GOTERM_CC_DIRECT	GO:0031527~filopodium membrane	3	0.513699	0.0494598	1.30575	ITGA3, PDPN, ANTXR1	570	19	30060	8.32687	1	0.283088	0.252799
															GOTERM_CC_DIRECT	GO:0043679~axon terminus	6	1.0274	0.0495113	1.3053	SLC8A3, TPBG, ANXA5, SLC4A10, AQP1, CRHR2	570	105	30060	3.01353	1	0.283088	0.252799
															GOTERM_CC_DIRECT	GO:0030670~phagocytic vesicle membrane	5	0.856164	0.0518587	1.28518	RAB20, LAMP2, H2-L, RAB38, H2-Q2	570	74	30060	3.5633	1	0.293062	0.261705
															GOTERM_CC_DIRECT	GO:0045178~basal part of cell	3	0.513699	0.054283	1.26534	VAMP8, HFE, TRF	570	20	30060	7.91053	1	0.303236	0.270791
															GOTERM_CC_DIRECT	GO:0032391~photoreceptor connecting cilium	4	0.684932	0.0562631	1.24978	WHRN, TMEM237, CETN2, CETN3	570	46	30060	4.58581	1	0.310725	0.277479
															GOTERM_CC_DIRECT	GO:0016342~catenin complex	4	0.684932	0.0592867	1.22704	CDH3, CDH20, CTNNA1, DSC3	570	47	30060	4.48824	1	0.32037	0.286092
															GOTERM_CC_DIRECT	GO:0031012~extracellular matrix	11	1.88356	0.0593278	1.22674	EFEMP2, LRG1, MMP15, RARRES2, MGP, TIMP3, ALPL, LTBP3, APOE, NID2, TSKU	570	299	30060	1.94015	1	0.32037	0.286092
															GOTERM_CC_DIRECT	GO:0033162~melanosome membrane	3	0.513699	0.0643959	1.19114	OCA2, GPNMB, RAB38	570	22	30060	7.19139	1	0.343916	0.307119
															GOTERM_CC_DIRECT	GO:0043204~perikaryon	9	1.5411	0.0667234	1.17572	SLC8A3, NGFR, BTD, CTSL, ANXA5, SLC4A10, SERPINI1, ASTN2, CRHR2	570	226	30060	2.10014	1	0.352474	0.31476
															GOTERM_CC_DIRECT	GO:0055037~recycling endosome	7	1.19863	0.0679491	1.16782	VAMP8, SLC31A1, HFE, TRF, TPP1, PLA2G5, OPTN	570	151	30060	2.44475	1	0.352712	0.314973
															GOTERM_CC_DIRECT	GO:0005797~Golgi medial cisterna	3	0.513699	0.0696703	1.15695	TMEM59, ST6GAL1, H2-Q2	570	23	30060	6.87872	1	0.352712	0.314973
															GOTERM_CC_DIRECT	GO:0031258~lamellipodium membrane	3	0.513699	0.0696703	1.15695	PDPN, PIEZO1, ANTXR1	570	23	30060	6.87872	1	0.352712	0.314973
															GOTERM_CC_DIRECT	GO:0030018~Z disc	7	1.19863	0.0696714	1.15695	PDLIM1, CSRP2, CFL2, ANXA5, KRT8, PARVA, MYL9	570	152	30060	2.42867	1	0.352712	0.314973
															GOTERM_CC_DIRECT	GO:0005802~trans-Golgi network	9	1.5411	0.0719917	1.14272	EFEMP2, LAMP2, TGOLN1, NUCB1, RAB38, LTBP3, SLC24A5, OPTN, WLS	570	230	30060	2.06362	1	0.360701	0.322107
															GOTERM_CC_DIRECT	GO:0015629~actin cytoskeleton	10	1.71233	0.075189	1.12385	PDLIM1, TAGLN, CFL2, CTNNA1, DSTN, PARVA, EZR, ARHGAP6, CGNL1, PKNOX2	570	272	30060	1.93885	1	0.372876	0.33298
															GOTERM_CC_DIRECT	GO:0005811~lipid droplet	6	1.0274	0.078158	1.10703	CYB5R3, ABHD4, RBP1, PLIN3, CIDEB, PNPLA2	570	120	30060	2.63684	1	0.383685	0.342632
															GOTERM_CC_DIRECT	GO:0030141~secretory granule	8	1.36986	0.0816992	1.08778	VAMP8, STXBP3, CTSL, LYZ2, INS2, LYZ1, SYT9, KLK6	570	197	30060	2.1416	1	0.396902	0.354435
															GOTERM_CC_DIRECT	GO:0034707~chloride channel complex	4	0.684932	0.0824838	1.08363	CLIC6, GABRA1, ANO1, CLIC3	570	54	30060	3.90643	1	0.396902	0.354435
															GOTERM_CC_DIRECT	GO:0031966~mitochondrial membrane	8	1.36986	0.0852492	1.06931	CYB5R3, ACADL, TMX1, RHBDD1, UCP2, SORD, ALPL, DEGS1	570	199	30060	2.12007	1	0.405685	0.362279
															GOTERM_CC_DIRECT	GO:0045335~phagocytic vesicle	5	0.856164	0.0859786	1.06561	VAMP8, RAB20, STXBP3, RAB38, VIM	570	88	30060	2.99641	1	0.405685	0.362279
															GOTERM_CC_DIRECT	GO:0000421~autophagosome membrane	4	0.684932	0.0897286	1.04707	TM9SF1, LAMP2, ATP6AP2, CHMP5	570	56	30060	3.76692	1	0.413936	0.369647
															GOTERM_CC_DIRECT	GO:0070390~transcription export complex 2	2	0.342466	0.0911341	1.04032	CETN2, CETN3	570	5	30060	21.0947	1	0.413936	0.369647
															GOTERM_CC_DIRECT	GO:0035003~subapical complex	2	0.342466	0.0911341	1.04032	CRB2, CRB3	570	5	30060	21.0947	1	0.413936	0.369647
															GOTERM_CC_DIRECT	GO:1990357~terminal web	2	0.342466	0.0911341	1.04032	HFE, COBL	570	5	30060	21.0947	1	0.413936	0.369647
															GOTERM_CC_DIRECT	GO:0032585~multivesicular body membrane	3	0.513699	0.0979407	1.00904	CD63, LAPTM4B, CHMP5	570	28	30060	5.65038	1	0.43669	0.389966
															GOTERM_CC_DIRECT	GO:0030667~secretory granule membrane	3	0.513699	0.0979407	1.00904	VAMP8, TMEM184A, TMED10	570	28	30060	5.65038	1	0.43669	0.389966
															GOTERM_MF_DIRECT	GO:0005515~protein binding	201	34.4178	1.03527e-21	20.9849	RSC1A1, ARL6IP1, CLDN2, SLA2, CLDN1, TSKU, EDNRB, LGALS1, TMEM88, RPS6KA2, SPATA24, AP1S2, PIEZO1, SOX9, PTGFRN, WLS, GSTK1, CPT1A, KRT8, EBF2, EBF3, PRAP1, SFRP1, CLDN3, AKIP1, ORAI1, ASTN2, EZR, ATF5, OPTN, RD3, CFAP61, STXBP3, SDC2, SMIM6, CFAP126, CRHR2, NCSTN, CYB5R3, PRDX1, PRDM16, APOE, CTSA, NGFR, H2-EB1, ACE, FZD4, XRCC5, FZD7, PBX3, IGF2, NR1D2, PARVA, ERLIN2, COL1A2, TMEM98, ETL4, UNC1…	561	5504	29205	1.90113	9.91784e-19	9.91784e-19	9.66938e-19
															GOTERM_MF_DIRECT	GO:0042802~identical protein binding	87	14.8973	5.8181e-12	11.2352	CLIC6, COL18A1, DAZAP2, PLVAP, ARL6IP1, INS2, HSPB8, HP, HTR2C, PYGL, CLDN2, CLDN1, CXCL5, AQP1, C1QTNF2, LGALS1, ALDH2, ACADL, RPS19, C1QTNF5, SPATA24, HEY2, GRB10, LEPR, PIEZO1, UPP1, SLC16A2, NUDT14, SLC39A4, WLS, CPT1A, DYNLT3, ANXA5, SORD, AGTRAP, ANO1, SFRP1, CLDN3, CLDN9, ORAI1, EZR, ALDH7A1, RBKS, OPTN, ALDH9A1, ZFP423, KCNE2, MAOB, PNP2, PON2, SDC2, MVP, LYZ2, LYZ1, NPR3, MGST1, H2-Q2, L…	561	2053	29205	2.2061	5.57376e-09	2.78687e-09	2.71705e-09
															GOTERM_MF_DIRECT	GO:0022857~transmembrane transporter activity	18	3.08219	2.72335e-07	6.5649	SLC12A2, SLC12A4, SLC37A2, SLC13A4, SLC2A12, SLC16A12, SLC4A2, SLC7A10, AQP1, SLC5A6, SLCO1C1, SLC7A5, SLCO1A4, SLC22A18, SLC16A8, SLC16A9, SLC16A2, SLC12A7	561	196	29205	4.78091	0.000260863	6.72453e-05	6.55606e-05
															GOTERM_MF_DIRECT	GO:0016491~oxidoreductase activity	33	5.65068	2.80774e-07	6.55164	MAOB, RETSAT, NXN, OGFOD3, ETFA, FADS3, FADS2, CYB5R3, ALDH2, ACADL, ALDH3B1, PRDX1, ALOX12E, QSOX1, VAT1L, FADS1, DECR1, VAT1, GSTK1, MDH1, CYP2J6, IDH2, GPX8, SORD, SQLE, ALDH6A1, ACOX2, PAH, RDH5, DEGS1, STEAP2, ALDH7A1, ALDH9A1	561	603	29205	2.84899	0.000268945	6.72453e-05	6.55606e-05
															GOTERM_MF_DIRECT	GO:0005509~calcium ion binding	35	5.99315	2.38719e-06	5.62211	CRB2, FKBP10, CAPSL, CETN2, CETN3, CETN4, CALML4, PLA2G5, LTBP3, NID2, FSTL1, EFEMP2, CDH3, CDH20, S100A13, CAPN2, ENPP2, EFHD1, IDS, CGREF1, ANXA5, TBC1D9, SULF1, SYT9, PLCB4, MGP, CALU, NUCB1, ALPL, FKBP9, ASTN2, GAS6, MYL9, S100A8, DSC3	561	732	29205	2.48915	0.00228432	0.000457386	0.000445927
															GOTERM_MF_DIRECT	GO:0016787~hydrolase activity	59	10.1027	4.59308e-06	5.3379	ACAA2, CPQ, MANEA, LIPA, PTPRF, CNDP2, NUDT4, SCPEP1, CTSO, GM2A, CTSL, CAPN2, ENPP2, IDS, PRSS8, CTSD, NUDT14, CTSB, LYPLA1, BTD, DDAH2, CTDSP1, MMP15, SMPDL3A, ABHD4, PON2, LYZ2, LYZ1, PLA2G5, GNS, GLB1L2, DPP7, RRAS, OARD1, AMDHD2, ESD, ARSG, AGA, MEST, CTSA, KL, TMEM86A, ACE, XRCC5, RHBDD1, FUCA1, EPHX1, NAGA, GGH, CELA1, SULF1, SGPP1, ACER2, MAN2B2, SERHL, ALPL, MAN2B1, TPP1, PNPLA2	561	1628	29205	1.88665	0.00439051	0.000733361	0.000714989
															GOTERM_MF_DIRECT	GO:0008201~heparin binding	15	2.56849	1.38526e-05	4.85847	TMEM184A, PCOLCE2, PRELP, PCOLCE, LAMC2, PLA2G5, BMP7, FSTL1, PTPRF, TGFBR3, EFEMP2, SFRP1, GPNMB, CCL5, APOE	561	184	29205	4.24393	0.0131832	0.00189583	0.00184834
															GOTERM_MF_DIRECT	GO:0015293~symporter activity	12	2.05479	2.06117e-05	4.68589	SLC12A2, SLC5A6, SLC12A4, SLC22A18, SLC2A12, SLC4A10, SLC6A20A, SLC16A8, SLC1A5, SLC38A3, SLC24A5, SLC12A7	561	120	29205	5.20588	0.0195525	0.00246825	0.00240641
															GOTERM_MF_DIRECT	GO:0015297~antiporter activity	11	1.88356	3.22476e-05	4.4915	SLC8A3, SLC7A5, SLC37A2, UCP2, SLC4A10, SLC1A5, SLC4A2, SLC38A3, SLC24A5, SLC19A1, SLC4A5	561	104	29205	5.50622	0.0304213	0.00343257	0.00334658
															GOTERM_MF_DIRECT	GO:0016798~hydrolase activity, acting on glycosyl bonds	9	1.5411	0.000125557	3.90116	KL, MAN2B2, FUCA1, LYZ2, LYZ1, NAGA, MAN2B1, MANEA, GLB1L2	561	78	29205	6.00679	0.113338	0.0120284	0.0117271
															GOTERM_MF_DIRECT	GO:0044877~protein-containing complex binding	29	4.96575	0.000174917	3.75717	CDKN1C, CRB2, CD63, ZFP423, TMED10, STXBP3, LTC4S, PTPRF, RELA, TTR, RRAS, CTSL, CTNNA1, CAPN2, CD36, APOE, CTSB, NGFR, SREBF1, XRCC5, ITGA3, FZD4, KRT8, PARVA, H2-AA, TNFRSF1A, HADHB, EZR, H2-AB1	561	687	29205	2.19753	0.154296	0.0152337	0.0148521
															GOTERM_MF_DIRECT	GO:0004602~glutathione peroxidase activity	6	1.0274	0.000206594	3.68488	GSTK1, MGST1, GPX8, GSTT2, GSTT1, LTC4S	561	29	29205	10.7708	0.179579	0.0164931	0.0160799
															GOTERM_MF_DIRECT	GO:0005518~collagen binding	8	1.36986	0.000501308	3.2999	DDR1, CRTAP, PCOLCE2, ITGA3, CTSL, PCOLCE, ANTXR1, CTSB	561	73	29205	5.70508	0.381448	0.0353842	0.0344978
															GOTERM_MF_DIRECT	GO:0046872~metal ion binding	101	17.2945	0.000517097	3.28643	OGFOD3, ANTXR1, CNDP2, NUDT4, CDH3, CAPN2, ENPP2, CAR14, CAR12, NUDT14, SLC39A4, NANOS3, EBF2, SDHC, EBF3, LMX1A, FKBP9, ASTN2, STEAP1, STEAP2, MYL9, OPTN, S100A8, DSC3, CAPSL, SLC1A5, PLA2G5, GNS, CDH20, AMDHD2, PRDM16, S100A13, ZFP185, ARSG, ACE, CYP2J6, NEK5, IDH2, CELA1, NR1D2, SYT9, SMAD6, ACER2, COL1A2, TCN2, MAN2B2, PAH, TRPV4, CALU, ALPL, MAN2B1, TPP1, DDR1, COL18A1, FKBP10, CPQ, CETN2, C…	561	3789	29205	1.38769	0.390738	0.0353842	0.0344978
															GOTERM_MF_DIRECT	GO:0008484~sulfuric ester hydrolase activity	4	0.684932	0.00103157	2.9865	IDS, SULF1, GNS, SGSH	561	11	29205	18.9305	0.627958	0.0658826	0.0642321
															GOTERM_MF_DIRECT	GO:0016620~oxidoreductase activity, acting on the aldehyde or oxo group of donors, NAD or NADP as acceptor	5	0.856164	0.0012284	2.91066	ALDH6A1, ALDH2, ALDH3B1, ALDH7A1, ALDH9A1	561	25	29205	10.4118	0.69196	0.0692237	0.0674895
															GOTERM_MF_DIRECT	GO:0050431~transforming growth factor beta binding	5	0.856164	0.0012284	2.91066	TGFBR3, WFIKKN2, LTBP3, CD36, TSKU	561	25	29205	10.4118	0.69196	0.0692237	0.0674895
															GOTERM_MF_DIRECT	GO:0004175~endopeptidase activity	9	1.5411	0.00144634	2.83973	TMEM59, NCSTN, GZMM, ACE, CTSL, RHBDD1, TPP1, CTSD, CTSB	561	112	29205	4.1833	0.750076	0.0769775	0.075049
															GOTERM_MF_DIRECT	GO:0015026~coreceptor activity	6	1.0274	0.0016524	2.78189	TGFBR3, NGFR, IGSF1, CD8B1, LBP, RGMA	561	45	29205	6.94118	0.79491	0.0833155	0.0812283
															GOTERM_MF_DIRECT	GO:0008449~N-acetylglucosamine-6-sulfatase activity	3	0.513699	0.00214647	2.66828	SULF1, GNS, SGSH	561	4	29205	39.0441	0.872358	0.102816	0.10024
															GOTERM_MF_DIRECT	GO:0005504~fatty acid binding	6	1.0274	0.00264985	2.57678	CYP4F15, ACOX2, APOC1, RBP1, FFAR4, CD36	561	50	29205	6.24706	0.921285	0.120884	0.117855
															GOTERM_MF_DIRECT	GO:0017147~Wnt-protein binding	5	0.856164	0.00314144	2.50287	SFRP1, FZD4, FZD7, SFRP5, WLS	561	32	29205	8.13419	0.950917	0.132932	0.129602
															GOTERM_MF_DIRECT	GO:0023026~MHC class II protein complex binding	4	0.684932	0.00325997	2.48679	CD74, H2-EB1, H2-AA, H2-AB1	561	16	29205	13.0147	0.956201	0.132932	0.129602
															GOTERM_MF_DIRECT	GO:0030971~receptor tyrosine kinase binding	7	1.19863	0.0036338	2.43964	DAZAP2, MYOC, ANXA5, ARHGEF16, GAS6, TOB1, PTPRF	561	77	29205	4.73262	0.969423	0.132932	0.129602
															GOTERM_MF_DIRECT	GO:0050660~flavin adenine dinucleotide binding	7	1.19863	0.0036338	2.43964	SQLE, CYB5R3, MAOB, ACADL, ACOX2, NANOS3, ETFA	561	77	29205	4.73262	0.969423	0.132932	0.129602
															GOTERM_MF_DIRECT	GO:0046873~metal ion transmembrane transporter activity	4	0.684932	0.00390261	2.40864	SLC12A2, SLC39A13, SLC39A12, SLC39A4	561	17	29205	12.2491	0.976388	0.132932	0.129602
															GOTERM_MF_DIRECT	GO:0004029~aldehyde dehydrogenase (NAD+) activity	4	0.684932	0.00390261	2.40864	ALDH2, ALDH3B1, ALDH7A1, ALDH9A1	561	17	29205	12.2491	0.976388	0.132932	0.129602
															GOTERM_MF_DIRECT	GO:0004364~glutathione transferase activity	5	0.856164	0.00393113	2.40548	GSTK1, MGST1, GSTT2, GSTT1, LTC4S	561	34	29205	7.65571	0.977027	0.132932	0.129602
															GOTERM_MF_DIRECT	GO:0051287~NAD binding	6	1.0274	0.00402404	2.39534	CYB5R3, ALDH2, MDH1, IDH2, SORD, ALDH9A1	561	55	29205	5.67914	0.978991	0.132932	0.129602
															GOTERM_MF_DIRECT	GO:0008028~monocarboxylic acid transmembrane transporter activity	4	0.684932	0.00461704	2.33564	SLC16A12, SLC16A8, SLC16A9, SLC16A2	561	18	29205	11.5686	0.988126	0.147437	0.143744
															GOTERM_MF_DIRECT	GO:0008233~peptidase activity	20	3.42466	0.00611337	2.21372	CTSA, ACE, CPQ, RHBDD1, GGH, CELA1, CNDP2, KLK6, SCPEP1, CTSO, NCSTN, DPP7, MMP15, CTSL, CAPN2, TPP1, AGA, PRSS8, CTSD, CTSB	561	521	29205	1.99842	0.99719	0.182013	0.177453
															GOTERM_MF_DIRECT	GO:0015175~neutral L-amino acid transmembrane transporter activity	4	0.684932	0.00626976	2.20275	SLC7A5, SLC6A20A, SLC1A5, SLC7A10	561	20	29205	10.4118	0.997583	0.182013	0.177453
															GOTERM_MF_DIRECT	GO:0016208~AMP binding	4	0.684932	0.00626976	2.20275	CYB5R3, PYGL, AK8, CFAP45	561	20	29205	10.4118	0.997583	0.182013	0.177453
															GOTERM_MF_DIRECT	GO:0043565~sequence-specific DNA binding	19	3.25342	0.00672195	2.1725	EOMES, SREBF1, ZFP423, PBX3, FOXJ1, NR1D2, DMRT3, ETV1, RELA, CUX1, ZIC3, HEY2, PRDM16, SIX3, HSF4, MSX1, SOX9, ATF5, PKNOX2	561	488	29205	2.02688	0.998437	0.187212	0.182522
															GOTERM_MF_DIRECT	GO:0017046~peptide hormone binding	5	0.856164	0.00707912	2.15002	EDNRB, NPR3, ANXA5, LEPR, CRHR2	561	40	29205	6.50735	0.998893	0.187212	0.182522
															GOTERM_MF_DIRECT	GO:0004180~carboxypeptidase activity	5	0.856164	0.00707912	2.15002	CTSA, SCPEP1, ACE, CPQ, CNDP2	561	40	29205	6.50735	0.998893	0.187212	0.182522
															GOTERM_MF_DIRECT	GO:0004559~alpha-mannosidase activity	3	0.513699	0.00723053	2.14083	MAN2B2, MAN2B1, MANEA	561	7	29205	22.3109	0.999043	0.187212	0.182522
															GOTERM_MF_DIRECT	GO:0019955~cytokine binding	5	0.856164	0.00913949	2.03908	IFNAR2, CD74, FZD4, LEPR, IL11RA1	561	43	29205	6.05335	0.999849	0.230411	0.224639
															GOTERM_MF_DIRECT	GO:0015349~thyroid hormone transmembrane transporter activity	3	0.513699	0.00951888	2.02141	SLCO1C1, SLC7A5, SLC16A2	561	8	29205	19.5221	0.999895	0.233823	0.227965
															GOTERM_MF_DIRECT	GO:0005201~extracellular matrix structural constituent	7	1.19863	0.0105001	1.9788	TINAGL1, COL1A2, PCOLCE2, ANGPTL2, LAMC2, IGFBP6, NID2	561	96	29205	3.79596	0.999959	0.251478	0.245178
															GOTERM_MF_DIRECT	GO:0016209~antioxidant activity	4	0.684932	0.011786	1.92863	PRDX1, HP, APOE, S100A8	561	25	29205	8.32941	0.999988	0.269633	0.262878
															GOTERM_MF_DIRECT	GO:0016717~oxidoreductase activity, acting on paired donors, with oxidation of a pair of donors resulting in the reduction of molecular oxygen to two molecules of water	3	0.513699	0.0120841	1.91778	FADS3, FADS2, FADS1	561	9	29205	17.3529	0.999991	0.269633	0.262878
															GOTERM_MF_DIRECT	GO:0042277~peptide binding	7	1.19863	0.0121025	1.91712	CTSL, NPR3, FFAR4, TPP1, CTSD, RELA, CTSB	561	99	29205	3.68093	0.999991	0.269633	0.262878
															GOTERM_MF_DIRECT	GO:0030020~extracellular matrix structural constituent conferring tensile strength	5	0.856164	0.0124433	1.90506	COL18A1, COL1A2, COL8A2, COL8A1, COL9A3	561	47	29205	5.53817	0.999994	0.270925	0.264137
															GOTERM_MF_DIRECT	GO:0017134~fibroblast growth factor binding	4	0.684932	0.0131368	1.88151	TGFBR3, KL, RPS19, S100A13	561	26	29205	8.00905	0.999997	0.274779	0.267895
															GOTERM_MF_DIRECT	GO:0005539~glycosaminoglycan binding	4	0.684932	0.0145722	1.83647	TGFBR3, SULF1, GNS, SGSH	561	27	29205	7.71242	0.999999	0.274779	0.267895
															GOTERM_MF_DIRECT	GO:0005158~insulin receptor binding	4	0.684932	0.0145722	1.83647	INS2, IGF2, GRB10, PTPRF	561	27	29205	7.71242	0.999999	0.274779	0.267895
															GOTERM_MF_DIRECT	GO:0043236~laminin binding	4	0.684932	0.0145722	1.83647	BCAM, TINAGL1, LGALS1, ITGA3	561	27	29205	7.71242	0.999999	0.274779	0.267895
															GOTERM_MF_DIRECT	GO:0032036~myosin heavy chain binding	3	0.513699	0.0149149	1.82638	CETN2, CETN4, MYL9	561	10	29205	15.6176	0.999999	0.274779	0.267895
															GOTERM_MF_DIRECT	GO:0008519~ammonium channel activity	3	0.513699	0.0149149	1.82638	SLC12A2, SLC12A7, AQP1	561	10	29205	15.6176	0.999999	0.274779	0.267895
															GOTERM_MF_DIRECT	GO:0043878~glyceraldehyde-3-phosphate dehydrogenase (NAD+) (non-phosphorylating) activity	3	0.513699	0.0149149	1.82638	ALDH2, ALDH7A1, ALDH9A1	561	10	29205	15.6176	0.999999	0.274779	0.267895
															GOTERM_MF_DIRECT	GO:0070573~metallodipeptidase activity	3	0.513699	0.0149149	1.82638	ACE, CPQ, CNDP2	561	10	29205	15.6176	0.999999	0.274779	0.267895
															GOTERM_MF_DIRECT	GO:1990459~transferrin receptor binding	3	0.513699	0.0180001	1.74472	HFE, TRF, RGMA	561	11	29205	14.1979	1	0.325361	0.31721
															GOTERM_MF_DIRECT	GO:1990837~sequence-specific double-stranded DNA binding	19	3.25342	0.0187747	1.72643	EOMES, DLX1, SREBF1, NR1D2, DMRT3, ZIC4, ETV1, ZIC5, GBX2, CUX1, LMX1A, ZIC3, HEY2, SIX3, HSF4, OTX2, MSX1, SOX9, PKNOX2	561	546	29205	1.81157	1	0.331736	0.323425
															GOTERM_MF_DIRECT	GO:0005516~calmodulin binding	10	1.71233	0.0192405	1.71578	SLC8A3, NGFR, ACE, MAPKAPK3, TRPV4, NANOS3, MAPKAPK2, ORAI1, SPA17, SNTB1	561	208	29205	2.50283	1	0.331736	0.323425
															GOTERM_MF_DIRECT	GO:0051019~mitogen-activated protein kinase binding	4	0.684932	0.0193917	1.71238	ACE, PLCB4, MAPKAPK3, MAPKAPK2	561	30	29205	6.94118	1	0.331736	0.323425
															GOTERM_MF_DIRECT	GO:0008289~lipid binding	14	2.39726	0.0217294	1.66295	LTC4S, FNBP1L, PRAP1, EPN3, TRPV4, RBP1, S100A13, FFAR4, UNC119, APOD, LBP, APOE, CD36, PLTP	561	358	29205	2.03582	1	0.363959	0.354841
															GOTERM_MF_DIRECT	GO:0004888~transmembrane signaling receptor activity	10	1.71233	0.0223334	1.65104	TGFBR3, GABRA1, ADGRD1, SMO, ADGRA2, FZD4, FZD7, LEPR, ANTXR1, CRHR2	561	213	29205	2.44408	1	0.363959	0.354841
															GOTERM_MF_DIRECT	GO:0046332~SMAD binding	5	0.856164	0.022415	1.64946	TGFBR3, DAB2, COL1A2, PRDM16, TOB1	561	56	29205	4.64811	1	0.363959	0.354841
															GOTERM_MF_DIRECT	GO:0008514~organic anion transmembrane transporter activity	4	0.684932	0.0230354	1.6376	SLCO1C1, SLCO1A4, SLC22A18, SLC19A1	561	32	29205	6.50735	1	0.367799	0.358585
															GOTERM_MF_DIRECT	GO:0005198~structural molecule activity	8	1.36986	0.0251613	1.59927	CLDN3, KRT18, CLDN9, CTNNA1, KRT23, CLDN2, CLDN1, SNTB1	561	149	29205	2.7951	1	0.395156	0.385257
															GOTERM_MF_DIRECT	GO:0042301~phosphate ion binding	3	0.513699	0.0286761	1.54248	PNP2, RELA, PTPRF	561	14	29205	11.1555	1	0.436059	0.425135
															GOTERM_MF_DIRECT	GO:0008509~monoatomic anion transmembrane transporter activity	3	0.513699	0.0286761	1.54248	SLC4A10, SLC4A2, SLC4A5	561	14	29205	11.1555	1	0.436059	0.425135
															GOTERM_MF_DIRECT	GO:0003824~catalytic activity	12	2.05479	0.0310791	1.50753	MDH1, MAN2B2, LYZ2, PAH, LYZ1, ODC1, EPHX1, MAN2B1, GALM, PYGL, UPP1, MEST	561	300	29205	2.08235	1	0.449756	0.438488
															GOTERM_MF_DIRECT	GO:0030674~protein-macromolecule adaptor activity	8	1.36986	0.0312314	1.50541	NCSTN, COL1A2, CUX1, GRB10, ATP1B3, SLA2, GAS6, OPTN	561	156	29205	2.66968	1	0.449756	0.438488
															GOTERM_MF_DIRECT	GO:0001968~fibronectin binding	4	0.684932	0.0313575	1.50366	MYOC, ITGA3, CTSL, IGFBP6	561	36	29205	5.78431	1	0.449756	0.438488
															GOTERM_MF_DIRECT	GO:0030165~PDZ domain binding	7	1.19863	0.0314547	1.50231	TGFBR3, TMEM88, FZD4, FZD7, SDC2, ARHGEF16, SNTB1	561	123	29205	2.9627	1	0.449756	0.438488
															GOTERM_MF_DIRECT	GO:0000977~RNA polymerase II transcription regulatory region sequence-specific DNA binding	15	2.56849	0.034438	1.46296	EOMES, DLX1, SREBF1, ZIC4, ZIC5, RELA, GBX2, ZIC2, CUX1, LMX1A, ZIC3, HSF4, MSX1, ATF5, PKNOX2	561	422	29205	1.85043	1	0.485171	0.473017
															GOTERM_MF_DIRECT	GO:0042803~protein homodimerization activity	25	4.28082	0.0360324	1.44331	CPQ, HSPB8, ODC1, NPR3, H2-Q2, RELA, EFEMP2, PPCS, CCL5, UCP2, PDGFC, S100A13, STOM, APOE, MAPK4, ST6GAL1, GDF15, FZD4, NAGA, SLC39A13, ANO1, ACOX2, PRKRA, RDH5, COL9A3	561	841	29205	1.54753	1	0.497385	0.484924
															GOTERM_MF_DIRECT	GO:0034236~protein kinase A catalytic subunit binding	3	0.513699	0.0368766	1.43325	SMO, SOX9, EZR	561	16	29205	9.76103	1	0.497385	0.484924
															GOTERM_MF_DIRECT	GO:0008802~betaine-aldehyde dehydrogenase (NAD+) activity	2	0.342466	0.0379826	1.42042	ALDH7A1, ALDH9A1	561	2	29205	52.0588	1	0.497385	0.484924
															GOTERM_MF_DIRECT	GO:0031751~D4 dopamine receptor binding	2	0.342466	0.0379826	1.42042	CLIC6, PPP1R1B	561	2	29205	52.0588	1	0.497385	0.484924
															GOTERM_MF_DIRECT	GO:0016213~linoleoyl-CoA desaturase activity	2	0.342466	0.0379826	1.42042	FADS2, FADS1	561	2	29205	52.0588	1	0.497385	0.484924
															GOTERM_MF_DIRECT	GO:0001228~DNA-binding transcription activator activity, RNA polymerase II-specific	18	3.08219	0.0384201	1.41544	SREBF1, PBX3, FOXJ1, EBF2, EBF3, ETV1, RELA, GBX2, ZIC2, LMX1A, ZIC3, PRDM16, SIX3, HSF4, OTX2, MSX1, SOX9, ATF5	561	552	29205	1.69757	1	0.497385	0.484924
															GOTERM_MF_DIRECT	GO:0051015~actin filament binding	10	1.71233	0.0392427	1.40624	TAGLN, TRPV4, CFL2, CTNNA1, DSTN, EPS8L2, EZR, ANTXR1, CTNNAL1, PKNOX2	561	236	29205	2.20588	1	0.50126	0.488702
															GOTERM_MF_DIRECT	GO:0045296~cadherin binding	6	1.0274	0.0405017	1.39253	CDH3, CDH20, NANOS3, CTNNA1, CTNNAL1, DSC3	561	98	29205	3.18727	1	0.506919	0.494219
															GOTERM_MF_DIRECT	GO:0005102~signaling receptor binding	15	2.56849	0.0407531	1.38984	RARRES2, HFE, NXPH4, H2-L, H2-Q2, PLA2G5, RGMA, ANO1, C1QTNF2, PDPN, SIX3, ANGPTL2, LBP, APOE, GAS6	561	432	29205	1.8076	1	0.506919	0.494219
															GOTERM_MF_DIRECT	GO:0005159~insulin-like growth factor receptor binding	3	0.513699	0.0412731	1.38433	CREG1, INS2, IGF2	561	17	29205	9.18685	1	0.506919	0.494219
															GOTERM_MF_DIRECT	GO:0005452~solute:inorganic anion antiporter activity	3	0.513699	0.0458551	1.33861	SLC4A10, SLC4A2, SLC4A5	561	18	29205	8.67647	1	0.556066	0.542135
															GOTERM_MF_DIRECT	GO:0001540~amyloid-beta binding	5	0.856164	0.0496098	1.30443	NGFR, CD74, FZD4, APOE, CD36	561	72	29205	3.6152	1	0.594078	0.579195
															GOTERM_MF_DIRECT	GO:0015171~amino acid transmembrane transporter activity	3	0.513699	0.0506139	1.29573	SLC7A5, SLC6A20A, SLC16A2	561	19	29205	8.21981	1	0.598619	0.583622
															GOTERM_MF_DIRECT	GO:0002060~purine nucleobase binding	2	0.342466	0.0564303	1.24849	PNP2, PYGL	561	3	29205	34.7059	1	0.636003	0.62007
															GOTERM_MF_DIRECT	GO:0008240~tripeptidyl-peptidase activity	2	0.342466	0.0564303	1.24849	ACE, TPP1	561	3	29205	34.7059	1	0.636003	0.62007
															GOTERM_MF_DIRECT	GO:0015079~potassium ion transmembrane transporter activity	2	0.342466	0.0564303	1.24849	SLC12A2, AQP1	561	3	29205	34.7059	1	0.636003	0.62007
															GOTERM_MF_DIRECT	GO:0015370~solute:sodium symporter activity	2	0.342466	0.0564303	1.24849	SLC13A4, SLC6A20A	561	3	29205	34.7059	1	0.636003	0.62007
															GOTERM_MF_DIRECT	GO:0071949~FAD binding	4	0.684932	0.0580364	1.2363	SQLE, CYB5R3, ACOX2, QSOX1	561	46	29205	4.52685	1	0.646498	0.630302
															GOTERM_MF_DIRECT	GO:0004622~lysophospholipase activity	3	0.513699	0.0606283	1.21732	LYPLA1, ABHD4, ENPP2	561	21	29205	7.43697	1	0.667609	0.650884
															GOTERM_MF_DIRECT	GO:0005254~chloride channel activity	5	0.856164	0.0654212	1.18428	CLIC6, GABRA1, ANO1, OCA2, CLIC3	561	79	29205	3.29486	1	0.712199	0.694357
															GOTERM_MF_DIRECT	GO:0031625~ubiquitin protein ligase binding	12	2.05479	0.0684571	1.16458	LAPTM4B, NGFR, DAZAP2, XRCC5, FZD4, SLC22A18, ERLIN2, LTBR, SMAD6, RELA, H2-AB1, CUL4B	561	343	29205	1.8213	1	0.713949	0.696063
															GOTERM_MF_DIRECT	GO:0003700~DNA-binding transcription factor activity	19	3.25342	0.069291	1.15932	EOMES, SREBF1, PBX3, FOXJ1, EBF2, NR1D2, EBF3, ETV1, ZIC5, RELA, ZIC2, ZIC3, HEY2, PRDM16, HSF4, GTF2IRD1, OTX2, SOX9, ATF5	561	641	29205	1.54309	1	0.713949	0.696063
															GOTERM_MF_DIRECT	GO:0016853~isomerase activity	7	1.19863	0.0695509	1.1577	FKBP10, PTGIS, CYP2J6, TMX1, DEGS1, GALM, FKBP9	561	150	29205	2.42941	1	0.713949	0.696063
															GOTERM_MF_DIRECT	GO:0008083~growth factor activity	7	1.19863	0.0731142	1.136	MIA, GDF15, PDGFC, FGF18, IGF2, BMP7, BMP6	561	152	29205	2.39745	1	0.713949	0.696063
															GOTERM_MF_DIRECT	GO:0004857~enzyme inhibitor activity	4	0.684932	0.0743291	1.12884	TMX1, WFIKKN2, CALU, TIMP3	561	51	29205	4.08304	1	0.713949	0.696063
															GOTERM_MF_DIRECT	GO:0004896~cytokine receptor activity	4	0.684932	0.0743291	1.12884	CD74, FZD4, LEPR, IL11RA1	561	51	29205	4.08304	1	0.713949	0.696063
															GOTERM_MF_DIRECT	GO:0005503~all-trans retinal binding	2	0.342466	0.0745249	1.1277	OPN3, ABCA4	561	4	29205	26.0294	1	0.713949	0.696063
															GOTERM_MF_DIRECT	GO:0005308~creatine transmembrane transporter activity	2	0.342466	0.0745249	1.1277	SLC16A12, SLC16A9	561	4	29205	26.0294	1	0.713949	0.696063
															GOTERM_MF_DIRECT	GO:0004185~serine-type carboxypeptidase activity	2	0.342466	0.0745249	1.1277	CTSA, SCPEP1	561	4	29205	26.0294	1	0.713949	0.696063
															GOTERM_MF_DIRECT	GO:0030984~kininogen binding	2	0.342466	0.0745249	1.1277	CTSL, CTSB	561	4	29205	26.0294	1	0.713949	0.696063
															GOTERM_MF_DIRECT	GO:0031750~D3 dopamine receptor binding	2	0.342466	0.0745249	1.1277	CLIC6, PPP1R1B	561	4	29205	26.0294	1	0.713949	0.696063
															GOTERM_MF_DIRECT	GO:0004095~carnitine O-palmitoyltransferase activity	2	0.342466	0.0745249	1.1277	CPT1A, CPT2	561	4	29205	26.0294	1	0.713949	0.696063
															GOTERM_MF_DIRECT	GO:0005385~zinc ion transmembrane transporter activity	3	0.513699	0.0767731	1.11479	SLC39A13, SLC39A12, SLC39A4	561	24	29205	6.50735	1	0.728204	0.709961
															GOTERM_MF_DIRECT	GO:0020037~heme binding	8	1.36986	0.0776303	1.10997	CYP4F15, PTGIS, CYP2J6, NANOS3, PRDX1, SDHC, STEAP1, CYP4F13	561	192	29205	2.16912	1	0.729116	0.71085
															GOTERM_MF_DIRECT	GO:0031683~G-protein beta/gamma-subunit complex binding	3	0.513699	0.0824242	1.08395	CETN2, CETN3, CETN4	561	25	29205	6.24706	1	0.752022	0.733183
															GOTERM_MF_DIRECT	GO:0016627~oxidoreductase activity, acting on the CH-CH group of donors	3	0.513699	0.0824242	1.08395	ACADL, ACOX2, SDHC	561	25	29205	6.24706	1	0.752022	0.733183
															GOTERM_MF_DIRECT	GO:0042910~xenobiotic transmembrane transporter activity	3	0.513699	0.0824242	1.08395	SLC31A1, SLC29A4, SLC19A1	561	25	29205	6.24706	1	0.752022	0.733183
															GOTERM_MF_DIRECT	GO:0005262~calcium channel activity	5	0.856164	0.0863089	1.06394	TRPC3, TRPV4, ORAI1, SLC24A5, TMCO1	561	87	29205	2.99189	1	0.780037	0.760496
															GOTERM_MF_DIRECT	GO:0005534~galactose binding	2	0.342466	0.0922732	1.03492	LGALS1, GALK1	561	5	29205	20.8235	1	0.790867	0.771054
															GOTERM_MF_DIRECT	GO:0016401~palmitoyl-CoA oxidase activity	2	0.342466	0.0922732	1.03492	ACADL, ACOX2	561	5	29205	20.8235	1	0.790867	0.771054
															GOTERM_MF_DIRECT	GO:0015111~iodide transmembrane transporter activity	2	0.342466	0.0922732	1.03492	SLC5A6, ANO1	561	5	29205	20.8235	1	0.790867	0.771054
															GOTERM_MF_DIRECT	GO:0090482~vitamin transmembrane transporter activity	2	0.342466	0.0922732	1.03492	SLC5A6, SLC19A1	561	5	29205	20.8235	1	0.790867	0.771054
															GOTERM_MF_DIRECT	GO:0034432~bis(5'-adenosyl)-pentaphosphatase activity	2	0.342466	0.0922732	1.03492	NUDT14, NUDT4	561	5	29205	20.8235	1	0.790867	0.771054
															GOTERM_MF_DIRECT	GO:0005178~integrin binding	7	1.19863	0.0924604	1.03404	DAB2, VCAM1, CD151, GPNMB, ITGA3, IGF2, LAMC2	561	162	29205	2.24946	1	0.790867	0.771054
															GOTERM_MF_DIRECT	GO:0030414~peptidase inhibitor activity	6	1.0274	0.0955007	1.01999	SERPINB1B, WFIKKN2, TIMP3, SERPINI1, SPINT2, WFDC2	561	126	29205	2.47899	1	0.809643	0.78936
Overlap_UP															Overlap_DOWN
#	OFFICIAL_GENE_SYMBOL	Name	Species												#	OFFICIAL_GENE_SYMBOL	Name	Species
1	Cdc7	cell division cycle 7(Cdc7)	Mus musculus												1	Cxcr6	C-X-C motif chemokine receptor 6(Cxcr6)	Mus musculus
2	Cacna1e	calcium channel, voltage-dependent, R type, alpha 1E subunit(Cacna1e)	Mus musculus												2	Isl1	ISL1 transcription factor, LIM/homeodomain(Isl1)	Mus musculus
3	Dnajb5	DnaJ heat shock protein family (Hsp40) member B5(Dnajb5)	Mus musculus												3	Hmox1	heme oxygenase 1(Hmox1)	Mus musculus
4	Hmbox1	homeobox containing 1(Hmbox1)	Mus musculus												4	Pcdhgc4	protocadherin gamma subfamily C, 4(Pcdhgc4)	Mus musculus
5	Arfgef3	ARFGEF family member 3(Arfgef3)	Mus musculus												5	Slbp	stem-loop binding protein(Slbp)	Mus musculus
6	Col11a1	collagen, type XI, alpha 1(Col11a1)	Mus musculus												6	Gstm1	glutathione S-transferase, mu 1(Gstm1)	Mus musculus
7	Epha4	Eph receptor A4(Epha4)	Mus musculus												7	Calb2	calbindin 2(Calb2)	Mus musculus
8	Lrrc10b	leucine rich repeat containing 10B(Lrrc10b)	Mus musculus												8	Gstp2	glutathione S-transferase, pi 2(Gstp2)	Mus musculus
9	Kcnq3	potassium voltage-gated channel, subfamily Q, member 3(Kcnq3)	Mus musculus												9	Hnrnpa1	heterogeneous nuclear ribonucleoprotein A1(Hnrnpa1)	Mus musculus
10	Epha5	Eph receptor A5(Epha5)	Mus musculus												10	Phyh	phytanoyl-CoA hydroxylase(Phyh)	Mus musculus
11	Epha6	Eph receptor A6(Epha6)	Mus musculus												11	Ephx2	epoxide hydrolase 2, cytoplasmic(Ephx2)	Mus musculus
12	2900026A02Rik	RIKEN cDNA 2900026A02 gene(2900026A02Rik)	Mus musculus												12	Camk2d	calcium/calmodulin-dependent protein kinase II, delta(Camk2d)	Mus musculus
13	Epha7	Eph receptor A7(Epha7)	Mus musculus												13	Tspan4	tetraspanin 4(Tspan4)	Mus musculus
14	Dusp6	dual specificity phosphatase 6(Dusp6)	Mus musculus												14	Trhr	thyrotropin releasing hormone receptor(Trhr)	Mus musculus
15	Vps13c	vacuolar protein sorting 13C(Vps13c)	Mus musculus												15	Atp6v0c-ps2	ATPase, H+ transporting, lysosomal V0 subunit C, pseudogene 2(Atp6v0c-ps2)	Mus musculus
16	Itga7	integrin alpha 7(Itga7)	Mus musculus												16	Gcsh	glycine cleavage system protein H (aminomethyl carrier)(Gcsh)	Mus musculus
17	Zhx3	zinc fingers and homeoboxes 3(Zhx3)	Mus musculus												17	Samd14	sterile alpha motif domain containing 14(Samd14)	Mus musculus
18	Plxna4	plexin A4(Plxna4)	Mus musculus												18	Adm2	adrenomedullin 2(Adm2)	Mus musculus
19	Spred2	sprouty-related EVH1 domain containing 2(Spred2)	Mus musculus												19	Fgf22	fibroblast growth factor 22(Fgf22)	Mus musculus
20	Fstl4	follistatin-like 4(Fstl4)	Mus musculus												20	Megf11	multiple EGF-like-domains 11(Megf11)	Mus musculus
21	Zfp950	zinc finger protein 950(Zfp950)	Mus musculus												21	Nr2f2	nuclear receptor subfamily 2, group F, member 2(Nr2f2)	Mus musculus
22	Sacs	sacsin(Sacs)	Mus musculus												22	Tshz2	teashirt zinc finger family member 2(Tshz2)	Mus musculus
23	Cpne9	copine family member IX(Cpne9)	Mus musculus												23	Slc35f1	solute carrier family 35, member F1(Slc35f1)	Mus musculus
24	4930470H14Rik	RIKEN cDNA 4930470H14 gene(4930470H14Rik)	Mus musculus												24	Atcayos	ataxia, cerebellar, Cayman type, opposite strand(Atcayos)	Mus musculus
25	Tnfrsf25	tumor necrosis factor receptor superfamily, member 25(Tnfrsf25)	Mus musculus												25	Gaa	glucosidase, alpha, acid(Gaa)	Mus musculus
26	Cdkl5	cyclin dependent kinase like 5(Cdkl5)	Mus musculus												26	Abat	4-aminobutyrate aminotransferase(Abat)	Mus musculus
27	Gpr68	G protein-coupled receptor 68(Gpr68)	Mus musculus												27	Gabra3	gamma-aminobutyric acid type A receptor subunit alpha 3(Gabra3)	Mus musculus
28	Tanc1	tetratricopeptide repeat, ankyrin repeat and coiled-coil containing 1(Tanc1)	Mus musculus												28	Hs3st2	heparan sulfate (glucosamine) 3-O-sulfotransferase 2(Hs3st2)	Mus musculus
29	1600014C23Rik	RIKEN cDNA 1600014C23 gene(1600014C23Rik)	Mus musculus												29	Gm11468	predicted gene 11468(Gm11468)	Mus musculus
30	Ttc14	tetratricopeptide repeat domain 14(Ttc14)	Mus musculus												30	Cd200	CD200 molecule(Cd200)	Mus musculus
31	Trpc5	transient receptor potential cation channel, subfamily C, member 5(Trpc5)	Mus musculus												31	Cox6a2	cytochrome c oxidase subunit 6A2(Cox6a2)	Mus musculus
32	Cort	cortistatin(Cort)	Mus musculus												32	Tmed3	transmembrane p24 trafficking protein 3(Tmed3)	Mus musculus
33	Prkca	protein kinase C, alpha(Prkca)	Mus musculus												33	Dio3	deiodinase, iodothyronine type III(Dio3)	Mus musculus
34	Smg1	SMG1 nonsense mediated mRNA decay associated PI3K related kinase(Smg1)	Mus musculus												34	Ier3	immediate early response 3(Ier3)	Mus musculus
35	Rbfox1	RNA binding protein, fox-1 homolog (C. elegans) 1(Rbfox1)	Mus musculus												35	Nr1i3	nuclear receptor subfamily 1, group I, member 3(Nr1i3)	Mus musculus
36	Pnisr	PNN interacting serine/arginine-rich(Pnisr)	Mus musculus												36	Gabrg1	gamma-aminobutyric acid type A receptor subunit gamma 1(Gabrg1)	Mus musculus
37	Gabrb1	gamma-aminobutyric acid type A receptor subunit beta 1(Gabrb1)	Mus musculus												37	Cntnap4	contactin associated protein-like 4(Cntnap4)	Mus musculus
38	Ccl12	C-C motif chemokine ligand 12(Ccl12)	Mus musculus												38	Tox2	TOX high mobility group box family member 2(Tox2)	Mus musculus
39	Mafa	MAF bZIP transcription factor A(Mafa)	Mus musculus												39	Nucb2	nucleobindin 2(Nucb2)	Mus musculus
40	Sdhaf3	succinate dehydrogenase complex assembly factor 3(Sdhaf3)	Mus musculus												40	Dlk1	delta like non-canonical Notch ligand 1(Dlk1)	Mus musculus
41	Snhg11	small nucleolar RNA host gene 11(Snhg11)	Mus musculus												41	Cdh22	cadherin 22(Cdh22)	Mus musculus
42	Ano3	anoctamin 3(Ano3)	Mus musculus												42	Smoc1	SPARC related modular calcium binding 1(Smoc1)	Mus musculus
43	Rimbp2	RIMS binding protein 2(Rimbp2)	Mus musculus												43	Nr1d1	nuclear receptor subfamily 1, group D, member 1(Nr1d1)	Mus musculus
44	Dlgap2	DLG associated protein 2(Dlgap2)	Mus musculus												44	Lhfpl5	lipoma HMGIC fusion partner-like 5(Lhfpl5)	Mus musculus
45	Egr1	early growth response 1(Egr1)	Mus musculus												45	Pgrmc1	progesterone receptor membrane component 1(Pgrmc1)	Mus musculus
46	Egr3	early growth response 3(Egr3)	Mus musculus												46	Pigt	phosphatidylinositol glycan anchor biosynthesis, class T(Pigt)	Mus musculus
47	Gse1	genetic suppressor element 1, coiled-coil protein(Gse1)	Mus musculus												47	Cpne2	copine II(Cpne2)	Mus musculus
48	E030003E18Rik	RIKEN cDNA E030003E18 gene(E030003E18Rik)	Mus musculus												48	Arl4a	ADP-ribosylation factor-like 4A(Arl4a)	Mus musculus
49	Abl2	ABL proto-oncogene 2, non-receptor tyrosine kinase(Abl2)	Mus musculus												49	Slpi	secretory leukocyte peptidase inhibitor(Slpi)	Mus musculus
50	Frrs1l	ferric-chelate reductase 1 like(Frrs1l)	Mus musculus												50	Pla2g7	phospholipase A2, group VII (platelet-activating factor acetylhydrolase, plasma)(Pla2g7)	Mus musculus
51	Slc24a2	solute carrier family 24 (sodium/potassium/calcium exchanger), member 2(Slc24a2)	Mus musculus												51	Prrg2	proline-rich Gla (G-carboxyglutamic acid) polypeptide 2(Prrg2)	Mus musculus
52	Pura	purine rich element binding protein A(Pura)	Mus musculus												52	Gap43	growth associated protein 43(Gap43)	Mus musculus
53	Gnaq	guanine nucleotide binding protein, alpha q polypeptide(Gnaq)	Mus musculus												53	Acsf3	acyl-CoA synthetase family member 3(Acsf3)	Mus musculus
54	Kmt2d	lysine (K)-specific methyltransferase 2D(Kmt2d)	Mus musculus												54	Hs6st2	heparan sulfate 6-O-sulfotransferase 2(Hs6st2)	Mus musculus
55	Sfpq	splicing factor proline/glutamine rich (polypyrimidine tract binding protein associated)(Sfpq)	Mus musculus												55	Tst	thiosulfate sulfurtransferase, mitochondrial(Tst)	Mus musculus
56	Pla2g2f	phospholipase A2, group IIF(Pla2g2f)	Mus musculus												56	Cav2	caveolin 2(Cav2)	Mus musculus
57	Lurap1l	leucine rich adaptor protein 1-like(Lurap1l)	Mus musculus												57	Ifnb1	interferon beta 1, fibroblast(Ifnb1)	Mus musculus
58	Leng8	leukocyte receptor cluster (LRC) member 8(Leng8)	Mus musculus												58	Hrh1	histamine receptor H1(Hrh1)	Mus musculus
59	Kdm7a	lysine (K)-specific demethylase 7A(Kdm7a)	Mus musculus												59	Plagl1	pleiomorphic adenoma gene-like 1(Plagl1)	Mus musculus
60	Prickle2	prickle planar cell polarity protein 2(Prickle2)	Mus musculus												60	Parl	presenilin associated, rhomboid-like(Parl)	Mus musculus
61	Bcl11b	B cell leukemia/lymphoma 11B(Bcl11b)	Mus musculus												61	C330013E15Rik	RIKEN cDNA C330013E15 gene(C330013E15Rik)	Mus musculus
62	Malat1	metastasis associated lung adenocarcinoma transcript 1 (non-coding RNA)(Malat1)	Mus musculus												62	Kcnf1	potassium voltage-gated channel, subfamily F, member 1(Kcnf1)	Mus musculus
63	Lrrc7	leucine rich repeat containing 7(Lrrc7)	Mus musculus												63	Pdzk1ip1	PDZK1 interacting protein 1(Pdzk1ip1)	Mus musculus
64	Rims1	regulating synaptic membrane exocytosis 1(Rims1)	Mus musculus												64	Zfp385a	zinc finger protein 385A(Zfp385a)	Mus musculus
65	Prpf38b	PRP38 pre-mRNA processing factor 38 (yeast) domain containing B(Prpf38b)	Mus musculus												65	Smpd1	sphingomyelin phosphodiesterase 1, acid lysosomal(Smpd1)	Mus musculus
66	Klhl11	kelch-like 11(Klhl11)	Mus musculus												66	Slc17a6	solute carrier family 17 (sodium-dependent inorganic phosphate cotransporter), member 6(Slc17a6)	Mus musculus
67	Nfib	nuclear factor I/B(Nfib)	Mus musculus												67	Cbln2	cerebellin 2 precursor protein(Cbln2)	Mus musculus
68	Apoo-ps	apolipoprotein O, pseudogene(Apoo-ps)	Mus musculus												68	Kirrel3	kirre like nephrin family adhesion molecule 3(Kirrel3)	Mus musculus
69	Lct	lactase(Lct)	Mus musculus												69	Hes6	hairy and enhancer of split 6(Hes6)	Mus musculus
70	Stat2	signal transducer and activator of transcription 2(Stat2)	Mus musculus												70	Nkg7	natural killer cell group 7 sequence(Nkg7)	Mus musculus
71	Meg3	maternally expressed 3(Meg3)	Mus musculus												71	Slc25a18	solute carrier family 25 (mitochondrial carrier), member 18(Slc25a18)	Mus musculus
72	Kctd16	potassium channel tetramerisation domain containing 16(Kctd16)	Mus musculus												72	Sstr1	somatostatin receptor 1(Sstr1)	Mus musculus
73	Crebbp	CREB binding protein(Crebbp)	Mus musculus												73	Cdk18	cyclin dependent kinase 18(Cdk18)	Mus musculus
74	Spink8	serine peptidase inhibitor, Kazal type 8(Spink8)	Mus musculus												74	Fam24a	family with sequence similarity 24, member A(Fam24a)	Mus musculus
75	Tgoln2	trans-golgi network protein 2(Tgoln2)	Mus musculus												75	Tuba1b	tubulin, alpha 1B(Tuba1b)	Mus musculus
76	Gas5	growth arrest specific 5(Gas5)	Mus musculus												76	Kcnh2	potassium voltage-gated channel, subfamily H (eag-related), member 2(Kcnh2)	Mus musculus
77	Bmp1	bone morphogenetic protein 1(Bmp1)	Mus musculus												77	Meis2	Meis homeobox 2(Meis2)	Mus musculus
78	Pcdh20	protocadherin 20(Pcdh20)	Mus musculus												78	Usp2	ubiquitin specific peptidase 2(Usp2)	Mus musculus
79	Dgki	diacylglycerol kinase, iota(Dgki)	Mus musculus												79	Crtac1	cartilage acidic protein 1(Crtac1)	Mus musculus
80	Mrps18c	mitochondrial ribosomal protein S18C(Mrps18c)	Mus musculus												80	Grm4	glutamate receptor, metabotropic 4(Grm4)	Mus musculus
81	Chrm3	cholinergic receptor, muscarinic 3, cardiac(Chrm3)	Mus musculus												81	Ly6g6e	lymphocyte antigen 6 family member G6E(Ly6g6e)	Mus musculus
82	Sema5a	sema domain, seven thrombospondin repeats (type 1 and type 1-like), transmembrane domain (TM) and short cytoplasmic domain, (semaphorin) 5A(Sema5a)	Mus musculus												82	Sncb	synuclein, beta(Sncb)	Mus musculus
83	Atp2b1	ATPase, Ca++ transporting, plasma membrane 1(Atp2b1)	Mus musculus												83	Prdx4	peroxiredoxin 4(Prdx4)	Mus musculus
84	Doc2b	double C2, beta(Doc2b)	Mus musculus												84	Plxdc1	plexin domain containing 1(Plxdc1)	Mus musculus
85	2310068J16Rik	RIKEN cDNA 2310068J16 gene(2310068J16Rik)	Mus musculus												85	Doc2a	double C2, alpha(Doc2a)	Mus musculus
86	Dot1l	DOT1 like histone lysine methyltransferase(Dot1l)	Mus musculus												86	Kcnj4	potassium inwardly-rectifying channel, subfamily J, member 4(Kcnj4)	Mus musculus
87	Gm10052	predicted pseudogene 10052(Gm10052)	Mus musculus												87	Tmem130	transmembrane protein 130(Tmem130)	Mus musculus
88	Kcnj6	potassium inwardly-rectifying channel, subfamily J, member 6(Kcnj6)	Mus musculus												88	Tmem255a	transmembrane protein 255A(Tmem255a)	Mus musculus
89	Zgpat	zinc finger, CCCH-type with G patch domain(Zgpat)	Mus musculus												89	Amn	amnionless(Amn)	Mus musculus
90	Mib1	MIB E3 ubiquitin protein ligase 1(Mib1)	Mus musculus												90	Arhgap36	Rho GTPase activating protein 36(Arhgap36)	Mus musculus
91	Clmp	CXADR-like membrane protein(Clmp)	Mus musculus												91	Nxph3	neurexophilin 3(Nxph3)	Mus musculus
92	Kmt2a	lysine (K)-specific methyltransferase 2A(Kmt2a)	Mus musculus												92	Vmac	vimentin-type intermediate filament associated coiled-coil protein(Vmac)	Mus musculus
93	Usp31	ubiquitin specific peptidase 31(Usp31)	Mus musculus												93	Pnck	pregnancy upregulated non-ubiquitously expressed CaM kinase(Pnck)	Mus musculus
94	Elk4	ELK4, member of ETS oncogene family(Elk4)	Mus musculus												94	Chst12	carbohydrate sulfotransferase 12(Chst12)	Mus musculus
95	Rgs7bp	regulator of G-protein signalling 7 binding protein(Rgs7bp)	Mus musculus												95	Ebag9	estrogen receptor-binding fragment-associated gene 9(Ebag9)	Mus musculus
96	Kcnma1	potassium large conductance calcium-activated channel, subfamily M, alpha member 1(Kcnma1)	Mus musculus												96	Kcns1	K+ voltage-gated channel, subfamily S, 1(Kcns1)	Mus musculus
97	Adcy1	adenylate cyclase 1(Adcy1)	Mus musculus												97	Ninj1	ninjurin 1(Ninj1)	Mus musculus
98	Arhgap12	Rho GTPase activating protein 12(Arhgap12)	Mus musculus												98	Adgra1	adhesion G protein-coupled receptor A1(Adgra1)	Mus musculus
99	Hipk2	homeodomain interacting protein kinase 2(Hipk2)	Mus musculus												99	Anapc15	anaphase promoting complex C subunit 15(Anapc15)	Mus musculus
100	Celsr3	cadherin, EGF LAG seven-pass G-type receptor 3(Celsr3)	Mus musculus												100	Crygs	crystallin, gamma S(Crygs)	Mus musculus
101	Lnpep	leucyl/cystinyl aminopeptidase(Lnpep)	Mus musculus												101	Cryz	crystallin, zeta(Cryz)	Mus musculus
102	Samd12	sterile alpha motif domain containing 12(Samd12)	Mus musculus												102	Pdk2	pyruvate dehydrogenase kinase, isoenzyme 2(Pdk2)	Mus musculus
103	Tcf4	transcription factor 4(Tcf4)	Mus musculus												103	Chrna4	cholinergic receptor, nicotinic, alpha polypeptide 4(Chrna4)	Mus musculus
104	Gatad2b	GATA zinc finger domain containing 2B(Gatad2b)	Mus musculus												104	Cspg5	chondroitin sulfate proteoglycan 5(Cspg5)	Mus musculus
105	Dok6	docking protein 6(Dok6)	Mus musculus												105	Sod3	superoxide dismutase 3, extracellular(Sod3)	Mus musculus
106	Zbtb20	zinc finger and BTB domain containing 20(Zbtb20)	Mus musculus												106	Arxes2	adipocyte-related X-chromosome expressed sequence 2(Arxes2)	Mus musculus
107	Ago2	argonaute RISC catalytic subunit 2(Ago2)	Mus musculus												107	Sox1	SRY (sex determining region Y)-box 1(Sox1)	Mus musculus
108	Gm14288	predicted gene 14288(Gm14288)	Mus musculus												108	Col23a1	collagen, type XXIII, alpha 1(Col23a1)	Mus musculus
109	Klhl34	kelch-like 34(Klhl34)	Mus musculus												109	Rhov	ras homolog family member V(Rhov)	Mus musculus
110	Strn	striatin, calmodulin binding protein(Strn)	Mus musculus												110	Prph	peripherin(Prph)	Mus musculus
111	Son	Son DNA binding protein(Son)	Mus musculus												111	Cdkl4	cyclin dependent kinase like 4(Cdkl4)	Mus musculus
112	Bhlhe22	basic helix-loop-helix family, member e22(Bhlhe22)	Mus musculus												112	Pamr1	peptidase domain containing associated with muscle regeneration 1(Pamr1)	Mus musculus
113	Pabpn1	poly(A) binding protein, nuclear 1(Pabpn1)	Mus musculus												113	Spaca5	sperm acrosome associated 5(Spaca5)	Mus musculus
114	Srrm2	serine/arginine repetitive matrix 2(Srrm2)	Mus musculus												114	Tspan9	tetraspanin 9(Tspan9)	Mus musculus
115	Cnksr2	connector enhancer of kinase suppressor of Ras 2(Cnksr2)	Mus musculus												115	Pacrg	PARK2 co-regulated(Pacrg)	Mus musculus
116	Prox1	prospero homeobox 1(Prox1)	Mus musculus												116	Rbm3	RNA binding motif (RNP1, RRM) protein 3(Rbm3)	Mus musculus
117	Zfp369	zinc finger protein 369(Zfp369)	Mus musculus												117	Ugt1a6b	UDP glucuronosyltransferase 1 family, polypeptide A6B(Ugt1a6b)	Mus musculus
118	Homer1	homer scaffolding protein 1(Homer1)	Mus musculus												118	Prss12	serine protease 12 neurotrypsin (motopsin)(Prss12)	Mus musculus
119	Amer2	APC membrane recruitment 2(Amer2)	Mus musculus												119	1700001K23Rik	RIKEN cDNA 1700001K23 gene(1700001K23Rik)	Mus musculus
120	Homer2	homer scaffolding protein 2(Homer2)	Mus musculus												120	Nog	noggin(Nog)	Mus musculus
121	Kctd4	potassium channel tetramerisation domain containing 4(Kctd4)	Mus musculus												121	Glp2r	glucagon-like peptide 2 receptor(Glp2r)	Mus musculus
122	Iyd	iodotyrosine deiodinase(Iyd)	Mus musculus												122	Krt77	keratin 77(Krt77)	Mus musculus
123	Robo3	roundabout guidance receptor 3(Robo3)	Mus musculus												123	Hspb6	heat shock protein, alpha-crystallin-related, B6(Hspb6)	Mus musculus
124	Nr3c2	nuclear receptor subfamily 3, group C, member 2(Nr3c2)	Mus musculus												124	Prtn3	proteinase 3(Prtn3)	Mus musculus
125	H2-T24	histocompatibility 2, T region locus 24(H2-T24)	Mus musculus												125	Stard10	StAR related lipid transfer domain containing 10(Stard10)	Mus musculus
126	Per2	period circadian clock 2(Per2)	Mus musculus												126	Tmem91	transmembrane protein 91(Tmem91)	Mus musculus
127	Pygo1	pygopus 1(Pygo1)	Mus musculus												127	Wdr6	WD repeat domain 6(Wdr6)	Mus musculus
128	Hbb-bs	hemoglobin, beta adult s chain(Hbb-bs)	Mus musculus												128	Slc7a3	solute carrier family 7 (cationic amino acid transporter, y+ system), member 3(Slc7a3)	Mus musculus
129	Tnr	tenascin R(Tnr)	Mus musculus												129	Rxra	retinoid X receptor alpha(Rxra)	Mus musculus
130	Fos	FBJ osteosarcoma oncogene(Fos)	Mus musculus												130	Rxrg	retinoid X receptor gamma(Rxrg)	Mus musculus
131	Ccdc3	coiled-coil domain containing 3(Ccdc3)	Mus musculus												131	Fxyd6	FXYD domain-containing ion transport regulator 6(Fxyd6)	Mus musculus
132	Nr4a3	nuclear receptor subfamily 4, group A, member 3(Nr4a3)	Mus musculus												132	Wnt9a	wingless-type MMTV integration site family, member 9A(Wnt9a)	Mus musculus
133	Dnajb14	DnaJ heat shock protein family (Hsp40) member B14(Dnajb14)	Mus musculus												133	Rcn1	reticulocalbin 1(Rcn1)	Mus musculus
134	Uhmk1	U2AF homology motif (UHM) kinase 1(Uhmk1)	Mus musculus												134	Ciart	circadian associated repressor of transcription(Ciart)	Mus musculus
135	Klk8	kallikrein related-peptidase 8(Klk8)	Mus musculus												135	C1ra	complement component 1, r subcomponent A(C1ra)	Mus musculus
136	Xkr4	X-linked Kx blood group related 4(Xkr4)	Mus musculus												136	Gpr52	G protein-coupled receptor 52(Gpr52)	Mus musculus
137	Rab30	RAB30, member RAS oncogene family(Rab30)	Mus musculus												137	Npas2	neuronal PAS domain protein 2(Npas2)	Mus musculus
138	Wdfy2	WD repeat and FYVE domain containing 2(Wdfy2)	Mus musculus												138	Zbtb22	zinc finger and BTB domain containing 22(Zbtb22)	Mus musculus
139	A330023F24Rik	RIKEN cDNA A330023F24 gene(A330023F24Rik)	Mus musculus												139	Aldh1l1	aldehyde dehydrogenase 1 family, member L1(Aldh1l1)	Mus musculus
140	Mir124a-1hg	Mir124-1 host gene (non-protein coding)(Mir124a-1hg)	Mus musculus												140	Madcam1	mucosal vascular addressin cell adhesion molecule 1(Madcam1)	Mus musculus
141	Zmym1	zinc finger, MYM domain containing 1(Zmym1)	Mus musculus												141	Galns	galactosamine (N-acetyl)-6-sulfatase(Galns)	Mus musculus
142	Mycbp2	MYC binding protein 2, E3 ubiquitin protein ligase(Mycbp2)	Mus musculus												142	Lgals2	lectin, galactose-binding, soluble 2(Lgals2)	Mus musculus
143	Klf9	Kruppel-like transcription factor 9(Klf9)	Mus musculus												143	Necab1	N-terminal EF-hand calcium binding protein 1(Necab1)	Mus musculus
144	Fam135b	family with sequence similarity 135, member B(Fam135b)	Mus musculus												144	Cln6	ceroid-lipofuscinosis, neuronal 6(Cln6)	Mus musculus
145	Grin2a	glutamate receptor, ionotropic, NMDA2A (epsilon 1)(Grin2a)	Mus musculus												145	Rnf208	ring finger protein 208(Rnf208)	Mus musculus
146	Ryr2	ryanodine receptor 2, cardiac(Ryr2)	Mus musculus												146	Crip2	cysteine rich protein 2(Crip2)	Mus musculus
147	Ryr3	ryanodine receptor 3(Ryr3)	Mus musculus												147	Serpine2	serine (or cysteine) peptidase inhibitor, clade E, member 2(Serpine2)	Mus musculus
148	Ipw	imprinted gene in the Prader-Willi syndrome region(Ipw)	Mus musculus												148	Shisa4	shisa family member 4(Shisa4)	Mus musculus
149	Ddx17	DEAD box helicase 17(Ddx17)	Mus musculus												149	Ngb	neuroglobin(Ngb)	Mus musculus
150	Zbed6	zinc finger, BED type containing 6(Zbed6)	Mus musculus												150	Slc46a1	solute carrier family 46, member 1(Slc46a1)	Mus musculus
151	Ccnl2	cyclin L2(Ccnl2)	Mus musculus												151	Saa3	serum amyloid A 3(Saa3)	Mus musculus
152	Rpl26	ribosomal protein L26(Rpl26)	Mus musculus												152	Zic1	zinc finger protein of the cerebellum 1(Zic1)	Mus musculus
153	Lsm8	LSM8 homolog, U6 small nuclear RNA associated(Lsm8)	Mus musculus												153	Alg3	ALG3 alpha-1,3- mannosyltransferase(Alg3)	Mus musculus
154	Cyp26b1	cytochrome P450, family 26, subfamily b, polypeptide 1(Cyp26b1)	Mus musculus												154	Slc7a8	solute carrier family 7 (cationic amino acid transporter, y+ system), member 8(Slc7a8)	Mus musculus
155	Ccl19	C-C motif chemokine ligand 19(Ccl19)	Mus musculus												155	Gm15408	predicted gene 15408(Gm15408)	Mus musculus
156	Pet117	PET117 homolog(Pet117)	Mus musculus												156	Zdhhc22	zinc finger, DHHC-type containing 22(Zdhhc22)	Mus musculus
157	Ccnt2	cyclin T2(Ccnt2)	Mus musculus												157	Gfra1	glial cell line derived neurotrophic factor family receptor alpha 1(Gfra1)	Mus musculus
158	Ppp1r16b	protein phosphatase 1, regulatory subunit 16B(Ppp1r16b)	Mus musculus												158	Ntn5	netrin 5(Ntn5)	Mus musculus
159	Shank1	SH3 and multiple ankyrin repeat domains 1(Shank1)	Mus musculus												159	Adcyap1	adenylate cyclase activating polypeptide 1(Adcyap1)	Mus musculus
160	Lime1	Lck interacting transmembrane adaptor 1(Lime1)	Mus musculus												160	Gm5797	predicted gene 5797(Gm5797)	Mus musculus
161	Cdh24	cadherin-like 24(Cdh24)	Mus musculus												161	Resp18	regulated endocrine-specific protein 18(Resp18)	Mus musculus
162	Trim2	tripartite motif-containing 2(Trim2)	Mus musculus												162	Cyb561	cytochrome b-561(Cyb561)	Mus musculus
163	Pclo	piccolo (presynaptic cytomatrix protein)(Pclo)	Mus musculus												163	Hadh	hydroxyacyl-Coenzyme A dehydrogenase(Hadh)	Mus musculus
164	Slc7a14	solute carrier family 7 (cationic amino acid transporter, y+ system), member 14(Slc7a14)	Mus musculus												164	Npsr1	neuropeptide S receptor 1(Npsr1)	Mus musculus
165	Dgkh	diacylglycerol kinase, eta(Dgkh)	Mus musculus												165	Bex1	brain expressed X-linked 1(Bex1)	Mus musculus
166	2900055J20Rik														166	Tmem89	transmembrane protein 89(Tmem89)	Mus musculus
167	1810022K09Rik														167	Ghrh	growth hormone releasing hormone(Ghrh)	Mus musculus
168	Gm1986														168	Hap1	huntingtin-associated protein 1(Hap1)	Mus musculus
169	Hist3h2a														169	Cdh13	cadherin 13(Cdh13)	Mus musculus
170	Ccl21c														170	Mboat7	membrane bound O-acyltransferase domain containing 7(Mboat7)	Mus musculus
171	Hist3h2bb-ps														171	Rab3b	RAB3B, member RAS oncogene family(Rab3b)	Mus musculus
172	1700020I14Rik														172	Dnajc5b	DnaJ heat shock protein family (Hsp40) member C5 beta(Dnajc5b)	Mus musculus
173	Gm2114														173	Rgs4	regulator of G-protein signaling 4(Rgs4)	Mus musculus
174	2810403A07Rik														174	Tekt5	tektin 5(Tekt5)	Mus musculus
175	Hist1h4k														175	Naglu	alpha-N-acetylglucosaminidase (Sanfilippo disease IIIB)(Naglu)	Mus musculus
176	Hist1h2be														176	Pnpo	pyridoxine 5'-phosphate oxidase(Pnpo)	Mus musculus
177	D830031N03Rik														177	Ecel1	endothelin converting enzyme-like 1(Ecel1)	Mus musculus
															178	Adra2a	adrenergic receptor, alpha 2a(Adra2a)	Mus musculus
															179	Zbed5	zinc finger BED-type containing 5(Zbed5)	Mus musculus
Category	Term	Count	%	PValue	-log(pval)	Genes	List Total	Pop Hits	Pop Total	Fold Enrichment	Bonferroni	Benjamini	FDR		180	Osbpl1a	oxysterol binding protein-like 1A(Osbpl1a)	Mus musculus
GOTERM_BP_DIRECT	GO:0045944~positive regulation of transcription by RNA polymerase II	24	14.5455	2.98067e-07	6.52569	DDX17, EGR1, KMT2D, CREBBP, CCNT2, EGR3, BCL11B, KMT2A, STAT2, DOT1L, FOS, BHLHE22, PROX1, MAFA, NR3C2, HIPK2, PYGO1, ELK4, SFPQ, NR4A3, NFIB, AGO2, KLF9, TCF4	161	1264	29878	3.52363	0.000363575	0.000363343	0.000355295		181	Rprm	reprimo, TP53 dependent G2 arrest mediator candidate(Rprm)	Mus musculus
GOTERM_BP_DIRECT	GO:0048511~rhythmic process	9	5.45455	1.9091e-06	5.71917	EGR1, CREBBP, SFPQ, GRIN2A, KMT2A, MYCBP2, KLF9, ADCY1, PROX1	161	154	29878	10.8454	0.0023264	0.0011636	0.00113782		182	Gm6938	predicted gene 6938(Gm6938)	Mus musculus
GOTERM_BP_DIRECT	GO:0007399~nervous system development	13	7.87879	4.73774e-06	5.32443	SEMA5A, EPHA5, ROBO3, EPHA4, EPHA7, RBFOX1, FOS, BHLHE22, PURA, TCF4, PLXNA4, KDM7A, SHANK1	161	439	29878	5.49547	0.00576338	0.0019251	0.00188246		183	Ptp4a3	protein tyrosine phosphatase 4a3(Ptp4a3)	Mus musculus
GOTERM_BP_DIRECT	GO:0006816~calcium ion transport	8	4.84848	1.71515e-05	4.7657	SLC24A2, RYR2, TRPC5, CCL12, GRIN2A, ATP2B1, CACNA1E, RYR3	161	150	29878	9.89747	0.0207076	0.00424273	0.00414876		184	Slc5a5	solute carrier family 5 (sodium iodide symporter), member 5(Slc5a5)	Mus musculus
GOTERM_BP_DIRECT	GO:0007411~axon guidance	9	5.45455	1.74025e-05	4.75939	SEMA5A, EPHA5, ROBO3, EPHA4, EPHA7, EPHA6, NR4A3, MYCBP2, PLXNA4	161	208	29878	8.0298	0.0210074	0.00424273	0.00414876		185	Rspo2	R-spondin 2(Rspo2)	Mus musculus
GOTERM_BP_DIRECT	GO:0000122~negative regulation of transcription by RNA polymerase II	18	10.9091	2.70518e-05	4.5678	EGR1, CREBBP, ZGPAT, ZHX3, ZBTB20, PROX1, GATAD2B, HIPK2, PER2, ELK4, PURA, HMBOX1, SFPQ, NR4A3, DNAJB5, NFIB, TCF4, ZBED6	161	997	29878	3.35045	0.0324649	0.00494564	0.00483609		186	Scn5a	sodium channel, voltage-gated, type V, alpha(Scn5a)	Mus musculus
GOTERM_BP_DIRECT	GO:0050885~neuromuscular process controlling balance	6	3.63636	2.83999e-05	4.54668	RBFOX1, NR4A3, KCNMA1, ABL2, TNR, SHANK1	161	66	29878	16.8707	0.034055	0.00494564	0.00483609		187	Pou1f1	POU domain, class 1, transcription factor 1(Pou1f1)	Mus musculus
GOTERM_BP_DIRECT	GO:0009791~post-embryonic development	7	4.24242	3.38141e-05	4.4709	MEG3, ZFP950, BCL11B, KMT2A, GNAQ, AGO2, ABL2	161	113	29878	11.496	0.0404145	0.00515242	0.0050383		188	G6pc3	glucose 6 phosphatase, catalytic, 3(G6pc3)	Mus musculus
GOTERM_BP_DIRECT	GO:0006357~regulation of transcription by RNA polymerase II	22	13.3333	5.75098e-05	4.24026	DDX17, EGR1, ZFP369, ZFP950, CCNT2, EGR3, ZHX3, STAT2, FOS, PROX1, MAFA, LIME1, NR3C2, ELK4, PURA, NR4A3, NFIB, KLF9, TCF4, CCNL2, ZBED6, KDM7A	161	1506	29878	2.71096	0.0677591	0.00778939	0.00761686		189	Dpp10	dipeptidylpeptidase 10(Dpp10)	Mus musculus
GOTERM_BP_DIRECT	GO:0034220~monoatomic ion transmembrane transport	10	6.06061	8.80676e-05	4.05518	SLC24A2, RYR2, GABRB1, TRPC5, KCNJ6, GRIN2A, KCNMA1, KCNQ3, CACNA1E, RYR3	161	336	29878	5.52314	0.101876	0.0107354	0.0104977		190	Npffr1	neuropeptide FF receptor 1(Npffr1)	Mus musculus
GOTERM_BP_DIRECT	GO:0050804~modulation of chemical synaptic transmission	7	4.24242	0.000151167	3.82054	EPHA7, GRIN2A, CDKL5, TNR, ADCY1, DLGAP2, SHANK1	161	148	29878	8.77732	0.168428	0.0167521	0.016381		191	Mapk3	mitogen-activated protein kinase 3(Mapk3)	Mus musculus
GOTERM_BP_DIRECT	GO:0007162~negative regulation of cell adhesion	5	3.0303	0.000268295	3.57139	SEMA5A, EPHA5, EPHA4, TNR, PLXNA4	161	58	29878	15.9981	0.279178	0.0254278	0.0248645		192	Mc3r	melanocortin 3 receptor(Mc3r)	Mus musculus
GOTERM_BP_DIRECT	GO:0007623~circadian rhythm	6	3.63636	0.000271174	3.56675	PER2, HOMER1, KCNMA1, KLF9, ADCY1, PROX1	161	106	29878	10.5044	0.281706	0.0254278	0.0248645		193	Hint2	histidine triad nucleotide binding protein 2(Hint2)	Mus musculus
GOTERM_BP_DIRECT	GO:0007169~cell surface receptor protein tyrosine kinase signaling pathway	6	3.63636	0.000321933	3.49223	EPHA5, EPHA4, EPHA7, EPHA6, DOK6, SAMD12	161	110	29878	10.1224	0.324851	0.0271085	0.0265081		194	Fcgrt	Fc fragment of IgG receptor and transporter(Fcgrt)	Mus musculus
GOTERM_BP_DIRECT	GO:0016310~phosphorylation	13	7.87879	0.000333574	3.47681	EPHA5, EPHA4, EPHA7, SMG1, CDKL5, EPHA6, CDC7, PRKCA, UHMK1, HIPK2, ABL2, DGKI, DGKH	161	684	29878	3.52706	0.334375	0.0271085	0.0265081		195	Vax1	ventral anterior homeobox 1(Vax1)	Mus musculus
GOTERM_BP_DIRECT	GO:0070588~calcium ion transmembrane transport	6	3.63636	0.000364491	3.43831	SLC24A2, RYR2, TRPC5, ATP2B1, CACNA1E, RYR3	161	113	29878	9.85368	0.359022	0.0277697	0.0271546		196	Cdc42ep3	CDC42 effector protein 3(Cdc42ep3)	Mus musculus
GOTERM_BP_DIRECT	GO:0006874~intracellular calcium ion homeostasis	6	3.63636	0.000427691	3.36887	SLC24A2, RYR2, CCL12, PRKCA, ATP2B1, RYR3	161	117	29878	9.5168	0.406605	0.030668	0.0299887		197	Glb1	galactosidase, beta 1(Glb1)	Mus musculus
GOTERM_BP_DIRECT	GO:0048169~regulation of long-term neuronal synaptic plasticity	4	2.42424	0.000550206	3.25947	RIMS1, EGR1, GRIN2A, LNPEP	161	30	29878	24.7437	0.489026	0.0372612	0.0364359		198	Glp1r	glucagon-like peptide 1 receptor(Glp1r)	Mus musculus
GOTERM_BP_DIRECT	GO:0065003~protein-containing complex assembly	6	3.63636	0.000691064	3.16048	SLC24A2, RIMS1, KMT2A, KCNQ3, DNAJB14, SHANK1	161	130	29878	8.56512	0.56975	0.0443372	0.0433552		199	Cyp46a1	cytochrome P450, family 46, subfamily a, polypeptide 1(Cyp46a1)	Mus musculus
GOTERM_BP_DIRECT	GO:0021960~anterior commissure morphogenesis	3	1.81818	0.000781255	3.10721	NFIB, BHLHE22, PLXNA4	161	8	29878	69.5916	0.614612	0.0473253	0.0462771		200	Bglap3	bone gamma-carboxyglutamate protein 3(Bglap3)	Mus musculus
GOTERM_BP_DIRECT	GO:0008542~visual learning	5	3.0303	0.000830252	3.08079	TANC1, GRIN2A, KMT2A, ABL2, CACNA1E	161	78	29878	11.896	0.636991	0.0473253	0.0462771		201	Ergic3	ERGIC and golgi 3(Ergic3)	Mus musculus
GOTERM_BP_DIRECT	GO:0006355~regulation of DNA-templated transcription	18	10.9091	0.000854108	3.06849	EGR1, ZFP369, CREBBP, GM14288, KMT2A, STAT2, FOS, PROX1, MAFA, GATAD2B, NR3C2, ELK4, SFPQ, NR4A3, NFIB, AGO2, KLF9, TCF4	161	1336	29878	2.5003	0.647413	0.0473253	0.0462771		202	Trpt1	tRNA phosphotransferase 1(Trpt1)	Mus musculus
GOTERM_BP_DIRECT	GO:0043087~regulation of GTPase activity	5	3.0303	0.000956435	3.01934	EPHA5, EPHA4, DGKI, PLXNA4, ARHGAP12	161	81	29878	11.4554	0.688828	0.0506911	0.0495683		203	Ptprcap	protein tyrosine phosphatase receptor type C polypeptide-associated protein(Ptprcap)	Mus musculus
GOTERM_BP_DIRECT	GO:0001938~positive regulation of endothelial cell proliferation	5	3.0303	0.00100133	2.99942	SEMA5A, PPP1R16B, EGR3, PRKCA, PROX1	161	82	29878	11.3157	0.70543	0.0508593	0.0497328		204	Wwox	WW domain-containing oxidoreductase(Wwox)	Mus musculus
GOTERM_BP_DIRECT	GO:0048013~ephrin receptor signaling pathway	4	2.42424	0.00110794	2.95548	EPHA5, EPHA4, EPHA7, EPHA6	161	38	29878	19.5345	0.74139	0.0540231	0.0528265		205	Vegfb	vascular endothelial growth factor B(Vegfb)	Mus musculus
GOTERM_BP_DIRECT	GO:0006811~monoatomic ion transport	11	6.66667	0.00162754	2.78847	SLC24A2, RYR2, GABRB1, TRPC5, KCNJ6, GRIN2A, KCNMA1, KCNQ3, ATP2B1, CACNA1E, RYR3	161	605	29878	3.37414	0.862924	0.0763068	0.0746167		206	Vkorc1	vitamin K epoxide reductase complex, subunit 1(Vkorc1)	Mus musculus
GOTERM_BP_DIRECT	GO:0006468~protein phosphorylation	11	6.66667	0.00194626	2.7108	EPHA5, EPHA4, EPHA7, EPHA6, CDKL5, KCNQ3, ABL2, CDC7, PRKCA, HIPK2, UHMK1	161	620	29878	3.29251	0.907148	0.0878701	0.0859238		207	Defb10	defensin beta 10(Defb10)	Mus musculus
GOTERM_BP_DIRECT	GO:0007616~long-term memory	4	2.42424	0.00218443	2.66066	EGR1, CREBBP, ADCY1, SHANK1	161	48	29878	15.4648	0.930604	0.0951008	0.0929943		208	Nts	neurotensin(Nts)	Mus musculus
GOTERM_BP_DIRECT	GO:0071277~cellular response to calcium ion	5	3.0303	0.00240384	2.61909	CPNE9, KCNQ3, ADCY1, FOS, RYR3	161	104	29878	8.922	0.946934	0.097757	0.0955917		209	Slc32a1	solute carrier family 32 (GABA vesicular transporter), member 1(Slc32a1)	Mus musculus
GOTERM_BP_DIRECT	GO:0007628~adult walking behavior	4	2.42424	0.00245616	2.60974	EPHA4, KCNMA1, ABL2, HIPK2	161	50	29878	14.8462	0.950223	0.097757	0.0955917		210	Gm6644	predicted gene 6644(Gm6644)	Mus musculus
GOTERM_BP_DIRECT	GO:0032793~positive regulation of CREB transcription factor activity	3	1.81818	0.00248603	2.60449	EPHA5, CREBBP, ADCY1	161	14	29878	39.7666	0.952008	0.097757	0.0955917		211	Vip	vasoactive intestinal polypeptide(Vip)	Mus musculus
GOTERM_BP_DIRECT	GO:0045892~negative regulation of DNA-templated transcription	11	6.66667	0.00308144	2.51125	PER2, PURA, SFPQ, HMBOX1, ZHX3, ZGPAT, ZBTB20, BHLHE22, PROX1, ZBED6, GATAD2B	161	661	29878	3.08828	0.976836	0.117384	0.114784		212	Chst8	carbohydrate sulfotransferase 8(Chst8)	Mus musculus
GOTERM_BP_DIRECT	GO:0099171~presynaptic modulation of chemical synaptic transmission	4	2.42424	0.00393333	2.40524	PRKCA, ADCY1, DGKI, NR3C2	161	59	29878	12.5815	0.991837	0.145295	0.142077		213	Impact	impact, RWD domain protein(Impact)	Mus musculus
GOTERM_BP_DIRECT	GO:0016322~neuron remodeling	3	1.81818	0.0041215	2.38494	GNAQ, KCNQ3, ABL2	161	18	29878	30.9296	0.993517	0.147768	0.144495		214	C2cd4c	C2 calcium-dependent domain containing 4C(C2cd4c)	Mus musculus
GOTERM_BP_DIRECT	GO:0006397~mRNA processing	8	4.84848	0.00439308	2.35723	DDX17, SRRM2, LSM8, PRPF38B, SFPQ, RBFOX1, SON, PABPN1	161	378	29878	3.92757	0.995352	0.153005	0.149616		215	Camk2n2	calcium/calmodulin-dependent protein kinase II inhibitor 2(Camk2n2)	Mus musculus
GOTERM_BP_DIRECT	GO:0035418~protein localization to synapse	3	1.81818	0.00459025	2.33816	PCLO, HOMER1, SHANK1	161	19	29878	29.3017	0.99635	0.155431	0.151988		216	Mt2	metallothionein 2(Mt2)	Mus musculus
GOTERM_BP_DIRECT	GO:0051402~neuron apoptotic process	5	3.0303	0.00491464	2.30851	EPHA7, TRPC5, NR4A3, KCNQ3, HIPK2	161	127	29878	7.30621	0.997547	0.161917	0.158331		217	Agt	angiotensinogen(Agt)	Mus musculus
GOTERM_BP_DIRECT	GO:0008380~RNA splicing	7	4.24242	0.00551979	2.25808	DDX17, SRRM2, LSM8, PRPF38B, SFPQ, RBFOX1, SON	161	298	29878	4.35921	0.998832	0.174078	0.170222		218	Rab11fip5	RAB11 family interacting protein 5 (class I)(Rab11fip5)	Mus musculus
GOTERM_BP_DIRECT	GO:0045893~positive regulation of DNA-templated transcription	11	6.66667	0.00574295	2.24087	EGR1, CREBBP, HMBOX1, NR4A3, KMT2A, NFIB, TCF4, FOS, MAFA, GATAD2B, KDM7A	161	723	29878	2.82345	0.999112	0.174078	0.170222		219	Fgf12	fibroblast growth factor 12(Fgf12)	Mus musculus
GOTERM_BP_DIRECT	GO:0051649~establishment of localization in cell	6	3.63636	0.00579311	2.23709	SLC24A2, RYR2, KCNQ3, ABL2, CACNA1E, ANO3	161	212	29878	5.2522	0.999165	0.174078	0.170222		220	Tacr3	tachykinin receptor 3(Tacr3)	Mus musculus
GOTERM_BP_DIRECT	GO:0042752~regulation of circadian rhythm	4	2.42424	0.00585496	2.23248	PER2, SFPQ, ADCY1, PROX1	161	68	29878	10.9163	0.999226	0.174078	0.170222		221	Mdk	midkine(Mdk)	Mus musculus
GOTERM_BP_DIRECT	GO:0051481~negative regulation of cytosolic calcium ion concentration	3	1.81818	0.006136	2.21211	RYR2, ATP2B1, RYR3	161	22	29878	25.306	0.999452	0.17809	0.174145		222	2010109A12Rik	RIKEN cDNA 2010109A12 gene(2010109A12Rik)	Mus musculus
GOTERM_BP_DIRECT	GO:0007275~multicellular organism development	14	8.48485	0.00694523	2.15831	SEMA5A, EPHA5, ROBO3, EPHA4, RYR2, EPHA7, PROX1, FSTL4, CELSR3, SPRED2, BMP1, AGO2, CDH24, TCF4	161	1111	29878	2.33851	0.999797	0.196889	0.192528		223	Vpreb3	V-set pre-B cell surrogate light chain 3(Vpreb3)	Mus musculus
GOTERM_BP_DIRECT	GO:0048148~behavioral response to cocaine	3	1.81818	0.00728016	2.13786	CREBBP, HOMER1, HOMER2	161	24	29878	23.1972	0.999866	0.201694	0.197226		224	Nol3	nucleolar protein 3 (apoptosis repressor with CARD domain)(Nol3)	Mus musculus
GOTERM_BP_DIRECT	GO:0032024~positive regulation of insulin secretion	4	2.42424	0.00767729	2.11479	CHRM3, GPR68, GNAQ, DOC2B	161	75	29878	9.89747	0.999917	0.207969	0.203363		225	Alkbh7	alkB homolog 7(Alkbh7)	Mus musculus
GOTERM_BP_DIRECT	GO:0032922~circadian regulation of gene expression	4	2.42424	0.00796185	2.09899	PER2, EGR1, KMT2A, MYCBP2	161	76	29878	9.76724	0.999942	0.210989	0.206316		226	Hpcal1	hippocalcin-like 1(Hpcal1)	Mus musculus
GOTERM_BP_DIRECT	GO:0061178~regulation of insulin secretion involved in cellular response to glucose stimulus	3	1.81818	0.00851288	2.06992	EPHA5, ZBED6, CACNA1E	161	26	29878	21.4128	0.99997	0.216198	0.211409		227	Timp2	tissue inhibitor of metalloproteinase 2(Timp2)	Mus musculus
GOTERM_BP_DIRECT	GO:0051726~regulation of cell cycle	6	3.63636	0.00853264	2.06892	PER2, ZFP369, SFPQ, SON, CCNL2, UHMK1	161	233	29878	4.77882	0.999971	0.216198	0.211409		228	1700113A16Rik	RIKEN cDNA 1700113A16 gene(1700113A16Rik)	Mus musculus
GOTERM_BP_DIRECT	GO:0098609~cell-cell adhesion	6	3.63636	0.00869049	2.06096	ROBO3, LRRC7, ITGA7, ABL2, CDH24, CELSR3	161	234	29878	4.7584	0.999976	0.216198	0.211409		229	Cds1	CDP-diacylglycerol synthase 1(Cds1)	Mus musculus
GOTERM_BP_DIRECT	GO:0048661~positive regulation of smooth muscle cell proliferation	4	2.42424	0.0108029	1.96646	EGR1, NR4A3, GNAQ, PRKCA	161	85	29878	8.73307	0.999998	0.263376	0.257542		230	Slc3a2	solute carrier family 3 (activators of dibasic and neutral amino acid transport), member 2(Slc3a2)	Mus musculus
GOTERM_BP_DIRECT	GO:0007268~chemical synaptic transmission	5	3.0303	0.0123226	1.9093	CHRM3, GABRB1, GRIN2A, KCNMA1, CACNA1E	161	166	29878	5.58969	1	0.292619	0.286138		231	Rhof	ras homolog family member F (in filopodia)(Rhof)	Mus musculus
GOTERM_BP_DIRECT	GO:0055085~transmembrane transport	8	4.84848	0.0125069	1.90285	SLC24A2, RYR2, TRPC5, KCNMA1, SLC7A14, KCNQ3, CACNA1E, RYR3	161	462	29878	3.21347	1	0.292619	0.286138		232	Grp	gastrin releasing peptide(Grp)	Mus musculus
GOTERM_BP_DIRECT	GO:0060078~regulation of postsynaptic membrane potential	3	1.81818	0.0127226	1.89543	GRIN2A, RGS7BP, NR3C2	161	32	29878	17.3979	1	0.292619	0.286138		233	Fbxw13	F-box and WD-40 domain protein 13(Fbxw13)	Mus musculus
GOTERM_BP_DIRECT	GO:0018105~peptidyl-serine phosphorylation	5	3.0303	0.013397	1.87299	SMG1, CDC7, PRKCA, HIPK2, UHMK1	161	170	29878	5.45817	1	0.296723	0.290151		234	Dhrs7c	dehydrogenase/reductase 7C(Dhrs7c)	Mus musculus
GOTERM_BP_DIRECT	GO:0051966~regulation of synaptic transmission, glutamatergic	3	1.81818	0.0134962	1.86979	HOMER1, FRRS1L, DGKI	161	33	29878	16.8707	1	0.296723	0.290151		235	Pygm	muscle glycogen phosphorylase(Pygm)	Mus musculus
GOTERM_BP_DIRECT	GO:0007165~signal transduction	15	9.09091	0.0136312	1.86546	CHRM3, GABRB1, GPR68, LRRC10B, STAT2, CDC7, LNPEP, CELSR3, NR3C2, ARHGAP12, GNAQ, ABL2, TNFRSF25, DGKI, DGKH	161	1346	29878	2.0681	1	0.296723	0.290151		236	Gcnt4	glucosaminyl (N-acetyl) transferase 4, core 2 (beta-1,6-N-acetylglucosaminyltransferase)(Gcnt4)	Mus musculus
GOTERM_BP_DIRECT	GO:0050808~synapse organization	4	2.42424	0.0153957	1.8126	PCLO, TNR, KLK8, SHANK1	161	97	29878	7.65269	1	0.329252	0.321959		237	Atp2b4	ATPase, Ca++ transporting, plasma membrane 4(Atp2b4)	Mus musculus
GOTERM_BP_DIRECT	GO:0060999~positive regulation of dendritic spine development	3	1.81818	0.0167881	1.775	CREBBP, CDKL5, SHANK1	161	37	29878	15.0468	1	0.346859	0.339177		238	Gng4	guanine nucleotide binding protein (G protein), gamma 4(Gng4)	Mus musculus
GOTERM_BP_DIRECT	GO:0008045~motor neuron axon guidance	3	1.81818	0.0167881	1.775	EPHA4, MYCBP2, PLXNA4	161	37	29878	15.0468	1	0.346859	0.339177		239	Dbp	D site albumin promoter binding protein(Dbp)	Mus musculus
GOTERM_BP_DIRECT	GO:0045197~establishment or maintenance of epithelial cell apical/basal polarity	3	1.81818	0.0176592	1.75303	LRRC7, PRICKLE2, CELSR3	161	38	29878	14.6509	1	0.352895	0.345079		240	Blcap	bladder cancer associated protein(Blcap)	Mus musculus
GOTERM_BP_DIRECT	GO:2000463~positive regulation of excitatory postsynaptic potential	3	1.81818	0.0176592	1.75303	RIMS1, GRIN2A, SHANK1	161	38	29878	14.6509	1	0.352895	0.345079		241	Msgn1	mesogenin 1(Msgn1)	Mus musculus
GOTERM_BP_DIRECT	GO:0030154~cell differentiation	12	7.27273	0.0197429	1.70459	ELK4, CPNE9, SEMA5A, ROBO3, RIMS1, BMP1, ZHX3, AGO2, TCF4, DUSP6, FSTL4, SHANK1	161	1005	29878	2.21585	1	0.38817	0.379572		242	Slc10a4	solute carrier family 10 (sodium/bile acid cotransporter family), member 4(Slc10a4)	Mus musculus
GOTERM_BP_DIRECT	GO:0042391~regulation of membrane potential	4	2.42424	0.0204337	1.68965	RIMS1, GABRB1, GRIN2A, KCNMA1	161	108	29878	6.87325	1	0.395377	0.386619		243	Gpr88	G-protein coupled receptor 88(Gpr88)	Mus musculus
GOTERM_BP_DIRECT	GO:0098963~dendritic transport of messenger ribonucleoprotein complex	2	1.21212	0.0212501	1.67264	PURA, SFPQ	161	4	29878	92.7888	1	0.400011	0.391151		244	Dcn	decorin(Dcn)	Mus musculus
GOTERM_BP_DIRECT	GO:0048008~platelet-derived growth factor receptor signaling pathway	3	1.81818	0.0213295	1.67102	ZFP950, NR4A3, ABL2	161	42	29878	13.2555	1	0.400011	0.391151		245	Avpr1a	arginine vasopressin receptor 1A(Avpr1a)	Mus musculus
GOTERM_BP_DIRECT	GO:0072178~nephric duct morphogenesis	2	1.21212	0.0264921	1.57688	EPHA4, EPHA7	161	5	29878	74.2311	1	0.485589	0.474833		246	Stmn1	stathmin 1(Stmn1)	Mus musculus
GOTERM_BP_DIRECT	GO:0060291~long-term synaptic potentiation	5	3.0303	0.0266895	1.57366	SLC24A2, RIMS1, GRIN2A, TNR, MIR124A-1HG	161	210	29878	4.41852	1	0.485589	0.474833		247	Nap1l5	nucleosome assembly protein 1-like 5(Nap1l5)	Mus musculus
GOTERM_BP_DIRECT	GO:2000300~regulation of synaptic vesicle exocytosis	3	1.81818	0.0273685	1.56275	RIMS1, PRKCA, CACNA1E	161	48	29878	11.5986	1	0.49062	0.479753		248	Nt5dc2	5'-nucleotidase domain containing 2(Nt5dc2)	Mus musculus
GOTERM_BP_DIRECT	GO:0051480~regulation of cytosolic calcium ion concentration	3	1.81818	0.0284345	1.54615	RYR2, TRPC5, ATP2B1	161	49	29878	11.3619	1	0.502342	0.491216		249	Npcd	neuronal pentraxin chromo domain(Npcd)	Mus musculus
GOTERM_BP_DIRECT	GO:0001508~action potential	3	1.81818	0.0295169	1.52993	GRIN2A, GNAQ, KCNQ3	161	50	29878	11.1347	1	0.514016	0.50263		250	Tcta	T cell leukemia translocation altered gene(Tcta)	Mus musculus
GOTERM_BP_DIRECT	GO:0043409~negative regulation of MAPK cascade	3	1.81818	0.0306156	1.51406	SPRED2, PRKCA, DUSP6	161	51	29878	10.9163	1	0.525639	0.513996		251	Trp53i13	transformation related protein 53 inducible protein 13(Trp53i13)	Mus musculus
GOTERM_BP_DIRECT	GO:0003056~regulation of vascular associated smooth muscle contraction	2	1.21212	0.0317062	1.49886	CHRM3, ATP2B1	161	6	29878	61.8592	1	0.52945	0.517723		252	Nrep	neuronal regeneration related protein(Nrep)	Mus musculus
GOTERM_BP_DIRECT	GO:0097485~neuron projection guidance	2	1.21212	0.0317062	1.49886	SEMA5A, EPHA4	161	6	29878	61.8592	1	0.52945	0.517723		253	1700030C10Rik	RIKEN cDNA 1700030C10 gene(1700030C10Rik)	Mus musculus
GOTERM_BP_DIRECT	GO:0006887~exocytosis	4	2.42424	0.0329071	1.48271	RIMS1, CCL12, KCNQ3, DOC2B	161	130	29878	5.71008	1	0.541363	0.529372		254	Tctn2	tectonic family member 2(Tctn2)	Mus musculus
GOTERM_BP_DIRECT	GO:0099175~regulation of postsynapse organization	3	1.81818	0.034007	1.46843	TANC1, EPHA7, CDKL5	161	54	29878	10.3099	1	0.541363	0.529372		255	Dusp26	dual specificity phosphatase 26(Dusp26)	Mus musculus
GOTERM_BP_DIRECT	GO:0030073~insulin secretion	3	1.81818	0.034007	1.46843	PCLO, GPR68, MAFA	161	54	29878	10.3099	1	0.541363	0.529372		256	Met	met proto-oncogene(Met)	Mus musculus
GOTERM_BP_DIRECT	GO:0045471~response to ethanol	4	2.42424	0.034196	1.46602	GRIN2A, PRKCA, FOS, LCT	161	132	29878	5.62356	1	0.541363	0.529372		257	Wnt4	wingless-type MMTV integration site family, member 4(Wnt4)	Mus musculus
GOTERM_BP_DIRECT	GO:0060059~embryonic retina morphogenesis in camera-type eye	2	1.21212	0.0368925	1.43306	PROX1, HIPK2	161	7	29878	53.0222	1	0.541831	0.52983		258	Ctxn3	cortexin 3(Ctxn3)	Mus musculus
GOTERM_BP_DIRECT	GO:0021785~branchiomotor neuron axon guidance	2	1.21212	0.0368925	1.43306	MYCBP2, PLXNA4	161	7	29878	53.0222	1	0.541831	0.52983		259	Ddt	D-dopachrome tautomerase(Ddt)	Mus musculus
GOTERM_BP_DIRECT	GO:0046541~saliva secretion	2	1.21212	0.0368925	1.43306	CHRM3, KCNMA1	161	7	29878	53.0222	1	0.541831	0.52983		260	Cplx3	complexin 3(Cplx3)	Mus musculus
GOTERM_BP_DIRECT	GO:0150037~regulation of calcium-dependent activation of synaptic vesicle fusion	2	1.21212	0.0368925	1.43306	RIMS1, RIMBP2	161	7	29878	53.0222	1	0.541831	0.52983		261	Mfge8	milk fat globule EGF and factor V/VIII domain containing(Mfge8)	Mus musculus
GOTERM_BP_DIRECT	GO:2001014~regulation of skeletal muscle cell differentiation	2	1.21212	0.0368925	1.43306	DDX17, RBFOX1	161	7	29878	53.0222	1	0.541831	0.52983		262	Cirbp	cold inducible RNA binding protein(Cirbp)	Mus musculus
GOTERM_BP_DIRECT	GO:0099505~regulation of presynaptic membrane potential	2	1.21212	0.0368925	1.43306	KCNJ6, RIMBP2	161	7	29878	53.0222	1	0.541831	0.52983		263	Lasp1	LIM and SH3 protein 1(Lasp1)	Mus musculus
GOTERM_BP_DIRECT	GO:0009966~regulation of signal transduction	3	1.81818	0.0387441	1.41179	CNKSR2, SPRED2, LURAP1L	161	58	29878	9.59884	1	0.55825	0.545886		264	Car10	carbonic anhydrase 10(Car10)	Mus musculus
GOTERM_BP_DIRECT	GO:0006813~potassium ion transport	4	2.42424	0.0389264	1.40976	SLC24A2, KCNJ6, KCNMA1, KCNQ3	161	139	29878	5.34036	1	0.55825	0.545886		265	9130015A21Rik	RIKEN cDNA 9130015A21 gene(9130015A21Rik)	Mus musculus
GOTERM_BP_DIRECT	GO:0021957~corticospinal tract morphogenesis	2	1.21212	0.0420513	1.37622	EPHA4, BHLHE22	161	8	29878	46.3944	1	0.582506	0.569604		266	Mrps18b	mitochondrial ribosomal protein S18B(Mrps18b)	Mus musculus
GOTERM_BP_DIRECT	GO:0046959~habituation	2	1.21212	0.0420513	1.37622	DGKI, SHANK1	161	8	29878	46.3944	1	0.582506	0.569604		267	Necab2	N-terminal EF-hand calcium binding protein 2(Necab2)	Mus musculus
GOTERM_BP_DIRECT	GO:0042754~negative regulation of circadian rhythm	2	1.21212	0.0420513	1.37622	PER2, SFPQ	161	8	29878	46.3944	1	0.582506	0.569604		268	Cited4	Cbp/p300-interacting transactivator, with Glu/Asp-rich carboxy-terminal domain, 4(Cited4)	Mus musculus
GOTERM_BP_DIRECT	GO:0030182~neuron differentiation	5	3.0303	0.0442144	1.35444	TRPC5, KCNQ3, ABL2, HIPK2, MIB1	161	247	29878	3.75663	1	0.605588	0.592174		269	Defb1	defensin beta 1(Defb1)	Mus musculus
GOTERM_BP_DIRECT	GO:0097553~calcium ion transmembrane import into cytosol	2	1.21212	0.0471826	1.32622	RYR2, GRIN2A	161	9	29878	41.2395	1	0.618447	0.604749		270	Baiap3	BAI1-associated protein 3(Baiap3)	Mus musculus
GOTERM_BP_DIRECT	GO:0014808~release of sequestered calcium ion into cytosol by sarcoplasmic reticulum	2	1.21212	0.0471826	1.32622	RYR2, RYR3	161	9	29878	41.2395	1	0.618447	0.604749		271	Prok1	prokineticin 1(Prok1)	Mus musculus
GOTERM_BP_DIRECT	GO:0048671~negative regulation of collateral sprouting	2	1.21212	0.0471826	1.32622	EPHA7, FSTL4	161	9	29878	41.2395	1	0.618447	0.604749		272	Wbp11	WW domain binding protein 11(Wbp11)	Mus musculus
GOTERM_BP_DIRECT	GO:0070782~phosphatidylserine exposure on apoptotic cell surface	2	1.21212	0.0471826	1.32622	TRPC5, XKR4	161	9	29878	41.2395	1	0.618447	0.604749		273	Slc6a11	solute carrier family 6 (neurotransmitter transporter, GABA), member 11(Slc6a11)	Mus musculus
GOTERM_BP_DIRECT	GO:0007155~cell adhesion	8	4.84848	0.047869	1.31995	EPHA4, PCDH20, ITGA7, ABL2, TNR, CDH24, PRKCA, CELSR3	161	614	29878	2.41795	1	0.620769	0.60702		274	Tox	thymocyte selection-associated high mobility group box(Tox)	Mus musculus
GOTERM_BP_DIRECT	GO:0051592~response to calcium ion	3	1.81818	0.0489105	1.3106	RYR2, HOMER1, KCNMA1	161	66	29878	8.43535	1	0.626798	0.612915		275	Nrsn2	neurensin 2(Nrsn2)	Mus musculus
GOTERM_BP_DIRECT	GO:0007207~phospholipase C-activating G protein-coupled acetylcholine receptor signaling pathway	2	1.21212	0.0522866	1.28161	CHRM3, GNAQ	161	10	29878	37.1155	1	0.626798	0.612915		276	Prdm12	PR domain containing 12(Prdm12)	Mus musculus
GOTERM_BP_DIRECT	GO:0061669~spontaneous neurotransmitter secretion	2	1.21212	0.0522866	1.28161	RIMS1, DOC2B	161	10	29878	37.1155	1	0.626798	0.612915		277	Tcerg1l	transcription elongation regulator 1-like(Tcerg1l)	Mus musculus
GOTERM_BP_DIRECT	GO:0023052~signaling	2	1.21212	0.0522866	1.28161	ABL2, DLGAP2	161	10	29878	37.1155	1	0.626798	0.612915		278	Tmem176b	transmembrane protein 176B(Tmem176b)	Mus musculus
GOTERM_BP_DIRECT	GO:0097151~positive regulation of inhibitory postsynaptic potential	2	1.21212	0.0522866	1.28161	RIMS1, GRIN2A	161	10	29878	37.1155	1	0.626798	0.612915		279	2310022B05Rik	RIKEN cDNA 2310022B05 gene(2310022B05Rik)	Mus musculus
GOTERM_BP_DIRECT	GO:0007215~glutamate receptor signaling pathway	2	1.21212	0.0522866	1.28161	GRIN2A, GNAQ	161	10	29878	37.1155	1	0.626798	0.612915		280	Sorcs2	sortilin-related VPS10 domain containing receptor 2(Sorcs2)	Mus musculus
GOTERM_BP_DIRECT	GO:0010586~miRNA metabolic process	2	1.21212	0.0522866	1.28161	DDX17, AGO2	161	10	29878	37.1155	1	0.626798	0.612915		281	Ano2	anoctamin 2(Ano2)	Mus musculus
GOTERM_BP_DIRECT	GO:0008284~positive regulation of cell population proliferation	8	4.84848	0.0524474	1.28028	PURA, KMT2D, EPHA4, TRPC5, DOT1L, CDC7, PROX1, HIPK2	161	627	29878	2.36782	1	0.626798	0.612915		282	Lcn2	lipocalin 2(Lcn2)	Mus musculus
GOTERM_BP_DIRECT	GO:0046777~protein autophosphorylation	4	2.42424	0.0533126	1.27317	EPHA4, SMG1, CDKL5, UHMK1	161	158	29878	4.69817	1	0.630952	0.616977		283	Cib3	calcium and integrin binding family member 3(Cib3)	Mus musculus
GOTERM_BP_DIRECT	GO:0000381~regulation of alternative mRNA splicing, via spliceosome	3	1.81818	0.0543162	1.26507	DDX17, RBFOX1, MALAT1	161	70	29878	7.95333	1	0.636648	0.622547		284	Ldb2	LIM domain binding 2(Ldb2)	Mus musculus
GOTERM_BP_DIRECT	GO:0048167~regulation of synaptic plasticity	3	1.81818	0.0556992	1.25415	RIMS1, GRIN2A, KCNQ3	161	71	29878	7.84131	1	0.637774	0.623648		285	Polr2l	polymerase (RNA) II (DNA directed) polypeptide L(Polr2l)	Mus musculus
GOTERM_BP_DIRECT	GO:1901224~positive regulation of non-canonical NF-kappaB signal transduction	3	1.81818	0.0570946	1.2434	CREBBP, CCL19, NR3C2	161	72	29878	7.7324	1	0.637774	0.623648		286	Gpx3	glutathione peroxidase 3(Gpx3)	Mus musculus
GOTERM_BP_DIRECT	GO:0099105~ion channel modulating, G protein-coupled receptor signaling pathway	2	1.21212	0.0573634	1.24137	CHRM3, GNAQ	161	11	29878	33.7414	1	0.637774	0.623648		287	1700101I11Rik	RIKEN cDNA 1700101I11 gene(1700101I11Rik)	Mus musculus
GOTERM_BP_DIRECT	GO:0071313~cellular response to caffeine	2	1.21212	0.0573634	1.24137	RYR2, RYR3	161	11	29878	33.7414	1	0.637774	0.623648		288	Sdr39u1	short chain dehydrogenase/reductase family 39U, member 1(Sdr39u1)	Mus musculus
GOTERM_BP_DIRECT	GO:0046834~lipid phosphorylation	2	1.21212	0.0573634	1.24137	DGKI, DGKH	161	11	29878	33.7414	1	0.637774	0.623648		289	Trim62	tripartite motif-containing 62(Trim62)	Mus musculus
GOTERM_BP_DIRECT	GO:0045766~positive regulation of angiogenesis	4	2.42424	0.0575514	1.23994	SEMA5A, AGO2, PRKCA, HIPK2	161	163	29878	4.55405	1	0.637774	0.623648		290	Cadm1	cell adhesion molecule 1(Cadm1)	Mus musculus
GOTERM_BP_DIRECT	GO:0030335~positive regulation of cell migration	5	3.0303	0.0588856	1.22999	SEMA5A, EPHA4, CCL12, PRKCA, CCL19	161	272	29878	3.41135	1	0.64668	0.632357		291	Yif1b	Yip1 interacting factor homolog B (S. cerevisiae)(Yif1b)	Mus musculus
GOTERM_BP_DIRECT	GO:0098815~modulation of excitatory postsynaptic potential	2	1.21212	0.0624132	1.20472	GRIN2A, PCLO	161	12	29878	30.9296	1	0.671477	0.656605		292	Vwc2l	von Willebrand factor C domain-containing protein 2-like(Vwc2l)	Mus musculus
GOTERM_BP_DIRECT	GO:0021952~central nervous system projection neuron axonogenesis	2	1.21212	0.0624132	1.20472	MYCBP2, BHLHE22	161	12	29878	30.9296	1	0.671477	0.656605		293	Shox2	SHOX homeobox 2(Shox2)	Mus musculus
GOTERM_BP_DIRECT	GO:0007612~learning	3	1.81818	0.0627961	1.20207	SLC24A2, GRIN2A, ABL2	161	76	29878	7.32543	1	0.671477	0.656605		294	Pigu	phosphatidylinositol glycan anchor biosynthesis, class U(Pigu)	Mus musculus
GOTERM_BP_DIRECT	GO:0043484~regulation of RNA splicing	3	1.81818	0.0642506	1.19212	RBFOX1, SON, CCNL2	161	77	29878	7.2303	1	0.681056	0.665971		295	Grik1	glutamate receptor, ionotropic, kainate 1(Grik1)	Mus musculus
GOTERM_BP_DIRECT	GO:0007605~sensory perception of sound	5	3.0303	0.0648699	1.18796	HOMER2, COL11A1, KCNMA1, KCNQ3, MIR124A-1HG	161	281	29878	3.30209	1	0.681693	0.666594		296	Grik3	glutamate receptor, ionotropic, kainate 3(Grik3)	Mus musculus
GOTERM_BP_DIRECT	GO:0097062~dendritic spine maintenance	2	1.21212	0.0674361	1.17111	TANC1, ABL2	161	13	29878	28.5504	1	0.696649	0.681219		297	Igsf21	immunoglobulin superfamily, member 21(Igsf21)	Mus musculus
GOTERM_BP_DIRECT	GO:1990806~ligand-gated ion channel signaling pathway	2	1.21212	0.0674361	1.17111	CHRM3, GNAQ	161	13	29878	28.5504	1	0.696649	0.681219		298	Pld5	phospholipase D family member 5(Pld5)	Mus musculus
GOTERM_BP_DIRECT	GO:0030593~neutrophil chemotaxis	3	1.81818	0.0716897	1.14454	CCL12, PRKCA, CCL19	161	82	29878	6.78943	1	0.734368	0.718102		299	Hrh3	histamine receptor H3(Hrh3)	Mus musculus
GOTERM_BP_DIRECT	GO:0046339~diacylglycerol metabolic process	2	1.21212	0.0724322	1.14007	DGKI, DGKH	161	14	29878	26.5111	1	0.735791	0.719493		300	Gm2087	predicted gene 2087(Gm2087)	Mus musculus
GOTERM_BP_DIRECT	GO:0070373~negative regulation of ERK1 and ERK2 cascade	3	1.81818	0.0732098	1.13543	SPRED2, EPHA4, DUSP6	161	83	29878	6.70763	1	0.737543	0.721207		301	Orm1	orosomucoid 1(Orm1)	Mus musculus
GOTERM_BP_DIRECT	GO:0008217~regulation of blood pressure	3	1.81818	0.0747402	1.12645	GNAQ, LNPEP, ATP2B1	161	84	29878	6.62777	1	0.746789	0.730249		302	Rims3	regulating synaptic membrane exocytosis 3(Rims3)	Mus musculus
GOTERM_BP_DIRECT	GO:0001822~kidney development	4	2.42424	0.0757356	1.1207	PYGO1, CYP26B1, ZFP950, PROX1	161	183	29878	4.05634	1	0.750583	0.733958		303	Orm2	orosomucoid 2(Orm2)	Mus musculus
GOTERM_BP_DIRECT	GO:0007216~G protein-coupled glutamate receptor signaling pathway	2	1.21212	0.0774018	1.11125	HOMER1, HOMER2	161	15	29878	24.7437	1	0.75299	0.736312		304	Grm8	glutamate receptor, metabotropic 8(Grm8)	Mus musculus
GOTERM_BP_DIRECT	GO:0071679~commissural neuron axon guidance	2	1.21212	0.0774018	1.11125	ROBO3, NFIB	161	15	29878	24.7437	1	0.75299	0.736312		305	Cacna2d2	calcium channel, voltage-dependent, alpha 2/delta subunit 2(Cacna2d2)	Mus musculus
GOTERM_BP_DIRECT	GO:0007611~learning or memory	3	1.81818	0.0778316	1.10884	EGR1, GRIN2A, PRKCA	161	86	29878	6.47364	1	0.75299	0.736312		306	C3	complement component 3(C3)	Mus musculus
GOTERM_BP_DIRECT	GO:0008283~cell population proliferation	5	3.0303	0.0811968	1.09046	PURA, NFIB, PRKCA, PROX1, HIPK2	161	304	29878	3.05226	1	0.779362	0.762099		307	Xlr3b	X-linked lymphocyte-regulated 3B(Xlr3b)	Mus musculus
GOTERM_BP_DIRECT	GO:0035556~intracellular signal transduction	6	3.63636	0.0833365	1.07916	CNKSR2, NR4A3, PRKCA, ADCY1, DGKI, DGKH	161	432	29878	2.57747	1	0.79365	0.776071		308	Prdx6	peroxiredoxin 6(Prdx6)	Mus musculus
GOTERM_BP_DIRECT	GO:0046632~alpha-beta T cell differentiation	2	1.21212	0.0872617	1.05918	BCL11B, ABL2	161	17	29878	21.8327	1	0.818246	0.800122		309	Mvb12a	multivesicular body subunit 12A(Mvb12a)	Mus musculus
GOTERM_BP_DIRECT	GO:2001256~regulation of store-operated calcium entry	2	1.21212	0.0872617	1.05918	HOMER1, HOMER2	161	17	29878	21.8327	1	0.818246	0.800122		310	Myh7	myosin, heavy polypeptide 7, cardiac muscle, beta(Myh7)	Mus musculus
GOTERM_BP_DIRECT	GO:0009410~response to xenobiotic stimulus	5	3.0303	0.0902862	1.04438	GRIN2A, ADCY1, FOS, LCT, DUSP6	161	316	29878	2.93636	1	0.832101	0.81367		311	Olfm2	olfactomedin 2(Olfm2)	Mus musculus
GOTERM_BP_DIRECT	GO:0048791~calcium ion-regulated exocytosis of neurotransmitter	2	1.21212	0.0921523	1.03549	RIMS1, DOC2B	161	18	29878	20.6197	1	0.832101	0.81367		312	Rcn2	reticulocalbin 2(Rcn2)	Mus musculus
GOTERM_BP_DIRECT	GO:0001768~establishment of T cell polarity	2	1.21212	0.0921523	1.03549	CYP26B1, CCL19	161	18	29878	20.6197	1	0.832101	0.81367		313	Zcchc12	zinc finger, CCHC domain containing 12(Zcchc12)	Mus musculus
GOTERM_BP_DIRECT	GO:0006941~striated muscle contraction	2	1.21212	0.0921523	1.03549	RYR2, RYR3	161	18	29878	20.6197	1	0.832101	0.81367		314	Hmgb3	high mobility group box 3(Hmgb3)	Mus musculus
GOTERM_BP_DIRECT	GO:0098962~regulation of postsynaptic neurotransmitter receptor activity	2	1.21212	0.0921523	1.03549	HOMER1, DLGAP2	161	18	29878	20.6197	1	0.832101	0.81367		315	BC048507	cDNA sequence BC048507(BC048507)	Mus musculus
GOTERM_BP_DIRECT	GO:0032868~response to insulin	3	1.81818	0.0955124	1.01994	EGR1, VPS13C, FOS	161	97	29878	5.73951	1	0.849851	0.831027		316	Tceal1	transcription elongation factor A (SII)-like 1(Tceal1)	Mus musculus
GOTERM_BP_DIRECT	GO:0043525~positive regulation of neuron apoptotic process	3	1.81818	0.0955124	1.01994	EGR1, EPHA7, KCNMA1	161	97	29878	5.73951	1	0.849851	0.831027		317	BC029214
GOTERM_BP_DIRECT	GO:0022408~negative regulation of cell-cell adhesion	2	1.21212	0.0970168	1.01315	ABL2, TNR	161	19	29878	19.5345	1	0.856982	0.838		318	6430573F11Rik
GOTERM_CC_DIRECT	GO:0098978~glutamatergic synapse	28	16.9697	2.54766e-14	13.5939	CHRM3, PRICKLE2, DOC2B, ADCY1, CELSR3, NR3C2, PURA, RIMS1, GRIN2A, PCLO, TNR, ABL2, DLGAP2, EPHA4, EPHA7, CDKL5, HOMER1, HOMER2, ATP2B1, MIB1, CNKSR2, TANC1, LRRC7, KCNMA1, RIMBP2, RGS7BP, DGKI, SHANK1	161	808	30060	6.47008	6.20348e-12	6.21628e-12	5.68127e-12		319	Cxx1c
GOTERM_CC_DIRECT	GO:0030425~dendrite	22	13.3333	3.52786e-11	10.4525	EPHA5, EPHA4, CHRM3, GABRB1, KCNJ6, EPHA7, TRPC5, EPHA6, HOMER1, HOMER2, PRKCA, TANC1, PURA, SFPQ, PCLO, GNAQ, AGO2, KCNMA1, KCNQ3, STRN, DLGAP2, SHANK1	161	641	30060	6.40808	8.60797e-09	4.30399e-09	3.93356e-09		320	Chil1
GOTERM_CC_DIRECT	GO:0014069~postsynaptic density	14	8.48485	2.1293e-08	7.67176	EPHA4, HOMER1, HOMER2, PRICKLE2, ADCY1, MIB1, CNKSR2, RIMS1, PURA, GRIN2A, PCLO, LRRC7, DGKI, SHANK1	161	323	30060	8.09261	5.19548e-06	1.73183e-06	1.58278e-06		321	C77080
GOTERM_CC_DIRECT	GO:0045202~synapse	23	13.9394	3.91816e-08	7.40692	EPHA4, CHRM3, GABRB1, EGR3, HOMER1, HOMER2, ATP2B1, DOC2B, RIMS1, TANC1, GRIN2A, PCLO, LRRC7, FRRS1L, GNAQ, KCNQ3, RIMBP2, STRN, RPL26, DLGAP2, DGKI, KCTD16, SHANK1	161	1042	30060	4.1212	9.56027e-06	2.39008e-06	2.18437e-06		322	Cml1
GOTERM_CC_DIRECT	GO:0045211~postsynaptic membrane	13	7.87879	1.00546e-07	6.99763	EPHA4, CHRM3, GABRB1, EPHA7, CACNA1E, CNKSR2, GRIN2A, CLMP, LRRC7, KCNMA1, STRN, KCTD16, SHANK1	161	306	30060	7.93204	2.4533e-05	4.90667e-06	4.48437e-06		323	1700001L19Rik
GOTERM_CC_DIRECT	GO:0005654~nucleoplasm	42	25.4545	2.76375e-06	5.5585	KMT2D, SMG1, CCNT2, KMT2A, DOT1L, MYCBP2, SLC7A14, ZBTB20, BHLHE22, NR3C2, ELK4, TGOLN2, HMBOX1, IYD, ABL2, CCNL2, ZBED6, PNISR, EGR1, CREBBP, RBFOX1, ZGPAT, EPHA6, EGR3, ZHX3, ZFP950, CDKL5, CDC7, ATP2B1, FOS, PROX1, DUSP6, GATAD2B, UHMK1, HIPK2, PER2, SFPQ, LRRC7, NFIB, KLF9, RPL26, KDM7A	161	3681	30060	2.13033	0.000674128	0.000112392	0.000102719		324	1700037H04Rik
GOTERM_CC_DIRECT	GO:0043025~neuronal cell body	16	9.69697	3.48446e-06	5.45786	EPHA5, EPHA7, TRPC5, HOMER1, HOMER2, PRKCA, LNPEP, CACNA1E, CNKSR2, TANC1, PURA, PCLO, KCNMA1, KCNQ3, STRN, DGKI	161	674	30060	4.43224	0.000849849	0.000121458	0.000111005		325	Fam213b
GOTERM_CC_DIRECT	GO:0042734~presynaptic membrane	9	5.45455	1.30136e-05	4.8856	RIMS1, EPHA4, CHRM3, KCNJ6, GRIN2A, RGS7BP, ATP2B1, CACNA1E, KCTD16	161	201	30060	8.36006	0.00317031	0.000396916	0.000362755		326	2210013O21Rik
GOTERM_CC_DIRECT	GO:0098839~postsynaptic density membrane	8	4.84848	1.58062e-05	4.80117	EPHA4, CHRM3, EPHA7, GRIN2A, LRRC7, RGS7BP, ADCY1, CELSR3	161	149	30060	10.0246	0.00384933	0.000401381	0.000366836		327	Tmem159
GOTERM_CC_DIRECT	GO:0005886~plasma membrane	58	35.1515	1.64501e-05	4.78383	SEMA5A, CPNE9, ROBO3, CHRM3, GABRB1, CCNT2, GPR68, SLC7A14, DOC2B, CELSR3, SPRED2, RIMS1, IYD, FRRS1L, DLGAP2, EPHA5, PPP1R16B, EPHA4, PNISR, EPHA7, TRPC5, ZGPAT, EPHA6, PRKCA, LIME1, ANO3, CNKSR2, KCNMA1, KCNQ3, TNFRSF25, RGS7BP, DGKI, KCTD16, SHANK1, DGKH, SLC24A2, AMER2, MYCBP2, ADCY1, TGOLN2, GRIN2A, CLMP, ABL2, CDH24, PLXNA4, PLA2G2F, KCNJ6, HOMER1, HOMER2, STAT2, PCDH20, LNPEP, ATP2B1, MIB1…	161	6350	30060	1.70537	0.0040058	0.000401381	0.000366836		328	Hmga1-rs1
GOTERM_CC_DIRECT	GO:0005634~nucleus	60	36.3636	1.8594e-05	4.73063	ZFP369, SMG1, CCNT2, USP31, ZBTB20, NR3C2, ELK4, SACS, CCNL2, SRRM2, DDX17, PPP1R16B, PNISR, RBFOX1, ZGPAT, ZHX3, CDKL5, PRKCA, DNAJB14, PROX1, FOS, UHMK1, PYGO1, SFPQ, MALAT1, RGS7BP, KDM7A, DGKI, MEG3, KMT2D, KMT2A, DOT1L, MYCBP2, LENG8, BHLHE22, PURA, HMBOX1, PABPN1, DNAJB5, ZBED6, EGR1, PRPF38B, CREBBP, ZFP950, EGR3, BCL11B, STAT2, CDC7, MAFA, GATAD2B, HIPK2, PER2, LSM8, SON, NR4A3, NFIB, GNA…	161	6691	30060	1.67426	0.0045267	0.000412448	0.000376951		329	Tmem35
GOTERM_CC_DIRECT	GO:0043197~dendritic spine	9	5.45455	2.26123e-05	4.64566	EPHA4, GRIN2A, HOMER1, LRRC7, ABL2, STRN, DLGAP2, DGKI, SHANK1	161	217	30060	7.74365	0.00550226	0.000459783	0.000420211		330	Fam25c
GOTERM_CC_DIRECT	GO:0099092~postsynaptic density, intracellular component	5	3.0303	0.000147114	3.83235	TANC1, GRIN2A, CDKL5, DLGAP2, NR3C2	161	50	30060	18.6708	0.0352616	0.00276121	0.00252356		331	BC002163
GOTERM_CC_DIRECT	GO:0016607~nuclear speck	11	6.66667	0.000163937	3.78532	DDX17, SRRM2, PPP1R16B, PNISR, SFPQ, SON, PABPN1, MALAT1, CCNL2, GATAD2B, UHMK1	161	452	30060	4.54378	0.0392143	0.00285719	0.00261128		332	Figf
GOTERM_CC_DIRECT	GO:0098831~presynaptic active zone cytoplasmic component	4	2.42424	0.000183434	3.73652	RIMS1, PCLO, RIMBP2, NR3C2	161	21	30060	35.5634	0.0437749	0.00297093	0.00271524		333	Btbd11
GOTERM_CC_DIRECT	GO:0098685~Schaffer collateral - CA1 synapse	7	4.24242	0.000194815	3.71038	EPHA4, GABRB1, EPHA7, TNR, ADCY1, DGKI, SHANK1	161	156	30060	8.37793	0.0464272	0.00297093	0.00271524		334	Marc2
GOTERM_CC_DIRECT	GO:0016020~membrane	67	40.6061	0.000690333	3.16094	SEMA5A, ROBO3, RYR2, CHRM3, GABRB1, USP31, GPR68, SLC7A14, DOC2B, CELSR3, RYR3, NR3C2, SPRED2, RIMS1, CYP26B1, IYD, FRRS1L, DLGAP2, ARFGEF3, EPHA5, PPP1R16B, EPHA4, EPHA7, TRPC5, EPHA6, VPS13C, PRKCA, DNAJB14, LIME1, ANO3, CNKSR2, RAB30, KCNMA1, KCNQ3, ITGA7, RGS7BP, LCT, DGKI, KCTD16, SHANK1, DGKH, SLC24A2, AMER2, KMT2D, PRICKLE2, ADCY1, CACNA1E, TGOLN2, GRIN2A, CLMP, CDH24, PLXNA4, PLA2G2F, KCN…	161	8760	30060	1.42802	0.155068	0.00990831	0.00905554		335	BC029722
GOTERM_CC_DIRECT	GO:0098794~postsynapse	9	5.45455	0.00109208	2.96174	SLC24A2, PURA, KCNJ6, GRIN2A, HOMER1, FRRS1L, ABL2, RGS7BP, RPL26	161	384	30060	4.37597	0.234031	0.0148038	0.0135297		336	LOC106740
GOTERM_CC_DIRECT	GO:0032839~dendrite cytoplasm	4	2.42424	0.00126533	2.8978	PURA, SFPQ, CDKL5, UHMK1	161	40	30060	18.6708	0.265773	0.0162495	0.014851		337	Nov
GOTERM_CC_DIRECT	GO:0098982~GABA-ergic synapse	6	3.63636	0.00210079	2.67762	RIMS1, GABRB1, PCLO, ATP2B1, CACNA1E, NR3C2	161	168	30060	6.66815	0.401383	0.0256297	0.0234239		338	Lppr3
GOTERM_CC_DIRECT	GO:0030424~axon	10	6.06061	0.0022738	2.64325	EPHA5, ROBO3, EPHA4, KCNJ6, PCLO, HOMER1, MYCBP2, PRKCA, RGS7BP, UHMK1	161	532	30060	3.50955	0.42618	0.0264126	0.0241394		339	Ctgf
GOTERM_CC_DIRECT	GO:0098793~presynapse	8	4.84848	0.00238146	2.62316	SLC24A2, TRPC5, KCNJ6, PRKCA, RGS7BP, ADCY1, RPL26, DGKI	161	340	30060	4.39313	0.441092	0.0264126	0.0241394
GOTERM_CC_DIRECT	GO:0005737~cytoplasm	57	34.5455	0.00260593	2.58404	ZFP369, SMG1, CCNT2, ZBTB20, DOC2B, NR3C2, SPRED2, CYP26B1, TRIM2, SACS, DDX17, PPP1R16B, EPHA4, RBFOX1, CDKL5, PRKCA, PROX1, FOS, DUSP6, UHMK1, CNKSR2, RAB30, SFPQ, LRRC7, DOK6, ITGA7, RGS7BP, WDFY2, RPL26, DGKI, SHANK1, DGKH, DOT1L, MYCBP2, PRICKLE2, ADCY1, KLK8, ARHGAP12, PURA, HMBOX1, GRIN2A, PABPN1, ABL2, ZBED6, EGR1, CREBBP, HOMER1, HOMER2, STAT2, CDC7, LNPEP, MIB1, HIPK2, PER2, GNAQ, AGO2,…	161	7472	30060	1.4243	0.470952	0.0276455	0.0252661
GOTERM_CC_DIRECT	GO:0034704~calcium channel complex	3	1.81818	0.00661899	2.17921	RYR2, TRPC5, RYR3	161	23	30060	24.3532	0.802181	0.067293	0.0615014		Category	Term	Count	%	PValue	-log(pval)	Genes	List Total	Pop Hits	Pop Total	Fold Enrichment	Bonferroni	Benjamini	FDR
GOTERM_CC_DIRECT	GO:0048787~presynaptic active zone membrane	4	2.42424	0.00811768	2.09057	GABRB1, KCNMA1, ATP2B1, CELSR3	161	77	30060	9.69912	0.86314	0.0792286	0.0724097		GOTERM_BP_DIRECT	GO:0060048~cardiac muscle contraction	7	2.21519	1.29431e-05	4.88796	KCNH2, CAMK2D, GAA, VEGFB, SCN5A, MET, MYH7	305	51	29878	13.4456	0.0239132	0.0103358	0.0102419
GOTERM_CC_DIRECT	GO:0043195~terminal bouton	4	2.42424	0.0147389	1.83154	GRIN2A, PCLO, KCNMA1, RPL26	161	96	30060	7.7795	0.973299	0.138318	0.126414		GOTERM_BP_DIRECT	GO:0007399~nervous system development	17	5.37975	1.30136e-05	4.8856	HES6, NRSN2, BEX1, SERPINE2, NTN5, GRIK1, GFRA1, LDB2, VAX1, ADCYAP1, GAP43, IMPACT, ZIC1, STMN1, CSPG5, TOX, MET	305	439	29878	3.79347	0.0240418	0.0103358	0.0102419
GOTERM_CC_DIRECT	GO:0048471~perinuclear region of cytoplasm	11	6.66667	0.0168619	1.77309	PER2, PPP1R16B, EPHA5, CCNT2, CDKL5, PCLO, KCNMA1, PRKCA, LNPEP, RYR3, DGKI	161	858	30060	2.39369	0.984226	0.152381	0.139266		GOTERM_BP_DIRECT	GO:0006811~monoatomic ion transport	20	6.32911	1.65815e-05	4.78038	KCNJ4, SLC10A4, KCNH2, KCNF1, CHRNA4, GABRA3, ATP2B4, LHFPL5, GRIK3, CACNA2D2, GRIK1, ANO2, GABRG1, SLC5A5, LASP1, KCNS1, LCN2, SLC17A6, FXYD6, SCN5A	305	605	29878	3.23837	0.0305319	0.0103358	0.0102419
GOTERM_CC_DIRECT	GO:0043679~axon terminus	4	2.42424	0.0186822	1.72857	TANC1, EPHA4, CHRM3, DGKI	161	105	30060	7.11269	0.989964	0.162802	0.148791		GOTERM_BP_DIRECT	GO:0034220~monoatomic ion transmembrane transport	14	4.43038	4.58582e-05	4.33858	KCNJ4, KCNH2, KCNF1, CHRNA4, GABRA3, GRIK3, CACNA2D2, GRIK1, ANO2, GABRG1, KCNS1, SLC17A6, FXYD6, SCN5A	305	336	29878	4.08169	0.0821825	0.0203696	0.0201844
GOTERM_CC_DIRECT	GO:0042995~cell projection	14	8.48485	0.0193595	1.71311	EPHA5, PPP1R16B, EPHA4, CDKL5, HOMER1, HOMER2, MYCBP2, ATP2B1, RIMS1, GRIN2A, PCLO, STRN, DGKI, KCTD16	161	1278	30060	2.04532	0.99152	0.162887	0.148868		GOTERM_BP_DIRECT	GO:0007268~chemical synaptic transmission	10	3.16456	5.44641e-05	4.26389	HRH1, GRM4, HRH3, CAV2, GRM8, GABRA3, SNCB, FGF12, MET, GABRG1	305	166	29878	5.90124	0.0968356	0.0203696	0.0201844
GOTERM_CC_DIRECT	GO:0043005~neuron projection	7	4.24242	0.0203117	1.69225	ROBO3, GABRB1, GRIN2A, BCL11B, HOMER1, RGS7BP, SHANK1	161	399	30060	3.27558	0.99331	0.165201	0.150983		GOTERM_BP_DIRECT	GO:0007275~multicellular organism development	27	8.5443	7.85954e-05	4.1046	BEX1, SERPINE2, SHOX2, TSHZ2, NTN5, MDK, CDH22, ZIC1, STMN1, VWC2L, RSPO2, WNT4, HES6, AMN, CADM1, NOG, MSGN1, VEGFB, WNT9A, VAX1, MEIS2, ISL1, GAP43, SMOC1, CDH13, CSPG5, MET	305	1111	29878	2.38068	0.136688	0.0244956	0.0242729
GOTERM_CC_DIRECT	GO:0098891~extrinsic component of presynaptic active zone membrane	2	1.21212	0.0211224	1.67526	RIMS1, DGKI	161	4	30060	93.354	0.994533	0.166254	0.151945		GOTERM_BP_DIRECT	GO:0030154~cell differentiation	25	7.91139	0.000109751	3.95959	BEX1, SERPINE2, NR1I3, RXRA, MDK, ZIC1, STMN1, RXRG, FGF22, WNT4, HES6, CADM1, CAV2, TMEM176B, NOG, MSGN1, VEGFB, NR1D1, NR2F2, ISL1, DLK1, IMPACT, GAP43, SMOC1, CSPG5	305	1005	29878	2.43683	0.185553	0.0293192	0.0290526
GOTERM_CC_DIRECT	GO:0098688~parallel fiber to Purkinje cell synapse	3	1.81818	0.0220424	1.65674	KCNJ6, GRIN2A, PCLO	161	43	30060	13.0261	0.995654	0.168073	0.153608		GOTERM_BP_DIRECT	GO:0045475~locomotor rhythm	5	1.58228	0.000177429	3.75097	MC3R, NAGLU, USP2, NPAS2, CIART	305	28	29878	17.493	0.282385	0.0368659	0.0365307
GOTERM_CC_DIRECT	GO:0031594~neuromuscular junction	4	2.42424	0.0269994	1.56865	EPHA4, EPHA7, PCLO, ITGA7	161	121	30060	6.17217	0.998742	0.194226	0.177509		GOTERM_BP_DIRECT	GO:0010460~positive regulation of heart rate	5	1.58228	0.000177429	3.75097	RGS4, ADM2, TACR3, AVPR1A, SCN5A	305	28	29878	17.493	0.282385	0.0368659	0.0365307
GOTERM_CC_DIRECT	GO:0060076~excitatory synapse	3	1.81818	0.0270642	1.5676	HOMER1, DGKI, SHANK1	161	48	30060	11.6693	0.998763	0.194226	0.177509		GOTERM_BP_DIRECT	GO:0007626~locomotory behavior	8	2.53165	0.000316842	3.49916	OLFM2, NAGLU, CHRNA4, GAA, ZFP385A, GPR88, GPR52, ABAT	305	126	29878	6.21972	0.447106	0.0520314	0.0515583
GOTERM_CC_DIRECT	GO:0048786~presynaptic active zone	3	1.81818	0.0313801	1.50335	PNISR, PCLO, DGKI	161	52	30060	10.7716	0.999582	0.218764	0.199936		GOTERM_BP_DIRECT	GO:0099171~presynaptic modulation of chemical synaptic transmission	6	1.89873	0.000337008	3.47236	GRM4, CHRNA4, GRM8, NOG, GRIK1, ADRA2A	305	59	29878	9.9621	0.467574	0.0520314	0.0515583
GOTERM_CC_DIRECT	GO:0090575~RNA polymerase II transcription regulator complex	4	2.42424	0.0369797	1.43204	CREBBP, SFPQ, FOS, HIPK2	161	137	30060	5.45133	0.999898	0.25064	0.229069		GOTERM_BP_DIRECT	GO:0045777~positive regulation of blood pressure	5	1.58228	0.000340696	3.46763	GLP1R, EPHX2, TACR3, AVPR1A, AGT	305	33	29878	14.8425	0.471234	0.0520314	0.0515583
GOTERM_CC_DIRECT	GO:0034702~monoatomic ion channel complex	4	2.42424	0.0399271	1.39873	KCNJ6, KCNMA1, KCNQ3, CACNA1E	161	141	30060	5.29668	0.999952	0.263303	0.240642		GOTERM_BP_DIRECT	GO:0007218~neuropeptide signaling pathway	7	2.21519	0.000361715	3.44163	NPSR1, GLP1R, ADCYAP1, GRP, ECEL1, SSTR1, NTS	305	92	29878	7.45353	0.491622	0.0520314	0.0515583
GOTERM_CC_DIRECT	GO:0048788~cytoskeleton of presynaptic active zone	2	1.21212	0.0418014	1.37881	RIMS1, PCLO	161	8	30060	46.677	0.99997	0.268409	0.245308		GOTERM_BP_DIRECT	GO:0001666~response to hypoxia	10	3.16456	0.000408339	3.38898	CAMK2D, CHRNA4, NGB, VEGFB, DIO3, HMOX1, ABAT, PYGM, NOL3, SOD3	305	217	29878	4.51432	0.534084	0.0545424	0.0540466
GOTERM_CC_DIRECT	GO:0045177~apical part of cell	4	2.42424	0.0455703	1.34132	HOMER1, HOMER2, PRKCA, ATP2B1	161	149	30060	5.0123	0.999989	0.285107	0.260569		GOTERM_BP_DIRECT	GO:0045944~positive regulation of transcription by RNA polymerase II	27	8.5443	0.000587971	3.23064	GLP1R, ZCCHC12, NR1I3, LDB2, NPAS2, RXRA, DBP, SOX1, PLAGL1, ZIC1, RXRG, ZBED5, MAPK3, WWOX, POU1F1, IFNB1, NOG, NR1D1, NR2F2, MEIS2, ISL1, DCN, ADCYAP1, TOX2, CDH13, TOX, MET	305	1264	29878	2.09251	0.667072	0.0733003	0.072634
GOTERM_CC_DIRECT	GO:0098686~hippocampal mossy fiber to CA3 synapse	3	1.81818	0.0497033	1.30361	EPHA7, TNR, ADCY1	161	67	30060	8.36006	0.999996	0.30319	0.277096		GOTERM_BP_DIRECT	GO:0050804~modulation of chemical synaptic transmission	8	2.53165	0.000829989	3.08093	GRIK3, CSPG5, GRIK1, MET, CBLN2, BAIAP3, MAPK3, CNTNAP4	305	148	29878	5.29517	0.78833	0.0954062	0.0945389
GOTERM_CC_DIRECT	GO:0099147~extrinsic component of postsynaptic density membrane	2	1.21212	0.0519775	1.28418	CNKSR2, DGKI	161	10	30060	37.3416	0.999998	0.30933	0.282707		GOTERM_BP_DIRECT	GO:0002027~regulation of heart rate	5	1.58228	0.000867329	3.06182	MC3R, SHOX2, SCN5A, AGT, MYH7	305	42	29878	11.662	0.802617	0.0954062	0.0945389
GOTERM_CC_DIRECT	GO:0043198~dendritic shaft	3	1.81818	0.0592869	1.22704	EPHA4, HOMER1, RGS7BP	161	74	30060	7.56925	1	0.344429	0.314785		GOTERM_BP_DIRECT	GO:0001649~osteoblast differentiation	7	2.21519	0.000978183	3.00958	WWOX, NR1I3, BGLAP3, NOG, SHOX2, RSPO2, DLK1	305	111	29878	6.1777	0.839602	0.101622	0.100698
GOTERM_CC_DIRECT	GO:0032991~protein-containing complex	10	6.06061	0.0653688	1.18463	RYR2, CREBBP, KCNMA1, DOT1L, STRN, PRKCA, DGKI, CELSR3, HIPK2, DGKH	161	942	30060	1.98204	1	0.368904	0.337154		GOTERM_BP_DIRECT	GO:0031103~axon regeneration	4	1.26582	0.00104576	2.98057	GAP43, BEX1, CSPG5, NREP	305	20	29878	19.5921	0.858662	0.102925	0.10199
GOTERM_CC_DIRECT	GO:1990904~ribonucleoprotein complex	6	3.63636	0.0665237	1.17702	DDX17, LSM8, PABPN1, AGO2, RPL26, MRPS18C	161	406	30060	2.75923	1	0.368904	0.337154		GOTERM_BP_DIRECT	GO:0006836~neurotransmitter transport	5	1.58228	0.00122485	2.91192	RIMS3, SLC32A1, SLC17A6, SLC6A11, CPLX3	305	46	29878	10.6479	0.898924	0.114524	0.113483
GOTERM_CC_DIRECT	GO:0031982~vesicle	4	2.42424	0.0735014	1.1337	RIMS1, BMP1, LNPEP, WDFY2	161	182	30060	4.10347	1	0.398541	0.36424		GOTERM_BP_DIRECT	GO:0007165~signal transduction	27	8.5443	0.00141256	2.84999	NPSR1, GLP1R, BEX1, CHRNA4, GPR88, CXCR6, NTS, ARHGAP36, HRH1, GRM4, HRH3, GNG4, GRM8, WNT4, MAPK3, GLP2R, GABRA3, GPR52, TACR3, RHOF, AVPR1A, SSTR1, ADRA2A, GABRG1, TRHR, MC3R, OLFM2	305	1346	29878	1.96504	0.928877	0.125785	0.124641
GOTERM_CC_DIRECT	GO:0005912~adherens junction	4	2.42424	0.076468	1.11652	EPHA5, EPHA4, LRRC7, CDH24	161	185	30060	4.03693	1	0.405613	0.370703		GOTERM_BP_DIRECT	GO:0043410~positive regulation of MAPK cascade	9	2.8481	0.00184592	2.73379	GRM4, CAV2, TIMP2, MET, PROK1, AGT, FGF22, ADRA2A, WNT4	305	218	29878	4.04425	0.968414	0.156903	0.155477
GOTERM_CC_DIRECT	GO:0033391~chromatoid body	2	1.21212	0.0916191	1.03801	SMG1, AGO2	161	18	30060	20.7453	1	0.47564	0.434703		GOTERM_BP_DIRECT	GO:0006887~exocytosis	7	2.21519	0.00219535	2.6585	RAB3B, RIMS3, DOC2A, HAP1, PRSS12, BAIAP3, CPLX3	305	130	29878	5.2748	0.983589	0.178492	0.176869
GOTERM_CC_DIRECT	GO:0010494~cytoplasmic stress granule	3	1.81818	0.096189	1.01687	RBFOX1, AGO2, HIPK2	161	98	30060	5.71555	1	0.488961	0.446878		GOTERM_BP_DIRECT	GO:0007204~positive regulation of cytosolic calcium ion concentration	8	2.53165	0.00303522	2.51781	GLP1R, ADCYAP1, HRH3, GHRH, CXCR6, AVPR1A, AGT, TRHR	305	186	29878	4.21336	0.996602	0.225333	0.223284
GOTERM_MF_DIRECT	GO:0005515~protein binding	66	40	3.68521e-11	10.4335	ZFP369, ROBO3, RYR2, CHRM3, CCNT2, DOC2B, NR3C2, SPRED2, RIMS1, PCLO, TRIM2, CCNL2, EPHA5, DDX17, EPHA4, EPHA7, TRPC5, ZHX3, PRKCA, PROX1, FOS, LIME1, DUSP6, UHMK1, CNKSR2, PYGO1, SFPQ, DOK6, KCNMA1, KCNQ3, ITGA7, MALAT1, RGS7BP, WDFY2, RPL26, SHANK1, KMT2D, KMT2A, MYCBP2, PRICKLE2, BHLHE22, CACNA1E, PURA, HMBOX1, GRIN2A, PABPN1, DNAJB5, ABL2, PLXNA4, TTC14, CREBBP, HOMER1, BCL11B, HOMER2, STAT2,…	157	5504	29205	2.23061	1.35247e-08	1.35616e-08	1.25666e-08		GOTERM_BP_DIRECT	GO:0048856~anatomical structure development	5	1.58228	0.00308112	2.51129	RXRA, WNT9A, NR2F2, RXRG, WNT4	305	59	29878	8.30175	0.996882	0.225333	0.223284
GOTERM_MF_DIRECT	GO:0046872~metal ion binding	49	29.697	4.85968e-09	8.31339	CPNE9, ZFP369, SMG1, GM14288, ZBTB20, DOC2B, NR3C2, RIMS1, CYP26B1, PCLO, TRIM2, ZGPAT, ZHX3, PRKCA, PYGO1, KCNMA1, ITGA7, WDFY2, KDM7A, DGKI, DGKH, KMT2D, KMT2A, COL11A1, MYCBP2, PRICKLE2, ADCY1, CACNA1E, FSTL4, GRIN2A, ABL2, CDH24, ZBED6, PLA2G2F, EGR1, CREBBP, ZFP950, EGR3, BCL11B, CDC7, LNPEP, ATP2B1, GATAD2B, MIB1, NR4A3, BMP1, GNAQ, AGO2, KLF9	157	3789	29205	2.40563	1.7835e-06	8.94181e-07	8.28575e-07		GOTERM_BP_DIRECT	GO:0035640~exploration behavior	4	1.26582	0.00313297	2.50404	NAGLU, CHRNA4, NOG, ABAT	305	29	29878	13.5118	0.997171	0.225333	0.223284
GOTERM_MF_DIRECT	GO:0003700~DNA-binding transcription factor activity	16	9.69697	1.9535e-06	5.70919	EGR1, ZGPAT, ZHX3, BCL11B, STAT2, FOS, BHLHE22, PROX1, MAFA, NR3C2, ELK4, PURA, NR4A3, NFIB, KLF9, TCF4	157	641	29205	4.64322	0.00071668	0.00023963	0.000222048		GOTERM_BP_DIRECT	GO:0030182~neuron differentiation	9	2.8481	0.0039667	2.40157	PIGT, SOX1, GFRA1, WNT9A, VAX1, ISL1, MET, WNT4, CNTNAP4	305	247	29878	3.56942	0.999408	0.274243	0.27175
GOTERM_MF_DIRECT	GO:1990837~sequence-specific double-stranded DNA binding	14	8.48485	8.08046e-06	5.09256	EGR1, ZFP369, EGR3, BCL11B, ZBTB20, FOS, BHLHE22, PROX1, MAFA, NR3C2, ELK4, HMBOX1, NFIB, TCF4	157	546	29205	4.76972	0.00296115	0.000743402	0.000688859		GOTERM_BP_DIRECT	GO:0021983~pituitary gland development	4	1.26582	0.00415833	2.38108	ADCYAP1, POU1F1, NOG, ISL1	305	32	29878	12.2451	0.999587	0.274243	0.27175
GOTERM_MF_DIRECT	GO:0044877~protein-containing complex binding	15	9.09091	2.05531e-05	4.68712	CREBBP, HOMER1, HOMER2, HBB-BS, FOS, NR3C2, HMBOX1, GRIN2A, FRRS1L, GNAQ, KCNMA1, ITGA7, MALAT1, STRN, SHANK1	157	687	29205	4.06155	0.00751469	0.00151271	0.00140172		GOTERM_BP_DIRECT	GO:1902305~regulation of sodium ion transmembrane transport	3	0.949367	0.00439962	2.35658	ATP2B4, SCN5A, FGF12	305	10	29878	29.3882	0.999738	0.274243	0.27175
GOTERM_MF_DIRECT	GO:0008270~zinc ion binding	16	9.69697	2.59552e-05	4.58578	EGR1, CREBBP, KMT2A, MYCBP2, PRICKLE2, PRKCA, LNPEP, GATAD2B, NR3C2, MIB1, ZMYM1, GRIN2A, NR4A3, BMP1, TRIM2, KDM7A	157	797	29205	3.73439	0.00948045	0.00159192	0.00147512		GOTERM_BP_DIRECT	GO:0150079~negative regulation of neuroinflammatory response	3	0.949367	0.00439962	2.35658	IFNB1, NR1D1, CD200	305	10	29878	29.3882	0.999738	0.274243	0.27175
GOTERM_MF_DIRECT	GO:0005216~monoatomic ion channel activity	8	4.84848	4.0526e-05	4.39227	RYR2, GABRB1, TRPC5, GRIN2A, KCNMA1, KCNQ3, CACNA1E, RYR3	157	172	29205	8.65205	0.0147633	0.00213051	0.0019742		GOTERM_BP_DIRECT	GO:0043524~negative regulation of neuron apoptotic process	8	2.53165	0.00492938	2.30721	GLP1R, MDK, PCDHGC4, VEGFB, HMOX1, SNCB, ISL1, AGT	305	203	29878	3.86052	0.999903	0.295314	0.292629
GOTERM_MF_DIRECT	GO:0005003~ephrin receptor activity	4	2.42424	5.21152e-05	4.28304	EPHA5, EPHA4, EPHA7, EPHA6	157	14	29205	53.1483	0.018945	0.0023973	0.00222141		GOTERM_BP_DIRECT	GO:0048511~rhythmic process	7	2.21519	0.0050535	2.29641	MC3R, HRH1, DBP, USP2, NR1D1, NPAS2, CIART	305	154	29878	4.45276	0.999923	0.295314	0.292629
GOTERM_MF_DIRECT	GO:0005005~transmembrane-ephrin receptor activity	4	2.42424	6.48887e-05	4.18783	EPHA5, EPHA4, EPHA7, EPHA6	157	15	29205	49.6051	0.0235336	0.00246697	0.00228597		GOTERM_BP_DIRECT	GO:0045766~positive regulation of angiogenesis	7	2.21519	0.00662674	2.1787	C3, HSPB6, ADM2, NINJ1, VEGFB, HMOX1, ISL1	305	163	29878	4.2069	0.999996	0.375515	0.372101
GOTERM_MF_DIRECT	GO:0043565~sequence-specific DNA binding	12	7.27273	6.70373e-05	4.17368	ELK4, EGR1, ZFP369, HMBOX1, EGR3, ZGPAT, NR4A3, BCL11B, FOS, PROX1, GATAD2B, NR3C2	157	488	29205	4.57424	0.0243033	0.00246697	0.00228597		GOTERM_BP_DIRECT	GO:0010667~negative regulation of cardiac muscle cell apoptotic process	4	1.26582	0.00727182	2.13836	HSPB6, MDK, GHRH, NOL3	305	39	29878	10.0472	0.999999	0.39995	0.396314
GOTERM_MF_DIRECT	GO:0005262~calcium channel activity	6	3.63636	0.000105877	3.9752	SLC24A2, RYR2, TRPC5, GRIN2A, CACNA1E, RYR3	157	87	29205	12.8289	0.0381135	0.00354205	0.00328218		GOTERM_BP_DIRECT	GO:0032922~circadian regulation of gene expression	5	1.58228	0.00759423	2.11952	MC3R, USP2, NR1D1, NPAS2, CIART	305	76	29878	6.44478	0.999999	0.405749	0.40206
GOTERM_MF_DIRECT	GO:0016301~kinase activity	13	7.87879	0.00023482	3.62926	EPHA5, EPHA4, EPHA7, SMG1, CDKL5, EPHA6, CDC7, PRKCA, UHMK1, HIPK2, ABL2, DGKI, DGKH	157	660	29205	3.66401	0.0825793	0.00720115	0.00667281		GOTERM_BP_DIRECT	GO:0045776~negative regulation of blood pressure	4	1.26582	0.00835667	2.07797	GLP1R, HRH3, ADM2, ABAT	305	41	29878	9.55714	1	0.434083	0.430136
GOTERM_MF_DIRECT	GO:0003677~DNA binding	23	13.9394	0.000379693	3.42057	EGR1, ZFP369, CREBBP, ZGPAT, EGR3, ZHX3, KMT2A, STAT2, ZBTB20, FOS, PROX1, MAFA, NR3C2, ELK4, PURA, HMBOX1, SFPQ, NR4A3, SON, NFIB, KLF9, TCF4, ZBED6	157	1861	29205	2.299	0.130097	0.0107482	0.00995965		GOTERM_BP_DIRECT	GO:0040018~positive regulation of multicellular organism growth	4	1.26582	0.00893277	2.04901	POU1F1, GHRH, DIO3, AGT	305	42	29878	9.32959	1	0.451467	0.447363
GOTERM_MF_DIRECT	GO:0004672~protein kinase activity	11	6.66667	0.000436867	3.35965	EPHA5, EPHA4, EPHA7, CCL12, EPHA6, CDKL5, ABL2, CDC7, PRKCA, HIPK2, UHMK1	157	510	29205	4.01218	0.148167	0.0114834	0.0106408		GOTERM_BP_DIRECT	GO:0007216~G protein-coupled glutamate receptor signaling pathway	3	0.949367	0.00992731	2.00317	GRM4, GRM8, GRIK3	305	15	29878	19.5921	1	0.488528	0.484087
GOTERM_MF_DIRECT	GO:0005004~GPI-linked ephrin receptor activity	3	1.81818	0.000584972	3.23287	EPHA5, EPHA4, EPHA7	157	7	29205	79.7225	0.193255	0.0143513	0.0132984		GOTERM_BP_DIRECT	GO:0030534~adult behavior	4	1.26582	0.010798	1.96666	SLC10A4, NAGLU, GRIK1, MET	305	45	29878	8.70761	1	0.517749	0.513042
GOTERM_MF_DIRECT	GO:0000981~DNA-binding transcription factor activity, RNA polymerase II-specific	17	10.303	0.000624623	3.20438	EGR1, ZFP369, ZFP950, EGR3, ZHX3, STAT2, ZBTB20, FOS, BHLHE22, PROX1, MAFA, ELK4, PURA, NR4A3, NFIB, KLF9, TCF4	157	1184	29205	2.67088	0.204917	0.0143663	0.0133123		GOTERM_BP_DIRECT	GO:0042220~response to cocaine	4	1.26582	0.0114659	1.94059	RGS4, SMPD1, TACR3, ABAT	305	46	29878	8.51832	1	0.530726	0.525901
GOTERM_MF_DIRECT	GO:0004713~protein tyrosine kinase activity	6	3.63636	0.000681129	3.16677	EPHA5, EPHA4, EPHA7, EPHA6, ABL2, HIPK2	157	130	29205	8.5855	0.221245	0.0147444	0.0136626		GOTERM_BP_DIRECT	GO:0031175~neuron projection development	7	2.21519	0.0116362	1.93419	ADCYAP1, SAMD14, STMN1, NGB, GFRA1, HAP1, PRDM12	305	184	29878	3.72676	1	0.530726	0.525901
GOTERM_MF_DIRECT	GO:0098882~structural constituent of presynaptic active zone	3	1.81818	0.000777226	3.10945	RIMS1, PCLO, RIMBP2	157	8	29205	69.7572	0.248251	0.0147695	0.0136859		GOTERM_BP_DIRECT	GO:0010976~positive regulation of neuron projection development	7	2.21519	0.0128296	1.89179	ADCYAP1, SERPINE2, MDK, HAP1, TOX, MET, AGT	305	188	29878	3.64747	1	0.571223	0.56603
GOTERM_MF_DIRECT	GO:0000976~transcription cis-regulatory region binding	8	4.84848	0.000798163	3.09791	PER2, EGR1, KMT2D, SFPQ, ZBTB20, FOS, PROX1, ZBED6	157	280	29205	5.31483	0.25401	0.0147695	0.0136859		GOTERM_BP_DIRECT	GO:0050729~positive regulation of inflammatory response	5	1.58228	0.01355	1.86806	LGALS2, DDT, MDK, NINJ1, NKG7	305	90	29878	5.44226	1	0.571812	0.566613
GOTERM_MF_DIRECT	GO:0001228~DNA-binding transcription activator activity, RNA polymerase II-specific	11	6.66667	0.000802689	3.09545	ELK4, EGR1, KMT2D, EGR3, NR4A3, BCL11B, NFIB, KLF9, TCF4, FOS, MAFA	157	552	29205	3.7069	0.255249	0.0147695	0.0136859		GOTERM_BP_DIRECT	GO:0007189~adenylate cyclase-activating G protein-coupled receptor signaling pathway	6	1.89873	0.0140545	1.85218	GLP1R, MC3R, ADCYAP1, ADM2, GHRH, VIP	305	139	29878	4.22852	1	0.571812	0.566613
GOTERM_MF_DIRECT	GO:0000978~RNA polymerase II cis-regulatory region sequence-specific DNA binding	17	10.303	0.000967027	3.01456	EGR1, ZFP369, ZFP950, ZGPAT, EGR3, BCL11B, STAT2, ZBTB20, FOS, PROX1, MAFA, PER2, ELK4, NR4A3, NFIB, KLF9, TCF4	157	1234	29205	2.56266	0.298876	0.016946	0.0157027		GOTERM_BP_DIRECT	GO:0000122~negative regulation of transcription by RNA polymerase II	19	6.01266	0.014155	1.84909	HES6, POU1F1, NR1I3, USP2, NPCD, NOG, SHOX2, PRDM12, NR2F2, NR1D1, LDB2, DUSP26, VAX1, ISL1, IMPACT, RXRA, SOX1, ZIC1, MET	305	997	29878	1.86685	1	0.571812	0.566613
GOTERM_MF_DIRECT	GO:0003690~double-stranded DNA binding	6	3.63636	0.00230084	2.63811	EGR1, PURA, NFIB, TCF4, FOS, NR3C2	157	171	29205	6.52699	0.570607	0.0384869	0.0356631		GOTERM_BP_DIRECT	GO:0010880~regulation of release of sequestered calcium ion into cytosol by sarcoplasmic reticulum	3	0.949367	0.0141784	1.84837	CAMK2D, DHRS7C, NOL3	305	18	29878	16.3268	1	0.571812	0.566613
GOTERM_MF_DIRECT	GO:0004714~transmembrane receptor protein tyrosine kinase activity	4	2.42424	0.00287975	2.54065	EPHA5, EPHA4, EPHA7, EPHA6	157	53	29205	14.0392	0.652987	0.046076	0.0426954		GOTERM_BP_DIRECT	GO:0007188~adenylate cyclase-modulating G protein-coupled receptor signaling pathway	4	1.26582	0.0143717	1.84249	MC3R, GHRH, GLP2R, GPR88	305	50	29878	7.83685	1	0.571812	0.566613
GOTERM_MF_DIRECT	GO:0016740~transferase activity	20	12.1212	0.00318453	2.49695	EPHA5, EPHA4, KMT2D, EPHA7, CREBBP, SMG1, CDKL5, EPHA6, KMT2A, MYCBP2, CDC7, PRKCA, UHMK1, MIB1, HIPK2, TRIM2, ABL2, LCT, DGKI, DGKH	157	1784	29205	2.08542	0.689815	0.0471051	0.043649		GOTERM_BP_DIRECT	GO:0021766~hippocampus development	5	1.58228	0.0156729	1.80485	KIRREL3, SLC32A1, MDK, ZIC1, ATP2B4	305	94	29878	5.21067	1	0.610589	0.605038
GOTERM_MF_DIRECT	GO:0001223~transcription coactivator binding	4	2.42424	0.00320007	2.49484	CREBBP, CCNT2, NR4A3, NR3C2	157	55	29205	13.5287	0.691585	0.0471051	0.043649		GOTERM_BP_DIRECT	GO:0009410~response to xenobiotic stimulus	9	2.8481	0.0161092	1.79292	SLC10A4, TRP53I13, SMPD1, LCN2, GPR52, SLC6A11, ABAT, HADH, NPAS2	305	316	29878	2.79002	1	0.614781	0.609193
GOTERM_MF_DIRECT	GO:0003676~nucleic acid binding	10	6.06061	0.0033765	2.47153	TTC14, DDX17, SFPQ, RBFOX1, SON, ZGPAT, PABPN1, DOT1L, AGO2, UHMK1	157	563	29205	3.30407	0.710984	0.0477905	0.0442841		GOTERM_BP_DIRECT	GO:0042445~hormone metabolic process	3	0.949367	0.0173739	1.7601	NAGLU, AGT, WNT4	305	20	29878	14.6941	1	0.637809	0.632011
GOTERM_MF_DIRECT	GO:0019901~protein kinase binding	10	6.06061	0.00433139	2.36337	CNKSR2, RIMS1, SPRED2, RYR2, GRIN2A, CCNT2, NR4A3, LRRC7, KCNQ3, LIME1	157	585	29205	3.17981	0.7967	0.0590352	0.0547038		GOTERM_BP_DIRECT	GO:0030900~forebrain development	5	1.58228	0.0173948	1.75958	SOX1, ZIC1, NOG, NR2F2, SSTR1	305	97	29878	5.04952	1	0.637809	0.632011
GOTERM_MF_DIRECT	GO:0005516~calmodulin binding	6	3.63636	0.0052919	2.27639	RYR2, KCNQ3, STRN, ADCY1, ATP2B1, RYR3	157	208	29205	5.36594	0.857339	0.0695506	0.0644477		GOTERM_BP_DIRECT	GO:0008285~negative regulation of cell population proliferation	10	3.16456	0.0201386	1.69597	RXRA, SERPINE2, IFNB1, TIMP2, WDR6, HMOX1, CDH13, WNT9A, AGT, CD200	305	394	29878	2.48631	1	0.708682	0.70224
GOTERM_MF_DIRECT	GO:0005509~calcium ion binding	11	6.66667	0.00612199	2.21311	PLA2G2F, RYR2, BMP1, PCLO, PCDH20, CDH24, DOC2B, CACNA1E, RYR3, FSTL4, CELSR3	157	732	29205	2.79537	0.894988	0.077686	0.0719862		GOTERM_BP_DIRECT	GO:0035249~synaptic transmission, glutamatergic	4	1.26582	0.0203728	1.69095	GRM8, GRIK3, SLC17A6, GRIK1	305	57	29878	6.87443	1	0.708682	0.70224
GOTERM_MF_DIRECT	GO:0070063~RNA polymerase binding	3	1.81818	0.00724377	2.14004	PER2, CCNT2, PABPN1	157	24	29205	23.2524	0.930619	0.0859905	0.0796815		GOTERM_BP_DIRECT	GO:0055085~transmembrane transport	11	3.48101	0.0205172	1.68788	KCNH2, KCNF1, SLC46A1, SLC25A18, SLC7A8, KCNS1, SLC17A6, SLC35F1, SCN5A, SLC7A3, SLC5A5	305	462	29878	2.3324	1	0.708682	0.70224
GOTERM_MF_DIRECT	GO:0099507~ligand-gated monoatomic ion channel activity involved in regulation of presynaptic membrane potential	3	1.81818	0.00724377	2.14004	GABRB1, GRIN2A, KCNMA1	157	24	29205	23.2524	0.930619	0.0859905	0.0796815		GOTERM_BP_DIRECT	GO:1901379~regulation of potassium ion transmembrane transport	3	0.949367	0.0208436	1.68103	DPP10, RGS4, KCNH2	305	22	29878	13.3583	1	0.708682	0.70224
GOTERM_MF_DIRECT	GO:0003713~transcription coactivator activity	6	3.63636	0.010344	1.98531	DDX17, PER2, KMT2D, CREBBP, DOT1L, HIPK2	157	245	29205	4.55557	0.977985	0.118956	0.110228		GOTERM_BP_DIRECT	GO:0060173~limb development	4	1.26582	0.0213261	1.67109	NAGLU, SMOC1, NOG, RSPO2	305	58	29878	6.75591	1	0.712141	0.705667
GOTERM_MF_DIRECT	GO:0035035~histone acetyltransferase binding	3	1.81818	0.0111805	1.95154	EGR1, NR4A3, NR3C2	157	30	29205	18.6019	0.983859	0.119357	0.1106		GOTERM_BP_DIRECT	GO:0019722~calcium-mediated signaling	5	1.58228	0.0218575	1.6604	SAMD14, SLC7A8, HPCAL1, CXCR6, AVPR1A	305	104	29878	4.70965	1	0.717079	0.71056
GOTERM_MF_DIRECT	GO:0003682~chromatin binding	9	5.45455	0.0113392	1.94542	ELK4, ZFP369, CREBBP, SFPQ, CCNT2, KMT2A, TCF4, BHLHE22, FOS	157	566	29205	2.9579	0.984782	0.119357	0.1106		GOTERM_BP_DIRECT	GO:0009887~animal organ morphogenesis	6	1.89873	0.0224765	1.64827	NTN5, WNT9A, MEIS2, FGF22, MAPK3, WNT4	305	157	29878	3.74372	1	0.718759	0.712225
GOTERM_MF_DIRECT	GO:0000166~nucleotide binding	18	10.9091	0.0113519	1.94493	DDX17, EPHA5, EPHA4, EPHA7, SMG1, CDKL5, EPHA6, CDC7, PRKCA, ATP2B1, ADCY1, UHMK1, HIPK2, RAB30, GNAQ, ABL2, DGKI, DGKH	157	1732	29205	1.93322	0.984853	0.119357	0.1106		GOTERM_BP_DIRECT	GO:0042246~tissue regeneration	3	0.949367	0.0226774	1.64441	GAP43, MDK, NINJ1	305	23	29878	12.7775	1	0.718759	0.712225
GOTERM_MF_DIRECT	GO:0097110~scaffold protein binding	4	2.42424	0.0128912	1.88971	RYR2, GRIN2A, HOMER1, SHANK1	157	91	29205	8.17666	0.99145	0.131777	0.122108		GOTERM_BP_DIRECT	GO:0007623~circadian rhythm	5	1.58228	0.0232493	1.63359	DBP, NR1D1, PROK1, NPAS2, HS3ST2	305	106	29878	4.62079	1	0.724603	0.718015
GOTERM_MF_DIRECT	GO:0042802~identical protein binding	20	12.1212	0.0135445	1.86824	EPHA4, RYR2, KMT2A, HOMER1, HOMER2, STAT2, MYCBP2, FOS, BHLHE22, NR3C2, PER2, CNKSR2, HMBOX1, BMP1, PABPN1, KCNMA1, SACS, TCF4, SHANK1, DGKH	157	2053	29205	1.81217	0.993294	0.134713	0.124829		GOTERM_BP_DIRECT	GO:0008152~metabolic process	7	2.21519	0.0236514	1.62614	GLB1, GAA, SMPD1, EPHX2, PYGM, SPACA5, PRDX6	305	216	29878	3.17465	1	0.725052	0.718461
GOTERM_MF_DIRECT	GO:0005219~ryanodine-sensitive calcium-release channel activity	2	1.21212	0.0159398	1.79752	RYR2, RYR3	157	3	29205	124.013	0.997252	0.154364	0.143038		GOTERM_BP_DIRECT	GO:0042391~regulation of membrane potential	5	1.58228	0.0246938	1.60741	KCNH2, RIMS3, CHRNA4, GRIK3, GRIK1	305	108	29878	4.53522	1	0.744796	0.738025
GOTERM_MF_DIRECT	GO:0046983~protein dimerization activity	5	3.0303	0.0170638	1.76792	ZMYM1, TCF4, BHLHE22, ZBED6, ANO3	157	183	29205	5.08249	0.998194	0.161013	0.149199		GOTERM_BP_DIRECT	GO:0106091~glial cell projection elongation	2	0.632911	0.0302156	1.51977	MDK, CSPG5	305	3	29878	65.3071	1	0.806936	0.7996
GOTERM_MF_DIRECT	GO:0005524~ATP binding	16	9.69697	0.0179435	1.74609	DDX17, EPHA5, EPHA4, EPHA7, SMG1, CDKL5, EPHA6, CDC7, PRKCA, ATP2B1, ADCY1, UHMK1, HIPK2, ABL2, DGKI, DGKH	157	1538	29205	1.93518	0.9987	0.16508	0.152968		GOTERM_BP_DIRECT	GO:0042984~regulation of amyloid precursor protein biosynthetic process	2	0.632911	0.0302156	1.51977	NECAB2, NECAB1	305	3	29878	65.3071	1	0.806936	0.7996
GOTERM_MF_DIRECT	GO:0030160~synaptic receptor adaptor activity	2	1.21212	0.0211967	1.67373	HOMER2, SHANK1	157	4	29205	93.0096	0.999615	0.185723	0.172097		GOTERM_BP_DIRECT	GO:1905098~negative regulation of guanyl-nucleotide exchange factor activity	2	0.632911	0.0302156	1.51977	STMN1, MET	305	3	29878	65.3071	1	0.806936	0.7996
GOTERM_MF_DIRECT	GO:0035256~G protein-coupled glutamate receptor binding	2	1.21212	0.0211967	1.67373	HOMER1, HOMER2	157	4	29205	93.0096	0.999615	0.185723	0.172097		GOTERM_BP_DIRECT	GO:1903801~L-leucine import across plasma membrane	2	0.632911	0.0302156	1.51977	SLC7A8, SLC3A2	305	3	29878	65.3071	1	0.806936	0.7996
GOTERM_MF_DIRECT	GO:0048763~calcium-induced calcium release activity	2	1.21212	0.0264257	1.57797	RYR2, RYR3	157	5	29205	74.4076	0.999946	0.226155	0.209562		GOTERM_BP_DIRECT	GO:1904465~negative regulation of matrix metallopeptidase secretion	2	0.632911	0.0302156	1.51977	IFNB1, CD200	305	3	29878	65.3071	1	0.806936	0.7996
GOTERM_MF_DIRECT	GO:0001093~TFIIB-class transcription factor binding	2	1.21212	0.031627	1.49994	CREBBP, TCF4	157	6	29205	62.0064	0.999992	0.264517	0.245109		GOTERM_BP_DIRECT	GO:0015829~valine transport	2	0.632911	0.0302156	1.51977	SLC7A8, SLC3A2	305	3	29878	65.3071	1	0.806936	0.7996
GOTERM_MF_DIRECT	GO:0005544~calcium-dependent phospholipid binding	3	1.81818	0.0350033	1.45589	CPNE9, PCLO, DOC2B	157	55	29205	10.1465	0.999998	0.286249	0.265247		GOTERM_BP_DIRECT	GO:0002121~inter-male aggressive behavior	2	0.632911	0.0302156	1.51977	KIRREL3, GCNT4	305	3	29878	65.3071	1	0.806936	0.7996
GOTERM_MF_DIRECT	GO:0046332~SMAD binding	3	1.81818	0.036175	1.44159	PURA, CREBBP, HIPK2	157	56	29205	9.96531	0.999999	0.2894	0.268167		GOTERM_BP_DIRECT	GO:0070495~negative regulation of thrombin-activated receptor signaling pathway	2	0.632911	0.0302156	1.51977	STMN1, MET	305	3	29878	65.3071	1	0.806936	0.7996
GOTERM_MF_DIRECT	GO:0140945~histone H3K4 monomethyltransferase activity	2	1.21212	0.0419469	1.3773	KMT2D, KMT2A	157	8	29205	46.5048	1	0.321593	0.297998		GOTERM_BP_DIRECT	GO:0045742~positive regulation of epidermal growth factor receptor signaling pathway	3	0.949367	0.0306377	1.51374	HAP1, AGT, ADRA2A	305	27	29878	10.8845	1	0.806936	0.7996
GOTERM_MF_DIRECT	GO:0022843~voltage-gated monoatomic cation channel activity	2	1.21212	0.0419469	1.3773	GRIN2A, CACNA1E	157	8	29205	46.5048	1	0.321593	0.297998		GOTERM_BP_DIRECT	GO:0034113~heterotypic cell-cell adhesion	3	0.949367	0.0327767	1.48443	NINJ1, MADCAM1, CD200	305	28	29878	10.4958	1	0.839623	0.83199
GOTERM_MF_DIRECT	GO:0030544~Hsp70 protein binding	3	1.81818	0.0435134	1.36138	AGO2, SACS, DNAJB14	157	62	29205	9.00092	1	0.326795	0.302818		GOTERM_BP_DIRECT	GO:0051932~synaptic transmission, GABAergic	3	0.949367	0.0327767	1.48443	GABRA3, GRIK1, GABRG1	305	28	29878	10.4958	1	0.839623	0.83199
GOTERM_MF_DIRECT	GO:0099626~voltage-gated calcium channel activity involved in regulation of presynaptic cytosolic calcium levels	2	1.21212	0.0470658	1.32729	RIMBP2, CACNA1E	157	9	29205	41.3376	1	0.333368	0.308909		GOTERM_BP_DIRECT	GO:0006865~amino acid transport	4	1.26582	0.0346392	1.46043	SLC7A8, SLC6A11, SLC3A2, SLC7A3	305	70	29878	5.59775	1	0.871982	0.864055
GOTERM_MF_DIRECT	GO:0015278~intracellularly gated calcium channel activity	2	1.21212	0.0470658	1.32729	RYR2, RYR3	157	9	29205	41.3376	1	0.333368	0.308909		GOTERM_BP_DIRECT	GO:0055010~ventricular cardiac muscle tissue morphogenesis	3	0.949367	0.0349725	1.45627	RXRA, ISL1, MYH7	305	29	29878	10.1339	1	0.871982	0.864055
GOTERM_MF_DIRECT	GO:0106310~protein serine kinase activity	6	3.63636	0.0471063	1.32692	SMG1, CDKL5, CDC7, PRKCA, HIPK2, UHMK1	157	366	29205	3.04949	1	0.333368	0.308909		GOTERM_BP_DIRECT	GO:0042744~hydrogen peroxide catabolic process	3	0.949367	0.0372238	1.42918	PRDX4, GPX3, PRDX6	305	30	29878	9.79607	1	0.890744	0.882646
GOTERM_MF_DIRECT	GO:0140999~histone H3K4 trimethyltransferase activity	2	1.21212	0.0521575	1.28268	KMT2D, KMT2A	157	10	29205	37.2038	1	0.355444	0.329365		GOTERM_BP_DIRECT	GO:0048708~astrocyte differentiation	3	0.949367	0.0372238	1.42918	GAP43, NAGLU, VAX1	305	30	29878	9.79607	1	0.890744	0.882646
GOTERM_MF_DIRECT	GO:0003691~double-stranded telomeric DNA binding	2	1.21212	0.0521575	1.28268	PURA, HMBOX1	157	10	29205	37.2038	1	0.355444	0.329365		GOTERM_BP_DIRECT	GO:0007613~memory	5	1.58228	0.0372387	1.42901	GLP1R, PGRMC1, HRH1, HRH3, NOG	305	123	29878	3.98214	1	0.890744	0.882646
GOTERM_MF_DIRECT	GO:0004143~ATP-dependent diacylglycerol kinase activity	2	1.21212	0.0572222	1.24244	DGKI, DGKH	157	11	29205	33.8217	1	0.382869	0.354778		GOTERM_BP_DIRECT	GO:0070374~positive regulation of ERK1 and ERK2 cascade	7	2.21519	0.0387024	1.41226	NPSR1, C3, NECAB2, ADCYAP1, CAMK2D, VEGFB, MAPK3	305	243	29878	2.82191	1	0.890744	0.882646
GOTERM_MF_DIRECT	GO:0001664~G protein-coupled receptor binding	3	1.81818	0.0683746	1.16511	CORT, GNAQ, SHANK1	157	80	29205	6.97572	1	0.449319	0.416353		GOTERM_BP_DIRECT	GO:0071276~cellular response to cadmium ion	3	0.949367	0.0395291	1.40308	HMOX1, MT2, MAPK3	305	31	29878	9.48006	1	0.890744	0.882646
GOTERM_MF_DIRECT	GO:0005267~potassium channel activity	3	1.81818	0.0713709	1.14648	KCNJ6, KCNMA1, KCNQ3	157	82	29205	6.80558	1	0.46078	0.426973		GOTERM_BP_DIRECT	GO:0001573~ganglioside metabolic process	2	0.632911	0.0400839	1.39703	NAGLU, CLN6	305	4	29878	48.9803	1	0.890744	0.882646
GOTERM_MF_DIRECT	GO:0000977~RNA polymerase II transcription regulatory region sequence-specific DNA binding	6	3.63636	0.0765144	1.11626	EGR1, PURA, CREBBP, ZHX3, KLF9, TCF4	157	422	29205	2.64482	1	0.485471	0.449852		GOTERM_BP_DIRECT	GO:1904273~L-alanine import across plasma membrane	2	0.632911	0.0400839	1.39703	SLC7A8, SLC3A2	305	4	29878	48.9803	1	0.890744	0.882646
GOTERM_MF_DIRECT	GO:0003723~RNA binding	10	6.06061	0.078494	1.10516	DDX17, PNISR, LSM8, SFPQ, RBFOX1, SON, PABPN1, AGO2, RPL26, UHMK1	157	975	29205	1.90789	1	0.48959	0.453669		GOTERM_BP_DIRECT	GO:0060126~somatotropin secreting cell differentiation	2	0.632911	0.0400839	1.39703	POU1F1, WNT4	305	4	29878	48.9803	1	0.890744	0.882646
GOTERM_MF_DIRECT	GO:0004697~diacylglycerol-dependent serine/threonine kinase activity	2	1.21212	0.0821451	1.08542	SMG1, PRKCA	157	16	29205	23.2524	1	0.503823	0.466858		GOTERM_BP_DIRECT	GO:0007196~adenylate cyclase-inhibiting G protein-coupled glutamate receptor signaling pathway	2	0.632911	0.0400839	1.39703	GRM4, GRM8	305	4	29878	48.9803	1	0.890744	0.882646
GOTERM_MF_DIRECT	GO:0099508~voltage-gated monoatomic ion channel activity involved in regulation of presynaptic membrane potential	2	1.21212	0.0870506	1.06023	KCNJ6, RIMBP2	157	17	29205	21.8846	1	0.520412	0.48223		GOTERM_BP_DIRECT	GO:0007156~homophilic cell adhesion via plasma membrane adhesion molecules	6	1.89873	0.0404883	1.39267	KIRREL3, IGSF21, CADM1, PCDHGC4, CDH22, CDH13	305	184	29878	3.19437	1	0.890744	0.882646
GOTERM_MF_DIRECT	GO:0004674~protein serine/threonine kinase activity	6	3.63636	0.0876781	1.05711	SMG1, CDKL5, CDC7, PRKCA, HIPK2, UHMK1	157	440	29205	2.53662	1	0.520412	0.48223		GOTERM_BP_DIRECT	GO:0060078~regulation of postsynaptic membrane potential	3	0.949367	0.0418872	1.37792	ADCYAP1, GABRA3, GABRG1	305	32	29878	9.18381	1	0.910802	0.902522
GOTERM_MF_DIRECT	GO:0035254~glutamate receptor binding	2	1.21212	0.09193	1.03654	GRIN2A, HOMER2	157	18	29205	20.6688	1	0.531092	0.492126		GOTERM_BP_DIRECT	GO:0051966~regulation of synaptic transmission, glutamatergic	3	0.949367	0.0442966	1.35363	GRM4, SERPINE2, GRM8	305	33	29878	8.90551	1	0.952123	0.943468
GOTERM_MF_DIRECT	GO:0061629~RNA polymerase II-specific DNA-binding transcription factor binding	4	2.42424	0.0923638	1.0345	CREBBP, DOT1L, FOS, HIPK2	157	200	29205	3.72038	1	0.531092	0.492126		GOTERM_BP_DIRECT	GO:0008542~visual learning	4	1.26582	0.045406	1.34289	HRH1, NOG, NTS, MEIS2	305	78	29878	5.02362	1	0.964878	0.956107
GOTERM_MF_DIRECT	GO:0140297~DNA-binding transcription factor binding	4	2.42424	0.0942525	1.02571	PER2, PURA, CREBBP, KMT2A	157	202	29205	3.68355	1	0.533614	0.494463		GOTERM_BP_DIRECT	GO:0005975~carbohydrate metabolic process	6	1.89873	0.0462121	1.33524	CHST8, CHST12, GLB1, GAA, SLC3A2, PYGM	305	191	29878	3.0773	1	0.970973	0.962146
GOTERM_MF_DIRECT	GO:0017128~phospholipid scramblase activity	2	1.21212	0.0967835	1.0142	XKR4, ANO3	157	19	29205	19.581	1	0.539641	0.500048		GOTERM_BP_DIRECT	GO:0071385~cellular response to glucocorticoid stimulus	3	0.949367	0.0467563	1.33016	ADCYAP1, GSTP2, UGT1A6B	305	34	29878	8.64359	1	0.971492	0.96266
															GOTERM_BP_DIRECT	GO:0031016~pancreas development	3	0.949367	0.0492648	1.30746	MEIS2, ISL1, MET	305	35	29878	8.39663	1	0.991738	0.982722
															GOTERM_BP_DIRECT	GO:0021510~spinal cord development	3	0.949367	0.0492648	1.30746	ZIC1, NOG, PLXDC1	305	35	29878	8.39663	1	0.991738	0.982722
															GOTERM_BP_DIRECT	GO:0015827~tryptophan transport	2	0.632911	0.0498521	1.30232	SLC7A8, SLC3A2	305	5	29878	39.1843	1	0.991738	0.982722
															GOTERM_BP_DIRECT	GO:0016255~attachment of GPI anchor to protein	2	0.632911	0.0498521	1.30232	PIGU, PIGT	305	5	29878	39.1843	1	0.991738	0.982722
															GOTERM_BP_DIRECT	GO:0001938~positive regulation of endothelial cell proliferation	4	1.26582	0.0513391	1.28955	CAV2, VEGFB, CDH13, VIP	305	82	29878	4.77857	1	1	0.991439
															GOTERM_BP_DIRECT	GO:1904706~negative regulation of vascular associated smooth muscle cell proliferation	3	0.949367	0.051821	1.28549	GSTP2, HMOX1, AGT	305	36	29878	8.16339	1	1	0.991439
															GOTERM_BP_DIRECT	GO:0035115~embryonic forelimb morphogenesis	3	0.949367	0.0544236	1.26421	SHOX2, RSPO2, WNT9A	305	37	29878	7.94276	1	1	0.991439
															GOTERM_BP_DIRECT	GO:0008217~regulation of blood pressure	4	1.26582	0.0544395	1.26409	MC3R, HMOX1, AVPR1A, AGT	305	84	29878	4.66479	1	1	0.991439
															GOTERM_BP_DIRECT	GO:0001819~positive regulation of cytokine production	4	1.26582	0.0544395	1.26409	CADM1, AGT, DLK1, ADRA2A	305	84	29878	4.66479	1	1	0.991439
															GOTERM_BP_DIRECT	GO:0032870~cellular response to hormone stimulus	3	0.949367	0.0570714	1.24358	NPFFR1, AVPR1A, ADRA2A	305	38	29878	7.73374	1	1	0.991439
															GOTERM_BP_DIRECT	GO:0086091~regulation of heart rate by cardiac conduction	3	0.949367	0.0570714	1.24358	KCNH2, SCN5A, ISL1	305	38	29878	7.73374	1	1	0.991439
															GOTERM_BP_DIRECT	GO:0006821~chloride transport	4	1.26582	0.0576276	1.23937	GABRA3, SLC17A6, ANO2, GABRG1	305	86	29878	4.55631	1	1	0.991439
															GOTERM_BP_DIRECT	GO:0060931~sinoatrial node cell development	2	0.632911	0.0595212	1.22533	SHOX2, ISL1	305	6	29878	32.6536	1	1	0.991439
															GOTERM_BP_DIRECT	GO:0014053~negative regulation of gamma-aminobutyric acid secretion	2	0.632911	0.0595212	1.22533	HRH3, ABAT	305	6	29878	32.6536	1	1	0.991439
															GOTERM_BP_DIRECT	GO:1901687~glutathione derivative biosynthetic process	2	0.632911	0.0595212	1.22533	GSTM1, GSTP2	305	6	29878	32.6536	1	1	0.991439
															GOTERM_BP_DIRECT	GO:0048659~smooth muscle cell proliferation	2	0.632911	0.0595212	1.22533	NOL3, AGT	305	6	29878	32.6536	1	1	0.991439
															GOTERM_BP_DIRECT	GO:0006953~acute-phase response	3	0.949367	0.0597633	1.22357	ORM1, SAA3, ORM2	305	39	29878	7.53544	1	1	0.991439
															GOTERM_BP_DIRECT	GO:0051899~membrane depolarization	3	0.949367	0.0597633	1.22357	CHRNA4, GRIK1, SCN5A	305	39	29878	7.53544	1	1	0.991439
															GOTERM_BP_DIRECT	GO:0006979~response to oxidative stress	5	1.58228	0.0611754	1.21342	PRDX4, GPX3, CHRNA4, HMOX1, PRDX6	305	145	29878	3.37795	1	1	0.991439
															GOTERM_BP_DIRECT	GO:0051924~regulation of calcium ion transport	3	0.949367	0.062498	1.20413	RGS4, GLP1R, AGT	305	40	29878	7.34705	1	1	0.991439
															GOTERM_BP_DIRECT	GO:0001764~neuron migration	5	1.58228	0.0649451	1.18745	KIRREL3, SOX1, NR2F2, VAX1, MET	305	148	29878	3.30948	1	1	0.991439
															GOTERM_BP_DIRECT	GO:0050877~nervous system process	3	0.949367	0.0652745	1.18526	CHRNA4, GABRA3, GABRG1	305	41	29878	7.16785	1	1	0.991439
															GOTERM_BP_DIRECT	GO:0048026~positive regulation of mRNA splicing, via spliceosome	3	0.949367	0.0652745	1.18526	RBM3, CIRBP, PRDX6	305	41	29878	7.16785	1	1	0.991439
															GOTERM_BP_DIRECT	GO:0035725~sodium ion transmembrane transport	4	1.26582	0.0659732	1.18063	SLC6A11, GRIK1, SCN5A, SLC5A5	305	91	29878	4.30596	1	1	0.991439
															GOTERM_BP_DIRECT	GO:0099550~trans-synaptic signaling, modulating synaptic transmission	2	0.632911	0.0690922	1.16057	IGSF21, CBLN2	305	7	29878	27.9888	1	1	0.991439
															GOTERM_BP_DIRECT	GO:0030203~glycosaminoglycan metabolic process	2	0.632911	0.0690922	1.16057	NAGLU, CLN6	305	7	29878	27.9888	1	1	0.991439
															GOTERM_BP_DIRECT	GO:0098700~neurotransmitter loading into synaptic vesicle	2	0.632911	0.0690922	1.16057	SLC32A1, SLC17A6	305	7	29878	27.9888	1	1	0.991439
															GOTERM_BP_DIRECT	GO:0010894~negative regulation of steroid biosynthetic process	2	0.632911	0.0690922	1.16057	HRH1, WNT4	305	7	29878	27.9888	1	1	0.991439
															GOTERM_BP_DIRECT	GO:0043407~negative regulation of MAP kinase activity	3	0.949367	0.0709482	1.14906	GSTP2, SMPD1, AGT	305	43	29878	6.83446	1	1	0.991439
															GOTERM_BP_DIRECT	GO:0006915~apoptotic process	12	3.79747	0.0743295	1.12884	WWOX, HINT2, CADM1, ZFP385A, BC048507, NGB, LCN2, DIO3, HMOX1, BLCAP, EBAG9, MAPK3	305	657	29878	1.78924	1	1	0.991439
															GOTERM_BP_DIRECT	GO:0045880~positive regulation of smoothened signaling pathway	3	0.949367	0.0767755	1.11478	SHOX2, WNT9A, ISL1	305	45	29878	6.53071	1	1	0.991439
															GOTERM_BP_DIRECT	GO:0160040~mitocytosis	2	0.632911	0.0785661	1.10476	TSPAN9, TSPAN4	305	8	29878	24.4902	1	1	0.991439
															GOTERM_BP_DIRECT	GO:0048012~hepatocyte growth factor receptor signaling pathway	2	0.632911	0.0785661	1.10476	STMN1, MET	305	8	29878	24.4902	1	1	0.991439
															GOTERM_BP_DIRECT	GO:0014061~regulation of norepinephrine secretion	2	0.632911	0.0785661	1.10476	HRH3, AGT	305	8	29878	24.4902	1	1	0.991439
															GOTERM_BP_DIRECT	GO:0002232~leukocyte chemotaxis involved in inflammatory response	2	0.632911	0.0785661	1.10476	MDK, NINJ1	305	8	29878	24.4902	1	1	0.991439
															GOTERM_BP_DIRECT	GO:1990384~hyaloid vascular plexus regression	2	0.632911	0.0785661	1.10476	NINJ1, SLC17A6	305	8	29878	24.4902	1	1	0.991439
															GOTERM_BP_DIRECT	GO:0048662~negative regulation of smooth muscle cell proliferation	3	0.949367	0.0797442	1.0983	HMOX1, VIP, AGT	305	46	29878	6.38874	1	1	0.991439
															GOTERM_BP_DIRECT	GO:0014070~response to organic cyclic compound	4	1.26582	0.0822884	1.08466	VKORC1, TRP53I13, HRH3, SCN5A	305	100	29878	3.91843	1	1	0.991439
															GOTERM_BP_DIRECT	GO:0019933~cAMP-mediated signaling	3	0.949367	0.082748	1.08224	GLP1R, ADCYAP1, DEFB1	305	47	29878	6.25281	1	1	0.991439
															GOTERM_BP_DIRECT	GO:0051781~positive regulation of cell division	3	0.949367	0.082748	1.08224	MDK, VEGFB, PROK1	305	47	29878	6.25281	1	1	0.991439
															GOTERM_BP_DIRECT	GO:0007264~small GTPase-mediated signal transduction	4	1.26582	0.0841992	1.07469	HMOX1, RHOF, RHOV, NUCB2	305	101	29878	3.87963	1	1	0.991439
															GOTERM_BP_DIRECT	GO:0070474~positive regulation of uterine smooth muscle contraction	2	0.632911	0.0879439	1.05579	TACR3, ABAT	305	9	29878	21.769	1	1	0.991439
															GOTERM_BP_DIRECT	GO:0021984~adenohypophysis development	2	0.632911	0.0879439	1.05579	POU1F1, GHRH	305	9	29878	21.769	1	1	0.991439
															GOTERM_BP_DIRECT	GO:0035094~response to nicotine	3	0.949367	0.0888575	1.05131	CHRNA4, HMOX1, ABAT	305	49	29878	5.99759	1	1	0.991439
															GOTERM_BP_DIRECT	GO:0008306~associative learning	3	0.949367	0.0888575	1.05131	GLP1R, PGRMC1, AGT	305	49	29878	5.99759	1	1	0.991439
															GOTERM_BP_DIRECT	GO:0071277~cellular response to calcium ion	4	1.26582	0.0900443	1.04554	SMPD1, HPCAL1, CPNE2, SCN5A	305	104	29878	3.76772	1	1	0.991439
															GOTERM_BP_DIRECT	GO:0006805~xenobiotic metabolic process	4	1.26582	0.0940328	1.02672	VKORC1, GSTP2, CYP46A1, UGT1A6B	305	106	29878	3.69663	1	1	0.991439
															GOTERM_BP_DIRECT	GO:0007224~smoothened signaling pathway	4	1.26582	0.0940328	1.02672	TCTN2, NOG, SHOX2, WNT9A	305	106	29878	3.69663	1	1	0.991439
															GOTERM_BP_DIRECT	GO:0019233~sensory perception of pain	3	0.949367	0.0950959	1.02184	CHRNA4, PRDM12, MAPK3	305	51	29878	5.76239	1	1	0.991439
															GOTERM_BP_DIRECT	GO:0046879~hormone secretion	2	0.632911	0.0972266	1.01221	GLP1R, GHRH	305	10	29878	19.5921	1	1	0.991439
															GOTERM_BP_DIRECT	GO:0050974~detection of mechanical stimulus involved in sensory perception	2	0.632911	0.0972266	1.01221	SERPINE2, LHFPL5	305	10	29878	19.5921	1	1	0.991439
															GOTERM_BP_DIRECT	GO:0046850~regulation of bone remodeling	2	0.632911	0.0972266	1.01221	MDK, DLK1	305	10	29878	19.5921	1	1	0.991439
															GOTERM_BP_DIRECT	GO:0061037~negative regulation of cartilage development	2	0.632911	0.0972266	1.01221	NOG, WNT9A	305	10	29878	19.5921	1	1	0.991439
															GOTERM_BP_DIRECT	GO:0071636~positive regulation of transforming growth factor beta production	2	0.632911	0.0972266	1.01221	IFNB1, CD200	305	10	29878	19.5921	1	1	0.991439
															GOTERM_BP_DIRECT	GO:1902806~regulation of cell cycle G1/S phase transition	2	0.632911	0.0972266	1.01221	CIRBP, ATP2B4	305	10	29878	19.5921	1	1	0.991439
															GOTERM_BP_DIRECT	GO:0001504~neurotransmitter uptake	2	0.632911	0.0972266	1.01221	SLC17A6, SLC6A11	305	10	29878	19.5921	1	1	0.991439
															GOTERM_BP_DIRECT	GO:0015820~L-leucine transport	2	0.632911	0.0972266	1.01221	SLC7A8, SLC3A2	305	10	29878	19.5921	1	1	0.991439
															GOTERM_BP_DIRECT	GO:2000987~positive regulation of behavioral fear response	2	0.632911	0.0972266	1.01221	GRP, NPAS2	305	10	29878	19.5921	1	1	0.991439
															GOTERM_BP_DIRECT	GO:0070327~thyroid hormone transport	2	0.632911	0.0972266	1.01221	SLC7A8, SLC3A2	305	10	29878	19.5921	1	1	0.991439
															GOTERM_BP_DIRECT	GO:0007215~glutamate receptor signaling pathway	2	0.632911	0.0972266	1.01221	GRIK3, SSTR1	305	10	29878	19.5921	1	1	0.991439
															GOTERM_BP_DIRECT	GO:0019228~neuronal action potential	3	0.949367	0.098261	1.00762	CHRNA4, GPR88, SCN5A	305	52	29878	5.65158	1	1	0.991439
[truncated: 114 more rows]
