# Supplementary material for: The nBAF complex subunit CREST/SS18L1 regulates hippocampal memory processes via tyrosine 397 and histone acetyltransferase CBP
Source: Cell Rep. Author manuscript; Available in PMC 2026 May 20. (PMC13189212; doi:10.1016/j.celrep.2026.117158)
Supplement: Table_S18 [file NIHMS2168525-supplement-Table_S18.xlsx]

## Sheet: Table S18
Table S18: Differentially expressed genes (DEGs) from volcano plot of Y397D-T3 relative to VEH-T3 subthreshold training period control.
	VEH-T3	Y397D-T3
GeneSym	Mean_group4	Mean_group5	p-value	Fold-change
Gm12338	8.48133	15.7728	3.00870439673417e-13	1.8597
Hbb-bs	14.362	39.8055	7.733891305150559e-11	2.77158
Snord17	0	8.87323	9.676311418793661e-09	inf
Rab26os	19.0056	8.42884	1.9457389643928698e-07	0.443491
4933409K07Rik	1.35203	3.06387	4.3562421314646795e-07	2.26613
Hist2h2ac	0.084083	0.467801	1.09063334644555e-05	5.56356
Apoc1	5.5611	2.13741	4.45270586670876e-05	0.38435
Mt4	0	0.367233	5.16818601817848e-05	inf
Dcn	15.8488	9.59983	0.000109862	0.605715
Mdfic	4.47517	1.69879	0.000160348	0.379603
Atxn7l1	5.22418	9.31821	0.000170379	1.78367
Emb	14.9902	7.33736	0.000251722	0.489478
2210408F21Rik	10.7072	14.336	0.000257942	1.33892
Mia	15.7638	7.50583	0.000282079	0.476145
Defb36	0	0.274132	0.000295708	inf
Nr4a1	25.6484	33.0025	0.000313555	1.28673
Rn45s	126.181	181.901	0.000375105	1.44159
Hist1h1d	0.481344	0.0903296	0.000425023	0.187661
Gng13	70.6982	91.5992	0.000480572	1.29564
Snora23	0	80.8082	0.000576892	inf
D630024D03Rik	2.07939	0.271195	0.000596538	0.130421
4930557K07Rik	0.47091	0	0.00060627	0
Pifo	3.65391	1.14412	0.000704958	0.313122
Slco1c1	24.7592	15.6704	0.000730378	0.632911
Kcne2	15.7905	2.27464	0.000768812	0.144051
Snhg3	18.6766	14.0784	0.000805567	0.753802
Gm1673	95.0841	119.393	0.000836138	1.25566
Gm2002	0.00480683	0.256195	0.000842226	53.2981
Slc24a5	1.89216	0.324598	0.000866235	0.171549
Cox8b	18.2156	3.11753	0.000894713	0.171146
Prelp	13.2489	7.81466	0.000911268	0.589832
Cgnl1	6.54985	2.5547	0.000961432	0.39004
Calml4	15.1683	3.82751	0.00114101	0.252337
Cnfn	0	0.0994253	0.00117809	inf
Ooep	0.932059	0.141738	0.00117948	0.15207
Wfikkn2	2.04474	0.482905	0.00118528	0.23617
Slc12a2	19.7009	12.4472	0.00118591	0.631808
1700119H24Rik	0	0.104201	0.00128891	inf
Tns4	0.63048	0.105144	0.00132107	0.166768
1500015O10Rik	61.7521	12.12	0.00143683	0.196269
Gng11	14.8506	10.8235	0.00151892	0.728826
Atxn7l1	6.98371	3.55827	0.00152955	0.509509
Gsc	0.206451	0.0162735	0.00155154	0.078825
Rtn4rl2	36.1722	45.0052	0.00168432	1.24419
Krt18	6.21494	1.6108	0.00170245	0.259181
4930451I11Rik	0.114042	0	0.00174728	0
Rsf1os1	0	0.473643	0.00179031	inf
Snora81	214.767	706.18	0.00179892	3.28812
Snhg20	28.0161	34.5553	0.00182814	1.2334
Pcp2	0.2827	0	0.00187023	0
Cab39l	20.5749	9.91926	0.00187099	0.482105
Elovl7	7.35159	3.67756	0.00195124	0.500241
Hist2h4	1.05688	2.18309	0.00198026	2.0656
Trpm3	24.7427	10.7721	0.00204895	0.435366
Defb11	18.0736	2.90905	0.00207751	0.160956
Gdf1	9.3691	17.5365	0.00207823	1.87174
Ttr	3167.14	561	0.0021079	0.177131
Snhg9	0	35.1657	0.00211539	inf
Bola2	158.903	199.988	0.00212	1.25856
Cfap126	5.32391	2.80345	0.00212381	0.526577
1700124L16Rik	3.11811	5.19459	0.00216103	1.66594
Sostdc1	17.0236	4.12598	0.00216384	0.242368
Lum	3.23902	1.75393	0.00217696	0.5415
Rab20	2.37142	0.644983	0.00219476	0.271982
Defb35	0.491625	0	0.00228652	0
Qk	59.7148	48.6322	0.00248163	0.814408
Steap1	6.3657	1.12908	0.00250168	0.17737
Fap	1.24194	0.274709	0.00252811	0.221194
Arc	42.9033	54.057	0.00254296	1.25997
Oaz1-ps	113.34	151.172	0.00256807	1.33379
Myoc	13.0006	9.50414	0.0028923	0.731055
Enpp2	463.356	108.739	0.00294427	0.234678
Aga	6.92615	4.56019	0.00306011	0.658402
Foxj1	12.1216	7.46057	0.00337507	0.61548
1700125G22Rik	0	0.0648692	0.00343654	inf
Pcolce2	7.26633	3.10521	0.00351386	0.427341
Hist2h2bb	0.28918	0.86701	0.00364616	2.99816
Cd59b	0.4751	0.0886439	0.00366708	0.18658
Pcolce	13.4004	5.21838	0.00369282	0.389419
Zfand2b	15.8946	19.8974	0.0038258	1.25184
Gm19705	1.97519	0.865516	0.00390662	0.438193
Toporsos	23.6303	30.809	0.00396512	1.30379
Zic1	6.45944	3.14716	0.00396855	0.48722
Smim5	2.56919	0.858684	0.00400336	0.334224
Sowahc	6.34943	3.31262	0.00407468	0.521719
Sh3d19	5.61092	3.38511	0.00425772	0.603307
Rsph1	9.27681	5.16354	0.00427917	0.556608
4933433G15Rik	0.067155	0	0.00449906	0
LOC100504703	8.7093	12.2489	0.00461902	1.40642
Sulf1	10.685	2.95034	0.0046664	0.27612
Htr2c	11.0321	4.39285	0.00475044	0.398188
1700003L19Rik	0	0.0634813	0.00489077	inf
Agrp	0	0.200509	0.00499047	inf
Ucp2	39.5145	24.0255	0.00500501	0.608018
Clic6	21.2787	4.61939	0.00504107	0.217089
F5	6.87653	1.14463	0.00513189	0.166454
Abca4	3.32417	0.681463	0.00520474	0.205002
Pantr2	1.233	2.12905	0.00549771	1.72672
Crygn	2.47967	1.19959	0.00549974	0.483772
Fhit	2.8995	1.6433	0.00557805	0.566752
Gpx8	11.2966	6.07895	0.00559361	0.53812
Tnfrsf12a	8.69023	5.84339	0.00561255	0.672409
Hist3h2a	63.9909	77.6701	0.00564711	1.21377
2410004P03Rik	3.7893	1.95377	0.00577475	0.515602
Avp	0.47432	1.41327	0.00587213	2.97957
Kcnj13	18.6542	3.14244	0.00599279	0.168457
Acadsb	19.789	15.9132	0.00607375	0.804141
AI463170	0.270862	0	0.00608316	0
Drc7	6.78874	2.08518	0.00631508	0.307152
Tmem98	17.2421	10.9375	0.00634401	0.63435
LOC100861978	2.65108	4.52618	0.00641647	1.7073
Lamp2	46.5386	34.0154	0.00642084	0.730907
Arsg	12.1848	8.00435	0.00656745	0.656911
Sgms2	1.92158	0.706474	0.00665399	0.367653
Ear3	1.9957283333333337e-06	0.105032	0.0066657	52628.3
Clec2l	27.7749	34.1986	0.00685452	1.23128
Gm12409	0	0.0412497	0.00695796	inf
Ipw	4.93593	6.62702	0.00700051	1.34261
Gm933	0	0.13987	0.00704999	inf
Rdh5	11.9271	3.42707	0.0070993	0.287334
8430430B14Rik	0.102958	0	0.00712029	0
Ceacam16	0.383593	0.0844848	0.00730794	0.220246
Aspa	12.8007	9.65358	0.00747167	0.754146
Folr1	22.2434	3.93747	0.00750297	0.177017
Defb47	0.198247	0	0.00751136	0
Lsm5	11.3199	14.3426	0.00765773	1.26702
Malat1	48.4901	58.5979	0.00776197	1.20845
1700034P13Rik	4.75281	6.17846	0.00778469	1.29996
Ggh	14.9193	10.1285	0.0078677	0.678883
4833427G06Rik	1.74608	0.596036	0.00790823	0.341356
Wls	12.8175	9.21109	0.00801487	0.718633
Cd59a	7.84701	3.44781	0.00805172	0.439378
Ins2	3.92653	0.710501	0.00827304	0.180949
C4bp-ps1	0	0.160436	0.00827337	inf
Crhr2	1.56786	0.491454	0.00839289	0.313455
Gpr27	23.0668	27.556	0.00857161	1.19462
Amd1	3.89194	8.00984	0.00858133	2.05806
Iqgap1	5.87539	3.96833	0.00862255	0.675415
Car14	10.3809	5.76097	0.00881528	0.554959
Mansc4	1.23789	0.511971	0.00882566	0.413582
2810403D21Rik	0.60142	0.199501	0.00891387	0.331716
Rprml	90.5711	110.069	0.00892328	1.21527
Ctnnal1	6.19479	3.64572	0.00905051	0.588514
Tcea3	1.81048	0.596953	0.00908574	0.329721
Rmrp	2.47667	7.68751	0.009258	3.10396
Hist1h4n	0.180381	0.682025	0.00926497	3.78103
Mrpl52	112.481	139.282	0.00938327	1.23827
Rbp1	7.92196	4.70587	0.00941381	0.594029
Cldn1	2.9542	0.640068	0.00950807	0.216664
Slc4a5	5.42631	0.930867	0.00954221	0.171547
Msx1	5.90524	2.4808	0.00958372	0.420102
Gm2002	0.368827	0.0907485	0.0096451	0.246046
Hist1h3a	0.0123397	0.277281	0.00969863	22.4706
Gm2560	0.061591	0	0.00970686	0
Dynlrb2	8.10178	4.76522	0.00972614	0.588169
Prlr	4.87954	1.12876	0.00976864	0.231326
Fzd4	3.54585	1.98332	0.00977967	0.559335
Adh1	1.01402	0.347183	0.00990646	0.342382
Gm20319	2.26198	1.18957	0.00992239	0.525897
Msx1os	5.91239	2.53044	0.00995943	0.42799
Tmem72	3.75527	0.632046	0.0099945	0.168309
Zfp771	37.8959	46.4083	0.0100977	1.22463
4930515L03Rik	0.0359088	0.207665	0.0101424	5.78312
Kl	28.8235	9.10601	0.0102441	0.315923
Mcpt2	0.074418	0	0.010426	0
Coch	3.59074	1.76743	0.0106458	0.492218
Wfdc2	7.4311	1.24841	0.0107965	0.167998
Col8a1	4.00189	0.749717	0.0108149	0.187341
Lipa	10.1522	7.39531	0.0109324	0.728447
Prr32	7.7193	2.06064	0.0109378	0.266946
Frmpd1os	2.92256	0.485803	0.0112948	0.166225
Steap2	2.60964	0.943238	0.0113214	0.361444
Pla2g5	2.96031	0.739595	0.0115265	0.249837
Defb25	0.884783	0	0.0115327	0
Cstb	57.6023	45.603	0.0115656	0.791688
Lbp	10.3799	3.42021	0.0116311	0.329502
Vamp8	26.1449	16.4007	0.0116533	0.627302
Col8a2	6.08837	1.84183	0.0117247	0.302516
Mycbp	3.8248	2.43738	0.0119944	0.637258
H2-Aa	13.2928	6.52367	0.0123143	0.490768
Vat1l	15.1902	5.75959	0.0123328	0.379164
Slc13a4	8.26039	2.83982	0.0124917	0.343788
Lepr	1.30871	0.367903	0.0127652	0.28112
Gm6213	0.187477	0	0.0128108	0
Sema3b	4.04881	1.43166	0.0128896	0.353599
H2-Eb1	8.42582	4.07898	0.0129612	0.484105
Gm5132	0	0.120048	0.0130029	inf
Synj2bp-cox16	11.9603	14.6375	0.0130737	1.22384
Slc31a1	11.3528	6.04584	0.013243	0.53254
Lmx1a	0.808898	0.156064	0.0132746	0.192935
Tmem47	41.131	33.0349	0.0133446	0.803162
1700011I03Rik	0.148625	0	0.013354	0
Rbm47	1.64915	0.479377	0.0134184	0.290681
Otx2	6.51931	1.65739	0.0134284	0.254227
Zfp185	1.99911	0.683758	0.0135009	0.342031
Wdr86	4.10872	1.0585	0.0136603	0.257623
Lrrc52	0.0722643	0	0.0137152	0
Sytl3	0.378378	0.0892757	0.0139147	0.235943
Prkcq	5.18842	3.19618	0.0139343	0.616022
Gm13152	1.58688	0.785569	0.0139627	0.495041
Abhd2	18.7622	13.2853	0.0140067	0.708089
Them6	39.2118	46.9913	0.0144638	1.19839
Snx21	15.8356	19.2886	0.0145407	1.21805
Dnajc3	16.1534	12.5366	0.0145708	0.776093
Capsl	6.02565	3.69468	0.0147004	0.613158
Pon3	4.21489	1.86086	0.0148231	0.441496
Slc16a9	2.18788	0.898365	0.0152314	0.410611
Tmem198	32.8943	39.2486	0.0152559	1.19317
Tmco2	0	0.067746	0.0153263	inf
Cdkn1a	9.30919	6.14492	0.0153695	0.660092
Tcf21	0.469899	0.0752153	0.0154601	0.160067
Lrrc23	3.09124	1.67996	0.0154911	0.543459
Ccl27b	2.57408	1.52841	0.0157529	0.59377
Erbb2ip	16.8731	13.2902	0.0158568	0.787657
E030011O05Rik	0.743431	0.330234	0.0158888	0.444202
Gm13308	1.60969	1.98108	0.0159019	1.23072
Cpq	14.1055	9.19643	0.0159897	0.651973
Cort	15.4101	19.0831	0.0160363	1.23836
Sbp	0.177754	0.0268812	0.016047	0.151226
Hspb8	15.6837	11.3439	0.0161189	0.723292
Sptssa	23.9046	19.5122	0.0162491	0.816256
Sct	0.481207	0.138861	0.0164505	0.288569
Slc12a4	9.84949	6.77694	0.0165538	0.688049
Hist3h2ba	56.364	66.9998	0.0167521	1.1887
Eps8l2	2.53028	1.19154	0.0169201	0.470915
Krt8	3.02236	0.903308	0.0170812	0.298875
Mgp	40.4974	29.4292	0.017276	0.726694
Actl6b	47.9307	56.5717	0.0174314	1.18028
Tctex1d4	1.98493	0.995694	0.0178144	0.501627
Olfr5	0	0.102185	0.0179489	inf
Aym1	0.0892617	0	0.0181861	0
Ezr	34.9376	25.3023	0.0183122	0.724213
Rbms1	4.241	2.93699	0.0184685	0.692522
Gjc3	14.6796	11.851	0.018514	0.807307
Crlf1	18.4838	22.5446	0.018558	1.2197
Zfp580	20.5557	25.0318	0.0186619	1.21775
Scd1	34.7382	28.9783	0.0189025	0.834191
1110017D15Rik	7.33045	4.68144	0.0189267	0.638629
Slc4a2	20.0841	10.7231	0.0196039	0.53391
Tbc1d9	25.2233	18.1216	0.0196915	0.718446
Timp3	22.0935	16.9113	0.0200748	0.765442
Ccl3	4.07116	2.11804	0.0202345	0.520255
2810433D01Rik	0.424579	0.0966128	0.0202477	0.22755
Tcn2	21.0579	13.8942	0.0203109	0.659812
Defb28	0	0.0822352	0.0203783	inf
Perp	4.59058	2.06381	0.0205026	0.449575
Ace	16.9836	5.02514	0.0206786	0.295882
U90926	0	0.0692765	0.0207668	inf
Cldn2	5.80402	1.23265	0.020815	0.212378
Junb	45.8423	54.6121	0.0212265	1.1913
Fam171a2	37.2445	44.1226	0.0212933	1.18468
Cul4b	13.1444	9.54944	0.0216896	0.726502
Myl6b	10.3912	13.0065	0.0219586	1.25169
Litaf	14.0089	10.5297	0.022242	0.751647
Cdr2	7.32447	3.84007	0.0222879	0.524279
Phactr2	4.26333	2.81682	0.0226283	0.660709
Dok6	20.0032	24.4361	0.0230071	1.22161
Serpinb1b	1.59231	0.462675	0.0231404	0.290568
Ltc4s	16.7286	9.77637	0.0232139	0.584412
Cd82	22.5556	16.5898	0.0236229	0.735507
Col18a1	2.65919	1.44257	0.0236523	0.542487
Aqp1	8.38094	1.79296	0.0238305	0.213933
Grasp	34.1232	40.8532	0.023871	1.19723
Tagln	7.19666	4.86055	0.0240356	0.67539
Prr7	51.5154	63.2393	0.0240642	1.22758
Slc37a2	2.57921	1.23788	0.0241589	0.479946
Trpv4	4.14351	1.17313	0.0241889	0.283124
Trf	270.216	197.108	0.0242827	0.729444
C1qtnf5	25.5257	13.3016	0.0245856	0.521107
Inmt	2.47583	1.18524	0.0246072	0.478722
H2-Bl	0.0665818	0	0.0246294	0
Fbxl15	15.5343	18.6698	0.0248346	1.20185
Cypt12	0.0723033	0	0.0248524	0
Sema3f	1.67427	0.681868	0.0250848	0.407262
1700028E10Rik	0.116287	0.355952	0.0250934	3.06099
Ermn	20.0899	15.9657	0.0251226	0.794715
Ngf	4.33065	5.75994	0.0252793	1.33004
Pcbd1	4.16308	5.70142	0.0253007	1.36952
Efcab10	2.45563	1.40973	0.0253239	0.574079
Rasl10a	44.7125	53.9189	0.0253855	1.2059
Efcab9	0.222713	0.030259	0.0254609	0.135866
Dbndd1	5.86829	7.53267	0.0254645	1.28362
Tssk3	0.141884	0.00987463	0.0256197	0.0695967
Wdr63	1.0351	0.371555	0.0258304	0.358955
Adra2c	11.6119	13.9002	0.026118	1.19707
Cd164	23.7744	18.0345	0.0261939	0.758568
Siah3	1.70249	2.85185	0.0262714	1.67511
Reg3g	0	0.110117	0.0267103	inf
Igfbp2	88.973	42.262	0.0268606	0.474999
Cd63	140.544	105.125	0.0271901	0.74799
Slco1a5	0.539181	0.101873	0.0272653	0.18894
Igf2	50.8065	21.5364	0.0272653	0.423891
Gm1987	0.0233635	0.0112798	0.0273288	0.482794
Dab2	4.07978	2.38109	0.0273548	0.58363
Foxo6	12.901	16.0153	0.0277104	1.2414
Tmem25	19.1995	22.7087	0.0278684	1.18277
Rps4l	29.784	36.0835	0.0281633	1.21151
Syt9	1.764	0.931489	0.0282966	0.528056
Mlana	0.136184	0	0.0285669	0
Fam43b	14.7155	17.4829	0.0287908	1.18806
Cacng8	145.353	169.323	0.0290304	1.16491
Sh3bgrl	46.3461	38.9356	0.0291135	0.840106
4932443I19Rik	1.53543	0.799832	0.0291745	0.520917
1700054M17Rik	0	0.0560055	0.029333	inf
Gm16548	0.150854	0.0221968	0.0293892	0.147141
Crybb1	5.9145	7.91145	0.0294799	1.33763
Gm11744	6.36552	3.19064	0.0295179	0.501238
Rpp21	30.2555	36.4516	0.0295626	1.20479
Cdkn1c	8.30282	4.05766	0.0295812	0.488709
Gm15104	0	0.143092	0.0297721	inf
Cd209a	0.399604	0.119645	0.0299573	0.299408
Robo3	6.23149	8.41222	0.0300517	1.34995
2310010J17Rik	2.10199	3.58665	0.0303685	1.70631
Pla2g16	10.8464	8.39917	0.0305281	0.774376
Itgav	8.34694	6.47555	0.0305878	0.7758
Tinagl1	5.72485	3.86304	0.0308381	0.674785
Nid2	2.22134	1.02415	0.0312731	0.461049
H1fx	56.667	66.4834	0.0314102	1.17323
Apod	120.538	83.4095	0.0317418	0.691975
Gm8633	0	0.060946	0.0320573	inf
Gatm	48.179	39.4741	0.0320835	0.819321
Grin2b	11.6065	14.3203	0.0322651	1.23382
Gpnmb	21.6761	9.58263	0.032488	0.442082
Tekt1	3.56438	1.96856	0.0326314	0.552289
Gm5907	0.0634912	0	0.033065	0
Rasl11a	8.92126	11.179	0.0333919	1.25308
Zic2	8.20353	5.83304	0.0334739	0.711041
Cd24a	9.91658	7.29988	0.033553	0.736128
Epn3	3.10273	1.09308	0.033661	0.352295
Sdhaf3	15.3186	18.4438	0.0339783	1.20401
Gm38426	0.908635	0.30838	0.0341312	0.339388
Begain	49.0327	57.8576	0.0341371	1.17998
Stk39	31.0737	22.7144	0.0342082	0.730985
Il33	21.4929	17.4464	0.0342307	0.811732
Alpl	3.74961	2.3003	0.0342444	0.613477
Mospd1	6.04668	4.12284	0.0343732	0.681836
Cd200r4	0.449927	0.0994983	0.0347461	0.221143
Fbxo36	4.68583	3.14499	0.0352095	0.67117
Crb3	1.71789	0.541768	0.0352341	0.315368
Cpt1a	10.3683	7.55729	0.0353664	0.728883
Sept10	3.4198	2.10946	0.0355579	0.616837
Gm2109	0.133404	0.0128787	0.035566	0.096539
Gt(ROSA)26Sor	6.48506	4.89289	0.035879	0.754486
Olfr539	0.0760136	0.282285	0.0360148	3.71362
Prps2	11.4744	8.47132	0.0360301	0.738283
Sypl	9.62155	7.69141	0.036121	0.799395
1810044D09Rik	2.57924	1.58718	0.0361239	0.615366
Matk	91.58	107.479	0.0362101	1.17361
4930405J17Rik	0	0.0451712	0.0362104	inf
Nup62cl	0.297869	0.0604583	0.0363917	0.20297
1700025B11Rik	0.0585128	0	0.0366379	0
Col1a2	5.54727	3.82371	0.0366473	0.689296
Crybb3	0.635787	1.27523	0.036885	2.00575
Pcp4l1	45.6599	33.2386	0.0370781	0.727961
Gdf7	0.398881	0.130537	0.0373139	0.327257
Adra1d	39.2452	46.3383	0.0374263	1.18074
Tmx1	17.0897	13.9091	0.0375079	0.813886
Otx2os1	0.554645	0.0994324	0.0376317	0.179272
2810408I11Rik	0.620843	0.246869	0.0376579	0.397635
Spp1	51.1569	24.273	0.0381665	0.474482
Lrrc48	5.2202	3.74373	0.0383903	0.717162
Pdia4	21.2767	16.9742	0.0384015	0.797781
Pls1	3.54364	2.51479	0.0384547	0.709664
Tmbim1	18.7234	15.3054	0.0384774	0.817447
1700040L02Rik	2.59048	1.52123	0.0386411	0.587237
Gm6083	0.0568098	0	0.0387902	0
Acadl	20.0484	16.5795	0.0389286	0.826974
Crhbp	15.198	18.6411	0.0390957	1.22655
Mlf1	3.39297	1.79587	0.0391508	0.529292
Atp11c	3.42673	2.03103	0.0396926	0.592702
Slc25a41	0.170335	0.0530169	0.0397256	0.31125
Cutal	0.51344	0.170489	0.0398019	0.332053
Chil3	0.745725	0.20947	0.0400663	0.280895
Gm5779	0.107217	0	0.0403228	0
Antxr1	4.49045	2.91279	0.0403922	0.648662
Gab1	8.81866	7.03874	0.0405634	0.798165
Polr2k	32.5093	27.1819	0.0407385	0.836125
Ctnna1	21.2045	16.8178	0.0410201	0.793128
Syngr4	0	0.109788	0.0413413	inf
Zswim7	9.26813	7.24932	0.0414216	0.782177
Olfr433	0	0.0389101	0.0415318	inf
Rpp30	8.60887	6.95859	0.0416899	0.808305
Lmo1	38.8008	45.7555	0.0417047	1.17924
Col9a3	17.8471	8.85935	0.0417325	0.496403
Tmem179	54.1943	63.3582	0.0421507	1.16909
Krtdap	0	0.0516328	0.0425519	inf
Cetn2	27.6227	23.2805	0.0427481	0.842804
Tmem237	16.9229	12.1789	0.0427555	0.719669
Gtsf1l	0.389499	0.0483695	0.0431558	0.124184
Marveld3	0.530894	0.121197	0.0434379	0.228289
Fbp2	0	0.0572428	0.0439627	inf
Krcc1	8.57692	6.7166	0.0440874	0.783101
Tmprss11a	0.641102	0.128182	0.0443988	0.19994
Ifitm2	28.8223	21.5116	0.0448548	0.746353
Car11	65.9213	77.5677	0.0449165	1.17667
Car12	16.4537	9.37674	0.0455623	0.569887
Fgfr2	10.6068	8.40774	0.045829	0.792671
Tram1	11.3769	9.1596	0.0460823	0.805105
Hba-a2	93.3296	118.912	0.046357	1.27411
Olfr1507	0.268999	0.0550481	0.0466794	0.204641
Ak6	9.63774	7.83994	0.0469277	0.813463
Ctsc	9.91681	6.82098	0.047011	0.687819
Gm16617	0.168891	0.0182125	0.0470625	0.107836
Kif16bos	0	0.04	0.0473147	inf
Lgals3	14.908	7.55268	0.0473458	0.506621
1700088E04Rik	9.01547	7.17836	0.047462	0.796227
Cobll1	2.86877	1.91818	0.0482581	0.668642
Cfh	9.40049	7.13785	0.04833	0.759307
9330199G10Rik	0.0499548	0.145213	0.0490346	2.90689
Tmem42	12.6363	15.2347	0.0491534	1.20563
Gm1979	0.0160843	0.106661	0.0494398	6.63139
Cldn9	0.521163	0.111895	0.0494495	0.214702
Plch2	24.1412	28.7713	0.0495544	1.19179
5930403L14Rik	12.1396	9.06621	0.0496284	0.74683
Dynlt1f	1.28452	1.52047	0.0497428	1.18369
Sstr4	14.3468	17.0285	0.049792	1.18692
