# Supplementary material for: The nBAF complex subunit CREST/SS18L1 regulates hippocampal memory processes via tyrosine 397 and histone acetyltransferase CBP
Source: Cell Rep. Author manuscript; Available in PMC 2026 May 20. (PMC13189212; doi:10.1016/j.celrep.2026.117158)
Supplement: Table_S19 [file NIHMS2168525-supplement-Table_S19.xlsx]

## Sheet: Table S19
Table S19: Figure S14B lists of DEGs from 2-way Venn diagram comparing VEH-T10 upregulated and Y397D-T3 upregulated DEGs.
Condition Code	Description
A	VEH-T10 relative to VEH-HC
B	Y397F-T10 relative to VEH-HC
D	VEH-T3 relative to VEH-HC
E	Y397D-T3 relative to VEH-HC
p<0.05
Symbol	Type	A_up_p-value	A_up_fold-change	E_up_p-value	E_up_fold-change
A330023F24Rik	A_up_AND_E_up	0.00949693	1.38948	0.000124948	1.52641
AI506816	A_up_AND_E_up	0.00630912	inf	0.0386399	inf
Arhgef17	A_up_AND_E_up	0.0228333	1.20015	0.0232008	1.19979
Bmp1	A_up_AND_E_up	0.0100433	1.31201	0.000768545	1.38101
Bok	A_up_AND_E_up	0.0152959	1.25565	0.00741629	1.27403
Cabp7	A_up_AND_E_up	0.000709542	1.31956	0.00247424	1.29298
Camk1d	A_up_AND_E_up	0.0442611	1.19155	0.00334187	1.24838
Ccdc3	A_up_AND_E_up	0.00155134	1.44374	0.0111554	1.37728
Ccl21c	A_up_AND_E_up	0.0377661	4.06645	0.0268005	1.6481
Cdh24	A_up_AND_E_up	0.000224839	1.503	0.000100752	1.52548
Chrd	A_up_AND_E_up	0.00287707	1.29686	0.00125662	1.31533
Col11a1	A_up_AND_E_up	0.00792146	1.9445	0.000615183	2.14446
Col11a2	A_up_AND_E_up	0.0038762	1.37569	0.00593653	1.36257
Col4a2	A_up_AND_E_up	0.000106247	1.38715	0.000423204	1.35811
Dgkz	A_up_AND_E_up	0.0217773	1.21937	0.00427254	1.25599
Dnajb5	A_up_AND_E_up	0.0045914	1.24216	0.000233991	1.29657
Doc2b	A_up_AND_E_up	0.0477965	1.24029	6.33574087306e-05	1.40292
Dok3	A_up_AND_E_up	5.46777318354e-05	1.60871	0.00565521	1.45212
Dok6	A_up_AND_E_up	0.00609123	1.42263	8.78186412478e-14	2.04443
Dusp6	A_up_AND_E_up	0.000281824	1.32658	2.11171742315e-08	1.48092
Egr1	A_up_AND_E_up	0.000273768	1.39172	1.32749162318e-06	1.50112
Egr2	A_up_AND_E_up	0.0335227	1.99013	0.0250758	2.0248
Egr4	A_up_AND_E_up	0.0019432	1.29165	3.97553294462e-06	1.4058
Epha6	A_up_AND_E_up	0.000328939	1.42648	1.87738713464e-13	1.84105
Fam193b	A_up_AND_E_up	0.044927	1.2267	0.000409812	1.34023
Fam19a1	A_up_AND_E_up	0.0304238	1.21408	0.0048635	1.25686
Fos	A_up_AND_E_up	0.00068799	1.49816	0.0125031	1.39655
Glt8d2	A_up_AND_E_up	0.0284727	1.33423	0.00050582	1.46775
Gm20605	A_up_AND_E_up	0.000360883	1.54784	0.000530422	1.53516
Gm2115	A_up_AND_E_up	0.0199314	1.24736	8.43922702065e-05	1.36777
Golm1	A_up_AND_E_up	0.00232706	1.25517	0.000995484	1.27096
Gpr68	A_up_AND_E_up	0.0214107	1.27198	0.0113572	1.2904
Gpt2	A_up_AND_E_up	0.00494666	1.25185	0.0260893	1.21403
Gse1	A_up_AND_E_up	0.0170036	1.22877	6.59697258159e-05	1.33863
Hist1h4j	A_up_AND_E_up	2.20992063898e-05	3.57248	0.0112642	2.71865
Hist1h4k	A_up_AND_E_up	0.0382427	1.54806	4.51215293048e-05	1.90767
Hist2h2aa2	A_up_AND_E_up	0.0381897	6.14044	0.0471847	6.00029
Hist2h4	A_up_AND_E_up	0.0424231	2.19892	1.50140847417e-05	3.11829
Hist3h2a	A_up_AND_E_up	0.0234754	1.23641	6.75034694808e-10	1.54314
Homer1	A_up_AND_E_up	0.000113032	1.36367	5.82926705974e-05	1.37626
Homer3	A_up_AND_E_up	0.000203154	1.31979	0.00407268	1.2616
Hpca	A_up_AND_E_up	0.0246536	1.25056	0.00109085	1.32814
Hs3st4	A_up_AND_E_up	0.00510352	1.24274	0.00118815	1.27106
Hsd11b1	A_up_AND_E_up	0.038564	1.17952	0.0196966	1.19425
Il11ra2	A_up_AND_E_up	0.0350987	10.4238	0.0169527	11.2394
Ipw	A_up_AND_E_up	0.0380522	1.50552	7.99171839816e-12	2.36798
Iyd	A_up_AND_E_up	0.00447957	1.59204	0.00516672	1.58504
Kdm7a	A_up_AND_E_up	0.00471535	1.38576	0.000556888	1.44964
Klhl2	A_up_AND_E_up	0.0284088	1.18721	0.00767713	1.21415
Klk8	A_up_AND_E_up	0.00750217	1.33253	0.00389452	1.35162
Lefty1	A_up_AND_E_up	0.0254659	1.32362	0.0116311	1.35154
Leng8	A_up_AND_E_up	0.00792559	1.28866	5.09284536765e-09	1.56283
Lime1	A_up_AND_E_up	0.0264236	1.23178	0.000413693	1.32553
Lrrc10b	A_up_AND_E_up	0.000205362	1.38399	1.4737533971e-08	1.56133
Lurap1l	A_up_AND_E_up	0.000331432	1.32652	0.000102193	1.34859
Mdga1	A_up_AND_E_up	7.57726341515e-05	1.42984	0.00350985	1.33758
Meg3	A_up_AND_E_up	0.013013	1.32521	8.69826179906e-06	1.51457
Mir124a-1hg	A_up_AND_E_up	0.000639925	1.35664	1.37115176024e-06	1.47972
Neurod6	A_up_AND_E_up	0.000710794	1.29154	0.00267403	1.26575
Nptx1	A_up_AND_E_up	0.00710409	1.24454	0.00363671	1.25873
Nr4a3	A_up_AND_E_up	3.94579787332e-05	1.38067	5.87869302623e-05	1.3733
Olfml2b	A_up_AND_E_up	0.00260108	1.30205	0.00168879	1.31183
Otub2	A_up_AND_E_up	0.00202161	1.27367	0.000501143	1.30055
Parp8	A_up_AND_E_up	0.0293347	1.24583	0.0145172	1.26557
Per2	A_up_AND_E_up	0.0219244	1.36148	0.00312903	1.43278
Pkp2	A_up_AND_E_up	0.0402407	1.21623	0.00111379	1.30007
Plch2	A_up_AND_E_up	0.00380312	1.2588	0.0117795	1.23418
Pnisr	A_up_AND_E_up	0.0172611	1.22131	4.67808391138e-05	1.33375
Prkab2	A_up_AND_E_up	0.0168018	1.27105	0.0254176	1.25902
Rasl10a	A_up_AND_E_up	0.0266545	1.23673	1.56332547303e-05	1.3943
Raver2	A_up_AND_E_up	0.00162932	1.30243	0.0175695	1.24645
Rexo4	A_up_AND_E_up	0.0162886	1.21691	0.0262156	1.20588
Rgs11	A_up_AND_E_up	0.0151866	1.27963	0.00025797	1.38016
Rnf112	A_up_AND_E_up	0.000497497	1.30253	3.66796291343e-05	1.34844
Rnf182	A_up_AND_E_up	6.33360819358e-06	1.38054	0.00456477	1.26091
Robo3	A_up_AND_E_up	0.00716539	1.70442	7.69768171427e-09	2.34516
Rpl26	A_up_AND_E_up	0.00152274	1.48036	7.7309880393e-06	1.63891
Ryr3	A_up_AND_E_up	0.0108412	1.41523	3.26325445941e-05	1.60805
Sebox	A_up_AND_E_up	0.0168263	1.34063	0.0268692	1.32348
Sirt4	A_up_AND_E_up	0.00102466	1.42919	0.00109303	1.42732
Smg1	A_up_AND_E_up	0.0316422	1.2847	7.21398568889e-05	1.44993
Smoc2	A_up_AND_E_up	0.0381777	1.22018	0.030482	1.22638
Snhg11	A_up_AND_E_up	0.0169178	1.31442	0.000966046	1.3984
Snhg20	A_up_AND_E_up	0.0346485	1.21355	5.9635576477e-09	1.48427
Spink8	A_up_AND_E_up	0.000174925	1.37817	0.000950405	1.34136
Tesc	A_up_AND_E_up	0.000672608	1.26168	0.0161412	1.2027
Tmem114	A_up_AND_E_up	0.0356166	1.31648	0.00238736	1.40955
Tnfrsf25	A_up_AND_E_up	0.000917805	1.78831	7.88557141806e-09	2.28556
Traip	A_up_AND_E_up	0.0242477	1.37889	0.0137803	1.40247
Trhde	A_up_AND_E_up	0.0475282	1.29585	0.0419802	1.30075
Ttc14	A_up_AND_E_up	0.0355575	1.26116	0.00163211	1.34743
Vps13c	A_up_AND_E_up	0.0494568	1.32225	7.52941095983e-06	1.59885
Wdfy2	A_up_AND_E_up	0.00816601	1.47935	0.0217133	1.43455
Zfp950	A_up_AND_E_up	0.0193884	1.26936	0.00568228	1.30302
Zfpm1	A_up_AND_E_up	0.0455709	1.20124	0.00112122	1.28373
Zgpat	A_up_AND_E_up	0.0121152	1.2235	5.8610667204e-05	1.32154
1190002F15Rik	A_up_ONLY	0.00133592	2.37862
1700027A15Rik	A_up_ONLY	0.0228027	inf
1700054A03Rik	A_up_ONLY	0.0346301	inf
4930407G08Rik	A_up_ONLY	0.0041126	inf
4933409K07Rik	A_up_ONLY	0.0467939	1.02394
9230009I02Rik	A_up_ONLY	0.0271871	2.39495
AB124611	A_up_ONLY	0.0119324	1.97956
AI607873	A_up_ONLY	0.0321422	2.03268
Abracl	A_up_ONLY	0.01958	1.25388
Adap2	A_up_ONLY	0.0217697	1.53961
Aif1	A_up_ONLY	0.0112608	1.4139
Ak4	A_up_ONLY	0.042017	1.2413
Ankle1	A_up_ONLY	0.0287877	2.76246
Apoc2	A_up_ONLY	0.000108887	2.52636
Aqp4	A_up_ONLY	0.0219527	1.24454
Arg1	A_up_ONLY	4.4626793958e-05	3.57509
Atxn7l1	A_up_ONLY	0.000641839	2.66575
BC048679	A_up_ONLY	0.0195434	inf
Banp	A_up_ONLY	0.00216872	1.46927
Bcas1	A_up_ONLY	0.0216859	1.32566
Bcl2a1b	A_up_ONLY	0.00179288	1.75467
Bfsp2	A_up_ONLY	0.019111	1.40137
Brms1	A_up_ONLY	0.0460591	1.18753
C1qa	A_up_ONLY	0.0455476	1.31102
C3ar1	A_up_ONLY	0.0448346	1.57487
Cabp1	A_up_ONLY	0.0442702	1.17249
Car4	A_up_ONLY	0.0121554	1.18167
Cbs	A_up_ONLY	0.00792222	1.24331
Ccl7	A_up_ONLY	0.0458556	2.16806
Cd53	A_up_ONLY	0.0158119	1.42802
Cfp	A_up_ONLY	0.026203	1.52176
Chgb	A_up_ONLY	0.0391818	1.18467
Chordc1	A_up_ONLY	0.00432277	1.2188
Clec4a3	A_up_ONLY	0.0080373	1.85984
Clec4d	A_up_ONLY	0.00391422	3.16472
Col4a1	A_up_ONLY	0.000520846	1.3893
Ctla2a	A_up_ONLY	0.0262401	1.48203
Ctla2b	A_up_ONLY	0.0282565	1.80837
Ctsh	A_up_ONLY	0.0259198	1.34605
Ctss	A_up_ONLY	0.0430607	1.33483
Dppa3	A_up_ONLY	0.0331033	4.35472
Etohi1	A_up_ONLY	0.0451937	1.20301
Fabp4	A_up_ONLY	0.0335414	2.11277
Fam3b	A_up_ONLY	0.0427969	inf
Fcer1g	A_up_ONLY	0.0139975	1.41973
Fcgr2b	A_up_ONLY	0.0399075	1.42334
Fcgr3	A_up_ONLY	0.0368528	1.30727
Ferd3l	A_up_ONLY	0.0154781	5.84533
Fosb	A_up_ONLY	0.00392251	1.65568
Fpr1	A_up_ONLY	0.0485964	3.86995
Fpr2	A_up_ONLY	0.049267	6.5545
Fxyd5	A_up_ONLY	0.0056695	1.42092
Gm15987	A_up_ONLY	0.0299654	11.427
Gm19705	A_up_ONLY	0.00801052	2.37648
Gm21188	A_up_ONLY	0.0128788	2.55764
Gpnmb	A_up_ONLY	0.0300572	1.57993
Gpr17	A_up_ONLY	5.12118288465e-06	1.58392
Gsg1	A_up_ONLY	0.00219166	2.7799
Guca2b	A_up_ONLY	0.0135734	inf
Hist1h2ab	A_up_ONLY	0.0311694	3.75794
Hist1h2ae	A_up_ONLY	0.00134424	2.40726
Hmga1-rs1	A_up_ONLY	0.00185648	1.68756
Hspa1b	A_up_ONLY	0.0029465	1.32791
Hspa5	A_up_ONLY	0.0305644	1.23782
Htr2b	A_up_ONLY	0.026571	3.00432
Ifi203	A_up_ONLY	0.0282536	1.87457
Ifi204	A_up_ONLY	0.0477854	1.87757
Ifi30	A_up_ONLY	0.0323156	1.48256
Il16	A_up_ONLY	0.0356653	1.24512
Il17c	A_up_ONLY	0.0124554	inf
Il34	A_up_ONLY	0.0400455	1.18291
Khdrbs3	A_up_ONLY	0.048719	1.17967
Klra13-ps	A_up_ONLY	0.0135803	inf
Klra17	A_up_ONLY	0.0369502	7.83047
LOC102634401	A_up_ONLY	0.00151713	inf
Lilrb4a	A_up_ONLY	0.0495024	1.63837
Lims2	A_up_ONLY	0.00138979	1.38048
Lsm11	A_up_ONLY	0.0366916	1.23999
Lst1	A_up_ONLY	0.000444645	1.74631
Ly86	A_up_ONLY	0.0333067	1.33352
Lyz2	A_up_ONLY	0.0034001	1.72723
Mafg	A_up_ONLY	0.0408416	1.22136
Mid1	A_up_ONLY	1.47116015914e-06	1.69755
Mmp14	A_up_ONLY	0.0264533	1.32844
Mnda	A_up_ONLY	0.0413178	2.08229
Mndal	A_up_ONLY	0.000435019	1.96024
Mpeg1	A_up_ONLY	0.0421204	1.41076
Ms4a4c	A_up_ONLY	0.0155176	2.51456
Ms4a6c	A_up_ONLY	0.0128608	1.86306
Ms4a6d	A_up_ONLY	0.000415563	2.09721
Ms4a7	A_up_ONLY	0.00132306	2.14469
Nrp1	A_up_ONLY	0.0437999	1.17232
Nxpe5	A_up_ONLY	0.0329207	3.41467
OTTMUSG00000016609	A_up_ONLY	0.0251772	9.14376
Obp2b	A_up_ONLY	0.0128447	inf
P2ry6	A_up_ONLY	0.0139518	1.46903
P4ha1	A_up_ONLY	0.00496258	1.2586
Pfkfb3	A_up_ONLY	0.00904874	1.29262
Pglyrp1	A_up_ONLY	0.0220819	1.30028
Plekhf1	A_up_ONLY	0.0276942	1.45082
Plin2	A_up_ONLY	0.00975256	1.56486
Pold4	A_up_ONLY	0.035031	1.22977
Ppp1r3c	A_up_ONLY	0.00109798	1.26068
Prm1	A_up_ONLY	0.00116801	inf
Pvrl3	A_up_ONLY	0.0135174	1.2668
Pyhin1	A_up_ONLY	0.0324517	2.19474
R3hdml	A_up_ONLY	0.0351367	inf
Rab11fip4os2	A_up_ONLY	0.0225356	inf
Rab32	A_up_ONLY	0.031377	1.46798
Rem2	A_up_ONLY	0.0060017	1.31231
Rnf186	A_up_ONLY	0.0110867	inf
Rps27	A_up_ONLY	0.000133921	2.36292
Sat1	A_up_ONLY	0.000834539	1.35699
Scarletltr	A_up_ONLY	0.00176088	inf
Scarna6	A_up_ONLY	0.00125201	inf
Scgb1c1	A_up_ONLY	0.00237042	inf
Sirpb1b	A_up_ONLY	0.0130005	2.92173
Skap2	A_up_ONLY	0.0431473	1.24351
Slfn1	A_up_ONLY	0.0477662	2.17074
Slfn4	A_up_ONLY	0.0134108	3.23807
Snurf	A_up_ONLY	0.00336465	1.77617
Spp1	A_up_ONLY	0.00795218	1.75379
Sprr1a	A_up_ONLY	0.0017839	8.20038
Srp54b	A_up_ONLY	0.00620435	1.41411
Stab1	A_up_ONLY	0.0338679	1.40708
Stamos	A_up_ONLY	0.0108481	4.945
Tcirg1	A_up_ONLY	0.0471277	1.34241
Theg	A_up_ONLY	0.034978	2.31572
Tm6sf2	A_up_ONLY	0.0356024	2.15821
Tnfaip8l2	A_up_ONLY	0.0173869	1.45308
Traf3	A_up_ONLY	0.0222199	1.22333
Tyrobp	A_up_ONLY	0.0136677	1.33345
Wfdc17	A_up_ONLY	0.00173535	2.16501
1500004A13Rik	E_up_ONLY			0.000941861	1.38989
1600014C23Rik	E_up_ONLY			0.00559976	9.74454
1700003L19Rik	E_up_ONLY			0.00489077	inf
1700020I14Rik	E_up_ONLY			0.00132532	1.30547
1700030F18Rik	E_up_ONLY			0.0234964	inf
1700034P13Rik	E_up_ONLY			2.84300348452e-06	1.57267
1700054M17Rik	E_up_ONLY			0.029333	inf
1700084E18Rik	E_up_ONLY			0.0187413	3.45854
1700113B09Rik	E_up_ONLY			0.0290792	inf
1700119H24Rik	E_up_ONLY			0.00128891	inf
1700124L16Rik	E_up_ONLY			6.13947910416e-05	1.98279
1700125G22Rik	E_up_ONLY			0.00343654	inf
1810022K09Rik	E_up_ONLY			0.000154848	1.47566
1810043H04Rik	E_up_ONLY			0.0493315	1.17466
2210408F21Rik	E_up_ONLY			0.00502929	1.25987
2310068J16Rik	E_up_ONLY			0.0177508	4.47175
2610005L07Rik	E_up_ONLY			0.0206076	1.23751
2700081O15Rik	E_up_ONLY			0.0101992	1.24455
2810403A07Rik	E_up_ONLY			0.0196601	1.21555
2900009J06Rik	E_up_ONLY			0.00274832	1.75726
2900026A02Rik	E_up_ONLY			0.0491235	1.19313
2900055J20Rik	E_up_ONLY			6.32138965821e-05	1.63505
3110021N24Rik	E_up_ONLY			0.0127199	1.36844
4930405J17Rik	E_up_ONLY			0.0362104	inf
4930413G21Rik	E_up_ONLY			0.00136654	1.30745
4930415F15Rik	E_up_ONLY			0.0470763	4.30144
4930470H14Rik	E_up_ONLY			0.0272794	1.5917
4930515L03Rik	E_up_ONLY			0.000907352	inf
4933439C10Rik	E_up_ONLY			0.000138317	1.40205
9330199G10Rik	E_up_ONLY			0.0144375	4.11293
A930013F10Rik	E_up_ONLY			0.0270257	1.73333
Abcc5	E_up_ONLY			0.02134	1.19695
Abl2	E_up_ONLY			0.0222905	1.23638
Acap2	E_up_ONLY			0.0127917	1.23408
Acp6	E_up_ONLY			0.00541705	1.3164
Adcy1	E_up_ONLY			4.63386555426e-05	1.45093
Adcy9	E_up_ONLY			0.0133583	1.20251
Adra1d	E_up_ONLY			0.0313642	1.18547
Ago2	E_up_ONLY			0.0249583	1.33105
Agrn	E_up_ONLY			0.00153898	1.28278
Akap8	E_up_ONLY			0.0412764	1.19474
Akap8l	E_up_ONLY			0.000292814	1.29557
Amd1	E_up_ONLY			6.15690077699e-06	4.83597
Amer2	E_up_ONLY			0.0405425	1.23881
Ano3	E_up_ONLY			0.0130375	1.23341
Apoo-ps	E_up_ONLY			7.39628837043e-06	1.74388
Arc	E_up_ONLY			1.13026151072e-06	1.4442
Arfgef3	E_up_ONLY			0.00161795	1.42824
Arglu1	E_up_ONLY			0.0359844	1.17649
Arhgap12	E_up_ONLY			0.0258585	1.23734
Arhgap39	E_up_ONLY			0.0114516	1.21389
Arhgef25	E_up_ONLY			0.000194389	1.28079
Arl15	E_up_ONLY			0.00449158	1.23554
Arntl	E_up_ONLY			0.0276931	1.23159
Atp2b1	E_up_ONLY			0.00162868	1.2555
Atxn2l	E_up_ONLY			0.0139095	1.20634
Baiap2	E_up_ONLY			0.00859871	1.20894
Bcl11b	E_up_ONLY			0.00919006	1.21766
Bdnf	E_up_ONLY			0.00679451	1.27506
Bglap	E_up_ONLY			0.0141579	inf
Bhlhe22	E_up_ONLY			0.000156388	1.35161
Bola2	E_up_ONLY			0.000846967	1.28037
Bsn	E_up_ONLY			0.00560063	1.27957
Bzrap1	E_up_ONLY			0.000175782	1.30154
C2cd4b	E_up_ONLY			0.00113705	1.34495
Cacna1a	E_up_ONLY			0.00391422	1.23821
Cacna1e	E_up_ONLY			8.74983173509e-05	1.40093
Cacna1h	E_up_ONLY			0.00676766	1.25778
Cacna2d3	E_up_ONLY			0.0378054	1.16096
Cacng8	E_up_ONLY			0.000268192	1.25982
Cahm	E_up_ONLY			0.0166153	1.58331
Camkk1	E_up_ONLY			0.0103873	1.29616
Cap2	E_up_ONLY			0.0346156	1.17652
Capn11	E_up_ONLY			0.0244044	2.66706
Cbx1	E_up_ONLY			0.0286093	1.21338
Ccdc159	E_up_ONLY			0.000653529	1.56719
Ccl12	E_up_ONLY			0.0373565	1.79243
Ccl19	E_up_ONLY			2.18096376134e-05	9.82021
Ccnl2	E_up_ONLY			5.59699536815e-05	1.29375
Ccnt2	E_up_ONLY			0.0392464	1.23971
Cdc26	E_up_ONLY			0.0403966	1.17537
Cdc7	E_up_ONLY			0.00918166	1.49123
Cdk9	E_up_ONLY			0.0251279	1.17968
Cdkl5	E_up_ONLY			6.77482823488e-05	1.4191
Cebpb	E_up_ONLY			0.00573441	1.28386
Celsr3	E_up_ONLY			1.10839525365e-05	1.49738
Chrm3	E_up_ONLY			0.000235096	1.35634
Chrna7	E_up_ONLY			0.031238	1.24179
Clasrp	E_up_ONLY			0.0343886	1.19112
Clk1	E_up_ONLY			0.000252735	1.28176
Clk4	E_up_ONLY			0.0268489	1.20492
Clmp	E_up_ONLY			0.00230955	1.37895
Clstn2	E_up_ONLY			0.00118214	1.2453
Cnfn	E_up_ONLY			0.00117809	inf
Cnksr2	E_up_ONLY			0.00423201	1.2624
Cntnap5c	E_up_ONLY			0.015821	1.52772
Col6a4	E_up_ONLY			0.042515	2.08801
Cort	E_up_ONLY			6.40422067599e-08	1.59373
Cpne4	E_up_ONLY			0.026137	1.20721
Cpne9	E_up_ONLY			0.000660027	1.53167
Crebbp	E_up_ONLY			0.0330534	1.28139
Crebzf	E_up_ONLY			0.000957267	1.29905
Creg2	E_up_ONLY			0.0313888	1.17692
Crispld1	E_up_ONLY			0.0451943	1.62397
Crlf1	E_up_ONLY			0.00119095	1.29408
Cryba1	E_up_ONLY			0.0298849	4.44268
Ctsg	E_up_ONLY			0.0414996	inf
Cttnbp2	E_up_ONLY			0.0135772	1.20249
Cyp26b1	E_up_ONLY			0.0128015	1.55719
D830031N03Rik	E_up_ONLY			0.0424315	1.65837
Dab1	E_up_ONLY			0.00621813	1.22883
Dagla	E_up_ONLY			0.000343737	1.28551
Ddx17	E_up_ONLY			0.00875037	1.20962
Defb28	E_up_ONLY			0.0203783	inf
Defb36	E_up_ONLY			0.000295708	inf
Dgkh	E_up_ONLY			5.86416099901e-07	1.84456
Dgki	E_up_ONLY			0.000109428	1.5688
Dhx33	E_up_ONLY			0.00326661	1.28976
Dlgap2	E_up_ONLY			0.000414413	1.31801
Dnajb14	E_up_ONLY			0.000214608	1.40602
Dnajc19	E_up_ONLY			0.0104332	1.21593
Dnase1l2	E_up_ONLY			0.00831098	1.85326
Dock9	E_up_ONLY			0.00715797	1.22429
Dot1l	E_up_ONLY			0.000150856	1.41897
Dpf3	E_up_ONLY			0.0492944	1.37264
Dtna	E_up_ONLY			0.0336557	1.17504
Dus3l	E_up_ONLY			0.00407012	1.20789
Dusp4	E_up_ONLY			0.00139042	1.34126
Dusp5	E_up_ONLY			0.0131098	1.25577
Dvl1	E_up_ONLY			0.0422574	1.1625
E030003E18Rik	E_up_ONLY			0.00638896	1.39847
E4f1	E_up_ONLY			0.0407431	1.22537
Efcab6	E_up_ONLY			0.0112492	1.50395
Egr3	E_up_ONLY			0.00321244	1.23518
Eif3j1	E_up_ONLY			0.0109347	2.35507
Elfn2	E_up_ONLY			0.045402	1.19907
Elk1	E_up_ONLY			0.000547925	1.24969
Elk4	E_up_ONLY			0.0140159	1.39828
Enc1	E_up_ONLY			0.0145045	1.20147
Epb4.1l4aos	E_up_ONLY			0.0143656	1.22238
Epha4	E_up_ONLY			0.000360538	1.28756
Epha5	E_up_ONLY			0.000186968	1.35976
Epha7	E_up_ONLY			0.0103826	1.29645
Erdr1	E_up_ONLY			0.000466147	1.44814
Exoc6b	E_up_ONLY			0.0430439	1.16772
Exosc7	E_up_ONLY			0.0238065	1.21729
Faah	E_up_ONLY			0.0383873	1.17088
Fam135b	E_up_ONLY			0.000163833	1.72042
Fam212a	E_up_ONLY			0.00269376	1.40829
Fbxl18	E_up_ONLY			0.0441638	1.26027
Firre	E_up_ONLY			0.0187301	1.26815
Foxo3	E_up_ONLY			0.017704	1.2797
Frrs1l	E_up_ONLY			1.22836162056e-05	1.33952
Fstl4	E_up_ONLY			0.00398949	1.49125
Gabrb1	E_up_ONLY			1.89163923532e-05	1.42258
Garem	E_up_ONLY			0.0291612	1.23239
Gas5	E_up_ONLY			0.0132277	1.28051
Gatad2b	E_up_ONLY			0.000117276	1.39469
Gfod1	E_up_ONLY			0.00083626	1.27487
Gm10052	E_up_ONLY			0.00430134	1.35274
Gm12338	E_up_ONLY			2.5202062659e-14	2.14901
Gm12409	E_up_ONLY			0.00695796	inf
Gm13308	E_up_ONLY			0.0405864	1.36797
Gm13483	E_up_ONLY			0.0460793	2.50914
Gm14288	E_up_ONLY			2.67154289801e-07	1.7635
Gm14288	E_up_ONLY			0.0237502	1.16206
Gm1673	E_up_ONLY			0.0221304	1.18288
Gm17750	E_up_ONLY			0.00961576	1.34964
Gm1821	E_up_ONLY			0.00160452	1.12159
Gm1987	E_up_ONLY			0.00389618	8.94044
Gm5132	E_up_ONLY			0.0130029	inf
Gm5577	E_up_ONLY			0.0303523	1.5614
Gm561	E_up_ONLY			0.0292742	1.1749
Gm8633	E_up_ONLY			0.0320573	inf
Gm933	E_up_ONLY			0.00704999	inf
Gnaq	E_up_ONLY			0.00167219	1.243
Gng13	E_up_ONLY			0.00958094	1.22281
Gpc1	E_up_ONLY			0.0217339	1.24773
Gpr161	E_up_ONLY			0.0184398	1.30427
Gpr27	E_up_ONLY			0.000939198	1.23986
Gpr3	E_up_ONLY			0.0284734	1.51507
Gria2	E_up_ONLY			0.00784477	1.22614
Grin2a	E_up_ONLY			1.90337856587e-10	1.82533
Grin2b	E_up_ONLY			0.0102174	1.27284
H2-T24	E_up_ONLY			0.0433578	1.52971
Hba-a1	E_up_ONLY			0.0041908	1.40373
Hba-a1	E_up_ONLY			0.0285625	1.39877
Hba-a2	E_up_ONLY			1.00234011259e-05	1.63659
Hba-a2	E_up_ONLY			0.000932211	2.33991
Hbb-bs	E_up_ONLY			0	19924.7
Hcfc2	E_up_ONLY			0.0148344	1.26316
Hipk2	E_up_ONLY			0.00566289	1.42746
Hist1h2ba	E_up_ONLY			0.0190014	2.40433
Hist1h2be	E_up_ONLY			0.00264707	1.55201
Hist1h2bf	E_up_ONLY			0.0203249	1.90198
Hist1h4i	E_up_ONLY			0.00236372	1.40851
Hist2h2ac	E_up_ONLY			4.9546251768e-08	inf
Hist2h2bb	E_up_ONLY			0.00599326	2.77392
Hist3h2ba	E_up_ONLY			7.88660769213e-06	1.3492
Hist3h2bb-ps	E_up_ONLY			1.13763948918e-05	6.33872
Hmbox1	E_up_ONLY			0.00879609	1.37802
Homer2	E_up_ONLY			0.0410919	1.24594
Hs6st3	E_up_ONLY			0.0472692	1.2651
Hsf1	E_up_ONLY			0.0226885	1.21367
Ifitm7	E_up_ONLY			0.00013478	2.95159
Igflr1	E_up_ONLY			0.00656984	1.53871
Igsf9b	E_up_ONLY			0.0308382	1.70592
Il27	E_up_ONLY			0.040493	inf
Iqgap2	E_up_ONLY			0.00108688	1.31163
Irf9	E_up_ONLY			0.0215299	1.48615
Isg15	E_up_ONLY			6.02979121174e-05	2.48522
Itga7	E_up_ONLY			0.00244462	1.3663
Jdp2	E_up_ONLY			0.0149061	1.23893
Junb	E_up_ONLY			0.00107373	1.26108
Kalrn	E_up_ONLY			0.0105439	1.21771
Kbtbd11	E_up_ONLY			0.0187274	1.21297
Kcnc3	E_up_ONLY			0.00793276	1.2009
Kcnj6	E_up_ONLY			0.000225585	1.36487
Kcnma1	E_up_ONLY			0.00182727	1.30695
Kcnq2	E_up_ONLY			0.0434272	1.18166
Kcnq3	E_up_ONLY			3.97846700029e-09	1.6341
Kcnt2	E_up_ONLY			0.0102015	1.38461
Kctd16	E_up_ONLY			0.000189072	1.51035
Kctd4	E_up_ONLY			0.00403808	1.25061
Kif16bos	E_up_ONLY			0.0473147	inf
Klf3	E_up_ONLY			0.00736595	1.27168
Klf9	E_up_ONLY			0.000145438	1.27694
Klhl11	E_up_ONLY			0.0192171	1.29076
Klhl17	E_up_ONLY			0.0345134	1.22268
Klhl3	E_up_ONLY			0.000462945	1.39574
Klhl34	E_up_ONLY			6.30866198785e-05	1.32347
Kmt2a	E_up_ONLY			0.0127421	1.30126
Kmt2d	E_up_ONLY			0.012088	1.3171
Krtdap	E_up_ONLY			0.0425519	inf
Ksr1	E_up_ONLY			0.00869051	1.21912
LOC100504703	E_up_ONLY			1.03884120649e-05	1.70383
LOC100861978	E_up_ONLY			0.00252151	1.80816
Lct	E_up_ONLY			0.00058141	1.54751
Lingo3	E_up_ONLY			0.0036602	1.3175
Lnpep	E_up_ONLY			0.0418545	1.29482
Lrrc45	E_up_ONLY			0.00290108	1.2734
Lrrc7	E_up_ONLY			0.00229251	1.34152
Lrrc8b	E_up_ONLY			0.0178038	1.21177
Lsm8	E_up_ONLY			0.00167785	1.23439
Ltk	E_up_ONLY			0.0204257	1.31411
Lyst	E_up_ONLY			0.0373778	1.27884
Lzts3	E_up_ONLY			0.00352323	1.2035
Macrod2	E_up_ONLY			0.036006	1.23827
Mafa	E_up_ONLY			0.000117964	2.00998
Magef1	E_up_ONLY			0.0204142	1.30826
Malat1	E_up_ONLY			2.69784194984e-14	1.8636
Masp2	E_up_ONLY			0.0128522	3.23172
Mast3	E_up_ONLY			0.00547352	1.22187
Matk	E_up_ONLY			0.0144085	1.1963
Mcf2l	E_up_ONLY			0.00402288	1.23976
Megf9	E_up_ONLY			0.00476043	1.21103
Metap1d	E_up_ONLY			0.000234503	1.39942
Miat	E_up_ONLY			3.84295193915e-05	1.43481
Mib1	E_up_ONLY			1.09138785453e-07	1.52905
Mrpl52	E_up_ONLY			0.0486554	1.1906
Mrpl53	E_up_ONLY			0.0398645	1.17452
Mrps18c	E_up_ONLY			0.00236917	1.26236
Mt4	E_up_ONLY			0.000982212	6.4585
Mycbp2	E_up_ONLY			0.00757889	1.23441
Nab2	E_up_ONLY			0.00177594	1.23238
Ndufa5	E_up_ONLY			0.00345624	1.24925
Ndufa6	E_up_ONLY			0.0173453	1.19605
Ndufs5	E_up_ONLY			0.00201771	1.27782
Neurod2	E_up_ONLY			0.0415275	1.26416
Nfib	E_up_ONLY			0.0304089	1.21889
Ngf	E_up_ONLY			0.00563241	1.40399
Nin	E_up_ONLY			0.0483153	1.29031
Nktr	E_up_ONLY			0.0369837	1.23832
Nos1ap	E_up_ONLY			0.000347262	1.28823
Nr3c2	E_up_ONLY			0.0081627	1.23756
Nr4a1	E_up_ONLY			3.32431090433e-06	1.38363
Nsmf	E_up_ONLY			0.0134914	1.20135
Ntrk3	E_up_ONLY			0.00255044	1.22568
Nxf1	E_up_ONLY			0.0322114	1.19662
Oas1b	E_up_ONLY			0.0177978	2.36316
Ogt	E_up_ONLY			0.0411421	1.18394
Olfr433	E_up_ONLY			0.0415318	inf
Orai2	E_up_ONLY			0.0181684	1.21796
Otos	E_up_ONLY			0.0219388	1.84083
Pabpn1	E_up_ONLY			0.0120834	1.20213
Pakap	E_up_ONLY			0.0465799	1.28536
Pantr2	E_up_ONLY			0.000744034	1.95271
Pcdh1	E_up_ONLY			0.0224615	1.19112
Pcdh20	E_up_ONLY			0.00317838	1.21405
Pcdha7-g	E_up_ONLY			0.0131973	1.92332
Pcdhga12	E_up_ONLY			0.0180502	1.28309
Pclo	E_up_ONLY			0.0161962	1.24873
Pet117	E_up_ONLY			8.4737186774e-06	2.10624
Pfdn2	E_up_ONLY			0.014229	1.20126
Pkd1	E_up_ONLY			0.0436758	1.22651
Pla2g2f	E_up_ONLY			0.0365681	1.75393
Plekhg5	E_up_ONLY			0.0482718	1.16725
Plk5	E_up_ONLY			0.0121781	1.33611
Plxna4	E_up_ONLY			0.00306764	1.27529
Pou3f1	E_up_ONLY			0.000465306	1.26898
Ppm1l	E_up_ONLY			0.0487445	1.21347
Ppp1r12b	E_up_ONLY			0.000138785	1.36065
Ppp1r16b	E_up_ONLY			0.0422752	1.18781
Ppp3ca	E_up_ONLY			0.0199445	1.282
Prdm8	E_up_ONLY			0.00211572	1.26019
Prickle2	E_up_ONLY			0.0042916	1.22118
Prkca	E_up_ONLY			0.00292308	1.26942
Prox1	E_up_ONLY			0.0108566	1.33548
Prpf38b	E_up_ONLY			0.0364662	1.22458
Psd	E_up_ONLY			0.0162449	1.20879
Pura	E_up_ONLY			3.33301081763e-05	1.36205
Pygo1	E_up_ONLY			0.001604	1.32237
Rab30	E_up_ONLY			0.00546503	1.40735
Ralgapa1	E_up_ONLY			0.0218106	1.19963
Rasd1	E_up_ONLY			6.1289963279e-06	1.44601
Rasl11a	E_up_ONLY			0.0155503	1.28216
Rbfox1	E_up_ONLY			0.00695857	1.22437
Rbfox3	E_up_ONLY			0.0124267	1.22054
Rbm5	E_up_ONLY			0.0339596	1.17211
Reg3g	E_up_ONLY			0.0267103	inf
Rgl2	E_up_ONLY			0.0251137	1.21333
Rgs14	E_up_ONLY			0.0107284	1.22205
Rgs7bp	E_up_ONLY			0.00460385	1.24093
Rgs8	E_up_ONLY			0.0239358	1.20108
Rimbp2	E_up_ONLY			0.000845902	1.29356
Rims1	E_up_ONLY			0.00664292	1.26927
Rims1	E_up_ONLY			0.0476052	1.1869
Ring1	E_up_ONLY			0.0488025	1.19364
Rmrp	E_up_ONLY			0.00744873	3.241
Rn4.5s	E_up_ONLY			0.000159485	3.21989
Rn4.5s	E_up_ONLY			0.000159485	3.21989
Rn4.5s	E_up_ONLY			0.000159485	2.24514
Rn4.5s	E_up_ONLY			0.000738178	2.24514
Rn4.5s	E_up_ONLY			0.000738178	2.49712
Rn4.5s	E_up_ONLY			0.00299435	2.49712
Rn4.5s	E_up_ONLY			0.00299435	2.81282
Rn4.5s	E_up_ONLY			0.0106328	2.81282
Rn4.5s	E_up_ONLY			0.0106328	2.24514
Rn4.5s	E_up_ONLY			0.0106328	3.21989
Rn45s	E_up_ONLY			1.04623476549e-09	1.99673
Robo1	E_up_ONLY			0.0324978	1.23496
Rpl38	E_up_ONLY			0.0466252	1.22226
Rpp21	E_up_ONLY			0.0221717	1.21316
Rprml	E_up_ONLY			0.000817397	1.27077
Rps6kb2	E_up_ONLY			0.0329787	1.21344
Rps6kl1	E_up_ONLY			0.00826778	1.21053
Rsf1os1	E_up_ONLY			0.00179031	inf
Rsrp1	E_up_ONLY			0.00229878	1.25138
Ryr2	E_up_ONLY			5.20220912892e-05	1.41032
Sacs	E_up_ONLY			0.00158274	1.97709
Samd12	E_up_ONLY			1.8946902224e-05	1.68136
Sap25	E_up_ONLY			0.00181628	4.89542
Sbk1	E_up_ONLY			0.000859178	1.23227
Scarna13	E_up_ONLY			0.0161909	4.05709
Scn3b	E_up_ONLY			0.000669698	1.28437
Scn8a	E_up_ONLY			0.00235385	1.23453
Sdhaf3	E_up_ONLY			1.30559352218e-09	1.6657
Sema3e	E_up_ONLY			0.0448245	1.23344
Sema5a	E_up_ONLY			0.0313316	1.26807
Sfpq	E_up_ONLY			0.00571641	1.21649
Sh3gl1	E_up_ONLY			0.00409248	1.22474
Shank1	E_up_ONLY			0.0105259	1.23889
Shank3	E_up_ONLY			0.0136482	1.2091
Shisa6	E_up_ONLY			0.0108661	1.23112
Sipa1l3	E_up_ONLY			0.00368111	1.26931
Slc24a2	E_up_ONLY			0.000256421	1.27906
Slc25a26	E_up_ONLY			0.019606	1.23497
Slc2a4rg-ps	E_up_ONLY			0.00475996	1.79952
Slc2a6	E_up_ONLY			0.0270638	1.20466
Slc7a14	E_up_ONLY			0.00111435	1.30607
Slit1	E_up_ONLY			0.0238059	1.18128
Snhg6	E_up_ONLY			8.63063551512e-05	1.36791
Snhg9	E_up_ONLY			0.00211539	inf
Snora23	E_up_ONLY			0.000576892	inf
Snora81	E_up_ONLY			1.95893631317e-05	9.91128
Snord17	E_up_ONLY			9.67631141879e-09	inf
Soga3	E_up_ONLY			0.00380724	1.24101
Son	E_up_ONLY			0.0180129	1.18165
Sorl1	E_up_ONLY			0.0237745	1.21519
Sowaha	E_up_ONLY			0.0349308	1.20968
Sox18	E_up_ONLY			0.0456683	1.26148
Spaca1	E_up_ONLY			0.0067318	6.47648
Sphkap	E_up_ONLY			0.0267204	1.2249
Spred2	E_up_ONLY			0.0220533	1.20358
Sptb	E_up_ONLY			0.00373364	1.2384
Sptbn2	E_up_ONLY			0.00383869	1.23945
Sptbn4	E_up_ONLY			0.00942916	1.20809
Srrm2	E_up_ONLY			0.000435185	1.30285
Sstr4	E_up_ONLY			2.84872984824e-06	1.4385
Stat1	E_up_ONLY			0.0208164	1.57366
Stat2	E_up_ONLY			0.00111169	1.56506
Strn	E_up_ONLY			0.0496746	1.22256
Syngap1	E_up_ONLY			0.0124792	1.20119
Syt7	E_up_ONLY			0.00409374	1.22185
Tanc1	E_up_ONLY			0.000465205	1.31699
Tbp	E_up_ONLY			0.00847908	1.29194
Tcf4	E_up_ONLY			0.0306336	1.18622
Tdg	E_up_ONLY			0.0170479	1.25868
Tgoln2	E_up_ONLY			0.00214608	1.67539
Them6	E_up_ONLY			0.0266561	1.18332
Tle1	E_up_ONLY			0.0011258	1.27364
Tmco2	E_up_ONLY			0.0153263	inf
Tmem144	E_up_ONLY			0.00434238	1.35522
Tmem181b-ps	E_up_ONLY			0.0161817	1.224
Tmem198	E_up_ONLY			0.0028344	1.23138
Tmem86b	E_up_ONLY			0.00275392	1.62894
Tnr	E_up_ONLY			0.000453286	1.32337
Tomm5	E_up_ONLY			0.0182362	1.21043
Toporsos	E_up_ONLY			5.64662754186e-05	1.43695
Trank1	E_up_ONLY			0.000644246	1.31282
Trim2	E_up_ONLY			0.0209356	1.19108
Trpc5	E_up_ONLY			0.00029403	1.58757
Ttbk1	E_up_ONLY			0.0363178	1.1947
U90926	E_up_ONLY			0.0207668	inf
Ubash3b	E_up_ONLY			0.0405585	1.23478
Ubp1	E_up_ONLY			0.00401949	1.21765
Uhmk1	E_up_ONLY			0.00117205	1.33367
Unc13a	E_up_ONLY			0.000419233	1.26268
Usp31	E_up_ONLY			0.0192382	1.25005
Wbscr17	E_up_ONLY			0.0183886	1.18063
Xkr4	E_up_ONLY			0.000217039	1.52303
Ypel4	E_up_ONLY			0.014358	1.18449
Zbed6	E_up_ONLY			0.000615736	1.57511
Zbtb18	E_up_ONLY			0.0460518	1.18502
Zbtb20	E_up_ONLY			1.05681188841e-05	2.30688
Zfand2b	E_up_ONLY			0.00989577	1.22729
Zfc3h1	E_up_ONLY			0.0452372	1.28122
Zfhx2	E_up_ONLY			0.0206923	1.28242
Zfhx2os	E_up_ONLY			0.00315989	1.44449
Zfp369	E_up_ONLY			0.000793285	1.76328
Zfp653	E_up_ONLY			0.0408828	1.21358
Zfp692	E_up_ONLY			0.0062528	1.32325
Zfp771	E_up_ONLY			0.0182666	1.20892
Zhx3	E_up_ONLY			0.0280137	1.24923
Zmym1	E_up_ONLY			0.042611	1.32424
Zmym3	E_up_ONLY			0.0378849	1.17061
