# Supplementary material for: The nBAF complex subunit CREST/SS18L1 regulates hippocampal memory processes via tyrosine 397 and histone acetyltransferase CBP
Source: Cell Rep. Author manuscript; Available in PMC 2026 May 20. (PMC13189212; doi:10.1016/j.celrep.2026.117158)
Supplement: Table_S20 [file NIHMS2168525-supplement-Table_S20.xlsx]

## Sheet: Table S20
Table S20: Dataset in Figure S15A (AvBvE) and Figure S15B (DvEvB) heatmaps.
Condition Code	Description
A	VEH-T10 relative to VEH-HC
B	Y397F-T10 relative to VEH-HC
D	VEH-T3 relative to VEH-HC
E	Y397D-T3 relative to VEH-HC
gene_id	Comparison A	Comparison B	Comparison E		gene_id	Comparison D	Comparison E	Comparison B
0610009O20Rik	-0.273462				1110051M20Rik	-0.233183
0610011F06Rik	-0.292515				1600014C23Rik	3.00135	3.28459
1190002F15Rik	1.25012				1700001K23Rik	-4.32193	-4.32193	-4.32193
1190002N15Rik	-0.385704				1700001L19Rik	-0.532913	-0.474057	-0.457466
1500012K07Rik	-1.13801				1700020I14Rik	0.327699	0.384569	0.286869
1700001K23Rik	-2.26122	-4.32193	-4.32193		1700025B11Rik	4.32193
1700001L19Rik	-0.491812	-0.457466	-0.474057		1700030C10Rik	-1.36342	-1.56333	-1.03767
1700016C15Rik	-4.32193		-4.32193		1700037H04Rik	-0.350614	-0.380613	-0.389149
1700024G13Rik	-1.73848				1700101I11Rik	-0.719736	-0.760258
1700027A15Rik	4.32193				1700113A16Rik	-0.269365	-0.322517
1700030C10Rik	-1.15995	-1.03767	-1.56333		1810022K09Rik	0.463658	0.561356
1700037H04Rik	-0.248522	-0.389149	-0.380613		2010109A12Rik	-2.92771	-4.32193	-4.32193
1700054A03Rik	4.32193				2010308F09Rik	4.32193
1810021B22Rik	-1.08629	-1.70823	-0.988824		2210013O21Rik	-0.308634	-0.306938	-0.253855
2010109A12Rik	-2.18249	-4.32193	-4.32193		2310010J17Rik	-1.08268		-1.12057
2210013O21Rik	-0.29085	-0.253855	-0.306938		2310022B05Rik	-0.289438	-0.319975	-0.22052
2310010J17Rik	-0.887796	-1.12057			2310061I04Rik	-0.299904		-0.242513
2610100L16Rik	-0.711123				2310068J16Rik	2.03189	2.16084
2700046G09Rik	-0.734704				2410021H03Rik	2.03932
3110015C05Rik	-4.32193				2810403A07Rik	0.268498	0.281607
4833427G06Rik	-1.54952		-1.54021		2900026A02Rik	0.279267	0.254751	0.261388
4930407G08Rik	4.32193				2900055J20Rik	0.743251	0.709337	0.550351
4930509E16Rik	-2.98596				3110015C05Rik	-4.32193
4930539E08Rik	-0.822698		-1.02108		3110079O15Rik	-2.38668
4932411E22Rik	-1.38687		-1.66204		4930451I11Rik	4.32193
4933409K07Rik	0.0341315	-0.447139			4930470H14Rik	0.772083	0.670573
4933429O19Rik	-1.79281		-3.21175		4930479D17Rik	-1.13422
6430573F11Rik	-0.580412	-0.683978	-0.548788		4930557K07Rik	4.32193
9130015A21Rik	-4.32193		-4.32193		4933409K07Rik	-2.14442		-0.447139
9230009I02Rik	1.26				4933409K07Rik	-0.0254912		-0.447139
9430065F17Rik	-1.15635				4933411E08Rik	4.32193
A230065H16Rik	-2.10126	-1.92585	-1.72355		4933433G15Rik	4.32193
A330023F24Rik	0.474546		0.610142		5430405H02Rik	-0.461166		-0.446604
A330040F15Rik	-0.833476				6430573F11Rik	-0.571059	-0.548788	-0.683978
A730017C20Rik	-0.262736				8430430B14Rik	4.32193
A930005H10Rik	-0.32801				9130015A21Rik	-4.32193	-4.32193
AA413626	-3.0393				9530082P21Rik	-0.248927
AA465934	-1.60877	-1.59903	-1.19653		A330023F24Rik	0.47052	0.610142
AB124611	0.98518				A330040F15Rik	-0.90556
AI506816	4.32193		4.32193		A930005H10Rik	-0.381648
AI607873	1.02339				AA413626	-2.82602
AI854517	-0.376549	-0.46238			AI854517	-0.360925		-0.46238
Abat	-0.247065		-0.239537		AU021063	-0.768541
Abhd11os	-0.856772		-1.01637		Abat	-0.254634	-0.239537
Abracl	0.326396				Abhd16a	-0.268896
Acbd7	-1.41693				Abl2	0.281499	0.30612
Ace	-1.1085		-2.06412		Abracl	0.311248
Adap2	0.622567				Acd	-0.282095
Adcyap1	-1.01353		-0.911379		Ache	-0.336846
Adcyap1r1	-0.252523				Acsbg1	-0.213194
Adgra1	-0.549306	-0.416239	-0.551085		Acsf3	-0.317844	-0.30649	-0.325772
Adgra2	-0.481104		-0.541651		Adcy1	0.503144	0.536983
Adgrd1	-1.54352	-1.57894	-1.28752		Adcyap1	-0.797495	-0.911379
Adra2a	-0.460306	-0.460329	-0.499895		Adgra1	-0.651992	-0.551085	-0.416239
Aebp1	-0.53407				Adm2	-3.06698	-3.04634	-3.05425
Ahcyl2	-0.334711				Adra2a	-0.509155	-0.499895	-0.460329
Aif1	0.49968				Aff4	0.233729
Ak4	0.311855				Afmid	-1.08151
Ak8	-0.981374		-0.748443		Ago2	0.462937	0.412568	0.442426
Akap7	-0.314063				Agt	-0.447023	-0.372145	-0.341027
Aldh2	-0.259919		-0.417374		Ak6	0.354484
Aldh6a1	-0.24252		-0.317199		Akr7a5	-0.303518
Alox12e	-4.17141	-4.32193	-3.90869		Aldh1l1	-0.376609	-0.412837
Amn	-1.19659	-1.2862	-0.949367		Alg2	-0.206931
Ankle1	1.46595				Alg3	-0.346307	-0.328823
Ankrd34b	-0.546712	-0.466691	-0.48059		Alkbh7	-0.314341	-0.347798
Ankrd34c	-1.53682	-1.28227			Aloxe3	-0.708921
Ano1	-0.977125	-0.900995	-0.982503		Amer2	0.307251	0.308949
Ano2	-2.32692	-1.87591	-2.11229		Amn	-1.06182	-0.949367	-1.2862
Ap1m2	-2.62928				Anapc15	-0.413062	-0.314492
Ap1s2	-0.313134		-0.428315		Ankrd34a	-0.295761		-0.247851
Apoc2	1.33706				Ano2	-1.05818	-2.11229	-1.87591
Aqp1	-1.33217		-2.51449		Ano3	0.296391	0.302652	0.283643
Aqp4	0.315613				Apcdd1	-0.282179
Arg1	1.83798				Apoo-ps	0.630328	0.802297
Arhgap36	-0.999089	-1.24608	-1.1349		Arfgef3	0.452705	0.514239	0.437106
Arhgap6	-1.42436	-1.2284	-1.15144		Arhgap1	-0.275653
Arhgef16	-1.51677		-1.71731		Arhgap12	0.315878	0.307245
Arhgef17	0.263216		0.262786		Arhgap36	-1.21	-1.1349	-1.24608
Arl4a	-0.393816		-0.493084		Arhgef12	0.218464
Arsg	-0.57044		-0.682165		Arl4a	-0.327662	-0.493084
Arx	-0.356754				Arl4d	0.387484		0.39206
Asns	-0.219792	-0.219291			Arl9	-4.32193		-4.32193
Ass1	-0.419492	-0.531383			Armcx5	-0.346125
Astn2	-0.386779	-0.387445	-0.323381		Arnt2	-0.250506
Atcayos	-4.32193	-4.32193	-4.32193		Arpp21	-0.266438		-0.286559
Atf7ip2	-3.35986	-4.32193			Arxes2	-0.292834	-0.261563
Atoh7	-1.2091				Asic4	-0.519651
Atp2b4	-0.968472	-0.718756	-0.937772		Asns	-0.241477		-0.219291
Atp6ap1l	-1.64545	-0.987414	-1.4208		Aspscr1	-0.273866
Atxn7l1	1.41454	1.55963			Atcayos	-4.32193	-4.32193	-4.32193
Atxn7l1	-0.729259	1.55963			Atp2b1	0.299005	0.328262	0.264965
Avpr1a	-1.48407	-1.70464	-2.28451		Atp2b4	-0.695026	-0.937772	-0.718756
B630019K06Rik	-0.246223	-0.31795			Atp5d	-0.250708
B930041F14Rik	-0.245169	-0.371356			Atp6v0c-ps2	-0.90669	-1.78433
BC029214	-0.365164	-0.314763	-0.343283		Atp8a1	0.248282
BC048507	-4.32193	-2.07936	-2.81541		Atxn7l1	1.68002		1.55963
BC048679	4.32193				Atxn7l1	-0.878274		1.55963
Baiap2l2	-0.892693				Avpr1a	-1.39433	-2.28451	-1.70464
Baiap3	-1.40478	-0.970134	-1.38279		Aym1	4.32193
Banp	0.555101	0.438452			B630019K06Rik	-0.347487		-0.31795
Bcam	-0.47832		-0.680833		B930041F14Rik	-0.341274		-0.371356
Bcas1	0.406705				BC002163	-1.99095	-1.49537	-1.725
Bcl2a1b	0.811203				BC029214	-0.319217	-0.343283	-0.314763
Bex1	-0.356213	-0.262575	-0.214429		BC029722	-0.315698	-0.198309	-0.219503
Bex4	-0.291507				BC048507	-3.04449	-2.81541	-2.07936
Bfsp2	0.486841				Baiap3	-1.03498	-1.38279	-0.970134
Bglap3	-2.42313	-3.43079	-1.28405		Banp	0.440557		0.438452
Bmp1	0.391775		0.46572		Bcas1	0.497437
Bmp7	-0.772359		-0.870471		Bcl11b	0.247541	0.284116	0.239923
Bok	0.328435		0.349402		Bex1	-0.287385	-0.214429	-0.262575
Brinp3	-0.411232	-0.429283			Bex4	-0.289913
Brms1	0.24796				Bglap3	-1.2431	-1.28405	-3.43079
Btbd11	-0.563077		-0.52836		Bhlhe22	0.315068	0.434679	0.35263
Btg3	-0.969412				Blcap	-0.324313	-0.255625
C030006K11Rik	-0.332813	-0.385573			Blvrb	-0.304318
C130074G19Rik	-0.566111	-0.655306	-0.569798		Bmp1	0.367074	0.46572
C1qa	0.390691				Bmyc	-0.263231
C1ra	-0.818817		-1.13083		Bscl2	-0.245732
C3	-1.22013		-2.26317		Btbd11	-0.569322	-0.52836
C330013E15Rik	-0.803957		-1.32323		C1ra	-1.01793	-1.13083
C3ar1	0.655233				C2cd4c	-0.693088	-0.637218
C4bp-ps1	-3.38755	-4.32193			C3	-1.37219	-2.26317
C77080	-0.624824		-0.913287		C330013E15Rik	-1.12417	-1.32323
Cab39l	-0.65212		-1.12327		C4bp-ps1	-4.32193		-4.32193
Cabp1	0.229581				C77080	-0.536776	-0.913287
Cabp7	0.400062		0.370705		Cacna1e	0.487884	0.486381	0.416427
Cacna2d2	-0.748579	-0.653172	-0.79081		Cacna2d2	-0.538105	-0.79081	-0.653172
Cacnb4	-0.255346				Cacng3	-0.266253		-0.306149
Cacng5	-0.51229	-0.597442			Cadm1	-0.302965	-0.337869
Cadm1	-0.406928		-0.337869		Calb2	-1.2292	-1.54331	-1.13118
Calb2	-1.03341	-1.13118	-1.54331		Calcb	-2.27049
Camk1d	0.252839		0.320059		Camk2d	-0.433755	-0.733717	-0.609179
Camk2d	-0.776143	-0.609179	-0.733717		Camk2g	-0.218255		-0.236944
Camk2g	-0.245746	-0.236944			Camk2n2	-0.627897	-0.538987	-0.568553
Camk2n2	-0.542566	-0.568553	-0.538987		Car10	-0.310822	-0.336434
Car10	-0.297587		-0.336434		Cav2	-0.319833	-0.566814	-0.280715
Car14	-0.69458		-0.966383		Cbl	0.439119		0.423812
Car4	0.240833				Cbln2	-0.569646	-0.596013	-0.722722
Cbln1	-1.48337	-1.25121	-0.794827		Ccdc136	-0.296595		-0.316834
Cbln2	-0.939618	-0.722722	-0.596013		Ccdc3	0.478129	0.461819
Cbs	0.314188				Ccl12	0.870977	0.841913
Cbx4	-0.352829				Ccl19	2.81729	-1.58872	2.99377
Ccdc3	0.529816		0.461819		Ccl21c	2.15816	0.7208	2.54316
Ccdc85c	-0.277336				Ccnl2	0.25767	0.371555
Ccl21b	-0.227085	0.0424246			Ccnt2	0.372662	0.310007
Ccl21c	2.02377	2.54316	0.7208		Cd200	-0.253761	-0.257629
Ccl7	1.11641				Cdc42ep3	-0.526282	-0.809731	-0.676214
Cd247	-2.50739				Cdc7	0.495363	0.576499
Cd53	0.514021				Cdh13	-0.468716	-0.417803	-0.416431
Cdc42ep3	-0.764031	-0.676214	-0.809731		Cdh22	-0.709956	-0.549385	-0.569099
Cdh13	-0.497826	-0.416431	-0.417803		Cdh24	0.455059	0.609266
Cdh18	-0.589307				Cdk18	-0.374444	-0.56692	-0.646298
Cdh22	-0.539512	-0.569099	-0.549385		Cdkl4	-0.456433	-0.525273	-0.522355
Cdh24	0.587848		0.609266		Cdkl5	0.373987	0.504975	0.327956
Cdk18	-0.723193	-0.646298	-0.56692		Cds1	-0.388308	-0.403505	-0.351226
Cdkl4	-0.696806	-0.522355	-0.525273		Ceacam16	1.57181
Cds1	-0.408085	-0.351226	-0.403505		Celsr3	0.434463	0.582437
Cfap126	-0.758495	-0.545631	-1.14834		Chchd4	-0.217467
Cfp	0.605745				Chga	-0.27648
Chchd10	-0.278995				Chil1	-0.886257	-0.919776
Chd3os	-0.25641	-0.24605			Chrm3	0.327444	0.439722
Chgb	0.244484				Chrna4	-0.602938	-0.598237	-0.652202
Chordc1	0.28546	0.302231			Chst12	-0.36419	-0.275076
Chrd	0.375027		0.395423		Chst8	-0.600874	-0.507229	-0.436416
Chrna4	-0.739647	-0.652202	-0.598237		Ciart	-0.832379	-0.711158	-0.932449
Chst8	-0.448157	-0.436416	-0.507229		Cib2	-0.364371
Ciart	-0.932056	-0.932449	-0.711158		Cib3	-4.32193	-4.32193	-4.32193
Cib3	-4.32193	-4.32193	-4.32193		Cirbp	-0.310577	-0.276961	-0.495697
Cirbp	-0.497713	-0.495697	-0.276961		Cited4	-0.994124	-0.703861	-1.01722
Cit	-0.553865				Ckmt1	-0.258764
Cited4	-1.4291	-1.01722	-0.703861		Clec2l	-0.282116
Clec4a3	0.895179				Clmp	0.408354	0.463568
Clec4d	1.66208				Cln6	-0.355935	-0.395825	-0.374264
Cml1	-0.417209	-0.348267	-0.396832		Clstn3	-0.259383
Cnih3	-0.341106	-0.295173			Cml1	-0.401493	-0.396832	-0.348267
Cntfr	-0.24004				Cnih3	-0.363106		-0.295173
Cntn4	-0.634371				Cnksr2	0.28748	0.336173	0.272535
Cntnap4	-0.565645	-0.397017	-0.465442		Cntnap4	-0.479502	-0.465442	-0.397017
Cobl	-0.819547	-0.712128	-0.870404		Col11a1	0.884094	1.10061
Col11a1	0.959396		1.10061		Col23a1	-0.606271	-1.11576	-0.692521
Col11a2	0.46016		0.446328		Cort	0.363986	0.672411	0.360091
Col23a1	-1.08847	-0.692521	-1.11576		Cox6a2	-0.483777	-0.499752	-0.641252
Col4a1	0.474356				Cplx1	-0.288584
Col4a2	0.472127		0.441605		Cplx3	-0.947508	-0.986236	-1.19326
Col8a2	-1.05924		-1.96093		Cpne2	-0.552024	-0.903897	-0.317956
Corin	-2.07176				Cpne5	-0.33521		-0.405533
Cox6a2	-0.592082	-0.641252	-0.499752		Cpne7	-0.560431
Cox6b2	-0.711178		-0.745129		Cpne9	0.495606	0.615107
Cplx3	-1.26747	-1.19326	-0.986236		Crebbp	0.42489	0.357706
Cpne2	-0.483194	-0.317956	-0.903897		Crip2	-0.216271	-0.291295	-0.254179
Crhr2	-1.15692		-1.73505		Crtac1	-0.525926	-0.317744
Crip2	-0.217121	-0.254179	-0.291295		Crygs	-2.23094	-3.20771
Crtac1	-0.317907		-0.317744		Crym	-0.509806
Cspg5	-0.196798	-0.276467	-0.2751		Cryz	-0.405334	-0.392512
Ctgf	-1.24612	-0.828989	-0.877602		Csdc2	-0.221017
Ctla2a	0.567579				Cspg5	-0.33824	-0.2751	-0.276467
Ctla2b	0.85469				Ctgf	-0.571444	-0.877602	-0.828989
Ctsh	0.428729				Ctxn1	-0.251417
Ctss	0.416654				Ctxn3	-0.778251	-1.93528	-1.66804
Ctxn3	-1.40788	-1.66804	-1.93528		Cxcr6	-2.26261	-2.68135
Cxx1c	-0.302122	-0.328509	-0.269926		Cxx1b	-0.232883		-0.258759
Cyb561	-0.611227	-0.363536	-0.781505		Cxx1c	-0.322426	-0.269926	-0.328509
Cyp2s1	-0.779318				Cyb561	-0.39688	-0.781505	-0.363536
Cyp46a1	-0.318347	-0.328716	-0.256553		Cyb5r1	-0.261711
Dact2	-0.327571	-0.345021			Cyp26b1	0.724373	0.638947
Dbp	-0.767394	-0.766174	-0.671703		Cyp46a1	-0.328338	-0.256553	-0.328716
Dcn	-0.635304	-0.313829	-1.13144		Cypt12	4.32193
Defb1	-4.32193		-4.32193		D630023F18Rik	-0.55263		-0.60089
Defb10	-4.32193	-4.32193	-4.32193		D830031N03Rik	0.73736	0.72977
Defb20	-4.32193				Dact2	-0.3636		-0.345021
Defb9	-4.32193		-2.19507		Dbp	-0.748543	-0.671703	-0.766174
Dgkz	0.286137		0.328827		Dcn	-0.408154	-1.13144	-0.313829
Dhrs7c	-4.32193		-4.32193		Ddi2	0.295994
Dlk1	-1.40693	-0.979894	-2.20388		Ddt	-0.252227	-0.244844	-0.295653
Dlx1	-0.61357	-0.495895	-0.484891		Ddx17	0.264155	0.274556
Dlx6	-0.587862	-0.619405			Ddx25	-0.328329		-0.234848
Dnajb5	0.312845		0.374695		Defb1	-4.32193	-4.32193
Dnajb9	-0.241355		-0.285615		Defb10	-4.32193	-4.32193	-4.32193
Dnajc5b	-2.73209	-2.81893	-2.08703		Defb35	4.32193
Dner	-0.266018	-0.273133			Defb47	4.32193
Doc2a	-0.381966	-0.413743	-0.405619		Dgkh	0.918857	0.883275	0.706489
Doc2b	0.310674	0.407719	0.488429		Dgki	0.630311	0.649657
Dok3	0.685902		0.538164		Dhrs7c	-2.83594	-4.32193
Dok6	0.508565	0.594349	1.0317		Dio3	-1.30319	-1.70516
Dpp10	-0.754495	-0.663916	-0.726034		Dlgap2	0.306965	0.398359
Dppa3	2.12258				Dlk1	-1.27932	-2.20388	-0.979894
Dpy19l1	-0.271081	-0.352017	-0.328306		Dlx5	-0.505532
Dsc3	-1.6338	-1.69879	-1.45284		Dmwd	-0.260714
Dusp1	-0.491465	-0.516588			Dnajb14	0.386082	0.491618	0.440646
Dusp26	-0.382194	-0.429986	-0.369893		Dnajb5	0.284675	0.374695
Dusp6	0.407714	0.300638	0.566494		Dnajc30	-0.256113		-0.203064
Ebag9	-0.325109		-0.455496		Dnajc5b	-4.32193	-2.08703	-2.81893
Ebf3	-1.17173	-1.15207	-1.07685		Dner	-0.223263		-0.273133
Ecel1	-1.10816	-0.90561	-1.43595		Doc2a	-0.414612	-0.405619	-0.413743
Efcab1	-0.57682		-0.684604		Doc2b	0.370133	0.488429	0.407719
Efhd1	-0.415045	-0.392957	-0.29772		Dok6	0.742915	1.0317	0.594349
Efna5	-0.923301				Dot1l	0.431935	0.504846
Efnb3	-0.254785				Dpp10	-0.596373	-0.726034	-0.663916
Egr1	0.476866	0.501746	0.586036		Dpysl4	-0.27802
Egr2	0.992861		1.01778		Dusp26	-0.342032	-0.369893	-0.429986
Egr4	0.369212	0.283376	0.491393		Dusp6	0.386782	0.566494	0.300638
Elmo1	-0.349943	-0.319595			E030003E18Rik	0.401333	0.483847
Eml2	-0.217212	-0.237829			E030011O05Rik	1.94299
Enkur	-0.71347				Ear2	2.2121
Epha6	0.512455	0.643079	0.880528		Ebag9	-0.345701	-0.455496
Ephx1	-0.50274		-0.732128		Ecel1	-0.834973	-1.43595	-0.90561
Epn3	-1.07647		-1.8116		Efnb2	-0.410523
Erf	-0.255189				Egr1	0.629805	0.586036	0.501746
Erich4	-4.32193	-2.88453			Egr3	0.254443	0.304726	0.27658
Etfa	-0.282338		-0.341188		Elk4	0.448727	0.483656
Etl4	-0.332216		-0.296626		Elovl6	0.280466
Etnk2	-1.02626		-1.10549		Eml2	-0.211885		-0.237829
Etohi1	0.266646				Entpd4	-0.212707
Fabp4	1.07913				Entpd4	-0.212707
Fam110b	-0.245516	-0.2745			Epha4	0.321462	0.364644	0.29501
Fam117a	-0.553834				Epha5	0.417026	0.443347	0.299491
Fam132a	-0.424525		-0.480175		Epha6	0.734907	0.880528	0.643079
Fam193b	0.294785		0.422483		Epha7	0.338564	0.374566
Fam19a1	0.279859		0.329823		Ephx2	-0.304761	-0.406215
Fam222a	-0.461038				Ergic3	-0.254136	-0.280508
Fam24a	-4.32193	-4.32193	-4.32193		Faim2	-0.215888
Fam25c	-1.52129		-4.32193		Fam110b	-0.31739		-0.2745
Fam3b	4.32193				Fam135b	0.637081	0.782757	0.557995
Fam65b	-0.278432				Fam173a	-0.220406
Fam81a	-0.398127		-0.370015		Fam205a2	-0.867474		2.06763
Fank1	-0.777394				Fam205a2	1.95138		2.06763
Fbxw13	-4.32193	-4.32193	-4.32193		Fam213b	-0.350244	-0.245135	-0.284173
Fcer1g	0.505621				Fam24a	-4.32193	-4.32193	-4.32193
Fcgr2b	0.509285				Fam25c	-4.32193	-4.32193
Fcgr3	0.386555				Fam69b	-0.280706
Ferd3l	2.54728				Fbxw13	-4.32193	-4.32193	-4.32193
Fgf12	-0.3749	-0.282713	-0.375021		Fcgrt	-0.35572	-0.317552
Fhod3	-0.661825	-0.593519			Fgf12	-0.285237	-0.375021	-0.282713
Figf	-1.27697		-1.06856		Fgf2	0.788639
Fndc9	-0.993291				Fgf22	-1.13182	-1.37571	-1.02661
Folr1	-1.29759		-2.75884		Figf	-0.963462	-1.06856
Fos	0.583188		0.481869		Fjx1	-0.333926		-0.243458
Fosb	0.727426	0.659694			Fkrp	-0.213934
Fpr1	1.95232				Flnb	0.383145
Fpr2	2.71248				Fos	0.438626	0.481869
Fst	-1.32606				Foxn3	0.429985
Fxyd5	0.506829				Frrs1l	0.340207	0.421718	0.317286
Fxyd6	-0.447594	-0.441167	-0.586403		Frs3	-0.296748
G6pc3	-0.339569	-0.328702	-0.421068		Fstl4	0.522168	0.576524
Gaa	-0.338475	-0.266674	-0.341033		Fxyd6	-0.679862	-0.586403	-0.441167
Gabra1	-0.243591		-0.227573		G6pc3	-0.402261	-0.421068	-0.328702
Gabra3	-0.529913	-0.419961	-0.506556		Gaa	-0.40158	-0.341033	-0.266674
Gabrd	-0.336476				Gabra3	-0.639005	-0.506556	-0.419961
Gabrg1	-0.476958	-0.408695	-0.560613		Gabrb1	0.372639	0.508514	0.423526
Gad1	-0.303278				Gabrg1	-0.501294	-0.560613	-0.408695
Gad2	-0.248434				Galns	-0.394358	-0.4659
Galk1	-0.321411	-0.402705	-0.593592		Gap43	-0.529328	-0.473152	-0.402844
Gap43	-0.351289	-0.402844	-0.473152		Garnl3	-0.411641		-0.483582
Garnl3	-0.412817	-0.483582			Gas5	0.35602	0.356714
Gas6	-0.541387		-0.659713		Gatad2b	0.516062	0.479945	0.380437
Gcnt4	-0.913169	-1.10889	-0.769982		Gcnt4	-0.73374	-0.769982	-1.10889
Gfra1	-0.358856	-0.247117	-0.33954		Gcsh	-0.325176	-0.299619	-0.245468
Gfra2	-0.355345				Gdap1l1	-0.298811
Ghrh	-1.24511	-4.19855	-1.52231		Gdf1	-0.979301		-0.697644
Ghrl	-4.32193	-4.32193			Gfra1	-0.37919	-0.33954	-0.247117
Glp1r	-2.1925	-1.95591	-2.04952		Gfra4	-0.313165
Glp2r	-1.50139	-1.18681	-1.77893		Ghrh	-1.92294	-1.52231	-4.19855
Glt8d2	0.416004		0.553608		Gjc3	0.298977
Gm10416	-3.46504	-1.80261			Glb1	-0.31516	-0.438722
Gm10714	-1.67776	-1.43064			Glp1r	-1.39992	-2.04952	-1.95591
Gm10941	-0.994418				Glp2r	-1.5892	-1.77893	-1.18681
Gm13304	-1.14526	-0.768806			Glrx	-0.259303
Gm13304	-1.94603	-0.768806			Gm10052	0.50584	0.435881
Gm13304	-1.98577	-0.768806			Gm10416	-1.2012		-1.80261
Gm13305	-0.79283		-2.65737		Gm10941	-1.0676
Gm13305	-2.35554		-2.65737		Gm11468	-1.48609	-4.32193	-4.32193
Gm13308	-1.37359	-1.21667	0.452038		Gm12250	1.17822
Gm15104	-4.32193				Gm13238	1.53081
Gm15987	3.51437				Gm13304	-1.59107		-0.768806
Gm19705	1.24883				Gm13304	-0.464199		-0.768806
Gm1987	-1.33941	2.35484	-4.31596		Gm13546	4.32193
Gm20605	0.630252		0.618387		Gm14288	0.528481	0.216682
Gm2087	-2.0634	-4.32193	-4.32193		Gm15104	-4.32193
Gm20878	-4.32193	4.32193	-4.32193		Gm15408	-1.20905	-1.69294
Gm2115	0.318879	0.408267	0.451827		Gm1821	-0.404505	0.165541
Gm21188	1.35481				Gm19705	1.38153
Gm21586	-2.11983		-2.42035		Gm1987	0.493473	-4.31596	2.35484
Gm21586	-2.1853		-2.42035		Gm2002	-4.32193
Gm2694	-0.665552	-0.701839			Gm20319	0.812537
Gm5797	-4.32193	-4.32193	-4.32193		Gm2087	-4.32193	-4.32193	-4.32193
Gm6644	-1.49347	-1.68518	-4.32193		Gm2115	0.348299	0.451827	0.408267
Gm6938	-3.76448	-1.77028	-4.32193		Gm2560	4.32193
Gng4	-0.589841	-0.602617	-0.442139		Gm3020	1.14541
Golm1	0.327883	0.304657	0.345918		Gm3020	1.13018
Gpc3	-0.861021				Gm5797	-3.6462	-4.32193	-4.32193
Gpnmb	0.65986		-1.13533		Gm5907	4.32193
Gpr153	-0.53267	-0.585711			Gm6083	4.32193
Gpr17	0.663503	0.394604			Gm6644	-2.95471	-4.32193	-1.68518
Gpr25	-0.417248	-0.433904			Gm6793	0.329619
Gpr52	-0.891017		-1.13446		Gm6938	-3.37725	-4.32193	-1.77028
Gpr68	0.347071		0.367817		Gm715	-0.464533
Gpr88	-2.17238	-1.70539	-1.94051		Gm9866	-0.341463
Gpsm1	-0.317787	-0.312967			Gm9895	2.17407
Gpt2	0.324059	0.326726	0.279809		Gnaq	0.257356	0.313823	0.238173
Gpx3	-1.61431	-0.62064	-2.05969		Gng11	0.449032
Grb10	-0.533886		-0.423035		Gng3	-0.254902
Grik1	-0.624533	-0.501533	-0.554018		Gng4	-0.446979	-0.442139	-0.602617
Grik3	-0.659589	-0.473957	-0.445821		Gpaa1	-0.239641
Grin2b	-0.380902		0.348049		Gpi1	-0.217522
Grm2	-0.432783				Gpr137	-0.237545
Grm4	-0.791021	-0.734868	-0.709988		Gpr25	-0.387529		-0.433904
Grm8	-1.10393	-1.02419	-1.07798		Gpr37l1	-0.279726
Grp	-0.866597	-0.685166	-1.18265		Gpr52	-1.2406	-1.13446
Gse1	0.297218	0.300998	0.420761		Gpr63	0.524001
Gsg1	1.47503				Gpr68	0.326242	0.367817
Gsg1l	-0.476346				Gpr88	-0.915529	-1.94051	-1.70539
Gsta2	-2.68758	-4.03946			Gprasp2	-0.296801
Gstk1	-0.330229		-0.370172		Gpsm1	-0.36499		-0.312967
Gstm1	-0.251149	-0.266084	-0.33771		Gpx3	-1.56649	-2.05969	-0.62064
Gstt2	-0.704615		-0.967091		Grik1	-0.664101	-0.554018	-0.501533
Gtf2ird1	-0.422588		-0.481236		Grik3	-0.399938	-0.445821	-0.473957
Guca2b	4.32193				Grin2a	0.831873	0.868157	0.782648
Gucy1a3	-0.384513		-0.476995		Grm4	-0.605098	-0.709988	-0.734868
H2-Q2	-3.22411	-4.32193	-2.21396		Grm8	-0.763523	-1.07798	-1.02419
Hap1	-0.332067		-0.312136		Grp	-1.17041	-1.18265	-0.685166
Hddc2	-0.27766				Gsc	1.7145
Henmt1	-0.862477				Gse1	0.322151	0.420761	0.300998
Hes6	-0.358602		-0.479684		Gstm1	-0.381052	-0.33771	-0.266084
Hist1h2ab	1.90994				Gstm6	-0.326073
Hist1h2ae	1.26739				Gstp2	-0.241889	-0.445993
Hist1h4d	-1.8991				H2-T24	0.60564	0.613259
Hist1h4j	1.83693		1.44289		H2afx	-0.251107
Hist1h4k	0.630459		0.931809		Hadh	-0.25829	-0.449165
Hist2h2aa2	2.61834		2.58503		Hap1	-0.454815	-0.312136
Hist2h4	1.13679	1.22762	1.64076		Hapln2	0.353172
Hist3h2a	0.306154		0.625866		Hbb-bs	4.32193	4.32193
Hlf	-0.405455	-0.323064			Hcfc1r1	-0.234023
Hmga1	-0.361455	-0.253943			Hdac11	-0.2491		-0.221863
Hmga1-rs1	0.754942		-1.15405		Henmt1	-0.886102
Hmgb3	-0.518496	-0.498327	-0.559948		Hes6	-0.384847	-0.479684
Homer1	0.447499	0.546418	0.460757		Hint2	-0.254954	-0.253345
Homer3	0.400305		0.335256		Hipk2	0.690332	0.513453
Hpca	0.322577		0.409412		Hist1h1d	2.38325
Hpcal1	-0.392549	-0.473837	-0.354718		Hist1h2ao	4.32193
Hrh1	-0.708741	-0.680446	-0.784471		Hist1h2ao	4.32193
Hrh3	-0.627946	-0.535165	-0.772071		Hist1h2be	0.574066	0.634141
Hs3st1	-0.323219	-0.302016			Hist1h2bk	1.05647
Hs3st2	-1.1732	-0.966177	-1.22881		Hist1h3e	2.47299
Hs3st4	0.313525		0.346037		Hist1h4k	0.791062	0.931809
Hs6st2	-0.689054	-0.458344	-0.781402		Hist3h2a	0.346374	0.625866
Hsd11b1	0.2382		0.2561		Hist3h2bb-ps	2.22622	2.66419
Hspa1b	0.409162	0.338756			Hmbox1	0.412922	0.462594
Hspa5	0.307802	0.354643			Hmga1-rs1	-1.35051	-1.15405
Htr2b	1.58704				Hmgb3	-0.41167	-0.559948	-0.498327
Htr2c	-0.910259		-1.65245		Hmox1	-0.890735	-0.967914
Hyi	-0.390203	-0.402599	-0.376783		Hnrnpa1	-0.237907	-0.355829
Ier3	-0.458575		-0.71258		Homer1	0.478746	0.460757	0.546418
Ifi203	0.906562				Homer2	0.394366	0.31724
Ifi204	0.908868				Hpcal1	-0.465986	-0.354718	-0.473837
Ifi30	0.568092				Hrh1	-0.780773	-0.784471	-0.680446
Igf2	-1.01982		-1.41134		Hrh3	-1.05196	-0.772071	-0.535165
Igfbp6	-0.466523	-0.485495	-0.351944		Hs3st2	-0.932019	-1.22881	-0.966177
Igsf21	-0.367088	-0.485037	-0.330839		Hs6st2	-0.463899	-0.781402	-0.458344
Il11ra1	-0.311552		-0.400469		Hspb6	-0.581821	-0.989532
Il11ra2	3.38181		3.49049		Hspbp1	-0.251248
Il16	0.316289				Ier3	-0.477561	-0.71258
Il17c	4.32193				Ifi204	0.932702
Il34	0.242339				Ifnb1	-4.32193	-4.32193
Impact	-0.298099		-0.366734		Igsf21	-0.486912	-0.330839	-0.485037
Ipw	0.590261	0.614655	1.24366		Igsf8	-0.216524
Isl1	-3.45352	-3.71023	-2.73146		Impact	-0.310401	-0.366734
Itga3	-0.476672		-0.602211		Inafm1	-0.297787
Iyd	0.67088		0.664515		Ipw	0.818622	1.24366	0.614655
Kcna4	-0.399957				Isl1	-1.32317	-2.73146	-3.71023
Kcnc4	-0.464713	-0.344006			Itga7	0.391322	0.450275
Kcnf1	-0.434263	-0.30637	-0.333542		Iyd	0.697946	0.664515
Kcnh2	-0.480664		-0.514769		Kcnc4	-0.341628		-0.344006
Kcnip1	-0.373885	-0.38584			Kcnf1	-0.431606	-0.333542	-0.30637
Kcnj13	-1.31437		-2.82053		Kcnh2	-0.385948	-0.514769
Kcnj4	-0.427741	-0.393636	-0.211455		Kcnip3	-0.314323		-0.226416
Kcnj9	-0.403688	-0.384628			Kcnj4	-0.348892	-0.211455	-0.393636
Kcnk3	-0.496447				Kcnj6	0.356796	0.448761	0.348635
Kcns1	-0.470101	-0.515011	-0.404519		Kcnj9	-0.360392		-0.384628
Kdm7a	0.470674	0.611441	0.535698		Kcnk12	-0.319923
Khdrbs3	0.238388				Kcnma1	0.314093	0.386205	0.296731
Kirrel3	-0.329909		-0.275344		Kcnq3	0.585474	0.708496	0.536223
Klf5	-1.05899	-0.850847			Kcns1	-0.64421	-0.404519	-0.515011
Klhdc8a	-0.738041	-0.777509	-0.579945		Kctd16	0.407452	0.594886
Klhdc8b	-0.439378		-0.401488		Kctd4	0.278959	0.322627
Klhl2	0.24758	0.252279	0.279946		Kdm7a	0.656756	0.535698	0.611441
Klk8	0.41417		0.434685		Kif13b	0.545522
Klra13-ps	4.32193				Kirrel3	-0.428063	-0.275344
Klra17	2.9691				Kit	-0.49305
Krt18	-1.33085		-2.07099		Klf9	0.267015	0.352693	0.268075
Krt77	-0.58645	-0.674473	-0.757744		Klhl11	0.427804	0.368218	0.348971
Krt8	-1.52718		-2.05462		Klhl34	0.313829	0.404326
LOC102634401	4.32193				Klk8	0.362724	0.434685
Lamc2	-1.34299	-1.42375	-1.15315		Klri1	2.62267
Laptm4b	-0.236568		-0.255741		Kmt2a	0.385982	0.379906
Lbp	-1.14806		-1.9703		Kmt2d	0.470849	0.397362
Ldb2	-0.625151	-0.632397	-0.653364		Krt2	-0.678383
Ldhal6b	-2.13973				Krt77	-0.799237	-0.757744	-0.674473
Ldlrad2	-2.23377				L1cam	-0.292816
Lefty1	0.404489		0.434609		LOC106740	-0.317716	-0.289962
Leng8	0.365875		0.644158		Lasp1	-0.245552	-0.311926
Lgi2	-0.447009				Lcn2	-1.37092	-1.71772
Lhb	-1.71238				Lct	0.652551	0.62995
Lhfpl5	-0.614203		-0.533503		Ldb2	-0.695895	-0.653364	-0.632397
Lilrb4a	0.712262				Lefty2	-1.19949
Lime1	0.300742		0.406566		Leng8	0.483421	0.644158
Lims2	0.465167				Lgals2	-1.4779	-1.69299
Lppr3	-0.372558	-0.401828	-0.308961		Lhfpl5	-0.673311	-0.533503
Lrrc10b	0.468832	0.441313	0.642772		Lime1	0.304963	0.406566
Lrrtm3	-0.489786	-0.402176			Limk1	-0.3203
Lsm11	0.310326				Lmbrd2	0.357792
Lst1	0.804312				Lnpep	0.492687	0.372748	0.49275
Lurap1	-0.533732				Lppr3	-0.402489	-0.308961	-0.401828
Lurap1l	0.407642	0.42454	0.431447		Lrfn1	-0.275718		-0.261162
Ly6g6d	-1.2609				Lrfn3	-0.323499
Ly6g6e	-1.06447	-0.882254	-0.744986		Lrrc10b	0.444944	0.642772	0.441313
Ly6h	-0.261654	-0.275491			Lrrc14	-0.330913
Ly86	0.415237				Lrrc24	-0.286045		-0.273484
Lyz2	0.788464		-1.27041		Lrrc7	0.390378	0.42387	0.331699
Lzts1	-0.548121	-0.308416	-0.319491		Lsm10	-0.320097
Mab21l1	-1.97773	-1.54912	-1.12043		Lsm8	0.295691	0.303793
Madcam1	-3.52435		-3.13876		Luc7l3	0.234703
Mafg	0.288483	0.300695			Lurap1l	0.352694	0.431447	0.42454
Magel2	-1.29252		-1.28804		Lxn	-0.27502		-0.263759
Mapk3	-0.242738	-0.284732	-0.230611		Ly6g6e	-1.11569	-0.744986	-0.882254
Mapk4	-0.452774		-0.365609		Ly6h	-0.395641		-0.275491
Marcksl1	-0.273848	-0.292506			Ly96	0.748255
Mboat7	-0.262152	-0.312174	-0.358101		Macf1	0.26955
Mc3r	-2.49883	-1.05029	-2.69789		Madcam1	-1.99741	-3.13876
Mdga1	0.515858	0.4052	0.419623		Mafa	0.784563	1.00718
Mef2c	-0.338763				Malat1	0.624933	0.898092	0.415567
Meg3	0.406216		0.598912		Manf	0.288344
Meis2	-0.539875	-0.54134	-0.460635		Mapk3	-0.264194	-0.230611	-0.284732
Met	-0.831722		-1.03195		Marc2	-0.308111	-0.35074
Mfge8	-0.313098	-0.368319	-0.368789		March9	-0.249015
Mgat5b	-0.339248	-0.337524			Marcksl1	-0.258651		-0.292506
Mgp	-0.437811		-0.6514		Mast1	-0.270175
Mid1	0.76345				Mboat7	-0.362444	-0.358101	-0.312174
Mir124a-1hg	0.440036		0.565322		Mbp	0.449871
Mmp14	0.40973				Mc3r	-1.47215	-2.69789	-1.05029
Mnda	1.05817				Mcat	-0.315995
Mndal	0.971029				Mcpt2	3.07756
Morn1	-0.704198	-0.538089	-0.863108		Mdk	-0.367188	-0.418128
Mpeg1	0.496469				Mea1	-0.214534
Ms4a10	-4.32193	-4.32193			Med13l	0.295515
Ms4a4c	1.3303				Meg3	0.426113	0.598912
Ms4a6c	0.897674				Megf11	-0.622234	-0.597636
Ms4a6d	1.06847				Meis2	-0.474528	-0.460635	-0.54134
Ms4a7	1.10077				Mesp2	-1.221		-1.21664
Msgn1	-4.32193	-4.32193	-4.32193		Met	-0.931268	-1.03195
Msx1os	-0.950409		-1.26498		Mettl22	-0.298054		-0.319818
Myh7	-0.790667		-0.764884		Mfge8	-0.338722	-0.368789	-0.368319
Myl3	-4.32193				Mgat5b	-0.315533		-0.337524
Myoc	-0.422523	-0.620321	-0.540715		Mib1	0.588603	0.612634	0.475508
Naga	-0.299496		-0.515754		Mir124a-1hg	0.36369	0.565322
Nap1l3	-0.241504		-0.308715		Mndal	0.788251
Nap1l5	-0.367173	-0.385777	-0.327858		Mobp	0.432387
Necab1	-0.553061	-0.46333	-0.502022		Mocs3	-0.269219
Necab2	-0.351347	-0.390055	-0.380269		Mrgpre	-0.543016
Necab3	-0.282123	-0.413995			Mrln	1.87316
Negr1	-0.222523				Mrpl16	-0.270169		-0.237273
Neurod6	0.369088		0.339989		Mrps18b	-0.244391	-0.237321	-0.231188
Ngb	-1.5796	-1.23536	-1.85732		Mrps18c	0.335786	0.336125
Ngef	-0.30023	-0.29269			Ms4a10	-4.32193		-4.32193
Nkg7	-1.85273		-2.20748		Msgn1	-4.32193	-4.32193	-4.32193
Nmu	-4.32193				Mt2	-0.623068	-0.664264
Nog	-0.59305	-0.427352	-0.423766		Mtx1	-0.280796
Nov	-0.366041	-0.371128	-0.51176		Mvb12a	-0.259217	-0.276031	-0.261376
Npas2	-0.444125		-0.438285		Mycbp2	0.258784	0.303823
Npcd	-0.685092		-0.880617		Myh7	-0.652795	-0.764884
Npffr1	-0.909545	-0.974219	-0.825057		Myh9	0.284807		0.3039
Npsr1	-1.55932	-2.72595	-2.40493		Myl6b	-0.400694
Nptx1	0.315611	0.288989	0.331972		Myoz2	-2.77402
Npy1r	-0.350713				Naglu	-0.391207	-0.628904
Nr1d1	-0.363612	-0.364522	-0.46052		Nap1l5	-0.398291	-0.327858	-0.385777
Nr1d2	-0.258359		-0.26012		Ncoa3	0.333089
Nr1i3	-4.32193	-2.3516	-2.83596		Ndrg2	-0.264716
Nr2f2	-0.671038		-0.993651		Ndufaf3	-0.243368
Nr4a3	0.465374	0.348592	0.457647		Neat1	0.480826
Nrep	-0.508896	-0.505001	-0.463251		Necab1	-0.50047	-0.502022	-0.46333
Nrp1	0.229367	0.284613			Necab2	-0.417259	-0.380269	-0.390055
Nrsn2	-0.495718	-0.517986	-0.553602		Necab3	-0.287047		-0.413995
Nsun3	-0.531899				Nfib	0.368908	0.285564	0.339227
Nt5dc2	-0.376217		-0.612682		Ngb	-1.02022	-1.85732	-1.23536
Ntn5	-1.13072	-0.863449	-1.11619		Ngef	-0.232228		-0.29269
Nts	-1.05869	-1.21545	-0.86523		Ninj1	-0.334621	-0.625514
Ntsr1	-0.91934	-0.770625			Ninj2	0.504571
Nudt4	-0.254546	-0.245356	-0.228322		Nkg7	-1.15772	-2.20748
Nxpe5	1.77174				Nmu	-4.32193
Nxph3	-1.22541	-1.11585	-0.982846		Nnat	-0.541723
Nxph4	-1.37886		-0.830955		Nog	-0.485466	-0.423766	-0.427352
OTTMUSG00000016609	3.19279	2.49213			Nol3	-0.391728	-0.350852	-0.331922
Obp2b	4.32193				Nov	-0.710334	-0.51176	-0.371128
Oca2	-1.48544		-2.10914		Npas2	-0.415364	-0.438285
Ogfod3	-0.608488		-0.470957		Npcd	-0.864512	-0.880617
Olfm2	-0.602	-0.696726	-0.511185		Npffr1	-0.803718	-0.825057	-0.974219
Olfm3	-0.463496				Npsr1	-1.54465	-2.40493	-2.72595
Olfml2b	0.380787	0.334627	0.39158		Nr1d1	-0.401323	-0.46052	-0.364522
Olfr574	-1.99214		-2.51139		Nr1i3	-2.84284	-2.83596	-2.3516
Opn3	-1.2898		-0.940359		Nr2f2	-0.835589	-0.993651
Orm1	-2.82909	-2.1271	-4.32193		Nr3c2	0.327501	0.307499
Orm2	-3.6928	-1.19961	-4.32193		Nr4a3	0.390932	0.457647	0.348592
Osbpl10	-0.400996	-0.364336			Nrep	-0.283312	-0.463251	-0.505001
Osbpl1a	-0.299885	-0.318062	-0.332205		Nrip1	0.449538		0.470002
Otub2	0.348993	0.28836	0.379124		Nrip2	-0.318254
P2ry6	0.55486				Nrsn2	-0.603187	-0.553602	-0.517986
P4ha1	0.33182				Nsun3	-0.587065
Pak6	-0.3533	-0.376569			Nt5dc2	-0.358899	-0.612682
Pamr1	-0.589612	-0.450587	-0.522563		Ntn5	-1.42479	-1.11619	-0.863449
Parp8	0.317105		0.339783		Nts	-0.771341	-0.86523	-1.21545
Pbx3	-0.561286	-0.681674	-0.59688		Nucb2	-0.348333	-0.32512
Pcdhgc4	-0.377865	-0.423388	-0.499372		Nupr1l	0.829864
Pcolce	-0.86679		-1.65378		Nxph1	-0.315629
Pcp4	-0.308322				Nxph3	-0.886573	-0.982846	-1.11585
Pcp4l1	-0.559434		-0.638077		Oas3	1.52169
Pde9a	-0.41877				Oaz1-ps	-0.557007		-0.694757
Pdzk1ip1	-1.52367		-2.3336		Olfm2	-0.585176	-0.511185	-0.696726
Per2	0.445172	0.424647	0.518817		Olfr316	-1.54885
Perp	-0.869897		-1.39035		Olfr550	-1.49455
Pfkfb3	0.370295				Oprl1	-0.376201
Pglyrp1	0.378822				Orm1	-3.7333	-4.32193	-2.1271
Pgrmc1	-0.327271	-0.262208	-0.391915		Orm2	-3.17004	-4.32193	-1.19961
Pigz	-0.517368	-0.492296	-0.528328		Osbpl10	-0.369756		-0.364336
Pip5k1b	-0.311038				Osbpl1a	-0.307982	-0.332205	-0.318062
Pkdcc	-0.381398				Osgepl1	-0.387288
Pknox2	-0.309934	-0.31629	-0.315944		Oxsr1	0.30715
Pkp2	0.282417	0.356146	0.378587		P4ha1	0.361492
Pla2g16	-0.343484		-0.393404		Pabpn1	0.228875	0.26559
Plagl1	-0.727501		-1.09074		Pacrg	-0.333174	-0.350855	-0.268155
Plcb4	-0.552734		-0.56677		Pak6	-0.283881		-0.376569
Plcd3	-0.52222				Pamr1	-0.469119	-0.522563	-0.450587
Plch2	0.332049		0.303555		Papss2	-0.407351
Pld5	-1.3127	-0.974949	-1.71773		Paqr6	-0.374925
Plekha7	-0.650565	-0.571092	-0.66792		Parl	-0.269462	-0.298898
Plekhf1	0.53687				Pcbd1	-0.490641
Plin2	0.646032				Pcdh20	0.23315	0.279833	0.280608
Pltp	-0.347118		-0.670141		Pcdhga6	-0.453709
Plxdc1	-0.719594	-0.895764	-0.721711		Pcdhgc4	-0.451264	-0.499372	-0.423388
Pnck	-0.408313	-0.368869	-0.292522		Pclo	0.334935	0.320456	0.284897
Pnisr	0.288427	0.257435	0.415492		Pcsk1n	-0.328533		-0.277771
Pnpo	-0.236724	-0.224237	-0.294386		Pdk2	-0.269099	-0.244734
Pold4	0.298386				Pdxp	-0.230316
Pou1f1	-4.32193		-4.32193		Pdzk1ip1	-1.1218	-2.3336
Ppp1r15a	-0.353588				Per2	0.436866	0.518817	0.424647
Ppp1r3c	0.334205				Pet117	1.11639	1.07467
Prap1	-4.32193	-2.31141	-4.32193		Pgrmc1	-0.35002	-0.391915	-0.262208
Prdm12	-4.11438	-3.20521	-2.49798		Phyh	-0.22721	-0.297504
Prelp	-0.58179		-0.926034		Pianp	-0.23536		-0.233306
Prkab2	0.346024		0.332303		Pigt	-0.290273	-0.294552	-0.244453
Prkacb	-0.259358				Pigu	-0.278829	-0.282602
Prm1	4.32193				Pik3ip1	-0.278406
Prok1	-4.32193	-4.32193	-4.32193		Pla2g2f	0.933557	0.81059
Prph	-1.38589	-0.973521	-0.893953		Pla2g7	-0.245008	-0.332404
Prr15	-1.30449				Plac8	1.2036
Prr32	-1.29621		-2.02167		Plagl1	-0.549552	-1.09074
Prrg2	-0.432712		-0.53848		Pld5	-0.717373	-1.71773	-0.974949
Prss12	-0.568651	-0.587694	-0.370499		Plxdc1	-0.585734	-0.721711	-0.895764
Ptger3	-1.44135	-1.41115	-0.98333		Plxna4	0.329739	0.350821	0.278181
Pth2r	-1.99516	-1.69532			Pnck	-0.413241	-0.292522	-0.368869
Pvrl3	0.341187				Pnisr	0.365227	0.415492	0.257435
Pygm	-0.455822	-0.31972	-0.703342		Pnpo	-0.283518	-0.294386	-0.224237
Pyhin1	1.13405				Polr2l	-0.302131	-0.297597
R3hdml	4.32193				Pomgnt2	-0.274799
Rab11fip4os2	4.32193				Pou1f1	-4.32193	-4.32193
Rab32	0.553831				Ppp1r12a	0.300484
Rab33a	-0.261056	-0.276556	-0.239872		Ppp1r14a	0.384609
Rab38	-1.09009	-0.926871	-1.10611		Ppp1r16b	0.308133	0.248307
Rab3b	-0.386988	-0.36656	-0.35786		Ppp2r2b	-0.284254
Rai2	-0.525775	-0.427583	-0.480621		Prdm12	-1.16764	-2.49798	-3.20521
Rasl10a	0.306533	0.324808	0.479542		Prdx4	-0.331168	-0.6092	-0.332146
Rassf7	-1.04759				Prdx6	-0.37401	-0.459151
Raver2	0.381211		0.31783		Prickle2	0.27251	0.288277	0.259435
Rax	-2.78352				Prkca	0.313029	0.344165	0.284039
Rbks	-0.765434		-0.690422		Prok1	-4.32193	-4.32193	-4.32193
Rbm3	-0.340715	-0.460918	-0.4329		Prox1	0.445375	0.417363	0.434151
Rbp4	-0.449296				Prpf38b	0.298388	0.292283
Rcan2	-0.287355	-0.250266			Prph	-0.938395	-0.893953	-0.973521
Rcn1	-0.366735		-0.578075		Prr14l	0.345695
Rec8	-0.99923		-1.06875		Prr18	0.409526
Rem2	0.392106				Prrg2	-0.368496	-0.53848
Resp18	-0.636622	-0.549438	-0.764137		Prrt3	-0.292591
Retn	-1.32496				Prss12	-0.43367	-0.370499	-0.587694
Rexo4	0.283228		0.270088		Prtn3	-0.905824	-0.956948
Rgs11	0.35573		0.464839		Psmf1	-0.2701		-0.272829
Rgs3	-0.398243		-0.453907		Pth2r	-1.60363		-1.69532
Rhbdd2	-0.275659				Ptp4a3	-0.402025	-0.293498	-0.296508
Rhof	-0.292731	-0.280068	-0.238217		Ptpn5	-0.279134
Rims3	-0.629962	-0.626034	-0.544101		Ptprcap	-1.01439	-1.07944
Rit2	-0.26238				Pura	0.331062	0.445779	0.284309
Rnd1	-0.502455				Pxn	0.35359
Rnf112	0.381319	0.311908	0.431287		Pydc3	1.65585
Rnf182	0.465235	0.294135	0.33446		Pygm	-0.338572	-0.703342	-0.31972
Rnf186	4.32193				Pygo1	0.314376	0.403125
Rnf208	-0.214688	-0.306444	-0.265084		Qpctl	-0.319724
Robo3	0.769278	0.822666	1.22969		Rab11fip5	-0.304108	-0.23883	-0.236993
Rpl26	0.565953	0.580994	0.71274		Rab26os	1.05941
Rprm	-0.545775	-0.338604	-0.331737		Rab30	0.515677	0.492985	0.509747
Rps27	1.24057				Rab3b	-0.388521	-0.35786	-0.36656
Rps6ka2	-0.360276		-0.274173		Rasal1	-0.311355
Rsph9	-0.444284		-0.504713		Rasip1	-0.437062
Rspo2	-0.509028	-0.549754	-0.574559		Rbakdn	4.32193
Rxfp1	-1.06613	-1.32225			Rbfox1	0.240252	0.292043
Rxrg	-0.735589	-0.658799	-1.07461		Rbm3	-0.287962	-0.4329	-0.460918
Ryr3	0.501036		0.685312		Rcn1	-0.369181	-0.578075
Saa3	-0.775011		-2.22185		Rcn2	-0.234746	-0.281907	-0.213397
Samd10	-0.447731				Reep2	-0.247253		-0.240052
Sat1	0.440411				Reep6	-0.466045
Satb1	-0.347655	-0.380475			Resp18	-0.798931	-0.764137	-0.549438
Scarletltr	4.32193				Retn	-2.11189
Scarna6	4.32193				Rgs1	1.34062
Scgb1c1	4.32193				Rgs4	-0.379648	-0.325189
Scn5a	-1.95018	-1.65682	-1.90802		Rgs5	0.291577
Sdr39u1	-0.296175	-0.31572	-0.241446		Rgs7bp	0.264072	0.311427
Sebox	0.422912		0.404334		Rhbdd2	-0.294997
Sec14l3	-1.20699				Rhbdd3	-0.407199
Sema3b	-1.28807		-1.71033		Rhof	-0.320893	-0.238217	-0.280068
Sema3f	-1.11418		-1.54404		Rhov	-0.584354	-0.552264	-0.478574
Serpini1	-0.316521		-0.286259		Rimbp2	0.303934	0.37135	0.266669
Sfrp5	-1.56588		-2.88239		Rimklb	-0.323213
Sgpp2	-0.67731				Rims1	0.322786	0.247201
Sh3bgrl2	-0.37523				Rims3	-0.644868	-0.544101	-0.626034
Shisa4	-0.267131	-0.301448	-0.334891		Rit2	-0.296662
Shox2	-1.98127	-4.32193	-2.29431		Rnd2	-0.241787
Sirpb1b	1.54683				Rnf208	-0.362061	-0.265084	-0.306444
Sirt4	0.515196	0.390452	0.513313		Robo3	0.796777	1.22969	0.822666
Six3	-1.41131		-2.03193		Rpl26	0.612722	0.71274	0.580994
Skap1	-1.49604				Rpl39l	-4.32193
Skap2	0.314419				Rprm	-0.459407	-0.331737	-0.338604
Slc10a4	-1.64691	-1.12976	-1.4254		Rps6ka4	-0.275545		-0.287976
Slc13a4	-1.05936		-1.73705		Rspo2	-0.520954	-0.574559	-0.549754
Slc16a11	-0.482967	-0.53381			Rusc1	-0.325775		-0.30038
Slc17a6	-1.39803	-1.55767	-1.19013		Rwdd2a	-0.302578
Slc22a17	-0.288323				Rxra	-0.289247	-0.347547
Slc23a2	-0.307093				Rxrg	-1.1895	-1.07461	-0.658799
Slc29a4	-0.508432		-0.695324		Ryr2	0.447189	0.496024	0.377238
Slc2a12	-1.05933		-1.70463		Ryr3	0.572059	0.685312
Slc32a1	-0.42614	-0.351303	-0.273478		S100a5	4.32193		4.32193
Slc35f1	-0.545295	-0.503475	-0.580828		Saa3	-2.17141	-2.22185
Slc39a4	-1.28591		-2.2359		Sacs	0.949419	0.983382	0.781073
Slc39a6	-0.280018				Samd10	-0.401296
Slc45a1	-0.238889	-0.248414			Samd12	0.708147	0.749633	0.723748
Slc4a10	-0.320109		-0.368085		Samd14	-0.490569	-0.359136	-0.267724
Slc4a2	-0.678338		-1.0827		Scn5a	-0.988842	-1.90802	-1.65682
Slc5a5	-0.511138		-0.540574		Sdf2l1	0.352759
Slc6a1	-0.31773				Sdhaf3	0.468279	0.736129
Slc6a11	-0.233027	-0.318748	-0.290599		Sdr39u1	-0.305185	-0.241446	-0.31572
Slc6a15	-0.285169				Sdsl	-0.433823
Slc6a20a	-0.566161		-0.544136		Sema5a	0.378628	0.342638
Slc7a3	-0.936718	-0.729159	-1.1834		Sema6b	-0.220484
Slc8a3	-0.608987	-0.520986	-0.493347		Serpine2	-0.259829	-0.267711
Slfn1	1.11819				Sez6	-0.231523
Slfn4	1.69513	1.54671			Sfpq	0.236607	0.282729
Sln	-1.12202	-1.79888	-0.945779		Sfxn1	-0.27217
Slpi	-1.69839		-3.42996		Shank1	0.284371	0.309052	0.314826
Smad6	-0.759719		-0.760355		Shd	-0.345043		-0.305171
Smg1	0.361436	0.364261	0.53598		Shisa4	-0.319029	-0.334891	-0.301448
Smim22	-1.48629				Shox2	-1.80855	-2.29431	-4.32193
Smim5	-1.19893		-1.81513		Sik2	0.407132
Smim6	-3.69515	-2.19893	-2.7451		Slbp	-0.298049	-0.283413
Smoc2	0.287093		0.294408		Slc10a4	-1.01628	-1.4254	-1.12976
Sncb	-0.321157	-0.3677	-0.388015		Slc17a6	-0.815536	-1.19013	-1.55767
Snhg11	0.394427		0.483775		Slc24a2	0.299006	0.355088
Snhg20	0.279232		0.569757		Slc25a18	-0.371842	-0.269192	-0.412929
Sntb1	-0.93307		-1.08391		Slc25a41	1.97987
Snurf	0.828772				Slc32a1	-0.368487	-0.273478	-0.351303
Sod3	-0.46375		-0.87873		Slc35f1	-0.443545	-0.580828	-0.503475
Sorbs3	-0.301609		-0.567354		Slc3a2	-0.262251	-0.310895
Sowahb	-0.905684				Slc45a1	-0.242485		-0.248414
Sox1	-0.63256	-0.561042	-0.498155		Slc46a1	-0.356427	-0.533035
Sp9	-0.642445				Slc5a5	-0.60444	-0.540574
Spaca5	-4.32193	-4.32193	-4.32193		Slc6a1	-0.380857
Spag16	-1.04941		-1.20608		Slc6a11	-0.342248	-0.290599	-0.318748
Spata24	-0.538171	-0.402596	-0.584402		Slc7a14	0.314762	0.385235	0.397434
Spink4	-4.32193				Slc7a3	-1.02938	-1.1834	-0.729159
Spink8	0.462749	0.358217	0.423693		Slc7a4	-0.255961
Spint2	-1.10776		-1.44185		Slc7a8	-0.278175	-0.301101
Spp1	0.810478				Slfn5	0.734319
Sprr1a	3.03569				Slpi	-2.17318	-3.42996
Srebf1	-0.321002	-0.281054	-0.331385		Smarcb1	-0.228367
Srp54b	0.499895				Smg1	0.539765	0.53598	0.364261
Srp54b	-0.544507				Smoc1	-0.473866	-0.416568
Ssbp2	-0.30134				Smpd1	-0.225394	-0.305711
Sstr1	-0.528209	-0.493199	-0.526433		Sncb	-0.487867	-0.388015	-0.3677
Stab1	0.492704				Snhg11	0.355463	0.483775
Stamos	2.30597	2.17144			Snhg3	0.358157
Stard10	-0.392185	-0.348839	-0.414724		Sntb2	0.568268		0.493393
Steap1	-1.36894		-2.72451		Sod3	-0.415263	-0.87873
Stim1	-0.23131				Son	0.253244	0.240803
Stk32c	-0.23979				Sorcs2	-0.321337	-0.261467	-0.293696
Stmn1	-0.32083	-0.36161	-0.303168		Sox1	-0.392879	-0.498155	-0.561042
Syt5	-0.287764	-0.281403			Sp3os	-0.299791		-0.314314
Syt9	-1.0295		-1.33818		Sp9	-0.493
Sytl2	-0.362592	-0.426841			Spaca5	-4.32193	-4.32193	-4.32193
Tacr3	-2.03846	-1.35336	-2.35467		Spata3	-1.1945		-1.21736
Tbc1d9	-0.410825		-0.568043		Spink8	0.494994	0.423693	0.358217
Tcea3	-1.12607		-1.75195		Spred2	0.244315	0.267331
Tceal1	-0.278086		-0.33849		Srm	-0.258418		-0.250483
Tcerg1l	-0.919439	-0.731394	-0.947884		Srrm2	0.369838	0.381676
Tcirg1	0.424828				Srsf10	0.265123
Tctn2	-0.424523		-0.668033		Sstr1	-0.585503	-0.526433	-0.493199
Tekt5	-0.703097	-0.666996	-0.52681		Stard10	-0.292796	-0.414724	-0.348839
Tenm3	-0.377598				Stat2	0.503936	0.646218
Tesc	0.335348	0.293204	0.266271		Stmn1	-0.247618	-0.303168	-0.36161
Tgtp1	-1.68998		-1.52652		Strn	0.306647	0.289904	0.296746
Theg	1.21146				Sv2a	-0.224027
Thrb	-0.443097				Syce1l	3.58
Tiam1	-0.298199				Syt17	-0.355983
Timp2	-0.557613	-0.463063	-0.804179		Syt3	-0.243334
Timp3	-0.323229		-0.528119		Syt5	-0.285904		-0.281403
Tm6sf2	1.10983				Tacr3	-1.45919	-2.35467	-1.35336
Tmem114	0.396684		0.495236		Tanc1	0.299885	0.397246	0.404244
Tmem130	-0.374009	-0.360223	-0.416515		Taok1	0.260315
Tmem132a	-0.236811				Tbc1d7	-0.3211		-0.32033
Tmem145	-0.348203	-0.335814			Tbcc	-0.243782
Tmem163	-0.655526	-0.442165			Tcea2	-0.307993
Tmem216	-0.43571				Tceal1	-0.284584	-0.33849
Tmem255a	-0.42981	-0.317062	-0.648509		Tcerg1l	-0.871666	-0.947884	-0.731394
Tmem255b	-0.81997	-0.6355			Tcf4	0.269724	0.246368	0.247137
Tmem35	-0.238231	-0.225895	-0.297836		Tcta	-0.252828	-0.335373
Tmem88	-0.71858	-0.706636	-0.957995		Tctn2	-0.39099	-0.668033
Tmem91	-0.975043	-0.749543	-0.95859		Tekt5	-0.566405	-0.52681	-0.666996
Tmsb10	-0.262821				Tex264	-0.24073
Tnfaip8l2	0.539119				Tgoln2	1.00347	0.744499	0.648348
Tnfrsf25	0.838594	0.814083	1.19255		Tial1	0.26384
Tob1	-0.399499		-0.33888		Timp2	-0.621848	-0.804179	-0.463063
Tox	-0.883777	-0.956339	-0.791859		Tmed3	-0.31396	-0.483789
Tox2	-0.546761	-0.456066	-0.42493		Tmem130	-0.441862	-0.416515	-0.360223
Tpbg	-0.614383		-0.746841		Tmem132a	-0.279116
Tpd52l1	-0.285426				Tmem159	-0.341603	-0.358953
Tpsab1	-4.32193	-4.32193			Tmem176b	-0.372591	-0.571186
Traf3	0.290819				Tmem179	-0.257151
Traip	0.463509		0.487973		Tmem255a	-0.32786	-0.648509	-0.317062
Trhde	0.373896		0.379347		Tmem35	-0.297336	-0.297836	-0.225895
Trhr	-1.3927	-1.38228	-2.03949		Tmem44	-0.342457		-0.343752
Trim62	-0.377751	-0.390783	-0.515449		Tmem89	-4.32193	-1.73842	-4.32193
Trnau1ap	-0.27391				Tmem91	-0.941046	-0.95859	-0.749543
Trpc3	-0.765203		-0.715638		Tnfrsf25	0.921557	1.19255	0.814083
Trpt1	-0.487572	-0.408353	-0.450198		Tnks	0.278517
Tshz2	-1.55061	-1.57648	-1.1483		Tnpo1	0.370425
Tshz3	-0.680612	-0.690601			Tnr	0.331824	0.404213	0.413206
Tspan33	-0.559006		-0.650366		Tox	-0.580505	-0.791859	-0.956339
Ttc14	0.334751		0.430206		Tox2	-0.438646	-0.42493	-0.456066
Ttc39a	-1.05398				Tpsab1	-4.32193		-4.32193
Ttc9	-0.358714		-0.285616		Tra2a	0.261967
Tyro3	-0.241655	-0.257062			Trak2	0.269613
Tyrobp	0.415164				Trhr	-1.6852	-2.03949	-1.38228
Ube2u	-2.33759				Trim2	0.23998	0.252271	0.236449
Unc13c	-0.874221	-0.930823			Trim62	-0.472519	-0.515449	-0.390783
Uncx	-2.94773				Trp53i13	-0.483801	-0.530956
Usp2	-0.412668	-0.273851	-0.284854		Trpc5	0.507005	0.666818	0.493512
Vat1l	-1.19718		-1.76181		Trps1	0.446921
Vax1	-1.45108	-1.17158	-1.1209		Trpt1	-0.280669	-0.450198	-0.408353
Vpreb3	-4.07466	-1.60914	-2.09517		Tsen34	-0.235948
Vps13c	0.402992	0.552075	0.677031		Tshz2	-0.865832	-1.1483	-1.57648
Vstm2l	-0.230083	-0.271083			Tspan4	-0.582118	-0.705988	-0.445987
Vwc2l	-2.1191	-1.74067	-1.51862		Tspan9	-0.394705	-0.458416	-0.300716
Wdfy2	0.564959	0.509615	0.5206		Tst	-0.388576	-0.286441
Wdr54	-0.356731	-0.380963			Ttc14	0.37987	0.430206
Wdr6	-0.571092	-0.4557	-0.725035		Ttyh1	-0.228283
Wfdc17	1.11437				Tuba1b	-0.321505	-0.313654
Wfdc2	-1.31874		-3.02929		Tubb3	-0.308098
Whrn	-0.765034	-0.538739	-0.746583		Ube3a	0.35471		0.363059
Wnt4	-0.505703		-0.49367		Ubl7	-0.232451
Wnt9a	-1.20597	-0.750219	-0.621114		Ubxn2b	0.317223
Zar1	-2.30803	-3.07077	-2.70827		Ugt1a6b	-1.6018	-2.21086
Zbtb22	-0.290359	-0.25875	-0.246601		Uhmk1	0.360955	0.415403	0.326605
Zcchc12	-0.704061	-0.634582	-0.821925		Uqcrb	0.274769
Zdhhc22	-0.898352	-0.81189	-0.530865		Usp2	-0.274384	-0.284854	-0.273851
Zdhhc8	-0.279494	-0.323662			Usp31	0.321447	0.321988
Zfp385a	-0.261609	-0.322731	-0.31091		Vax1	-1.19502	-1.1209	-1.17158
Zfp467	-0.322437	-0.492859			Vegfb	-0.260703	-0.216381	-0.232952
Zfp503	-0.681072	-0.740154			Vip	-0.432669	-0.376552
Zfp648	-1.40879				Vkorc1	-0.326837	-0.441849
Zfp950	0.344098		0.381863		Vmac	-0.333907	-0.378715
Zfpm1	0.264525		0.360337		Vpreb2	4.05126
Zgpat	0.291018		0.402224		Vpreb3	-1.32398	-2.09517	-1.60914
Zic1	-1.7048	-1.15364	-1.52181		Vps13c	0.641419	0.677031	0.552075
Zic2	-0.895392	-0.63644	-0.717951		Vstm2b	-0.332799
Zic3	-1.15743	-1.01848	-1.14227		Vstm2l	-0.374224		-0.271083
Zic4	-1.21934		-1.13098		Vwc2l	-1.04636	-1.51862	-1.74067
Zic5	-0.847507		-0.780221		Wbp11	-0.237759	-0.287131
Zwint	-0.238516	-0.25618			Wbp2	-0.237875
					Wbscr16	-0.332219
					Wdfy2	0.68609	0.5206	0.509615
					Wdr20	0.321324
					Wdr54	-0.323804		-0.380963
					Wdr6	-0.658353	-0.725035	-0.4557
					Wnk1	0.276958
					Wnt4	-0.532398	-0.49367
					Wnt7b	-0.407556
					Wnt9a	-0.662277	-0.621114	-0.750219
					Wwox	-0.334132	-0.372663	-0.401171
					Xkr4	0.439196	0.606947
					Xlr3a	-1.1495		-1.28764
					Xlr3b	-0.786089	-1.10928	-0.974731
					Ydjc	-0.354246		-0.401706
					Yif1b	-0.338854	-0.249625	-0.25246
					Yipf2	-0.243136
					Zbed5	-0.405577	-0.486317
					Zbed6	0.721354	0.655452
					Zbp1	1.30312
					Zbtb20	1.04496	1.20594	1.01337
					Zbtb22	-0.312313	-0.246601	-0.25875
					Zc3h11a	0.266954
					Zcchc12	-0.704435	-0.821925	-0.634582
					Zdhhc22	-0.990143	-0.530865	-0.81189
					Zeb2	0.286348		0.269999
					Zfp106	0.237182
					Zfp358	-0.320854
					Zfp369	0.674363	0.818258	0.677252
					Zfp385a	-0.366744	-0.31091	-0.322731
					Zfp414	-0.246669		-0.391152
					Zfp580	-0.342554		-0.370793
					Zfp652	0.401093
					Zfp707	-0.408657
					Zfp941	-0.550856
					Zfp950	0.389142	0.381863
					Zgpat	0.307772	0.402224
					Zhx3	0.425879	0.321039	0.350177
					Zic1	-0.484451	-1.52181	-1.15364
					Zmym1	0.416426	0.405167
					Znhit2	-0.20533		-0.210442
					Zwint	-0.261574		-0.25618
