# Supplementary material for: The nBAF complex subunit CREST/SS18L1 regulates hippocampal memory processes via tyrosine 397 and histone acetyltransferase CBP
Source: Cell Rep. Author manuscript; Available in PMC 2026 May 20. (PMC13189212; doi:10.1016/j.celrep.2026.117158)
Supplement: Table_S21 [file NIHMS2168525-supplement-Table_S21.xlsx]

## Sheet: Table S21
Table S21: 276 DEGs from the overlap of the intersection of the 497 and 517 DEGs that the Y397D-T3 point-mutant condition recapitulates within the T10 and T3 training periods, respectively.
Condition Code	Description
A	VEH-T10 relative to VEH-HC
B	Y397F-T10 relative to VEH-HC
D	VEH-T3 relative to VEH-HC
E	Y397D-T3 relative to VEH-HC
gene_id	Comparison A	Comparison B	Comparison E
1700001K23Rik	-2.26122	-4.32193	-4.32193
1700001L19Rik	-0.491812	-0.457466	-0.474057
1700030C10Rik	-1.15995	-1.03767	-1.56333
1700037H04Rik	-0.248522	-0.389149	-0.380613
2010109A12Rik	-2.18249	-4.32193	-4.32193
2210013O21Rik	-0.29085	-0.253855	-0.306938
6430573F11Rik	-0.580412	-0.683978	-0.548788
9130015A21Rik	-4.32193		-4.32193
A330023F24Rik	0.47454631469999997		0.610142
Abat	-0.247065		-0.239537
Adcyap1	-1.01353		-0.911379
Adgra1	-0.549306	-0.416239	-0.551085
Adra2a	-0.460306	-0.460329	-0.499895
Amn	-1.19659	-1.2862	-0.949367
Ano2	-2.32692	-1.87591	-2.11229
Arhgap36	-0.999089	-1.24608	-1.1349
Arl4a	-0.393816		-0.493084
Atcayos	-4.32193	-4.32193	-4.32193
Atp2b4	-0.968472	-0.718756	-0.937772
Avpr1a	-1.48407	-1.70464	-2.28451
BC029214	-0.365164	-0.314763	-0.343283
BC048507	-4.32193	-2.07936	-2.81541
Baiap3	-1.40478	-0.970134	-1.38279
Bex1	-0.356213	-0.262575	-0.214429
Bglap3	-2.42313	-3.43079	-1.28405
Bmp1	0.391775		0.46572
Btbd11	-0.563077		-0.52836
C1ra	-0.818817		-1.13083
C3	-1.22013		-2.26317
C330013E15Rik	-0.803957		-1.32323
C77080	-0.624824		-0.913287
Cacna2d2	-0.748579	-0.653172	-0.79081
Cadm1	-0.406928		-0.337869
Calb2	-1.03341	-1.13118	-1.54331
Camk2d	-0.776143	-0.609179	-0.733717
Camk2n2	-0.542566	-0.568553	-0.538987
Car10	-0.297587		-0.336434
Cbln2	-0.939618	-0.722722	-0.596013
Ccdc3	0.529816		0.461819
Ccl21c	2.0237683140000002	2.54316	0.7207997553000001
Cdc42ep3	-0.764031	-0.676214	-0.809731
Cdh13	-0.497826	-0.416431	-0.417803
Cdh22	-0.539512	-0.569099	-0.549385
Cdh24	0.587848		0.609266
Cdk18	-0.723193	-0.646298	-0.56692
Cdkl4	-0.696806	-0.522355	-0.525273
Cds1	-0.408085	-0.351226	-0.403505
Chrna4	-0.739647	-0.652202	-0.598237
Chst8	-0.448157	-0.436416	-0.507229
Ciart	-0.932056	-0.932449	-0.711158
Cib3	-4.32193	-4.32193	-4.32193
Cirbp	-0.497713	-0.495697	-0.276961
Cited4	-1.4291	-1.01722	-0.703861
Cml1	-0.417209	-0.348267	-0.396832
Cntnap4	-0.565645	-0.397017	-0.465442
Col11a1	0.959396		1.10061
Col23a1	-1.08847	-0.692521	-1.11576
Cox6a2	-0.592082	-0.641252	-0.499752
Cplx3	-1.26747	-1.19326	-0.986236
Cpne2	-0.483194	-0.317956	-0.903897
Crip2	-0.217121	-0.254179	-0.291295
Crtac1	-0.317907		-0.317744
Cspg5	-0.196798	-0.276467	-0.2751
Ctgf	-1.24612	-0.828989	-0.877602
Ctxn3	-1.40788	-1.66804	-1.93528
Cxx1c	-0.302122	-0.328509	-0.269926
Cyb561	-0.611227	-0.363536	-0.781505
Cyp46a1	-0.318347	-0.328716	-0.256553
Dbp	-0.767394	-0.766174	-0.671703
Dcn	-0.635304	-0.313829	-1.13144
Defb1	-4.32193		-4.32193
Defb10	-4.32193	-4.32193	-4.32193
Dhrs7c	-4.32193		-4.32193
Dlk1	-1.40693	-0.979894	-2.20388
Dnajb5	0.312845		0.37469486770000004
Dnajc5b	-2.73209	-2.81893	-2.08703
Doc2a	-0.381966	-0.413743	-0.405619
Doc2b	0.310674	0.407719	0.48842862979999996
Dok6	0.508565	0.594349	1.0317
Dpp10	-0.754495	-0.663916	-0.726034
Dusp26	-0.382194	-0.429986	-0.369893
Dusp6	0.407714	0.300638	0.566494
Ebag9	-0.325109		-0.455496
Ecel1	-1.10816	-0.90561	-1.43595
Egr1	0.476866	0.501746	0.586036
Epha6	0.512455	0.643079	0.880528
Fam24a	-4.32193	-4.32193	-4.32193
Fam25c	-1.52129		-4.32193
Fbxw13	-4.32193	-4.32193	-4.32193
Fgf12	-0.3749	-0.282713	-0.375021
Figf	-1.27697		-1.06856
Fos	0.583188		0.48186877619999996
Fxyd6	-0.447594	-0.441167	-0.586403
G6pc3	-0.339569	-0.328702	-0.421068
Gaa	-0.338475	-0.266674	-0.341033
Gabra3	-0.529913	-0.419961	-0.506556
Gabrg1	-0.476958	-0.408695	-0.560613
Gap43	-0.351289	-0.402844	-0.473152
Gcnt4	-0.913169	-1.10889	-0.769982
Gfra1	-0.358856	-0.247117	-0.33954
Ghrh	-1.24511	-4.19855	-1.52231
Glp1r	-2.1925	-1.95591	-2.04952
Glp2r	-1.50139	-1.18681	-1.77893
Gm1987	-1.33941	2.35484	-4.31596
Gm2087	-2.0634	-4.32193	-4.32193
Gm2115	0.318879	0.408267	0.451827
Gm5797	-4.32193	-4.32193	-4.32193
Gm6644	-1.49347	-1.68518	-4.32193
Gm6938	-3.76448	-1.77028	-4.32193
Gng4	-0.589841	-0.602617	-0.442139
Gpr52	-0.891017		-1.13446
Gpr68	0.347071		0.367817
Gpr88	-2.17238	-1.70539	-1.94051
Gpx3	-1.61431	-0.62064	-2.05969
Grik1	-0.624533	-0.501533	-0.554018
Grik3	-0.659589	-0.473957	-0.445821
Grm4	-0.791021	-0.734868	-0.709988
Grm8	-1.10393	-1.02419	-1.07798
Grp	-0.866597	-0.685166	-1.18265
Gse1	0.297218	0.300998	0.420761
Gstm1	-0.251149	-0.266084	-0.33771
Hap1	-0.332067		-0.312136
Hes6	-0.358602		-0.479684
Hist1h4k	0.630459		0.931809
Hist3h2a	0.306154		0.625866
Hmga1-rs1	0.754942		-1.15405
Hmgb3	-0.518496	-0.498327	-0.559948
Homer1	0.447499	0.546418	0.46075671549999997
Hpcal1	-0.392549	-0.473837	-0.354718
Hrh1	-0.708741	-0.680446	-0.784471
Hrh3	-0.627946	-0.535165	-0.772071
Hs3st2	-1.1732	-0.966177	-1.22881
Hs6st2	-0.689054	-0.458344	-0.781402
Ier3	-0.458575		-0.71258
Igsf21	-0.367088	-0.485037	-0.330839
Impact	-0.298099		-0.366734
Ipw	0.590261	0.614655	1.24366
Isl1	-3.45352	-3.71023	-2.73146
Iyd	0.67088		0.664515
Kcnf1	-0.434263	-0.30637	-0.333542
Kcnh2	-0.480664		-0.514769
Kcnj4	-0.427741	-0.393636	-0.211455
Kcns1	-0.470101	-0.515011	-0.404519
Kdm7a	0.470674	0.611441	0.5356978540999999
Kirrel3	-0.329909		-0.275344
Klk8	0.41417		0.43468469340000004
Krt77	-0.58645	-0.674473	-0.757744
Ldb2	-0.625151	-0.632397	-0.653364
Leng8	0.365875		0.6441581777000001
Lhfpl5	-0.614203		-0.533503
Lime1	0.30074226649999997		0.406566
Lppr3	-0.372558	-0.401828	-0.308961
Lrrc10b	0.46883216369999997	0.441313	0.642772
Lurap1l	0.40764207700000005	0.42454	0.431447
Ly6g6e	-1.06447	-0.882254	-0.744986
Madcam1	-3.52435		-3.13876
Mapk3	-0.242738	-0.284732	-0.230611
Mboat7	-0.262152	-0.312174	-0.358101
Mc3r	-2.49883	-1.05029	-2.69789
Meg3	0.406216		0.598912
Meis2	-0.539875	-0.54134	-0.460635
Met	-0.831722		-1.03195
Mfge8	-0.313098	-0.368319	-0.368789
Mir124a-1hg	0.44003634070000003		0.565322
Msgn1	-4.32193	-4.32193	-4.32193
Myh7	-0.790667		-0.764884
Nap1l5	-0.367173	-0.385777	-0.327858
Necab1	-0.553061	-0.46333	-0.502022
Necab2	-0.351347	-0.390055	-0.380269
Ngb	-1.5796	-1.23536	-1.85732
Nkg7	-1.85273		-2.20748
Nog	-0.59305	-0.427352	-0.423766
Nov	-0.366041	-0.371128	-0.51176
Npas2	-0.444125		-0.438285
Npcd	-0.685092		-0.880617
Npffr1	-0.909545	-0.974219	-0.825057
Npsr1	-1.55932	-2.72595	-2.40493
Nr1d1	-0.363612	-0.364522	-0.46052
Nr1i3	-4.32193	-2.3516	-2.83596
Nr2f2	-0.671038		-0.993651
Nr4a3	0.465374	0.348592	0.457647
Nrep	-0.508896	-0.505001	-0.463251
Nrsn2	-0.495718	-0.517986	-0.553602
Nt5dc2	-0.376217		-0.612682
Ntn5	-1.13072	-0.863449	-1.11619
Nts	-1.05869	-1.21545	-0.86523
Nxph3	-1.22541	-1.11585	-0.982846
Olfm2	-0.602	-0.696726	-0.511185
Orm1	-2.82909	-2.1271	-4.32193
Orm2	-3.6928	-1.19961	-4.32193
Osbpl1a	-0.299885	-0.318062	-0.332205
Pamr1	-0.589612	-0.450587	-0.522563
Pcdhgc4	-0.377865	-0.423388	-0.499372
Pdzk1ip1	-1.52367		-2.3336
Per2	0.445172	0.42464663340000003	0.518817
Pgrmc1	-0.327271	-0.262208	-0.391915
Plagl1	-0.727501		-1.09074
Pld5	-1.3127	-0.974949	-1.71773
Plxdc1	-0.719594	-0.895764	-0.721711
Pnck	-0.408313	-0.368869	-0.292522
Pnisr	0.288427	0.257435	0.415492
Pnpo	-0.236724	-0.224237	-0.294386
Pou1f1	-4.32193		-4.32193
Prdm12	-4.11438	-3.20521	-2.49798
Prok1	-4.32193	-4.32193	-4.32193
Prph	-1.38589	-0.973521	-0.893953
Prrg2	-0.432712		-0.53848
Prss12	-0.568651	-0.587694	-0.370499
Pygm	-0.455822	-0.31972	-0.703342
Rab3b	-0.386988	-0.36656	-0.35786
Rbm3	-0.340715	-0.460918	-0.4329
Rcn1	-0.366735		-0.578075
Resp18	-0.636622	-0.549438	-0.764137
Rhof	-0.292731	-0.280068	-0.238217
Rims3	-0.629962	-0.626034	-0.544101
Rnf208	-0.214688	-0.306444	-0.265084
Robo3	0.769278	0.8226664437000001	1.22969
Rpl26	0.565953	0.580994	0.71274
Rprm	-0.545775	-0.338604	-0.331737
Rspo2	-0.509028	-0.549754	-0.574559
Rxrg	-0.735589	-0.658799	-1.07461
Ryr3	0.501036		0.6853117273999999
Saa3	-0.775011		-2.22185
Scn5a	-1.95018	-1.65682	-1.90802
Sdr39u1	-0.296175	-0.31572	-0.241446
Shisa4	-0.267131	-0.301448	-0.334891
Shox2	-1.98127	-4.32193	-2.29431
Slc10a4	-1.64691	-1.12976	-1.4254
Slc17a6	-1.39803	-1.55767	-1.19013
Slc32a1	-0.42614	-0.351303	-0.273478
Slc35f1	-0.545295	-0.503475	-0.580828
Slc5a5	-0.511138		-0.540574
Slc6a11	-0.233027	-0.318748	-0.290599
Slc7a3	-0.936718	-0.729159	-1.1834
Slpi	-1.69839		-3.42996
Smg1	0.361436	0.36426144899999996	0.53598
Sncb	-0.321157	-0.3677	-0.388015
Snhg11	0.394427		0.483775
Sod3	-0.46375		-0.87873
Sox1	-0.63256	-0.561042	-0.498155
Spaca5	-4.32193	-4.32193	-4.32193
Spink8	0.46274946170000003	0.358217	0.423693
Sstr1	-0.528209	-0.493199	-0.526433
Stard10	-0.392185	-0.348839	-0.414724
Stmn1	-0.32083	-0.36161	-0.303168
Tacr3	-2.03846	-1.35336	-2.35467
Tceal1	-0.278086		-0.33849
Tcerg1l	-0.919439	-0.731394	-0.947884
Tctn2	-0.424523		-0.668033
Tekt5	-0.703097	-0.666996	-0.52681
Timp2	-0.557613	-0.463063	-0.804179
Tmem130	-0.374009	-0.360223	-0.416515
Tmem255a	-0.42981	-0.317062	-0.648509
Tmem35	-0.238231	-0.225895	-0.297836
Tmem91	-0.975043	-0.749543	-0.95859
Tnfrsf25	0.838594	0.8140826970999999	1.19255
Tox	-0.883777	-0.956339	-0.791859
Tox2	-0.546761	-0.456066	-0.42493
Trhr	-1.3927	-1.38228	-2.03949
Trim62	-0.377751	-0.390783	-0.515449
Trpt1	-0.487572	-0.408353	-0.450198
Tshz2	-1.55061	-1.57648	-1.1483
Ttc14	0.334751		0.43020561469999996
Usp2	-0.412668	-0.273851	-0.284854
Vax1	-1.45108	-1.17158	-1.1209
Vpreb3	-4.07466	-1.60914	-2.09517
Vps13c	0.40299246590000004	0.552075	0.677031
Vwc2l	-2.1191	-1.74067	-1.51862
Wdfy2	0.564959	0.509615	0.5206
Wdr6	-0.571092	-0.4557	-0.725035
Wnt4	-0.505703		-0.49367
Wnt9a	-1.20597	-0.750219	-0.621114
Zbtb22	-0.290359	-0.25875	-0.246601
Zcchc12	-0.704061	-0.634582	-0.821925
Zdhhc22	-0.898352	-0.81189	-0.530865
Zfp385a	-0.261609	-0.322731	-0.31091
Zfp950	0.344098		0.38186321380000005
Zgpat	0.291018		0.40222445939999996
Zic1	-1.7048	-1.15364	-1.52181
