# Supplementary material for: The nBAF complex subunit CREST/SS18L1 regulates hippocampal memory processes via tyrosine 397 and histone acetyltransferase CBP
Source: Cell Rep. Author manuscript; Available in PMC 2026 May 20. (PMC13189212; doi:10.1016/j.celrep.2026.117158)
Supplement: Table_S23 [file NIHMS2168525-supplement-Table_S23.xlsx]

## Sheet: Table S23
Table S23: Figure 6B-C DAVID GO analysis of upregulated DEGs in both VEH-T10 and Y397D-T3 only in the 3-way Venn diagram comparison of conditions AvDvE.
#	OFFICIAL_GENE_SYMBOL	Name	Species
1	Fam193b	family with sequence similarity 193, member B(Fam193b)	Mus musculus
2	Golm1	golgi membrane protein 1(Golm1)	Mus musculus
3	Cabp7	calcium binding protein 7(Cabp7)	Mus musculus
4	Raver2	ribonucleoprotein, PTB-binding 2(Raver2)	Mus musculus
5	Mdga1	MAM domain containing glycosylphosphatidylinositol anchor 1(Mdga1)	Mus musculus
6	Gpt2	glutamic pyruvate transaminase (alanine aminotransferase) 2(Gpt2)	Mus musculus
7	Col11a2	collagen, type XI, alpha 2(Col11a2)	Mus musculus
8	Rnf112	ring finger protein 112(Rnf112)	Mus musculus
9	Neurod6	neurogenic differentiation 6(Neurod6)	Mus musculus
10	Traip	TRAF-interacting protein(Traip)	Mus musculus
11	Rasl10a	RAS-like, family 10, member A(Rasl10a)	Mus musculus
12	Lefty1	left right determination factor 1(Lefty1)	Mus musculus
13	Col4a2	collagen, type IV, alpha 2(Col4a2)	Mus musculus
14	Gm20605	predicted gene 20605(Gm20605)	Mus musculus
15	Il11ra2	interleukin 11 receptor subunit alpha 2(Il11ra2)	Mus musculus
16	Glt8d2	glycosyltransferase 8 domain containing 2(Glt8d2)	Mus musculus
17	Hs3st4	heparan sulfate (glucosamine) 3-O-sulfotransferase 4(Hs3st4)	Mus musculus
18	Plch2	phospholipase C, eta 2(Plch2)	Mus musculus
19	Snhg20	small nucleolar RNA host gene 20(Snhg20)	Mus musculus
20	Rnf182	ring finger protein 182(Rnf182)	Mus musculus
21	Otub2	OTU domain, ubiquitin aldehyde binding 2(Otub2)	Mus musculus
22	Klhl2	kelch-like 2, Mayven(Klhl2)	Mus musculus
23	AI506816	expressed sequence AI506816(AI506816)	Mus musculus
24	Homer3	homer scaffolding protein 3(Homer3)	Mus musculus
25	Prkab2	protein kinase, AMP-activated, beta 2 non-catalytic subunit(Prkab2)	Mus musculus
26	Parp8	poly (ADP-ribose) polymerase family, member 8(Parp8)	Mus musculus
27	Smoc2	SPARC related modular calcium binding 2(Smoc2)	Mus musculus
28	Olfml2b	olfactomedin-like 2B(Olfml2b)	Mus musculus
29	Rexo4	REX4, 3'-5' exonuclease(Rexo4)	Mus musculus
30	Hpca	hippocalcin(Hpca)	Mus musculus
31	Egr2	early growth response 2(Egr2)	Mus musculus
32	Camk1d	calcium/calmodulin-dependent protein kinase ID(Camk1d)	Mus musculus
33	Egr4	early growth response 4(Egr4)	Mus musculus
34	Tesc	tescalcin(Tesc)	Mus musculus
35	Bok	BCL2-related ovarian killer(Bok)	Mus musculus
36	Rgs11	regulator of G-protein signaling 11(Rgs11)	Mus musculus
37	Tmem114	transmembrane protein 114(Tmem114)	Mus musculus
38	Dgkz	diacylglycerol kinase zeta(Dgkz)	Mus musculus
39	Zfpm1	zinc finger protein, multitype 1(Zfpm1)	Mus musculus
40	Arhgef17	Rho guanine nucleotide exchange factor 17(Arhgef17)	Mus musculus
41	Trhde	TRH-degrading enzyme(Trhde)	Mus musculus
42	Sebox	SEBOX homeobox(Sebox)	Mus musculus
43	Nptx1	neuronal pentraxin 1(Nptx1)	Mus musculus
44	Sirt4	sirtuin 4(Sirt4)	Mus musculus
45	Pkp2	plakophilin 2(Pkp2)	Mus musculus
46	Hsd11b1	hydroxysteroid 11-beta dehydrogenase 1(Hsd11b1)	Mus musculus
47	Chrd	chordin(Chrd)	Mus musculus
48	Dok3	docking protein 3(Dok3)	Mus musculus
49	Hist2h4
50	Fam19a1
51	Hist2h2aa2
52	Hist1h4j
Category	Term	Count	%	PValue	-log10(pval)	Genes	List Total	Pop Hits	Pop Total	Fold Enrichment	Bonferroni	Benjamini	FDR
GOTERM_BP_DIRECT	GO:0030198~extracellular matrix organization	4	8.33333	0.00616509	2.21006	SMOC2, OLFML2B, COL4A2, COL11A2	42	186	20399	10.445	0.883759	1	1
GOTERM_BP_DIRECT	GO:0030219~megakaryocyte differentiation	2	4.16667	0.0218934	1.65969	TESC, ZFPM1	42	11	20399	88.3074	0.999549	1	1
GOTERM_BP_DIRECT	GO:0006471~protein ADP-ribosylation	2	4.16667	0.0413902	1.3831	SIRT4, PARP8	42	21	20399	46.2562	1	1	1
GOTERM_BP_DIRECT	GO:0098962~regulation of postsynaptic neurotransmitter receptor activity	2	4.16667	0.0452438	1.34444	HOMER3, NPTX1	42	23	20399	42.234	1	1	1
GOTERM_BP_DIRECT	GO:0048168~regulation of neuronal synaptic plasticity	2	4.16667	0.0586128	1.23201	EGR2, CHRD	42	30	20399	32.3794	1	1	1
GOTERM_BP_DIRECT	GO:0007399~nervous system development	4	8.33333	0.0594257	1.22603	RNF112, CAMK1D, NEUROD6, MDGA1	42	444	20399	4.37559	1	1	1
GOTERM_CC_DIRECT	GO:0031012~extracellular matrix	4	8.33333	0.020481	1.68865	SMOC2, OLFML2B, COL4A2, COL11A2	44	289	21291	6.69739	0.859969	1	1
GOTERM_CC_DIRECT	GO:0005737~cytoplasm	22	45.8333	0.0538157	1.26909	PRKAB2, EGR2, CAMK1D, CABP7, TESC, HPCA, KLHL2, DGKZ, TRHDE, TRAIP, HSD11B1, RNF112, DOK3, RAVER2, RNF182, PKP2, FAM193B, HOMER3, PLCH2, NPTX1, RGS11, BOK	44	7620	21291	1.39705	0.99478	1	1
GOTERM_CC_DIRECT	GO:0030027~lamellipodium	3	6.25	0.0644053	1.19108	TESC, KLHL2, DGKZ	44	205	21291	7.08126	0.998208	1	1
GOTERM_MF_DIRECT	GO:0046872~metal ion binding	16	33.3333	0.00603298	2.21947	EGR2, EGR4, CABP7, TESC, COL11A2, HPCA, SIRT4, DGKZ, TRHDE, TRAIP, SMOC2, RNF112, RNF182, PLCH2, NPTX1, ZFPM1	41	3655	18787	2.00589	0.536296	0.706043	0.706043
GOTERM_MF_DIRECT	GO:0016740~transferase activity	10	20.8333	0.0111188	1.95394	RNF112, EGR2, CAMK1D, GPT2, SIRT4, RNF182, GLT8D2, DGKZ, TRAIP, PARP8	41	1782	18787	2.57138	0.758285	0.706043	0.706043
GOTERM_MF_DIRECT	GO:0003950~NAD+ ADP-ribosyltransferase activity	2	4.16667	0.0498971	1.30192	SIRT4, PARP8	41	24	18787	38.185	0.998497	1	1
GOTERM_MF_DIRECT	GO:0008201~heparin binding	3	6.25	0.0572687	1.24208	SMOC2, COL11A2, CHRD	41	182	18787	7.55307	0.999441	1	1
GOTERM_MF_DIRECT	GO:0050840~extracellular matrix binding	2	4.16667	0.0639874	1.19391	SMOC2, OLFML2B	41	31	18787	29.5625	0.999775	1	1
GOTERM_MF_DIRECT	GO:0005509~calcium ion binding	5	10.4167	0.0699901	1.15496	SMOC2, CABP7, TESC, HPCA, PLCH2	41	735	18787	3.11714	0.9999	1	1
GOTERM_MF_DIRECT	GO:0016757~transferase activity, transferring glycosyl groups	3	6.25	0.0772087	1.11233	SIRT4, GLT8D2, PARP8	41	216	18787	6.36416	0.999963	1	1
GOTERM_MF_DIRECT	GO:0030020~extracellular matrix structural constituent conferring tensile strength	2	4.16667	0.0915593	1.0383	COL4A2, COL11A2	41	45	18787	20.3653	0.999995	1	1
