# Supplementary material for: The nBAF complex subunit CREST/SS18L1 regulates hippocampal memory processes via tyrosine 397 and histone acetyltransferase CBP
Source: Cell Rep. Author manuscript; Available in PMC 2026 May 20. (PMC13189212; doi:10.1016/j.celrep.2026.117158)
Supplement: Table_S24 [file NIHMS2168525-supplement-Table_S24.xlsx]

## Sheet: Table S24
	Table S24: List of DEGs from the 2-way Venn diagram comparison in Figure 6D.
	UPREGULATED in VEH-T10 and Y397D-T3 but not in VEH-T3	Overlapping genes only (37)	UP only in VEH-T10 and not in Y397F-T10 (179)
	AI506816	AI506816	1190002F15Rik
	Arhgef17	Arhgef17	1700027A15Rik
	Bok	Bok	1700054A03Rik
	Cabp7	Cabp7	4930407G08Rik
	Camk1d	Camk1d	4933409K07Rik
	Chrd	Chrd	9230009I02Rik
	Col11a2	Col11a2	A330023F24Rik
	Col4a2	Col4a2	AB124611
	Dgkz	Dgkz	AI506816
	Dok3	Dok3	AI607873
	Egr2	Egr2	Abracl
	Egr4	Fam193b	Adap2
	Fam193b	Fam19a1	Aif1
	Fam19a1	Glt8d2	Ak4
	Glt8d2	Gm20605	Ankle1
	Gm20605	Hist1h4j	Apoc2
	Golm1	Hist2h2aa2	Aqp4
	Gpt2	Homer3	Arg1
	Hist1h4j	Hpca	Arhgef17
	Hist2h2aa2	Hs3st4	BC048679
	Hist2h4	Hsd11b1	Bcas1
	Homer3	Il11ra2	Bcl2a1b
	Hpca	Lefty1	Bfsp2
	Hs3st4	Neurod6	Bmp1
	Hsd11b1	Parp8	Bok
	Il11ra2	Plch2	Brms1
	Klhl2	Prkab2	C1qa
	Lefty1	Raver2	C3ar1
	Mdga1	Rexo4	Cabp1
	Neurod6	Rgs11	Cabp7
	Nptx1	Sebox	Camk1d
	Olfml2b	Smoc2	Car4
	Otub2	Snhg20	Cbs
	Parp8	Tmem114	Ccdc3
	Pkp2	Traip	Ccl7
	Plch2	Trhde	Cd53
	Prkab2	Zfpm1	Cdh24
	Rasl10a		Cfp
	Raver2		Chgb
	Rexo4		Chrd
	Rgs11		Clec4a3
	Rnf112		Clec4d
	Rnf182		Col11a1
	Sebox		Col11a2
	Sirt4		Col4a1
	Smoc2		Col4a2
	Snhg20		Ctla2a
	Tesc		Ctla2b
	Tmem114		Ctsh
	Traip		Ctss
	Trhde		Dgkz
	Zfpm1		Dnajb5
			Dok3
			Dppa3
			Egr2
			Etohi1
			Fabp4
			Fam193b
			Fam19a1
			Fam3b
			Fcer1g
			Fcgr2b
			Fcgr3
			Ferd3l
			Fos
			Fpr1
			Fpr2
			Fxyd5
			Glt8d2
			Gm15987
			Gm19705
			Gm20605
			Gm21188
			Gpnmb
			Gpr68
			Gsg1
			Guca2b
			Hist1h2ab
			Hist1h2ae
			Hist1h4j
			Hist1h4k
			Hist2h2aa2
			Hist3h2a
			Hmga1-rs1
			Homer3
			Hpca
			Hs3st4
			Hsd11b1
			Htr2b
			Ifi203
			Ifi204
			Ifi30
			Il11ra2
			Il16
			Il17c
			Il34
			Iyd
			Khdrbs3
			Klk8
			Klra13-ps
			Klra17
			LOC102634401
			Lefty1
			Leng8
			Lilrb4a
			Lime1
			Lims2
			Lsm11
			Lst1
			Ly86
			Lyz2
			Meg3
			Mid1
			Mir124a-1hg
			Mmp14
			Mnda
			Mndal
			Mpeg1
			Ms4a4c
			Ms4a6c
			Ms4a6d
			Ms4a7
			Neurod6
			Nxpe5
			Obp2b
			P2ry6
			P4ha1
			Parp8
			Pfkfb3
			Pglyrp1
			Plch2
			Plekhf1
			Plin2
			Pold4
			Ppp1r3c
			Prkab2
			Prm1
			Pvrl3
			Pyhin1
			R3hdml
			Rab11fip4os2
			Rab32
			Raver2
			Rem2
			Rexo4
			Rgs11
			Rnf186
			Rps27
			Ryr3
			Sat1
			Scarletltr
			Scarna6
			Scgb1c1
			Sebox
			Sirpb1b
			Skap2
			Slfn1
			Smoc2
			Snhg11
			Snhg20
			Snurf
			Spp1
			Sprr1a
			Srp54b
			Stab1
			Tcirg1
			Theg
			Tm6sf2
			Tmem114
			Tnfaip8l2
			Traf3
			Traip
			Trhde
			Ttc14
			Tyrobp
			Wfdc17
			Zfp950
			Zfpm1
			Zgpat
