# Supplementary material for: The nBAF complex subunit CREST/SS18L1 regulates hippocampal memory processes via tyrosine 397 and histone acetyltransferase CBP
Source: Cell Rep. Author manuscript; Available in PMC 2026 May 20. (PMC13189212; doi:10.1016/j.celrep.2026.117158)
Supplement: Data_S2 [file NIHMS2168525-supplement-Data_S2.xlsx]

## Sheet: Figure 1B
	Control	anti-Crest
1	177.576	65.3802
2	105.279	79.0226
3	74.9388	63.1722
4	108.74	65.3488
5	65.192	45.5284
6	68.275	28.4455

## Sheet: Figure 1D
	Males				Females
	Control	anti-Crest			Control	anti-Crest
1	7.277	7.121		1	4.002	7.009
2	6.525	10.14		2	7.8	7.669
3	4.526	7.224		3	5.197	3.477
4	7.662	5.939		4	9.81	8.9
5	7.64	10.145		5	6.2	3.5
6	5.056	4.95		6	3.709	3.376
7	6.685	4.312		7	5.196	5.788
8	6.342	6.315		8	4.519	2.17
9	8.213	6.411		9	1.997	4.821
10	6.185	4.496		10	7.378	8.247

## Sheet: Figure 1E
	Males				Females
	Control	anti-Crest			Control	anti-Crest
1	12.1066	-0.238731		1	-4.8	6.7
2	8.19923	-8.48126		2	-1.8718	-3.74234
3	-4.55148	7.94574		3	1.13527	-0.6615
4	-9.05769	2.40781		4	17	14
5	-3.48168	-6.90981		5	-4	6.1
6	-5.9731	3.71717		6	-6.336	-8.116
7	1.18175	-5.14842		7	-3.079	-9.71
8	7.03248	-7.23674		8	10.0686	2.39702
9	0.182637	5.88052		9	5.45819	-17.0711
10	1.72999	2.09075		10	-11	12.21

## Sheet: Figure 1F
	Males				Females
	Control	anti-Crest			Control	anti-Crest
1	3.125	3.101		1	4.14	3.585
2	2.587	4.859		2	3.18	4.505
3	2.064	2.458		3	3.89	3.39
4	2.535	2.005		4	2.68	3.27
5	3.373	3.858		5	3.05	2.87
6	2.46	2.104		6	2.3	2.12
7	3.208	2.216		7	5.04	2.55
8	3	2.005		8	2.92	1.71
9	2.764	3.487		9	1.6	2.4
10	1.813	2.623		10	3.51	2.77

## Sheet: Figure 1G
	Males				Females
	Control	anti-Crest			Control	anti-Crest
1	53.856	-4.482		1	27.5845	3.31939
2	49.594	12.66		2	28.239	17.1587
3	34.787	9.52		3	29.4	16.8
4	29.073	-4.539		4	41.7	7.03
5	35.191	3.0586		5	40.2	0.28
6	27.236	10.741		6	38.1	3.11
7	32.045	9.0253		7	29.2	17.4
8	29.58	18.005		8	27.6	0.35
9	35.528	6.4525		9	10.9	-0.8
10	50.028	-11.48		10	25.2	-11

## Sheet: Figure 2B
Minutes		Control													anti-Crest
0		99	98	105	99	100	100	99	101	101	98	96	92		105	98	100	108	102	101	99	100	98	104	98
0.4		97	96	102	98	98	98	100	99	99	109	93	98		102	101	92	102	102	105	102	99	105	102	102
0.7		97	99	106	89	99	99	102	102	101	101	98	94		102	104	99	102	102	96	95	99	106	110	104
1.1		97	100	100	97	99	99	94	98	102	104	103	90		105	102	97	105	97	96	95	95	99	102	96
1.4		98	94	101	94	97	97	96	101	102	105	104	92		101	99	100	102	100	97	98	94	105	100	97
1.7		98	97	102	95	101	101	100	102	100	99	100	93		103	99	97	97	100	100	94	97	105	103	100
2.1		94	95	102	109	100	100	102	96	100	97	96	94		103	98	93	105	104	96	98	102	101	105	100
2.4		97	104	105	102	101	101	100	102	96	105	95	99		99	100	99	103	102	99	96	98	102	102	99
2.7		98	101	102	99	101	101	99	100	100	105	103	91		97	106	89	100	99	108	100	94	101	104	100
3.1		99	101	95	104	102	102	102	101	101	108	97	91		101	99	93	96	98	102	100	97	103	108	96
3.4		100	101	96	106	98	98	101	103	100	100	103	99		94	96	98	98	105	105	97	99	97	99	102
3.7		98	101	99	95	100	100	97	101	99	107	100	99		100	96	97	96	107	106	100	100	101	99	98
4.1		103	99	104	99	99	99	94	99	95	102	100	105		95	98	100	104	101	104	100	94	103	105	102
4.4		93	103	106	108	96	96	102	102	100	99	96	99		95	99	95	98	106	108	100	97	97	96	97
4.7		97	100	101	97	97	97	103	101	102	103	101	92		91	98	96	96	102	104	103	97	100	99	100
5.1		99	106	101	98	102	102	101	99	106	98	98	97		93	100	98	103	98	104	97	97	99	100	100
5.4		99	100	100	98	100	100	99	103	98	100	103	97		98	99	100	101	105	99	97	96	99	101	103
5.7		103	106	100	99	101	101	102	97	102	96	103	104		92	100	99	96	100	100	97	95	90	101	103
6.1		100	104	105	94	97	97	98	98	101	96	104	102		99	99	93	95	106	109	98	102	91	104	101
6.4		102	99	99	94	101	101	95	98	98	101	101	103		97	100	96	94	97	99	99	97	99	102	98
6.8		99	105	103	98	103	103	102	101	101	101	96	99		100	98	93	98	100	98	101	100	100	103	102
7.4		100	103	101	98	100	100	99	99	102	104	98	97		102	101	99	103	99	101	98	104	98	97	101
7.7		97	105	100	97	104	104	98	96	95	99	100	103		106	97	98	98	105	103	98	100	97	101	99
8.1		99	101	103	100	99	99	101	101	99	99	99	98		101	101	99	97	101	103	98	99	100	102	101
8.4		101	98	98	93	99	99	99	101	99	99	101	100		94	103	103	95	100	103	97	100	102	98	100
8.7		99	103	102	95	99	99	108	102	101	97	106	99		103	98	94	93	95	95	100	104	96	97	100
9.1		99	98	97	95	100	100	101	99	100	96	101	93		102	103	97	105	103	102	97	99	100	100	99
9.4		97	102	100	96	100	100	97	100	100	99	101	98		106	99	90	102	103	100	104	97	100	96	104
9.7		94	99	101	96	104	104	102	97	98	95	101	94		93	100	98	99	99	107	100	101	99	98	105
10.1		102	100	102	90	100	100	101	103	106	95	97	94		105	102	100	105	101	97	98	98	100	98	101
10.4		104	99	99	100	95	95	102	102	100	96	101	102		103	99	105	102	99	97	99	101	112	101	104
10.7		101	101	101	98	96	96	94	102	100	97	100	106		95	99	109	101	96	98	99	100	103	100	101
11.1		98	101	96	99	98	98	104	98	98	97	99	105		102	103	100	103	104	96	99	94	107	103	105
11.4		98	97	99	103	101	101	100	99	102	97	101	109		102	98	96	97	98	100	103	101	103	102	100
11.7		98	100	98	103	100	100	95	101	99	97	99	104		98	100	102	101	94	100	103	96	100	97	104
12.1		102	97	95	104	99	99	97	101	96	95	97	103		100	102	101	104	99	102	101	103	108	96	101
12.4		101	104	102	101	103	103	99	100	95	99	94	100		99	97	97	103	96	98	99	98	102	100	103
12.7		92	100	101	107	101	101	99	98	97	95	96	105		101	101	98	100	100	92	101	100	97	105	101
13.1		97	96	97	102	104	104	96	101	97	95	101	107		100	96	97	106	99	97	103	102	106	112	106
13.4		97	101	99	100	98	98	99	103	97	98	97	99		101	100	100	101	97	98	100	99	106	96	96
13.7		98	99	99	102	102	102	102	101	104	100	101	99		96	100	108	100	103	99	100	103	102	103	102
14.1		99	101	99	99	100	100	99	97	106	103	104	103		100	100	108	99	94	100	100	104	105	97	100
14.4		95	96	100	101	101	101	97	101	97	103	97	104		98	103	107	101	96	96	99	98	105	102	102
14.7		99	100	99	103	102	102	96	100	95	101	99	98		97	98	108	101	105	99	101	99	101	106	95
15.1		99	99	103	105	104	104	97	103	104	99	97	104		102	99	108	102	91	93	102	102	97	101	99
15.4		93	97	105	102	101	101	97	101	99	99	96	97		104	102	107	98	92	94	100	104	101	102	100
15.7		101	98	103	107	99	99	99	103	94	98	96	104		97	98	106	105	100	98	101	100	106	101	98
16.1		102	104	97	105	99	99	94	102	98	104	96	102		107	101	103	99	101	102	98	101	107	103	103
16.4		108	99	101	102	102	102	98	101	96	99	96	103		105	97	108	94	99	100	97	103	101	102	102
16.7		105	101	97	103	100	100	96	105	97	105	100	102		101	102	107	100	99	95	100	100	107	97	101
17.1		107	96	103	105	108	108	97	102	100	109	96	103		99	98	104	108	98	94	101	100	108	97	98
17.4		104	99	100	107	99	99	99	103	101	105	101	101		98	104	108	103	99	101	99	99	108	93	104
17.7		108	93	101	100	95	95	102	104	99	103	100	97		100	103	106	99	103	98	101	99	105	99	100
18.1		105	95	103	104	100	100	104	100	103	100	99	96		100	100	102	101	104	95	102	104	103	105	97
18.4		105	101	100	105	96	96	100	104	102	100	100	97		103	100	106	101	98	95	102	102	105	103	96
18.7		104	95	100	102	92	92	98	100	103	103	104	97		106	98	104	102	96	103	106	100	97	108	96
19.1		102	107	98	103	96	96	101	102	99	96	98	97		100	97	106	104	95	95	104	100	108	108	99
19.4		102	92	97	101	101	101	100	101	104	98	94	98		109	101	108	99	99	106	96	101	105	110	97
19.8		109	102	94	95	100	100	101	103	99	102	94	97		103	103	107	100	103	98	103	102	101	96	97
20.1		106	103	102	100	101	101	101	96	98	102	99	93		102	101	104	103	102	102	106	98	103	103	103
20.6		107	102	104	104	97	97	98	101	98	104	99	101		105	98	105	102	100	101	102	104	103	98	99
20.9		242	223	162	155	174	174	165	184	173	176	155	212		163	179	165	194	183	171	181	221	186	220	181
21.3		272	248	204	193	192	192	196	186	191	193	182	233		193	197	181	208	201	196	182	231	197	241	199
21.7		286	252	220	212	204	204	199	205	191	195	202	240		194	200	195	216	217	209	187	241	210	242	209
22.3		281	236	213	204	198	198	193	197	184	191	190	235		195	188	181	217	218	209	187	224	203	227	210
22.6		273	235	204	195	188	188	188	199	181	191	186	237		191	189	182	194	202	191	180	210	195	226	197
23.1		255	211	202	195	176	176	182	187	178	176	182	218		182	183	180	193	199	183	174	208	185	208	188
23.4		246	203	185	194	170	170	178	189	171	170	172	205		180	178	172	188	189	178	170	195	184	202	176
23.8		245	198	190	178	169	169	169	189	178	165	173	214		178	174	170	182	191	169	164	191	175	196	186
24.2		242	189	183	176	168	168	172	181	169	165	166	205		173	168	159	182	176	174	161	195	172	195	181
24.5		233	188	174	183	164	164	167	185	161	166	167	201		169	170	164	184	172	171	155	191	171	187	171
24.8		232	190	174	171	153	153	161	176	164	156	167	196		176	165	156	179	177	161	155	187	165	188	173
25.2		231	190	166	170	152	152	169	175	159	161	163	196		171	164	162	178	170	168	151	182	177	191	178
25.5		229	179	169	169	152	152	160	170	153	163	167	198		161	159	155	170	172	162	153	181	166	180	165
25.8		223	175	170	172	146	146	164	178	157	158	155	188		168	164	154	168	165	160	147	167	166	185	169
26.2		228	172	165	164	145	145	164	168	150	149	161	189		160	156	153	164	167	160	151	159	163	179	163
26.5		227	176	172	161	148	139	160	163	153	150	152	186		158	163	151	175	178	160	148	163	160	181	160
26.8		214	169	163	160	145	142	167	163	147	144	157	180		160	157	156	162	171	151	146	160	160	172	161
27.2		214	167	157	158	148	131	155	164	152	149	145	182		158	160	146	163	160	154	142	163	153	173	153
27.5		215	170	166	164	148	129	152	162	153	153	149	183		162	149	147	162	157	153	141	154	158	168	163
27.8		217	171	158	167	146	139	149	165	151	152	148	172		157	142	143	162	155	151	144	156	155	170	158
28.2		212	161	169	164	144	148	151	161	147	146	148	176		162	146	148	167	155	147	140	153	151	164	158
28.5		204	160	161	159	141	148	149	159	149	146	150	162		157	150	145	162	147	142	141	153	150	162	149
28.8		206	168	161	159	140	145	147	161	143	144	148	182		158	146	150	159	145	150	140	154	150	158	160
29.2		203	162	155	150	141	148	147	157	145	144	144	174		162	143	144	155	148	148	138	150	149	154	148
29.5		206	160	162	157	140	148	153	158	151	150	139	174		154	148	132	158	144	142	135	151	146	155	152
29.8		202	148	160	148	139	146	150	160	145	144	142	165		155	145	142	159	147	136	131	149	148	151	152
30.2		198	159	155	154	139	144	139	162	146	142	153	167		152	142	134	157	146	140	129	153	148	161	145
30.5		195	159	159	151	142	141	149	156	144	142	151	169		148	144	143	154	144	143	129	150	141	157	152
30.8		201	152	154	142	138	140	152	160	145	142	149	166		155	141	144	149	145	140	127	146	142	158	142
31.2		201	149	151	147	140	141	147	150	147	144	144	159		148	142	141	156	140	133	131	143	138	153	143
31.5		197	158	148	139	141	140	144	156	141	142	143	159		142	142	143	157	142	136	130	145	135	145	140
31.8		196	150	149	138	142	139	151	153	148	140	142	161		140	142	143	160	138	137	130	138	129	153	141
32.2		193	151	151	143	140	139	150	153	137	140	150	157		144	147	136	146	142	140	130	141	130	149	137
32.5		194	150	150	143	138	142	143	150	144	139	136	154		148	144	134	153	137	127	130	137	131	150	149
32.8		192	150	151	151	139	138	149	156	146	144	145	152		144	139	137	152	136	139	127	137	129	152	148
33.2		193	150	147	144	146	140	142	151	137	137	146	159		138	135	132	156	135	133	131	132	125	150	144
33.5		190	145	157	144	148	141	141	150	145	136	143	157		147	140	146	155	135	125	126	134	123	148	137
33.8		196	147	159	148	143	142	142	145	142	137	152	153		142	143	132	152	138	129	130	135	125	144	145
34.2		191	145	151	146	149	140	146	152	146	139	152	149		138	136	132	147	126	126	129	135	129	141	143
34.5		189	144	148	136	147	138	141	157	141	142	141	153		144	136	139	150	132	125	126	134	129	142	134
34.8		188	147	158	145	145	139	146	150	147	141	142	150		135	139	129	150	132	120	127	140	130	142	136
35.2		189	140	156	146	144	146	141	150	139	144	143	156		140	133	132	154	129	125	125	129	124	141	135
35.5		185	144	147	140	143	148	146	149	142	139	147	155		146	141	139	152	136	125	125	132	128	148	139
35.8		186	145	149	141	147	143	148	149	136	137	136	153		143	131	131	149	131	123	128	131	124	143	137
36.2		189	143	152	140	146	149	143	151	136	142	145	146		131	136	125	148	132	120	130	133	128	147	132
36.5		188	145	149	146	146	147	142	154	142	140	146	147		132	138	130	148	135	127	127	129	119	138	133
36.8		184	142	150	146	145	145	143	149	136	147	140	151		138	139	132	151	125	125	129	133	125	138	139
37.2		189	145	153	150	144	144	136	150	137	141	144	148		133	134	125	155	131	129	130	131	122	135	132
37.5		189	143	155	145	145	143	138	152	136	141	138	150		139	137	129	149	123	117	127	129	127	136	129
37.8		185	139	146	144	144	147	138	144	134	139	139	147		134	136	134	144	130	126	128	127	122	138	129
38.2		185	140	150	139	141	146	142	147	138	132	138	145		137	139	126	148	122	122	129	132	122	139	127
38.5		187	147	148	138	142	146	148	153	139	139	140	149		136	133	131	150	125	115	129	132	124	135	131
38.8		188	147	142	138	136	145	136	152	142	140	139	145		137	141	127	146	116	122	126	123	122	133	129
39.2		186	144	148	134	141	144	142	156	137	137	136	143		139	135	123	141	119	124	124	131	124	140	127
39.5		190	140	152	141	140	145	135	148	136	139	143	149		134	134	123	135	119	129	125	131	122	134	132
39.8		188	144	143	139	141	144	133	153	137	142	139	148		137	134	133	141	120	122	125	131	120	138	135
40.2		190	145	151	148	140	141	141	152	132	141	131	140		133	137	126	139	122	115	132	127	123	132	133
40.5		185	141	152	144	139	142	144	146	137	146	136	147		139	137	125	141	126	117	130	125	121	135	133
40.8		183	142	148	139	136	136	133	153	142	147	133	146		126	135	131	135	125	122	130	132	122	139	133
41.2		185	148	148	148	142	141	137	153	134	145	136	147		134	137	135	140	116	122	126	127	125	135	125
41.5		185	149	152	150	139	140	142	152	137	148	137	150		141	135	127	133	115	119	132	122	123	134	127
41.8		184	144	155	144	139	141	136	149	135	143	139	142		133	131	123	135	116	119	124	130	119	136	131
42.2		184	144	153	146	140	140	137	156	136	140	137	149		133	135	132	136	115	110	127	126	125	128	130
42.5		184	145	151	149	145	139	138	150	135	143	147	142		140	135	122	136	120	116	129	127	124	133	122
42.9		185	142	151	144	144	136	140	142	139	144	146	140		136	132	132	140	117	113	128	128	126	136	128
43.2		185	139	155	143	143	142	136	152	138	146	135	139		135	134	127	137	121	114	128	129	118	136	124
43.5		188	141	153	137	140	139	136	156	137	139	133	140		132	132	132	133	118	118	128	126	124	137	128
43.9		186	140	155	140	144	139	142	148	141	147	134	146		143	129	134	132	114	117	127	126	117	135	126
44.2		183	142	149	136	146	140	135	153	138	144	140	139		130	133	132	138	117	110	124	130	126	137	130
44.5		185	143	148	142	144	145	142	148	145	137	134	141		132	136	138	135	116	115	125	126	124	133	123
44.9		182	147	148	139	139	144	136	149	134	142	140	147		134	137	127	135	113	113	128	126	128	138	128
45.2		184	142	153	143	142	143	139	155	140	140	140	147		137	132	131	130	108	103	126	127	123	137	127
45.5		184	141	146	144	146	140	134	145	141	142	137	151		141	136	128	135	114	111	125	126	123	134	120
45.9		186	136	153	146	139	144	137	149	136	138	141	148		136	138	131	133	112	113	128	129	119	131	126
46.2		183	140	150	143	139	146	135	148	134	141	136	148		133	134	132	133	113	107	129	129	118	133	127
46.5		188	144	155	145	142	144	137	149	138	143	140	151		136	132	129	130	115	114	130	123	117	135	130
46.9		184	143	153	138	146	139	137	153	137	140	141	148		140	135	139	130	106	110	134	128	120	137	124
47.2		191	142	154	140	141	142	134	153	133	134	143	147		138	134	128	130	114	113	128	129	123	128	124
47.5		186	138	145	144	142	146	134	149	137	143	140	143		132	130	133	135	112	109	123	128	118	133	115
47.9		184	138	154	148	145	139	133	154	133	142	142	144		138	133	135	129	111	112	128	125	129	132	125
48.2		185	135	150	145	141	139	142	147	133	147	136	147		139	134	135	142	112	113	124	124	117	132	120
48.5		185	139	150	143	141	142	142	148	128	140	135	138		139	130	138	135	115	114	129	128	120	132	125
48.9		186	141	145	148	144	146	139	153	137	150	137	143		137	131	129	133	111	111	131	129	119	127	120
49.2		183	138	159	144	143	141	140	151	127	145	138	148		133	139	129	130	111	109	131	122	123	129	118
49.5		185	143	150	144	144	142	136	148	132	142	136	148		133	134	132	130	107	107	132	126	120	133	120
49.9		188	146	152	136	139	145	141	151	132	145	136	147		140	137	135	138	104	107	132	125	117	132	123
50.2		182	144	147	143	143	141	136	147	136	142	134	141		142	141	132	130	110	110	130	128	120	130	124
50.5		184	139	151	139	141	141	137	147	144	143	139	141		134	137	132	139	110	103	122	131	123	136	121
50.9		185	144	144	140	135	144	136	151	132	142	135	140		139	132	133	133	111	109	127	122	123	132	120
51.2		186	145	148	138	142	143	137	155	140	142	139	144		133	139	133	126	111	104	127	126	120	131	126
51.5		188	142	152	136	141	144	131	154	138	151	137	140		135	138	132	136	115	108	123	128	115	131	126
51.9		184	147	150	137	139	139	138	153	138	147	141	144		133	132	132	136	113	105	124	122	123	130	118
52.2		185	144	151	149	137	143	141	150	143	151	136	133		129	135	131	130	105	109	128	128	119	125	127
52.5		183	145	153	149	141	141	136	148	141	146	134	150		132	134	127	130	112	106	125	124	124	128	124
52.9		185	138	151	140	137	135	133	156	142	144	134	144		137	133	128	135	108	112	122	124	127	137	125
53.2		182	146	149	138	142	142	138	148	139	141	132	142		137	132	129	130	108	104	127	124	122	137	124
53.5		187	147	145	145	142	141	143	147	133	147	134	145		139	134	133	132	109	111	125	126	121	138	120
53.9		187	142	150	145	143	139	137	150	136	146	141	146		130	131	127	133	108	106	126	127	117	129	118
54.2		190	143	147	140	144	137	139	152	134	143	142	141		132	137	134	133	107	107	123	126	123	130	120
54.5		184	146	143	149	139	141	134	154	137	141	142	150		136	134	134	139	101	107	129	118	120	130	123
54.9		181	141	146	139	141	137	141	145	131	148	139	140		136	135	122	128	103	103	125	127	121	128	121
55.2		186	141	141	145	136	142	140	146	145	143	141	146		130	136	128	131	108	105	128	126	122	130	121
55.5		188	142	156	149	138	142	139	153	135	144	138	155		137	141	130	136	109	106	124	123	124	126	119
55.9		181	136	146	136	137	143	137	147	135	142	136	140		129	136	130	129	108	103	121	125	124	126	121
56.2		184	139	154	137	139	144	136	152	140	145	135	145		134	135	131	133	103	111	123	125	119	128	123
56.5		190	141	152	148	138	139	137	150	140	144	136	146		137	136	130	133	106	110	119	125	124	127	121
56.9		186	139	154	149	144	141	135	143	142	148	147	150		139	132	135	131	107	101	124	123	122	128	116
57.2		183	136	147	152	141	136	137	151	140	150	135	144		133	138	134	134	106	106	122	120	122	127	120
57.5		185	139	147	146	140	138	142	151	133	143	134	140		138	133	128	130	107	103	125	122	119	130	117
57.9		181	136	153	149	142	137	143	150	135	143	141	150		138	134	129	128	106	105	126	126	115	130	119
58.2		181	139	151	154	143	139	142	149	140	139	132	146		131	138	134	132	104	106	125	125	119	131	121
58.5		184	140	155	141	140	138	140	151	141	137	140	148		135	134	131	132	107	106	123	123	121	129	121
58.9		190	135	155	148	142	144	139	151	141	144	140	145		134	140	130	136	110	115	123	120	116	127	122
59.2		183	144	144	141	145	141	138	149	136	143	133	143		135	135	130	130	108	107	124	124	120	126	114
59.6		189	135	144	145	137	140	135	148	130	139	137	144		134	137	128	127	101	110	122	125	126	123	125
59.9		179	138	152	144	140	142	139	156	143	141	136	140		133	137	130	133	100	109	126	126	125	125	114
60.2		184	139	152	140	145	143	135	150	136	141	134	146		141	135	130	134	106	114	130	124	123	126	123
60.6		185	144	148	144	140	140	137	147	139	137	139	144		138	133	127	130	112	116	127	119	120	126	125
60.9		187	142	150	149	139	142	139	153	140	139	133	132		140	130	131	121	102	109	127	125	122	127	119
61.2		181	140	148	150	142	145	137	152	142	138	132	140		138	135	129	132	103	103	121	124	120	124	118
61.6		185	135	156	138	141	137	133	152	142	141	131	139		143	132	129	132	106	107	124	124	121	127	120
61.9		180	136	151	155	145	140	139	148	134	142	137	143		130	127	132	132	101	110	125	130	120	127	118
62.2		186	139	150	151	143	145	139	153	135	131	138	142		136	136	125	132	105	107	122	119	121	128	115
62.6		184	139	153	144	143	140	140	149	137	140	137	140		136	136	133	136	104	108	124	119	123	131	121
62.9		181	137	148	143	135	139	136	148	146	133	139	141		134	134	125	128	108	107	126	127	117	128	118
63.2		187	142	149	147	140	142	134	148	142	140	134	144		131	128	136	132	107	109	121	118	121	126	117
63.6		192	137	150	140	138	141	136	148	136	137	130	147		138	139	129	123	105	106	121	122	119	133	120
63.9		184	137	149	146	143	145	135	150	136	140	131	138		130	139	124	137	99	109	122	127	115	128	116
64.2		184	132	152	140	139	143	135	151	134	145	132	148		135	136	124	132	106	109	126	124	115	132	113
64.6		185	138	150	146	142	143	135	150	140	153	132	138		133	136	129	129	108	105	126	126	123	128	115
64.9		184	135	153	144	140	135	138	150	139	146	137	133		136	137	122	137	105	108	121	126	125	125	114
65.2		185	141	154	141	147	140	137	150	139	145	137	135		128	138	132	130	111	106	121	126	120	125	115
65.6		188	136	151	146	141	138	135	149	134	146	139	132		134	137	132	128	106	102	125	121	122	127	112
65.9		185	139	153	147	147	143	135	153	143	143	135	136		127	132	128	124	107	111	127	124	119	129	110
66.2		186	129	156	140	141	139	137	151	139	157	136	142		129	134	124	133	105	109	124	126	123	128	124
66.6		182	139	158	144	144	142	134	151	144	148	137	138		135	136	135	129	107	105	124	126	117	126	111
66.9		187	138	152	145	142	140	134	151	139	146	138	143		127	134	124	133	108	109	120	127	121	128	119
67.2		186	139	155	137	144	147	143	151	140	142	140	145		134	132	134	123	101	101	120	122	117	128	116
67.6		188	136	153	143	144	141	135	151	142	144	137	140		137	134	124	135	111	105	122	122	127	127	112
67.9		188	136	155	134	149	147	140	144	139	153	139	145		130	129	132	131	109	104	123	121	120	129	111
68.2		194	139	155	148	145	141	143	152	140	148	131	149		136	137	130	132	105	98	121	129	118	129	113
68.6		189	138	152	139	144	144	137	150	137	140	134	141		123	133	127	133	109	95	124	126	119	129	113
68.9		185	136	155	139	149	142	137	147	137	142	133	137		136	132	136	133	108	98	120	123	122	122	117
69.2		183	137	153	140	147	144	131	152	139	147	131	150		134	133	128	125	96	96	124	124	126	129	110
69.6		190	143	160	147	145	144	137	151	137	142	129	150		130	132	129	120	109	98	124	125	121	124	111
69.9		192	140	160	139	147	149	135	154	142	148	132	142		134	126	124	134	97	108	123	117	118	131	110
70.2		190	140	152	137	141	145	137	147	132	149	135	147		125	133	126	128	101	107	121	125	119	127	115
70.6		187	140	151	140	142	144	135	148	136	150	132	136		132	132	130	122	103	107	121	121	124	128	111
70.9		185	142	149	145	145	149	135	148	136	147	137	149		126	129	135	129	102	107	120	127	121	126	118
71.2		186	138	161	140	150	147	136	152	132	143	133	152		132	134	128	128	105	100	123	117	119	124	118
71.6		183	144	156	136	144	145	137	150	134	142	139	146		131	132	126	124	99	97	120	123	118	132	117
71.9		187	134	158	143	145	147	134	146	137	147	133	145		126	129	128	134	109	99	118	128	124	121	119
72.2		184	130	161	139	141	141	128	152	134	142	131	148		131	129	129	125	104	107	120	124	121	120	117
72.6		181	135	156	138	140	142	137	148	132	145	129	145		126	127	125	126	95	106	122	123	126	127	112
72.9		187	141	163	142	141	145	131	149	134	140	137	142		123	131	129	127	103	105	119	124	122	129	111
73.2		188	136	164	145	136	150	137	148	134	147	132	147		125	128	130	136	104	105	121	123	121	128	113
73.5		183	132	159	145	144	144	133	151	135	136	129	140		125	130	129	130	105	106	119	123	121	127	113
73.9		188	134	153	145	144	145	132	145	134	139	134	143		121	132	127	123	103	101	122	125	125	130	112
74.2		186	143	156	143	146	141	134	148	141	140	134	143		124	129	124	124	104	103	121	124	121	123	109
74.5		185	133	159	144	145	140	144	150	136	148	129	138		129	134	130	127	100	103	120	125	123	127	113
74.9		184	132	162	132	142	141	134	148	134	147	137	150		124	131	129	128	100	106	118	122	117	132	110
75.2		185	135	156	135	146	136	131	148	133	143	132	139		126	131	122	126	101	101	121	130	116	124	115
75.5		189	138	157	142	140	144	142	147	133	146	131	144		124	130	131	128	104	103	121	122	122	128	115
75.9		188	137	157	140	145	144	133	150	140	141	127	144		123	131	126	126	107	103	124	123	120	131	123
76.2		185	144	154	141	140	146	139	147	136	146	131	145		122	133	117	133	110	103	120	124	118	128	112
76.5		189	135	155	133	147	145	137	148	133	149	127	139		120	126	128	133	110	106	119	123	120	126	113
76.9		187	132	151	140	144	142	130	150	133	150	128	141		119	126	125	125	101	105	123	124	120	126	115
77.2		186	137	165	137	147	146	138	147	132	143	133	143		120	129	129	129	104	103	123	121	124	124	110
77.5		186	134	157	133	140	140	142	146	140	144	129	137		127	129	123	127	107	99	119	125	125	129	107
77.9		186	141	157	135	140	145	136	151	131	141	131	143		122	129	122	135	111	102	121	122	128	126	112
78.2		188	138	157	141	141	140	135	153	137	149	128	140		125	127	131	129	105	100	122	123	120	121	116
78.5		188	135	156	136	141	147	140	146	142	144	126	137		122	127	129	126	104	103	129	121	120	127	110
78.9		185	134	159	143	145	144	141	147	133	145	135	135		119	127	130	130	112	98	124	118	119	122	116
79.2		187	134	159	144	146	147	134	144	141	143	122	143		125	132	122	129	103	105	121	120	122	127	115
79.5		185	129	162	139	145	140	135	145	136	146	130	138		126	131	121	129	101	98	122	123	126	128	115
79.9		191	133	159	147	141	140	140	149	146	144	124	141		126	126	122	131	99	97	122	126	118	127	110
80.2		188	140	158	144	142	141	138	146	140	143	127	140		114	132	126	131	104	98	122	121	119	122	107
80.5		187	136	160	144	142	141	133	142	137	142	123	135		117	132	122	130	98	98	128	128	118	127	111
80.9		185	139	163	137	141	145	137	148	132	143	128	143		122	134	131	134	108	93	123	125	124	124	106

## Sheet: Figure 2C
Control	anti-Crest
186	124
137	130
158	127
140	129
143	104
144	102
136	121
148	123
136	121
144	126
131	113
142

## Sheet: Figure 2D
Interstimulus interval (msec)		Control													anti-Crest
40		114	109	73	65	97	95	71	58	75	74	64	76		73	84	84	82	96	85	119	108	68	114	100
100		93	84	62	48	81	73	51	55	72	69	54	61		61	66	69	72	72	74	101	95	59	90	84
200		51	51	35	29	55	55	32	28	45	38	29	38		38	40	39	38	52	44	64	59	36	61	59

## Sheet: Figure 2E
Fiber Volley		Control			anti-Crest
mV	Error bar	Mean	SD	N	Mean	SD	N
0	0	0	0	12
0.04	0.01	0.22	0.17	12
0.11	0.01	1.02	0.4	12
0.24	0.02	2.28	0.6	12
0.36	0.03	3.49	0.76	12
0.5	0.03	4.58	0.86	12
0.66	0.05	5.54	1.03	12
0.8	0.06	6.34	1.28	12
0.97	0.07	7.09	1.51	12
1.11	0.08	7.56	1.56	12
0	0				0	0	11
0.03	0				0.15	0.09	11
0.1	0.01				0.98	0.34	11
0.24	0.03				2.22	0.57	11
0.38	0.04				3.42	0.72	11
0.5	0.06				4.47	0.9	11
0.61	0.07				5.34	1.02	11
0.72	0.09				6.07	1.11	11
0.85	0.11				6.71	1.2	11
0.95	0.13				7.3	1.39	11

## Sheet: Figure 2F
Control	anti-Crest
8	8
7	9
12	11
6	10
7	7
5	5
7	6
7	16
8	9
8	12
6	6
7

[truncated: 52 more sheets: Figure 3B, Figure 3C, Figure 3E, Figure 4B, Figure 4C, Figure 4D, Figure 4E, Figure 4F, Figure 4G, Figure 4H, Figure 4I, Figure 4J, Figure 4K, Figure 4L, Figure 4M, Figure 4N, Figure 6E, Figure 6F, Figure 6G, Figure 6H …]
